# Supplementary material for: RNA-seq co-expression network analysis reveals anxiolytic behavior of mice with Efnb2 knockout in parvalbumin+ neurons
Source: Mol Brain. 2021 Jul 19;14:118. doi: 10.1186/s13041-021-00829-z (PMC8287822; doi:10.1186/s13041-021-00829-z)
Supplement: Supplementary file 1 — Additional file 1. Summary of assembly statistics after Illumina sequencing. [file 13041_2021_829_MOESM1_ESM.xlsx]

## Sheet: Sheet1
Summary of assembly statistics after Illumina sequencing
Sample	Raw Data		Valid Data		Mapped reads	Mapped reads Ratio %	Unique Mapped reads	Unique Mapped reads Ratio %	Multi Mapped reads	Multi Mapped reads Ratio %	Q20%	Q30%	GC content%
	Read	Base	Read	Base
WT_EPM_1	38478556	5.77G	37590900	5.64G	36390495	96.81	29932477	79.63	6458018	17.18	99.97	98.47	49
WT_EPM_2	44020412	6.60G	42618598	6.39G	41331094	96.98	33914854	79.58	7416240	17.4	99.97	98.43	49
WT_EPM_3	48551728	7.28G	46186986	6.93G	44695534	96.77	36387948	78.78	8307586	17.99	99.97	98.25	49
KO_EPM_1	40673576	6.10G	39678710	5.95G	38817171	97.83	32023554	80.71	6793617	17.12	99.97	98.31	49
KO_EPM_2	34951252	5.24G	34089516	5.11G	33107870	97.12	27386530	80.34	5721340	16.78	99.97	98.47	49
KO_EPM_3	43999494	6.60G	42936618	6.44G	42001459	97.82	34459975	80.26	7541484	17.56	99.97	98.34	49
WT_1	47158224	7.07G	45612540	6.84G	44620137	97.82	36255125	79.48	8365012	18.34	99.98	98.29	48
WT_2	42153660	6.32G	40630856	6.09G	39272291	96.66	32184568	79.21	7087723	17.44	99.97	98.5	49
WT_3	34906872	5.24G	33799998	5.07G	33075053	97.86	26819927	79.35	6255126	18.51	99.97	98.34	49
WT_4	52478334	7.87G	49911662	7.49G	48803824	97.78	39563380	79.27	9240444	18.51	99.98	98.17	49
KO_1	53187706	7.98G	50923082	7.64G	49601138	97.4	39899378	78.35	9701760	19.05	99.98	98.29	48.5
KO_2	45270902	6.79G	42823186	6.42G	41864589	97.76	34019522	79.44	7845067	18.32	99.98	98.29	48
KO_3	32352090	4.85G	31598340	4.74G	30958520	97.98	25253498	79.92	5705022	18.05	99.98	98.32	49
KO_4	40288668	6.04G	39286384	5.89G	38281310	97.44	30862450	78.56	7418860	18.88	99.98	98.25	49
