# Supplementary material for: RNA-seq co-expression network analysis reveals anxiolytic behavior of mice with Efnb2 knockout in parvalbumin+ neurons
Source: Mol Brain. 2021 Jul 19;14:118. doi: 10.1186/s13041-021-00829-z (PMC8287822; doi:10.1186/s13041-021-00829-z)
Supplement: Supplementary file 2 — Additional file 2. DEGs in KO vs. WT, KO_EPM vs. WT_EPM, KO_EPM vs. KO and WT_EPM, vs. WT. [file 13041_2021_829_MOESM2_ESM.xlsx]

## Sheet: Sheet1
DEGs in KO vs. WT
gene_id	gene_name	Description	log2(fc)	pval	qval
ENSMUSG00000066107	Gm12666	predicted gene 12666	13.9133	6.99192e-19	1.24612e-15
ENSMUSG00000096764	Gm21985	predicted gene 21985	8.46792	5.35478e-06	0.00128195
ENSMUSG00000107482	Etfbl	electron transferring flavoprotein, beta polypeptide like	7.48955	7.88843e-08	3.51473e-05
ENSMUSG00000085547	Gm13767	predicted gene 13767	4.21582	0.000119388	0.0199478
ENSMUSG00000040264	Gbp2b	guanylate binding protein 2b	3.93788	1.10856e-11	1.18542e-08
ENSMUSG00000103037	Pcdhgb1	protocadherin gamma subfamily B, 1	3.89781	2.65264e-05	0.00531853
ENSMUSG00000054074	Skida1	SKI/DACH domain containing 1	3.64763	2.62343e-07	0.00010364
ENSMUSG00000048279	Sacs	sacsin	3.63036	3.30704e-06	0.000869589
ENSMUSG00000054027	Nt5dc3	5'-nucleotidase domain containing 3	3.35311	8.46164e-111	1.35725e-106
ENSMUSG00000105361	AY036118	cDNA sequence AY036118	3.17395	1.73182e-06	0.000514416
ENSMUSG00000106106	CT010467	18s RNA, related sequence 5	3.11062	3.26959e-06	0.000869589
ENSMUSG00000054385	Ceacam2	carcinoembryonic antigen-related cell adhesion molecule 2	3.05037	1.04424e-08	6.44214e-06
ENSMUSG00000095512	Gm17222	predicted gene 17222	3.01896	1.6223e-05	0.00351645
ENSMUSG00000076258	Gm23935	predicted gene, 23935	2.92598	1.68279e-06	0.000509283
ENSMUSG00000110105	Gm45844	predicted gene 45844	2.91436	1.09356e-10	9.74483e-08
ENSMUSG00000043020	Wdr63	WD repeat domain 63	2.82912	5.73252e-05	0.0104488
ENSMUSG00000107928	Gm45140	predicted gene 45140	2.79264	0.0193359	0.704699
ENSMUSG00000001023	S100a5	S100 calcium binding protein A5	2.77333	0.022418	0.755431
ENSMUSG00000098404	Mrip-ps	Mom radiation induced polyposis, pseudogene	2.77236	2.44875e-06	0.000665728
ENSMUSG00000044645	Gm7334	predicted gene 7334	2.52542	0.000599461	0.0717563
ENSMUSG00000110631	Gm42047	predicted gene, 42047	2.42272	0.00366605	0.260424
ENSMUSG00000094840	Muc3a	mucin 3A, cell surface associated	2.35493	1.42605e-07	6.01945e-05
ENSMUSG00000092021	Gbp11	guanylate binding protein 11	2.32355	0.00310164	0.233569
ENSMUSG00000083679	Gm12892	predicted gene 12892	2.29266	6.02203e-07	0.000197129
ENSMUSG00000040856	Dlk1	delta like non-canonical Notch ligand 1	2.16606	0.00757934	0.398599
ENSMUSG00000098292	Gm27194	predicted gene 27194	2.04034	0.000134164	0.0217373
ENSMUSG00000066000	Zfp979	zinc finger protein 979	2.03108	0.00890914	0.441058
ENSMUSG00000056025	Clca3a1	chloride channel accessory 3A1	1.98554	0.0484091	1
ENSMUSG00000098027	Gm27004	predicted gene, 27004	1.97478	7.66869e-08	3.51445e-05
ENSMUSG00000037418	Best1	bestrophin 1	1.95699	0.00368291	0.260424
ENSMUSG00000113622	Gm49749	predicted gene, 49749	1.95089	0.011613	0.523627
ENSMUSG00000028979	Masp2	mannan-binding lectin serine peptidase 2	1.84922	0.0220523	0.74782
ENSMUSG00000083240	Gm13453	predicted gene 13453	1.84406	0.00462534	0.299155
ENSMUSG00000062353	Gm15772	predicted gene 15772	1.82219	0.00277549	0.217165
ENSMUSG00000069307	Hist1h2bq	histone cluster 1, H2bq	1.80176	0.00984687	0.472886
ENSMUSG00000078495	Zfp984	zinc finger protein 984	1.7648	0.00271615	0.215678
ENSMUSG00000036480	Prss56	protease, serine 56	1.76333	0.028279	0.838438
ENSMUSG00000108484	Gm18537	predicted gene, 18537	1.73331	0.000158187	0.0246342
ENSMUSG00000019102	Aldh3a1	aldehyde dehydrogenase family 3, subfamily A1	1.73148	2.41827e-06	0.000665728
ENSMUSG00000114278	Gm49027	predicted gene, 49027	1.71975	0.0386253	0.953154
ENSMUSG00000110218	Gm20219	predicted gene, 20219	1.68737	0.000238736	0.0348121
ENSMUSG00000094974	Rps19-ps2	ribosomal protein S19, pseudogene 2	1.67406	0.000287035	0.0400351
ENSMUSG00000103378	Gm37176	predicted gene, 37176	1.66089	0.0147594	0.608797
ENSMUSG00000003198	Zfp959	zinc finger protein 959	1.62273	0.00378159	0.264876
ENSMUSG00000100162	Gm20687	predicted gene 20687	1.59353	0.00226432	0.189165
ENSMUSG00000096942	Rps19-ps6	ribosomal protein S19, pseudogene 6	1.58788	5.82251e-08	2.74685e-05
ENSMUSG00000013878	Rnf170	ring finger protein 170	1.58161	0.000520606	0.0653765
ENSMUSG00000095526	Gm10243	predicted gene 10243	1.55429	4.75395e-07	0.000169452
ENSMUSG00000028341	Nr4a3	nuclear receptor subfamily 4, group A, member 3	1.54843	1.97065e-05	0.00415912
ENSMUSG00000033540	Idua	iduronidase, alpha-L	1.49692	1.63382e-10	1.37929e-07
ENSMUSG00000085782	Gm15624	predicted gene 15624	1.48761	0.00332027	0.245425
ENSMUSG00000106665	Gm43389	predicted gene 43389	1.44398	0.00976603	0.470412
ENSMUSG00000102900	Gm37811	predicted gene, 37811	1.43483	0.00184868	0.160286
ENSMUSG00000026064	Ptp4a1	protein tyrosine phosphatase 4a1	1.4319	0.00214141	0.18078
ENSMUSG00000059237	Ppp1r2-ps4	protein phosphatase 1, regulatory (inhibitor) subunit 2, pseudogene 4	1.42349	0.00108629	0.115234
ENSMUSG00000092341	Malat1	metastasis associated lung adenocarcinoma transcript 1 (non-coding RNA)	1.41603	5.59478e-08	2.7194e-05
ENSMUSG00000050423	Ppp1r3g	protein phosphatase 1, regulatory subunit 3G	1.38266	0.00298434	0.227886
ENSMUSG00000037868	Egr2	early growth response 2	1.38165	0.00162372	0.147699
ENSMUSG00000020268	Lyrm7	LYR motif containing 7	1.36409	2.90143e-08	1.5513e-05
ENSMUSG00000104546	Gm43858	predicted gene 43858	1.34243	0.00384034	0.267822
ENSMUSG00000090698	Apold1	apolipoprotein L domain containing 1	1.33953	9.18723e-05	0.0158455
ENSMUSG00000095332	Gm9821	predicted gene 9821	1.33622	0.000667692	0.0781736
ENSMUSG00000090467	Gm4613	predicted gene 4613	1.3262	0.00506088	0.315862
ENSMUSG00000099913	Gm28551	predicted gene 28551	1.32214	0.012496	0.547265
ENSMUSG00000106099	Gm42664	predicted gene 42664	1.31401	0.00162984	0.147699
ENSMUSG00000090691	Gm3667	predicted gene 3667	1.29268	0.000741952	0.0844037
ENSMUSG00000102302	Gm38190	predicted gene, 38190	1.29184	0.00441895	0.28813
ENSMUSG00000040987	Mill2	MHC I like leukocyte 2	1.28762	0.0087392	0.435332
ENSMUSG00000078490	Cfap74	cilia and flagella associated protein 74	1.28331	0.00287028	0.221833
ENSMUSG00000022865	Cxadr	coxsackie virus and adenovirus receptor	1.27622	0.00169666	0.152036
ENSMUSG00000029720	Gm20605	predicted gene 20605	1.27394	0.000579541	0.0706613
ENSMUSG00000038943	Prc1	protein regulator of cytokinesis 1	1.27282	0.000197894	0.0302307
ENSMUSG00000056687	Gm11696	predicted gene 11696	1.2548	0.0150047	0.612405
ENSMUSG00000019890	Nts	neurotensin	1.24534	0.00368555	0.260424
ENSMUSG00000091754	Gm3636	predicted gene 3636	1.2452	0.0372685	0.939916
ENSMUSG00000054196	Cthrc1	collagen triple helix repeat containing 1	1.24164	0.00130206	0.130531
ENSMUSG00000028370	Pappa	pregnancy-associated plasma protein A	1.22953	0.0316842	0.879417
ENSMUSG00000036875	Dna2	DNA replication helicase/nuclease 2	1.18154	0.00173762	0.154842
ENSMUSG00000064364	mt-Th	mitochondrially encoded tRNA histidine	1.18144	0.00183772	0.160201
ENSMUSG00000047821	Trim16	tripartite motif-containing 16	1.18105	0.0021092	0.179003
ENSMUSG00000072955	Tmsb15l	thymosin beta 15b like	1.16842	0.0421466	0.988504
ENSMUSG00000074219	Gm10644	predicted gene 10644	1.16328	0.0282306	0.838438
ENSMUSG00000110404	Rnf223	ring finger 223	1.16109	0.0133031	0.572068
ENSMUSG00000027015	Cybrd1	cytochrome b reductase 1	1.15886	0.0086224	0.433553
ENSMUSG00000067017	Gm3608	predicted gene 3608	1.15868	0.000483524	0.0620458
ENSMUSG00000107000	Gm43481	predicted gene 43481	1.15043	0.00264378	0.210976
ENSMUSG00000085894	Gm15832	predicted gene 15832	1.15003	0.00160746	0.147699
ENSMUSG00000072647	Adam1a	a disintegrin and metallopeptidase domain 1a	1.14012	0.00798621	0.414422
ENSMUSG00000028028	Alpk1	alpha-kinase 1	1.13586	0.00159578	0.147699
ENSMUSG00000084459	Gm24598	predicted gene, 24598	1.1354	0.0271612	0.820025
ENSMUSG00000032258	Lca5	Leber congenital amaurosis 5 (human)	1.12787	0.000471107	0.06094
ENSMUSG00000024727	Trpm6	transient receptor potential cation channel, subfamily M, member 6	1.12311	0.0166338	0.642907
ENSMUSG00000073609	D2hgdh	D-2-hydroxyglutarate dehydrogenase	1.11967	3.79102e-05	0.00715387
ENSMUSG00000105095	8430422M14Rik	RIKEN cDNA 8430422M14 gene	1.11684	0.00648854	0.368033
ENSMUSG00000102729	Gm32444	predicted gene, 32444	1.11457	0.0115058	0.522206
ENSMUSG00000019874	Fabp7	fatty acid binding protein 7, brain	1.10506	0.00347715	0.252369
ENSMUSG00000094664	Rpl35a-ps6	ribosomal protein L35A, pseudogene 6	1.10353	5.67836e-07	0.000192574
ENSMUSG00000056144	Trim34a	tripartite motif-containing 34A	1.0909	0.00698796	0.384474
ENSMUSG00000062861	Zfp28	zinc finger protein 28	1.08624	0.00741828	0.396631
ENSMUSG00000111929	Gm48780	predicted gene, 48780	1.08313	0.0208059	0.728375
ENSMUSG00000057058	Skap1	src family associated phosphoprotein 1	1.08292	0.0492559	1
ENSMUSG00000062175	Tgif2	TGFB-induced factor homeobox 2	1.08143	0.0166172	0.642907
ENSMUSG00000078700	D030028A08Rik	RIKEN cDNA D030028A08 gene	1.08009	0.0147922	0.608797
ENSMUSG00000037411	Serpine1	serine (or cysteine) peptidase inhibitor, clade E, member 1	1.07635	0.00632898	0.365169
ENSMUSG00000036197	Gxylt1	glucoside xylosyltransferase 1	1.06887	0.00411551	0.278535
ENSMUSG00000041921	Metap1d	methionyl aminopeptidase type 1D (mitochondrial)	1.05944	0.000101308	0.0172871
ENSMUSG00000106944	Gm43843	predicted gene 43843	1.05623	0.00306496	0.231896
ENSMUSG00000025355	Mmp19	matrix metallopeptidase 19	1.05598	0.0338502	0.907955
ENSMUSG00000029414	Kntc1	kinetochore associated 1	1.05091	0.0154626	0.615433
ENSMUSG00000103114	Gm32200	predicted gene, 32200	1.0487	0.018236	0.686634
ENSMUSG00000050936	Gm42743	predicted gene 42743	1.0471	0.0136124	0.580748
ENSMUSG00000085067	Gm15631	predicted gene 15631	1.04482	0.0014628	0.138836
ENSMUSG00000057969	Sema3b	sema domain, immunoglobulin domain (Ig), short basic domain, secreted, (semaphorin) 3B	1.03367	0.0263362	0.813935
ENSMUSG00000109992	Gm45650	predicted gene 45650	1.01613	0.0299784	0.864846
ENSMUSG00000104033	Gm37773	predicted gene, 37773	1.01016	0.0101283	0.477788
ENSMUSG00000033036	Gm7879	predicted pseudogene 7879	1.00985	0.0238393	0.78769
ENSMUSG00000033066	Gas7	growth arrest specific 7	1.00026	0.000244353	0.0353101
ENSMUSG00000115785	Gm6740	predicted gene 6740	-1.00027	0.0378596	0.945503
ENSMUSG00000109224	Tmem147os	transmembrane protein 147, opposite strand	-1.00431	0.0142165	0.60143
ENSMUSG00000109771	Gm35315	predicted gene, 35315	-1.00697	0.0146366	0.606643
ENSMUSG00000050063	Klk6	kallikrein related-peptidase 6	-1.01221	0.00299775	0.227886
ENSMUSG00000022674	Ube2v2	ubiquitin-conjugating enzyme E2 variant 2	-1.01258	0.00109199	0.115234
ENSMUSG00000118353	Nsa2-ps1	NSA2 ribosome biogenesis homolog, pseudogene 1	-1.01438	0.0266599	0.816937
ENSMUSG00000087589	D430040D24Rik	RIKEN cDNA D430040D24 gene	-1.01579	0.00739497	0.396631
ENSMUSG00000117310	Ptp4a1	protein tyrosine phosphatase 4a1	-1.02047	3.60889e-06	0.000890562
ENSMUSG00000075297	H60b	histocompatibility 60b	-1.02322	0.00995804	0.473967
ENSMUSG00000042197	Zfp451	zinc finger protein 451	-1.04092	7.03766e-06	0.00166006
ENSMUSG00000010461	Eya4	EYA transcriptional coactivator and phosphatase 4	-1.04153	0.000451714	0.0589064
ENSMUSG00000024026	Glo1	glyoxalase 1	-1.04831	2.05642e-08	1.22167e-05
ENSMUSG00000079414	Gm11110	predicted gene 11110	-1.05376	0.00816542	0.421136
ENSMUSG00000066180	Gm10155	predicted gene 10155	-1.0673	0.0333021	0.90174
ENSMUSG00000072115	Ang	angiogenin, ribonuclease, RNase A family, 5	-1.08189	0.0409011	0.973897
ENSMUSG00000117725	Gm50240	predicted gene, 50240	-1.08231	3.46546e-06	0.00087831
ENSMUSG00000061167	Rpl15-ps3	ribosomal protein L15, pseudogene 3	-1.09824	0.00135932	0.131346
ENSMUSG00000116056	Gm4544	predicted gene 4544	-1.10224	0.00723446	0.39071
ENSMUSG00000073415	Gm10501	predicted gene 10501	-1.12793	0.0170234	0.64705
ENSMUSG00000017737	Mmp9	matrix metallopeptidase 9	-1.13614	0.00517194	0.318981
ENSMUSG00000078747	Gm20878	predicted gene, 20878	-1.15065	0.0304693	0.867864
ENSMUSG00000096995	2810029C07Rik	RIKEN cDNA 2810029C07 gene	-1.15241	3.39101e-06	0.000877287
ENSMUSG00000097381	A230087F16Rik	RIKEN cDNA A230087F16 gene	-1.16389	0.031606	0.879417
ENSMUSG00000033826	Dnah8	dynein, axonemal, heavy chain 8	-1.17391	0.00386121	0.268112
ENSMUSG00000045410	Akr1e1	aldo-keto reductase family 1, member E1	-1.17455	0.000723771	0.0829235
ENSMUSG00000091938	Gm2564	predicted gene 2564	-1.17616	0.0160274	0.633199
ENSMUSG00000019935	Slc17a8	solute carrier family 17 (sodium-dependent inorganic phosphate cotransporter), member 8	-1.19061	0.000637817	0.0752249
ENSMUSG00000074652	Myh7b	myosin, heavy chain 7B, cardiac muscle, beta	-1.20523	0.000426657	0.0560949
ENSMUSG00000071867	Gm6304	predicted gene 6304	-1.21308	0.0174709	0.662488
ENSMUSG00000035200	Chrnb4	cholinergic receptor, nicotinic, beta polypeptide 4	-1.22248	0.0260794	0.810576
ENSMUSG00000072844	G530011O06Rik	RIKEN cDNA G530011O06 gene	-1.22634	0.015348	0.615433
ENSMUSG00000071343	Gm10327	predicted pseudogene 10327	-1.23173	0.0192652	0.703905
ENSMUSG00000044534	Ackr2	atypical chemokine receptor 2	-1.23826	0.00133282	0.131346
ENSMUSG00000031698	Mylk3	myosin light chain kinase 3	-1.26341	0.00102458	0.110144
ENSMUSG00000019303	Psmc3ip	proteasome (prosome, macropain) 26S subunit, ATPase 3, interacting protein	-1.27597	0.00363792	0.260424
ENSMUSG00000040483	Xaf1	XIAP associated factor 1	-1.27896	0.00177179	0.156151
ENSMUSG00000096257	Ccer2	coiled-coil glutamate-rich protein 2	-1.28776	0.000403591	0.0535008
ENSMUSG00000097239	Gm27029	predicted gene, 27029	-1.30313	0.0337529	0.906862
ENSMUSG00000004341	Gpx6	glutathione peroxidase 6	-1.31263	0.0163067	0.636397
ENSMUSG00000049928	Glp2r	glucagon-like peptide 2 receptor	-1.32729	0.0207647	0.728375
ENSMUSG00000063696	Gm8730	predicted pseudogene 8730	-1.36533	0.00151616	0.142252
ENSMUSG00000028860	Sytl1	synaptotagmin-like 1	-1.38095	0.000145935	0.0232043
ENSMUSG00000080078	Gm15583	predicted gene 15583	-1.38115	0.00630054	0.36484
ENSMUSG00000074896	Ifit3	interferon-induced protein with tetratricopeptide repeats 3	-1.39664	0.0044752	0.290616
ENSMUSG00000095562	Gm21887	predicted gene, 21887	-1.39879	5.21949e-05	0.00973496
ENSMUSG00000091476	Catspere2	cation channel sperm associated auxiliary subunit epsilon 2	-1.40627	0.00145257	0.138686
ENSMUSG00000078870	Gm14410	predicted gene 14410	-1.43098	8.39637e-05	0.0147998
ENSMUSG00000094344	Gm11942	predicted gene 11942	-1.44389	0.0028154	0.219219
ENSMUSG00000100261	Gm6473	predicted gene 6473	-1.45192	0.0487446	1
ENSMUSG00000060180	Myh13	myosin, heavy polypeptide 13, skeletal muscle	-1.48138	0.00195395	0.166709
ENSMUSG00000061816	Myl1	myosin, light polypeptide 1	-1.49848	0.0101575	0.477788
ENSMUSG00000019122	Ccl9	chemokine (C-C motif) ligand 9	-1.54205	0.0116249	0.523627
ENSMUSG00000089756	Zfp966	zinc finger protein 966	-1.5433	0.0324759	0.889916
ENSMUSG00000109404	Gm19963	predicted gene, 19963	-1.54779	0.00839257	0.425184
ENSMUSG00000093954	Gm16867	predicted gene, 16867	-1.55212	0.0103138	0.482187
ENSMUSG00000067575	Rpl35a-ps3	ribosomal protein L35A, pseudogene 3	-1.55247	0.00398062	0.272389
ENSMUSG00000044783	Hjurp	Holliday junction recognition protein	-1.56148	2.48595e-12	3.23138e-09
ENSMUSG00000035227	Spcs2	signal peptidase complex subunit 2 homolog (S. cerevisiae)	-1.59486	9.93656e-08	4.30763e-05
ENSMUSG00000066057	Gm1976	predicted gene 1976	-1.59704	2.20757e-08	1.26462e-05
ENSMUSG00000111465	Gm47113	predicted gene, 47113	-1.61286	1.25305e-06	0.000386517
ENSMUSG00000098975	Gm27177	predicted gene 27177	-1.62037	0.0116797	0.523627
ENSMUSG00000073409	H2-Q6	histocompatibility 2, Q region locus 6	-1.62679	0.0051833	0.318981
ENSMUSG00000082809	Gm14150	predicted gene 14150	-1.6688	0.0051904	0.318981
ENSMUSG00000109829	Gm45605	predicted gene 45605	-1.68589	0.000279832	0.0393729
ENSMUSG00000078881	Gm14434	predicted gene 14434	-1.71128	0.0047387	0.302824
ENSMUSG00000115188	Gm46522	predicted gene, 46522	-1.7538	0.000528063	0.0656599
ENSMUSG00000078886	Gm2026	predicted gene 2026	-1.76422	0.000296147	0.04095
ENSMUSG00000116793	Gm34256	predicted gene, 34256	-1.91981	1.05777e-05	0.00232419
ENSMUSG00000097431	Gm26782	predicted gene, 26782	-1.93259	0.000397359	0.0531136
ENSMUSG00000079575	Rbpj-ps3	recombination signal binding protein for immunoglobulin kappa J region, pseudogene 3	-1.96076	0.000794363	0.0897295
ENSMUSG00000079339	Ifit1bl1	interferon induced protein with tetratricpeptide repeats 1B like 1	-1.97328	0.0458859	1
ENSMUSG00000032323	Cyp11a1	cytochrome P450, family 11, subfamily a, polypeptide 1	-1.99808	0.00175198	0.155258
ENSMUSG00000078880	Gm14308	predicted gene 14308	-2.00854	0.0325851	0.889916
ENSMUSG00000090667	Gm765	predicted gene 765	-2.01616	1.84602e-06	0.000528754
ENSMUSG00000090145	Ugt1a6b	UDP glucuronosyltransferase 1 family, polypeptide A6B	-2.03398	0.0215224	0.734508
ENSMUSG00000059864	Olfr1393	olfactory receptor 1393	-2.10373	8.35292e-05	0.0147998
ENSMUSG00000061808	Ttr	transthyretin	-2.11983	0.000836579	0.0925429
ENSMUSG00000070354	Evi2	ecotropic viral integration site 2	-2.17015	0.00259181	0.20897
ENSMUSG00000074715	Ccl28	chemokine (C-C motif) ligand 28	-2.25675	0.000573167	0.0706613
ENSMUSG00000085558	4930412C18Rik	RIKEN cDNA 4930412C18 gene	-2.37244	5.52183e-13	8.05183e-10
ENSMUSG00000108443	Gm44510	predicted gene 44510	-2.44545	0.0284706	0.841009
ENSMUSG00000102440	Pcdhga9	protocadherin gamma subfamily A, 9	-2.4847	0.00032072	0.0439688
ENSMUSG00000117621	Hspe1-rs1	heat shock protein 1 (chaperonin 10), related sequence 1	-2.49744	1.30606e-17	2.09491e-14
ENSMUSG00000106086	Lef1os1	LEF1 opposite strand RNA 1	-2.56022	0.0353828	0.92584
ENSMUSG00000030905	Crym	crystallin, mu	-2.66207	8.69161e-05	0.0151536
ENSMUSG00000062006	Rpl34	ribosomal protein L34	-2.66896	2.74851e-05	0.00544274
ENSMUSG00000047676	Rpsa-ps10	ribosomal protein SA, pseudogene 10	-2.69531	7.77255e-11	7.33363e-08
ENSMUSG00000057143	Trim12c	tripartite motif-containing 12C	-2.86307	2.111e-10	1.69302e-07
ENSMUSG00000082045	Gm11585	predicted gene 11585	-2.88631	2.1459e-06	0.000603865
ENSMUSG00000065037	Rn7sk	RNA, 7SK, nuclear	-2.92142	0.0144449	0.604949
ENSMUSG00000067149	Jchain	immunoglobulin joining chain	-2.97575	2.64914e-07	0.00010364
ENSMUSG00000030703	Gdpd3	glycerophosphodiester phosphodiesterase domain containing 3	-2.99	0.000991603	0.107468
ENSMUSG00000078877	Gm14295	predicted gene 14295	-3.06433	5.7628e-07	0.000192574
ENSMUSG00000060636	Rpl35a	ribosomal protein L35A	-3.32665	1.26457e-42	4.05674e-39
ENSMUSG00000078896	Zfp965	zinc finger protein 965	-3.34078	0.000131336	0.0214962
ENSMUSG00000117098	Gm49909	predicted gene, 49909	-3.36806	0.0100471	0.475383
ENSMUSG00000099021	Rn7s1	7S RNA 1	-3.38494	0.0381209	0.946532
ENSMUSG00000054594	Oscar	osteoclast associated receptor	-3.39831	6.95311e-09	4.46111e-06
ENSMUSG00000078878	Gm14305	predicted gene 14305	-3.41148	4.70167e-07	0.000169452
ENSMUSG00000105703	Gm43305	predicted gene 43305	-3.4171	0.00071352	0.0823371
ENSMUSG00000095366	Gm21860	predicted gene, 21860	-3.45655	5.52062e-07	0.000192502
ENSMUSG00000027014	Cwc22	CWC22 spliceosome-associated protein	-3.46067	9.8551e-21	1.97595e-17
ENSMUSG00000076609	Igkc	immunoglobulin kappa constant	-3.48802	7.94559e-24	2.12412e-20
ENSMUSG00000060938	Rpl26	ribosomal protein L26	-3.68753	4.6062e-43	1.84708e-39
ENSMUSG00000095079	Igha	immunoglobulin heavy constant alpha	-3.7208	5.91065e-22	1.35438e-18
ENSMUSG00000099250	Rn7s2	7S RNA 2	-3.87801	0.0192215	0.703905
ENSMUSG00000081953	Gm12435	predicted gene 12435	-3.91064	2.64128e-08	1.4609e-05
ENSMUSG00000087467	Gm13601	predicted gene 13601	-4.51696	3.68629e-10	2.81562e-07
ENSMUSG00000059005	Hnrnpa3	heterogeneous nuclear ribonucleoprotein A3	-5.82118	6.62531e-54	3.54233e-50
ENSMUSG00000075391	Gm13443	predicted gene 13443	-6.30568	1.09135e-94	8.75266e-91
ENSMUSG00000103081	Pcdhgb8	protocadherin gamma subfamily B, 8	-6.38552	2.61895e-12	3.23138e-09
ENSMUSG00000076613	Ighg2b	immunoglobulin heavy constant gamma 2B	-6.54124	3.85582e-11	3.86546e-08
ENSMUSG00000074527	Gm14296	predicted gene 14296	-7.61165	8.01215e-07	0.00025703
ENSMUSG00000117786	Gm10503	predicted gene 10503	-9.5162	3.01448e-07	0.000115124
ENSMUSG00000095648	Gm2004	predicted gene 2004	-11.7216	3.96221e-08	1.98606e-05
ENSMUSG00000102483	Catspere1	cation channel sperm associated auxiliary subunit epsilon 1	-11.8462	4.4762e-09	2.99159e-06
ENSMUSG00000094108	Gm17258	predicted gene, 17258	-12.2049	7.25418e-10	5.059e-07
ENSMUSG00000114923	Gm49345	predicted gene, 49345	-12.4423	5.77645e-10	4.21155e-07
ENSMUSG00000118341	Gm50252	predicted gene, 50252	-13.6751	5.14288e-12	5.89227e-09

## Sheet: Sheet2
DEGs in KO_EPM vs. WT_EPM
gene_id	gene_name	Description	log2(fc)	pval	qval
ENSMUSG00000024653	Scgb1a1	secretoglobin, family 1A, member 1 (uteroglobin)	17.6441	6.43905e-10	2.52201e-07
ENSMUSG00000094108	Gm17258	predicted gene, 17258	14.5922	4.99695e-08	1.41706e-05
ENSMUSG00000076614	Ighg1	immunoglobulin heavy constant gamma 1 (G1m marker)	12.705	7.35788e-12	3.60237e-09
ENSMUSG00000056370	Sftpb	surfactant associated protein B	12.6145	3.08055e-08	9.65259e-06
ENSMUSG00000021789	Sftpa1	surfactant associated protein A1	12.3099	3.82424e-08	1.17479e-05
ENSMUSG00000078894	2210418O10Rik	RIKEN cDNA 2210418O10 gene	11.6872	1.67633e-07	3.75187e-05
ENSMUSG00000076613	Ighg2b	immunoglobulin heavy constant gamma 2B	11.6682	3.45724e-11	1.46391e-08
ENSMUSG00000029188	Slc34a2	solute carrier family 34 (sodium phosphate), member 2	10.5791	5.06514e-08	1.41706e-05
ENSMUSG00000073164	2410018L13Rik	RIKEN cDNA 2410018L13 gene	8.54487	4.14943e-22	4.64351e-19
ENSMUSG00000074527	Gm14296	predicted gene 14296	8.50116	1.47231e-06	0.000240277
ENSMUSG00000076609	Igkc	immunoglobulin kappa constant	6.35529	6.05496e-28	1.05403e-24
ENSMUSG00000107470	Gm3375	predicted gene 3375	6.11473	1.20884e-83	1.89389e-79
ENSMUSG00000095079	Igha	immunoglobulin heavy constant alpha	5.91623	6.02051e-20	5.54843e-17
ENSMUSG00000112003	Gm4864	predicted gene 4864	5.50716	1.91422e-14	1.03414e-11
ENSMUSG00000103332	Pcdhga2	protocadherin gamma subfamily A, 2	5.34564	1.74543e-15	1.0505e-12
ENSMUSG00000081824	Ndufs5-ps	NADH:ubiquinone oxidoreductase core subunit S5, pseudogene	5.23367	2.69108e-48	2.10806e-44
ENSMUSG00000098974	Gm27505	predicted gene, 27505	5.12652	1.1533e-06	0.000198558
ENSMUSG00000085642	3110053B16Rik	RIKEN cDNA 3110053B16 gene	4.92254	1.72119e-16	1.12358e-13
ENSMUSG00000108366	Gm5586	predicted gene 5586	4.86017	2.45642e-39	6.41413e-36
ENSMUSG00000059751	Rps3a3	ribosomal protein S3A3	4.69124	6.85191e-44	2.68372e-40
ENSMUSG00000110105	Gm45844	predicted gene 45844	4.67549	0.000266231	0.0203465
ENSMUSG00000026822	Lcn2	lipocalin 2	4.63998	3.21702e-10	1.29234e-07
ENSMUSG00000099250	Rn7s2	7S RNA 2	4.47258	0.00560507	0.172524
ENSMUSG00000069755	Zfp125	zinc finger protein 125	4.33923	3.20906e-05	0.0036698
ENSMUSG00000022097	Sftpc	surfactant associated protein C	4.3149	4.65593e-08	1.40149e-05
ENSMUSG00000099021	Rn7s1	7S RNA 1	4.01572	0.0106839	0.257119
ENSMUSG00000054545	Ugt1a6a	UDP glucuronosyltransferase 1 family, polypeptide A6A	3.99773	1.40301e-06	0.000236354
ENSMUSG00000015452	Ager	advanced glycosylation end product-specific receptor	3.93737	4.98715e-05	0.00542595
ENSMUSG00000083240	Gm13453	predicted gene 13453	3.90612	7.5083e-15	4.20116e-12
ENSMUSG00000076612	Ighg2c	immunoglobulin heavy constant gamma 2C	3.79999	3.34103e-06	0.000493811
ENSMUSG00000056071	S100a9	S100 calcium binding protein A9 (calgranulin B)	3.56164	1.33272e-16	9.07815e-14
ENSMUSG00000032496	Ltf	lactotransferrin	3.54134	2.49351e-11	1.08516e-08
ENSMUSG00000078878	Gm14305	predicted gene 14305	3.43758	8.5288e-08	2.26476e-05
ENSMUSG00000056054	S100a8	S100 calcium binding protein A8 (calgranulin A)	3.38819	7.63162e-09	2.59923e-06
ENSMUSG00000052974	Cyp2f2	cytochrome P450, family 2, subfamily f, polypeptide 2	3.27293	0.000676222	0.0409049
ENSMUSG00000106218	Gm43713	predicted gene 43713	3.25975	1.26712e-05	0.00162167
ENSMUSG00000067149	Jchain	immunoglobulin joining chain	3.10526	2.64582e-06	0.000399489
ENSMUSG00000095512	Gm17222	predicted gene 17222	3.10521	0.0010043	0.0526152
ENSMUSG00000052861	Dnah6	dynein, axonemal, heavy chain 6	2.99292	6.75894e-07	0.000126062
ENSMUSG00000045075	Gm9796	predicted gene 9796	2.93374	0.000270129	0.0205443
ENSMUSG00000048709	Gm8666	predicted gene 8666	2.84739	2.56483e-07	5.28727e-05
ENSMUSG00000038775	Vill	villin-like	2.79622	1.17108e-05	0.00152894
ENSMUSG00000041453	Rpl21	ribosomal protein L21	2.79222	0.000801278	0.0458349
ENSMUSG00000034533	Scn10a	sodium channel, voltage-gated, type X, alpha	2.76487	2.55728e-06	0.000392793
ENSMUSG00000104093	A330015K06Rik	RIKEN cDNA A330015K06 gene	2.7112	7.41071e-05	0.00730212
ENSMUSG00000084323	Gm14438	predicted gene 14438	2.68214	8.45259e-07	0.000150485
ENSMUSG00000020679	Hnf1b	HNF1 homeobox B	2.6346	0.00134011	0.0645372
ENSMUSG00000078877	Gm14295	predicted gene 14295	2.56804	0.000130343	0.011669
ENSMUSG00000117694	Snhg4	small nucleolar RNA host gene 4	2.52007	1.13953e-11	5.41002e-09
ENSMUSG00000103898	Gm30238	predicted gene, 30238	2.50272	2.05795e-08	6.57997e-06
ENSMUSG00000097993	Ptprv	protein tyrosine phosphatase, receptor type, V	2.46951	3.3616e-05	0.00381639
ENSMUSG00000085235	Gm12576	predicted gene 12576	2.46402	0.0349376	0.470652
ENSMUSG00000101678	Gm29609	predicted gene 29609	2.45926	0.000235793	0.0186574
ENSMUSG00000032484	Ngp	neutrophilic granule protein	2.45127	1.44138e-06	0.000239072
ENSMUSG00000100261	Gm6473	predicted gene 6473	2.44832	0.00019144	0.0161296
ENSMUSG00000012819	Cdh23	cadherin 23 (otocadherin)	2.41926	3.86843e-09	1.40946e-06
ENSMUSG00000031778	Cx3cl1	chemokine (C-X3-C motif) ligand 1	2.39853	3.835e-06	0.000561523
ENSMUSG00000021091	Serpina3n	serine (or cysteine) peptidase inhibitor, clade A, member 3N	2.32159	8.97623e-11	3.70081e-08
ENSMUSG00000092412	Gm20507	predicted gene 20507	2.31912	0.000910978	0.0488777
ENSMUSG00000002944	Cd36	CD36 molecule	2.29867	0.00219678	0.0927682
ENSMUSG00000117730	Gm5503	predicted gene 5503	2.29511	2.28769e-06	0.000358412
ENSMUSG00000036594	H2-Aa	histocompatibility 2, class II antigen A, alpha	2.28751	0.000396274	0.0270485
ENSMUSG00000107482	Etfbl	electron transferring flavoprotein, beta polypeptide like	2.20255	0.0442829	0.524058
ENSMUSG00000086765	Gm11827	predicted gene 11827	2.19773	0.00299831	0.114572
ENSMUSG00000110234	Gm45799	predicted gene 45799	2.19198	0.00540146	0.168402
ENSMUSG00000100162	Gm20687	predicted gene 20687	2.15958	7.0776e-07	0.000130453
ENSMUSG00000109975	Gm19196	predicted gene, 19196	2.14884	0.000101404	0.00951319
ENSMUSG00000086429	Gt(ROSA)26Sor	gene trap ROSA 26, Philippe Soriano	2.13881	0.00526669	0.16619
ENSMUSG00000067212	H2-T23	histocompatibility 2, T region locus 23	2.08857	0.000893039	0.0488777
ENSMUSG00000057262	Gm10020	predicted pseudogene 10020	2.08365	0.0020019	0.0871218
ENSMUSG00000081788	Gm5898	predicted gene 5898	2.05927	8.07888e-05	0.00786161
ENSMUSG00000002831	Plin4	perilipin 4	2.00399	8.77244e-08	2.29063e-05
ENSMUSG00000098915	Rpl15-ps2	ribosomal protein L15, pseudogene 2	1.98747	0.00915173	0.234376
ENSMUSG00000073073	Gm8098	predicted gene 8098	1.97747	0.0117744	0.273905
ENSMUSG00000083902	Gm15975	predicted gene 15975	1.93788	0.000415665	0.0276518
ENSMUSG00000003198	Zfp959	zinc finger protein 959	1.90848	0.00039017	0.0269893
ENSMUSG00000040987	Mill2	MHC I like leukocyte 2	1.90456	0.00154287	0.0710945
ENSMUSG00000079396	Gm3411	predicted gene 3411	1.87522	0.0174513	0.330206
ENSMUSG00000117962	Gm6402	predicted pseudogene 6402	1.85745	0.000993614	0.052414
ENSMUSG00000101860	Mindy4b-ps	MINDY lysine 48 deubiquitinase 4B, pseudogene	1.85032	0.000172883	0.0148009
ENSMUSG00000060512	0610040J01Rik	RIKEN cDNA 0610040J01 gene	1.837	2.34516e-06	0.000363779
ENSMUSG00000019312	Grb7	growth factor receptor bound protein 7	1.83695	2.82708e-05	0.00330537
ENSMUSG00000049107	Ntf3	neurotrophin 3	1.82846	0.000241979	0.0189554
ENSMUSG00000031995	St14	suppression of tumorigenicity 14 (colon carcinoma)	1.81518	0.000416533	0.0276518
ENSMUSG00000113262	Gm48551	predicted gene, 48551	1.77302	0.0495574	0.545938
ENSMUSG00000097462	9530026P05Rik	RIKEN cDNA 9530026P05 gene	1.76223	0.000102883	0.00959445
ENSMUSG00000073421	H2-Ab1	histocompatibility 2, class II antigen A, beta 1	1.76084	0.00102926	0.0533954
ENSMUSG00000008668	Rps18	ribosomal protein S18	1.75036	0.00260291	0.10338
ENSMUSG00000051354	Samd3	sterile alpha motif domain containing 3	1.74811	0.00266676	0.10445
ENSMUSG00000090799	Klhl33	kelch-like 33	1.74493	1.48342e-11	6.64022e-09
ENSMUSG00000054196	Cthrc1	collagen triple helix repeat containing 1	1.74235	0.00424995	0.14538
ENSMUSG00000019232	Etnppl	ethanolamine phosphate phospholyase	1.7092	1.78956e-06	0.000283202
ENSMUSG00000021591	Glrx	glutaredoxin	1.70623	1.8005e-15	1.0505e-12
ENSMUSG00000037737	Actrt3	actin related protein T3	1.70019	0.000769556	0.0446542
ENSMUSG00000006154	Eps8l1	EPS8-like 1	1.68821	0.000317426	0.0231307
ENSMUSG00000024610	Cd74	CD74 antigen (invariant polypeptide of major histocompatibility complex, class II antigen-associated)	1.67641	1.92336e-05	0.00233591
ENSMUSG00000090486	BC035947	cDNA sequence BC035947	1.67587	0.00796482	0.218155
ENSMUSG00000073000	Gm10451	predicted gene 10451	1.65912	0.00136938	0.06521
ENSMUSG00000096107	Gm16505	predicted gene 16505	1.63552	0.000226852	0.0182261
ENSMUSG00000103677	Pcdhga4	protocadherin gamma subfamily A, 4	1.62781	0.0351936	0.47086
ENSMUSG00000073752	Gm10570	predicted gene 10570	1.59626	0.00119129	0.0596294
ENSMUSG00000073878	Gm13304	predicted gene 13304	1.58237	0.0066217	0.192639
ENSMUSG00000048215	A630023P12Rik	RIKEN cDNA A630023P12 gene	1.57474	0.00220751	0.0929705
ENSMUSG00000020738	Sumo2	small ubiquitin-like modifier 2	1.56702	0.0224713	0.374502
ENSMUSG00000026548	Slamf9	SLAM family member 9	1.5628	0.00457406	0.152337
ENSMUSG00000039457	Ppl	periplakin	1.56234	0.000235546	0.0186574
ENSMUSG00000005615	Pcyt1a	phosphate cytidylyltransferase 1, choline, alpha isoform	1.55255	1.0765e-16	7.66618e-14
ENSMUSG00000066553	Gm6969	predicted pseudogene 6969	1.54142	0.0116116	0.271928
ENSMUSG00000096596	Gm10591	predicted gene 10591	1.53646	0.0114025	0.269466
ENSMUSG00000108443	Gm44510	predicted gene 44510	1.53358	0.0368734	0.482531
ENSMUSG00000037411	Serpine1	serine (or cysteine) peptidase inhibitor, clade E, member 1	1.52199	0.00121849	0.0606036
ENSMUSG00000028602	Tnfrsf8	tumor necrosis factor receptor superfamily, member 8	1.51261	0.003748	0.136943
ENSMUSG00000057836	Xlr3a	X-linked lymphocyte-regulated 3A	1.50832	0.00224532	0.0943095
ENSMUSG00000024175	Tekt4	tektin 4	1.49635	0.000921581	0.0491414
ENSMUSG00000061684	Rpl21-ps8	ribosomal protein L21, pseudogene 8	1.49247	0.00800801	0.21849
ENSMUSG00000066362	Rps13-ps1	ribosomal protein S13, pseudogene 1	1.48761	0.00152114	0.070508
ENSMUSG00000020216	Jsrp1	junctional sarcoplasmic reticulum protein 1	1.47706	0.00681603	0.195223
ENSMUSG00000038115	Ano2	anoctamin 2	1.47645	0.000378447	0.0264693
ENSMUSG00000002803	Btbd6	BTB (POZ) domain containing 6	1.47637	1.20071e-05	0.00155467
ENSMUSG00000040706	Agmat	agmatine ureohydrolase (agmatinase)	1.47389	0.000244249	0.0190381
ENSMUSG00000117634	Gm50069	predicted gene, 50069	1.47335	0.00130137	0.0635157
ENSMUSG00000020268	Lyrm7	LYR motif containing 7	1.46835	1.72538e-05	0.00214537
ENSMUSG00000039851	4932438H23Rik	RIKEN cDNA 4932438H23 gene	1.46621	0.00279404	0.108085
ENSMUSG00000105868	Gm43766	predicted gene 43766	1.46006	0.0166524	0.32464
ENSMUSG00000091890	A830073O21Rik	RIKEN cDNA A830073O21 gene	1.45711	0.00248276	0.100037
ENSMUSG00000017493	Igfbp4	insulin-like growth factor binding protein 4	1.45532	2.63945e-05	0.00310919
ENSMUSG00000054986	Sec14l3	SEC14-like lipid binding 3	1.45341	0.00437802	0.148144
ENSMUSG00000042340	Ctf1	cardiotrophin 1	1.44834	0.00293131	0.112837
ENSMUSG00000032259	Drd2	dopamine receptor D2	1.44147	0.0429535	0.515278
ENSMUSG00000059647	Cbx3-ps7	chromobox 3, pseudogene 7	1.44006	0.0133289	0.290825
ENSMUSG00000055494	Gm14168	predicted gene 14168	1.43922	0.00118695	0.0596025
ENSMUSG00000066487	Gm5786	predicted pseudogene 5786	1.43713	0.01241	0.280839
ENSMUSG00000098292	Gm27194	predicted gene 27194	1.43369	6.88673e-06	0.000938211
ENSMUSG00000081436	Gm5912	predicted gene 5912	1.41824	0.00214071	0.0913858
ENSMUSG00000113637	Gm7049	predicted gene 7049	1.41173	0.0282163	0.426292
ENSMUSG00000091655	Gm8741	predicted gene 8741	1.41135	0.0228193	0.378717
ENSMUSG00000018909	Arrb1	arrestin, beta 1	1.40859	5.36822e-07	0.00010133
ENSMUSG00000026697	Myoc	myocilin	1.40467	0.00188191	0.083288
ENSMUSG00000021255	Esrrb	estrogen related receptor, beta	1.40359	0.0160378	0.321045
ENSMUSG00000060288	Ppih	peptidyl prolyl isomerase H	1.3892	0.000422133	0.0279053
ENSMUSG00000016496	Cd274	CD274 antigen	1.3854	0.000288608	0.0214295
ENSMUSG00000043621	Ubxn10	UBX domain protein 10	1.38294	0.0115004	0.270673
ENSMUSG00000071637	Cebpd	CCAAT/enhancer binding protein (C/EBP), delta	1.37881	0.000922166	0.0491414
ENSMUSG00000025888	Casp1	caspase 1	1.37328	0.000503588	0.0324679
ENSMUSG00000038521	C1s1	complement component 1, s subcomponent 1	1.3606	0.0134505	0.291869
ENSMUSG00000082286	Pisd-ps1	phosphatidylserine decarboxylase, pseudogene 1	1.35776	2.12449e-09	7.92487e-07
ENSMUSG00000021367	Edn1	endothelin 1	1.34679	0.00121717	0.0606036
ENSMUSG00000073418	C4b	complement component 4B (Chido blood group)	1.34655	1.14756e-07	2.80811e-05
ENSMUSG00000098027	Gm27004	predicted gene, 27004	1.34636	0.00566699	0.173916
ENSMUSG00000104415	Gm37069	predicted gene, 37069	1.3462	0.000135785	0.0119514
ENSMUSG00000067121	Gm7027	predicted gene 7027	1.33913	0.00143949	0.0675224
ENSMUSG00000069516	Lyz2	lysozyme 2	1.33657	9.92057e-07	0.000172695
ENSMUSG00000024939	Fam89b	family with sequence similarity 89, member B	1.33383	0.000177744	0.0151343
ENSMUSG00000045031	Cetn4	centrin 4	1.31818	0.000107831	0.00999634
ENSMUSG00000113625	Gm3379	predicted gene 3379	1.31663	0.0110507	0.264727
ENSMUSG00000047759	Hs3st3a1	heparan sulfate (glucosamine) 3-O-sulfotransferase 3A1	1.31291	6.06995e-05	0.00618164
ENSMUSG00000086645	Gm15743	predicted gene 15743	1.31169	0.0120521	0.275249
ENSMUSG00000085558	4930412C18Rik	RIKEN cDNA 4930412C18 gene	1.30452	0.00276758	0.107326
ENSMUSG00000083087	Gm11249	predicted gene 11249	1.30356	0.0297594	0.439434
ENSMUSG00000098404	Mrip-ps	Mom radiation induced polyposis, pseudogene	1.29138	0.0038285	0.136943
ENSMUSG00000027438	Napb	N-ethylmaleimide sensitive fusion protein attachment protein beta	1.28528	2.13363e-17	1.67138e-14
ENSMUSG00000033770	Clcnka	chloride channel, voltage-sensitive Ka	1.28245	9.55263e-05	0.00907037
ENSMUSG00000052496	Pkdrej	polycystin (PKD) family receptor for egg jelly	1.27343	0.00497058	0.160436
ENSMUSG00000086851	A430108G06Rik	RIKEN cDNA A430108G06 gene	1.27163	0.00727991	0.204766
ENSMUSG00000026429	Ube2t	ubiquitin-conjugating enzyme E2T	1.2688	0.0142716	0.301219
ENSMUSG00000031825	Crispld2	cysteine-rich secretory protein LCCL domain containing 2	1.266	0.00192005	0.0842618
ENSMUSG00000030598	Fbxo17	F-box protein 17	1.26546	0.0157036	0.318276
ENSMUSG00000078864	Gm14322	predicted gene 14322	1.26465	0.00148216	0.0689049
ENSMUSG00000115406	Gm49300	predicted gene, 49300	1.25026	0.000801458	0.0458349
ENSMUSG00000033383	Rtp1	receptor transporter protein 1	1.24864	0.00648284	0.189844
ENSMUSG00000082193	Rpl5-ps1	ribosomal protein L5, pseudogene 1	1.24847	0.00780414	0.215639
ENSMUSG00000026303	Mlph	melanophilin	1.24508	0.00323762	0.121932
ENSMUSG00000017718	Afmid	arylformamidase	1.2449	0.00921528	0.234376
ENSMUSG00000090291	Lrrc10b	leucine rich repeat containing 10B	1.24414	0.0158487	0.319976
ENSMUSG00000056328	Myh1	myosin, heavy polypeptide 1, skeletal muscle, adult	1.24002	0.0194344	0.349996
ENSMUSG00000042523	Dnal1	dynein, axonemal, light chain 1	1.23747	0.00865722	0.227572
ENSMUSG00000113662	Gm35558	predicted gene, 35558	1.23744	7.88202e-05	0.00771798
ENSMUSG00000090667	Gm765	predicted gene 765	1.23711	0.0002018	0.016817
ENSMUSG00000027318	Adam33	a disintegrin and metallopeptidase domain 33	1.2343	0.00135811	0.0648705
ENSMUSG00000113753	Gm5791	predicted gene 5791	1.23315	0.005963	0.180187
ENSMUSG00000026073	Il1r2	interleukin 1 receptor, type II	1.233	0.00599988	0.180769
ENSMUSG00000045534	Kcna5	potassium voltage-gated channel, shaker-related subfamily, member 5	1.23189	0.00248199	0.100037
ENSMUSG00000020424	Castor1	cytosolic arginine sensor for mTORC1 subunit 1	1.2316	0.0037343	0.136943
ENSMUSG00000078870	Gm14410	predicted gene 14410	1.22799	0.000260496	0.0200058
ENSMUSG00000057818	1600029O15Rik	RIKEN cDNA 1600029O15 gene	1.22457	0.0026319	0.103603
ENSMUSG00000050174	Nudt6	nudix (nucleoside diphosphate linked moiety X)-type motif 6	1.22436	0.0117927	0.273905
ENSMUSG00000049562	Ap5b1	adaptor-related protein complex 5, beta 1 subunit	1.2239	0.0284517	0.427757
ENSMUSG00000058443	Rpl10-ps3	ribosomal protein L10, pseudogene 3	1.22032	0.0130575	0.287725
ENSMUSG00000025150	Cbr2	carbonyl reductase 2	1.21975	0.01857	0.34075
ENSMUSG00000043441	Gpr149	G protein-coupled receptor 149	1.21663	0.0399027	0.49881
ENSMUSG00000023274	Cd4	CD4 antigen	1.21635	0.0203578	0.358769
ENSMUSG00000030711	Sult1a1	sulfotransferase family 1A, phenol-preferring, member 1	1.21061	5.33839e-06	0.000760332
ENSMUSG00000114442	F630042J09Rik	RIKEN cDNA F630042J09 gene	1.2099	0.0120722	0.275306
ENSMUSG00000044712	Slc38a6	solute carrier family 38, member 6	1.20897	0.00021279	0.0174336
ENSMUSG00000019773	Fbxo5	F-box protein 5	1.20828	0.0245026	0.39494
ENSMUSG00000079484	Phyhd1	phytanoyl-CoA dioxygenase domain containing 1	1.19464	0.0002142	0.0174336
ENSMUSG00000082884	Gm13339	predicted gene 13339	1.19417	1.27316e-05	0.00162167
ENSMUSG00000027852	Nras	neuroblastoma ras oncogene	1.19404	0.00494791	0.160163
ENSMUSG00000022159	Rab2b	RAB2B, member RAS oncogene family	1.18975	1.05756e-05	0.00140414
ENSMUSG00000099041	Gm28035	predicted gene, 28035	1.18945	0.00404307	0.142024
ENSMUSG00000103436	Gm36995	predicted gene, 36995	1.18543	0.00057185	0.0359806
ENSMUSG00000035683	Melk	maternal embryonic leucine zipper kinase	1.18297	0.00878895	0.229893
ENSMUSG00000010362	Rdm1	RAD52 motif 1	1.17661	0.00473815	0.155624
ENSMUSG00000050074	Spink8	serine peptidase inhibitor, Kazal type 8	1.16786	0.0156881	0.318276
ENSMUSG00000047502	Mroh7	maestro heat-like repeat family member 7	1.16386	0.0035889	0.132925
ENSMUSG00000030589	Rasgrp4	RAS guanyl releasing protein 4	1.16351	0.0225931	0.37576
ENSMUSG00000044250	Pced1b	PC-esterase domain containing 1B	1.15932	0.0276384	0.422383
ENSMUSG00000114961	A930002C04Rik	RIKEN cDNA A930002C04 gene	1.15224	0.00685639	0.19602
ENSMUSG00000085348	Myhas	myosin heavy chain gene antisense RNA	1.15218	0.0162105	0.32146
ENSMUSG00000029361	Nos1	nitric oxide synthase 1, neuronal	1.14772	0.000191491	0.0161296
ENSMUSG00000038352	Arl5c	ADP-ribosylation factor-like 5C	1.14454	0.00280723	0.108327
ENSMUSG00000043155	Hpdl	4-hydroxyphenylpyruvate dioxygenase-like	1.13532	0.00903465	0.232806
ENSMUSG00000048538	Gm9826	predicted gene 9826	1.13013	0.0124577	0.281233
ENSMUSG00000020682	Mmp28	matrix metallopeptidase 28 (epilysin)	1.12977	0.00497682	0.160436
ENSMUSG00000057696	Rpl30-ps1	ribosomal protein L30, pseudogene 1	1.10819	0.00916479	0.234376
ENSMUSG00000062461	Gm5453	predicted gene 5453	1.10749	0.0486837	0.54171
ENSMUSG00000001930	Vwf	Von Willebrand factor	1.09744	1.62426e-07	3.68802e-05
ENSMUSG00000031490	Eif4ebp1	eukaryotic translation initiation factor 4E binding protein 1	1.0946	0.0083276	0.22261
ENSMUSG00000037406	Htra4	HtrA serine peptidase 4	1.09148	0.023059	0.380158
ENSMUSG00000040752	Myh6	myosin, heavy polypeptide 6, cardiac muscle, alpha	1.09037	0.0348129	0.469779
ENSMUSG00000029343	Crybb1	crystallin, beta B1	1.08807	0.00596906	0.180187
ENSMUSG00000066543	Rpl17-ps9	ribosomal protein L17, pseudogene 9	1.08731	0.00828806	0.221982
ENSMUSG00000026514	Cnih3	cornichon family AMPA receptor auxiliary protein 3	1.08605	0.00093827	0.0498301
ENSMUSG00000060152	Pop5	processing of precursor 5, ribonuclease P/MRP family (S. cerevisiae)	1.08575	4.78591e-08	1.40149e-05
ENSMUSG00000020227	Irak3	interleukin-1 receptor-associated kinase 3	1.08517	0.0416934	0.510321
ENSMUSG00000043719	Col6a6	collagen, type VI, alpha 6	1.08026	0.00956862	0.240297
ENSMUSG00000071414	Gm6736	predicted gene 6736	1.07729	0.0485867	0.54171
ENSMUSG00000089889	0610040B10Rik	RIKEN cDNA 0610040B10 gene	1.07673	0.010986	0.263894
ENSMUSG00000045464	2810002D19Rik	RIKEN cDNA 2810002D19 gene	1.07135	0.00851474	0.224959
ENSMUSG00000031258	Xkrx	X-linked Kx blood group related, X-linked	1.07017	0.0160451	0.321045
ENSMUSG00000015852	Fcrls	Fc receptor-like S, scavenger receptor	1.06986	0.000431716	0.0284189
ENSMUSG00000021070	Bdkrb2	bradykinin receptor, beta 2	1.06749	0.00664483	0.192786
ENSMUSG00000037708	Spag6	sperm associated antigen 6	1.0672	0.000652745	0.0401991
ENSMUSG00000114278	Gm49027	predicted gene, 49027	1.06699	0.0102897	0.252677
ENSMUSG00000113368	Gm10054	predicted gene 10054	1.06648	0.0230085	0.379998
ENSMUSG00000081214	Rpl35a-ps2	ribosomal protein L35A, pseudogene 2	1.06418	0.0486445	0.54171
ENSMUSG00000061232	H2-K1	histocompatibility 2, K1, K region	1.05767	0.0138098	0.295118
ENSMUSG00000073779	Lrp8os2	low density lipoprotein receptor-related protein 8, apolipoprotein e receptor, opposite strand 2	1.05489	0.0141041	0.299417
ENSMUSG00000078377	Gm4294	predicted gene 4294	1.05479	0.00662748	0.192639
ENSMUSG00000022255	Mtdh	metadherin	1.05418	1.41824e-07	3.26757e-05
ENSMUSG00000069972	Rps13-ps2	ribosomal protein S13, pseudogene 2	1.05248	0.00470329	0.155264
ENSMUSG00000000901	Mmp11	matrix metallopeptidase 11	1.05158	0.0173419	0.329328
ENSMUSG00000045761	Togaram2	TOG array regulator of axonemal microtubules 2	1.05075	0.00896821	0.23224
ENSMUSG00000085527	Gm15535	predicted gene 15535	1.04862	0.0150641	0.311357
ENSMUSG00000002289	Angptl4	angiopoietin-like 4	1.04685	0.0132167	0.289541
ENSMUSG00000061833	Gm6311	predicted gene 6311	1.04666	0.000120919	0.0110786
ENSMUSG00000068699	Flnc	filamin C, gamma	1.04641	0.0102646	0.252677
ENSMUSG00000052581	Lrrtm4	leucine rich repeat transmembrane neuronal 4	1.04583	0.000724997	0.0427012
ENSMUSG00000050141	Fam205c	family with sequence similarity 205, member C	1.04545	0.00103801	0.0536715
ENSMUSG00000020182	Ddc	dopa decarboxylase	1.04453	0.001028	0.0533954
ENSMUSG00000030423	Pop4	processing of precursor 4, ribonuclease P/MRP family, (S. cerevisiae)	1.04405	0.000551746	0.0349968
ENSMUSG00000045005	Fzd5	frizzled class receptor 5	1.04349	0.0104626	0.253743
ENSMUSG00000033036	Gm7879	predicted pseudogene 7879	1.043	0.00594932	0.180187
ENSMUSG00000044393	Dsg2	desmoglein 2	1.04162	0.00741944	0.207572
ENSMUSG00000067771	Gm14685	predicted gene 14685	1.04005	0.0459431	0.529772
ENSMUSG00000054000	Tusc1	tumor suppressor candidate 1	1.03847	0.00228217	0.0950923
ENSMUSG00000025963	Mdh1b	malate dehydrogenase 1B, NAD (soluble)	1.03766	0.0151985	0.31331
ENSMUSG00000023918	Adgrf4	adhesion G protein-coupled receptor F4	1.0372	0.0162408	0.32146
ENSMUSG00000087231	E230016M11Rik	RIKEN cDNA E230016M11 gene	1.03514	0.0262389	0.411909
ENSMUSG00000032456	Nmnat3	nicotinamide nucleotide adenylyltransferase 3	1.03417	0.0105823	0.255458
ENSMUSG00000079469	Pigb	phosphatidylinositol glycan anchor biosynthesis, class B	1.03145	0.0286749	0.429903
ENSMUSG00000036123	Slc9a3	solute carrier family 9 (sodium/hydrogen exchanger), member 3	1.0272	0.0222988	0.373676
ENSMUSG00000040740	Slc25a34	solute carrier family 25, member 34	1.02616	0.00226678	0.0948243
ENSMUSG00000027355	Tmco5	transmembrane and coiled-coil domains 5	1.02485	0.00861525	0.226849
ENSMUSG00000024521	Pmaip1	phorbol-12-myristate-13-acetate-induced protein 1	1.0241	0.00326975	0.122847
ENSMUSG00000118087	4833438C02Rik	RIKEN cDNA 4833438C02 gene	1.02297	0.0262117	0.411909
ENSMUSG00000034035	Ccdc17	coiled-coil domain containing 17	1.02088	0.0168547	0.3252
ENSMUSG00000106978	N4bp2os	NEDD4 binding protein 2, opposite strand	1.0185	0.028878	0.430497
ENSMUSG00000100755	Rps23-ps1	ribosomal protein S23, pseudogene 1	1.01223	0.000617586	0.0386669
ENSMUSG00000074506	Gm10705	predicted gene 10705	1.01121	0.0390876	0.495056
ENSMUSG00000041828	Abca8a	ATP-binding cassette, sub-family A (ABC1), member 8a	1.00892	0.00375534	0.136943
ENSMUSG00000097573	G730003C15Rik	RIKEN cDNA G730003C15 gene	1.00849	0.0331979	0.460683
ENSMUSG00000028970	Abcb1b	ATP-binding cassette, sub-family B (MDR/TAP), member 1B	1.00749	0.00726403	0.204686
ENSMUSG00000107451	Gm44421	predicted gene, 44421	1.00687	0.00478938	0.15621
ENSMUSG00000107655	Gm44220	predicted gene, 44220	1.00665	0.0353836	0.47086
ENSMUSG00000051483	Cbr1	carbonyl reductase 1	1.00453	0.00217322	0.0925212
ENSMUSG00000022369	Mtbp	Mdm2, transformed 3T3 cell double minute p53 binding protein	1.00249	0.0178583	0.333825
ENSMUSG00000028885	Smpdl3b	sphingomyelin phosphodiesterase, acid-like 3B	1.00227	0.0177844	0.332994
ENSMUSG00000027875	Hmgcs2	3-hydroxy-3-methylglutaryl-Coenzyme A synthase 2	1.00204	1.63889e-05	0.00207069
ENSMUSG00000113642	Gm49329	predicted gene, 49329	-1.00592	0.00609863	0.18142
ENSMUSG00000033207	Mamdc2	MAM domain containing 2	-1.00603	0.00878954	0.229893
ENSMUSG00000052229	Gpr17	G protein-coupled receptor 17	-1.00756	7.94546e-09	2.64854e-06
ENSMUSG00000073415	Gm10501	predicted gene 10501	-1.00848	0.0453728	0.528674
ENSMUSG00000024165	Jpt2	Jupiter microtubule associated homolog 2	-1.01206	0.0124764	0.281249
ENSMUSG00000066057	Gm1976	predicted gene 1976	-1.01292	0.000405481	0.027171
ENSMUSG00000041674	BC006965	cDNA sequence BC006965	-1.01617	0.00806015	0.218853
ENSMUSG00000031365	Zfp275	zinc finger protein 275	-1.01676	0.00105869	0.0540277
ENSMUSG00000037669	Ldah	lipid droplet associated hydrolase	-1.02446	0.00156233	0.0714633
ENSMUSG00000097075	Cdiptos	CDIP transferase, opposite strand	-1.02689	0.015637	0.317942
ENSMUSG00000110996	Gm36251	predicted gene, 36251	-1.03647	0.0104794	0.253757
ENSMUSG00000114004	Gm48552	predicted gene, 48552	-1.03655	0.0450959	0.527179
ENSMUSG00000026628	Atf3	activating transcription factor 3	-1.03879	0.0430479	0.516012
ENSMUSG00000098132	Rassf10	Ras association (RalGDS/AF-6) domain family (N-terminal) member 10	-1.04241	0.0278992	0.423794
ENSMUSG00000022325	Pop1	processing of precursor 1, ribonuclease P/MRP family, (S. cerevisiae)	-1.04338	1.7934e-05	0.00221237
ENSMUSG00000070644	Etnk2	ethanolamine kinase 2	-1.04635	0.000316129	0.0231307
ENSMUSG00000045114	Prrt2	proline-rich transmembrane protein 2	-1.05277	1.02623e-12	5.18643e-10
ENSMUSG00000055415	Atp10b	ATPase, class V, type 10B	-1.05498	0.0165299	0.322909
ENSMUSG00000026043	Col3a1	collagen, type III, alpha 1	-1.0582	0.0288793	0.430497
ENSMUSG00000086191	Zfp652os	zinc finger protein 652, opposite strand	-1.06397	0.00254684	0.10205
ENSMUSG00000069372	Ctxn3	cortexin 3	-1.06677	0.0315502	0.453899
ENSMUSG00000038506	Dcun1d2	DCN1, defective in cullin neddylation 1, domain containing 2 (S. cerevisiae)	-1.06695	0.00475842	0.155963
ENSMUSG00000028261	Ndufaf4	NADH:ubiquinone oxidoreductase complex assembly factor 4	-1.07289	0.00692913	0.197537
ENSMUSG00000089922	Gm43517	predicted gene 43517	-1.07598	0.0133653	0.290825
ENSMUSG00000025064	Col17a1	collagen, type XVII, alpha 1	-1.07602	0.0160438	0.321045
ENSMUSG00000023236	Scg5	secretogranin V	-1.0778	5.05974e-07	9.66718e-05
ENSMUSG00000097891	Gm3650	predicted gene 3650	-1.08775	0.0348953	0.470486
ENSMUSG00000094695	Gm21953	predicted gene, 21953	-1.09406	0.0012506	0.0616136
ENSMUSG00000107042	4921513H07Rik	RIKEN cDNA 4921513H07 gene	-1.09634	0.0250765	0.400892
ENSMUSG00000042202	Slc35e2	solute carrier family 35, member E2	-1.10091	5.78781e-05	0.00607953
ENSMUSG00000042804	Gpr153	G protein-coupled receptor 153	-1.10561	0.000559863	0.0353684
ENSMUSG00000064325	Hhip	Hedgehog-interacting protein	-1.1076	0.000828921	0.0460522
ENSMUSG00000020661	Dnmt3a	DNA methyltransferase 3A	-1.10945	0.00260805	0.10338
ENSMUSG00000037613	Tnfrsf23	tumor necrosis factor receptor superfamily, member 23	-1.11623	0.00343879	0.12797
ENSMUSG00000034157	Cipc	CLOCK interacting protein, circadian	-1.11958	3.0628e-05	0.0035283
ENSMUSG00000044730	9930104L06Rik	RIKEN cDNA 9930104L06 gene	-1.1207	0.000693227	0.0414534
ENSMUSG00000032611	1700102P08Rik	RIKEN cDNA 1700102P08 gene	-1.12215	0.0118182	0.273905
ENSMUSG00000046711	Hmga1	high mobility group AT-hook 1	-1.1231	0.00065897	0.0402716
ENSMUSG00000063415	Cyp26b1	cytochrome P450, family 26, subfamily b, polypeptide 1	-1.12624	9.16952e-05	0.00875968
ENSMUSG00000078722	Gm12394	predicted gene 12394	-1.12823	0.000351845	0.0249428
ENSMUSG00000095193	Gm20939	predicted gene, 20939	-1.13023	0.00551443	0.170403
ENSMUSG00000057101	Zfp180	zinc finger protein 180	-1.13131	0.0216034	0.369022
ENSMUSG00000009376	Met	met proto-oncogene	-1.13536	0.00415697	0.143452
ENSMUSG00000085687	Gm16153	predicted gene 16153	-1.13713	0.0126753	0.283809
ENSMUSG00000016346	Kcnq2	potassium voltage-gated channel, subfamily Q, member 2	-1.14	0.00704655	0.199997
ENSMUSG00000115650	Gm48992	predicted gene, 48992	-1.14047	0.0111259	0.265893
ENSMUSG00000103928	Gm37893	predicted gene, 37893	-1.14677	0.00533134	0.167052
ENSMUSG00000105987	AI506816	expressed sequence AI506816	-1.15926	4.94805e-07	9.5705e-05
ENSMUSG00000028031	Dkk2	dickkopf WNT signaling pathway inhibitor 2	-1.1609	0.0320217	0.456899
ENSMUSG00000086219	Srrm4os	serine/arginine repetitive matrix 4, opposite strand	-1.16166	0.00145626	0.0681052
ENSMUSG00000050121	Opalin	oligodendrocytic myelin paranodal and inner loop protein	-1.16671	0.000398878	0.0270529
ENSMUSG00000079494	Nat8f5	N-acetyltransferase 8 (GCN5-related) family member 5	-1.16672	0.0166792	0.32464
ENSMUSG00000020914	Top2a	topoisomerase (DNA) II alpha	-1.17694	0.016342	0.321714
ENSMUSG00000112922	Gm47572	predicted gene, 47572	-1.18176	0.00299198	0.114572
ENSMUSG00000021867	Tmem254b	transmembrane protein 254b	-1.18601	0.0103241	0.25273
ENSMUSG00000042793	Lgr6	leucine-rich repeat-containing G protein-coupled receptor 6	-1.19253	0.00693466	0.197537
ENSMUSG00000018500	Adora2b	adenosine A2b receptor	-1.19695	0.000434128	0.0284581
ENSMUSG00000067547	Gm7666	predicted pseudogene 7666	-1.19844	4.49351e-07	8.79998e-05
ENSMUSG00000018927	Ccl6	chemokine (C-C motif) ligand 6	-1.20573	0.00994196	0.246457
ENSMUSG00000028344	Invs	inversin	-1.21992	1.89565e-07	4.12489e-05
ENSMUSG00000097870	Gm26868	predicted gene, 26868	-1.2207	0.00788189	0.217022
ENSMUSG00000035258	Abi3bp	ABI gene family, member 3 (NESH) binding protein	-1.22208	0.0142333	0.300935
ENSMUSG00000072647	Adam1a	a disintegrin and metallopeptidase domain 1a	-1.22598	0.00656595	0.191919
ENSMUSG00000116056	Gm4544	predicted gene 4544	-1.22607	0.00158321	0.0721051
ENSMUSG00000073876	Gm13305	predicted gene 13305	-1.23893	0.00519604	0.16479
ENSMUSG00000109205	Gm44954	predicted gene 44954	-1.24177	0.042202	0.511352
ENSMUSG00000046691	Chtf8	CTF8, chromosome transmission fidelity factor 8	-1.24648	0.0216493	0.369075
ENSMUSG00000053093	Myh7	myosin, heavy polypeptide 7, cardiac muscle, beta	-1.24944	2.4986e-05	0.00296557
ENSMUSG00000093880	Tmem181c-ps	transmembrane protein 181C, pseudogene	-1.25834	0.000363545	0.0256561
ENSMUSG00000061724	Gm2423	predicted gene 2423	-1.26725	0.00383844	0.136986
ENSMUSG00000100720	Gm10075	predicted gene 10075	-1.26792	0.00769754	0.213825
ENSMUSG00000081058	H3c15	H3 clustered histone 15	-1.26854	0.00231749	0.0955476
ENSMUSG00000051251	Nhlh1	nescient helix loop helix 1	-1.27902	0.0144423	0.301819
ENSMUSG00000019874	Fabp7	fatty acid binding protein 7, brain	-1.29769	5.8179e-06	0.000806629
ENSMUSG00000072494	Ppp1r3e	protein phosphatase 1, regulatory subunit 3E	-1.31203	8.5213e-06	0.00115089
ENSMUSG00000025013	Tll2	tolloid-like 2	-1.34	0.00608002	0.18142
ENSMUSG00000103509	Gm38372	predicted gene, 38372	-1.36198	0.00226968	0.0948243
ENSMUSG00000026961	Lrrc26	leucine rich repeat containing 26	-1.36353	0.000910245	0.0488777
ENSMUSG00000095478	Gm9824	predicted pseudogene 9824	-1.36635	0.000249397	0.0193431
ENSMUSG00000027611	Procr	protein C receptor, endothelial	-1.37381	0.00257112	0.102498
ENSMUSG00000082935	Gm7658	predicted gene 7658	-1.39174	1.8906e-05	0.00231407
ENSMUSG00000004105	Angptl2	angiopoietin-like 2	-1.39257	0.000392773	0.0269893
ENSMUSG00000078735	Il11ra2	interleukin 11 receptor, alpha chain 2	-1.39917	0.00100639	0.0526152
ENSMUSG00000078651	Aoc2	amine oxidase, copper containing 2 (retina-specific)	-1.40214	6.11575e-05	0.00618164
ENSMUSG00000052688	Rab7b	RAB7B, member RAS oncogene family	-1.408	0.000910521	0.0488777
ENSMUSG00000009470	Tnpo1	transportin 1	-1.43296	8.93245e-08	2.29417e-05
ENSMUSG00000052144	Ppp4r2	protein phosphatase 4, regulatory subunit 2	-1.44407	1.81041e-15	1.0505e-12
ENSMUSG00000045932	Ifit2	interferon-induced protein with tetratricopeptide repeats 2	-1.45171	0.0262972	0.411998
ENSMUSG00000116557	4933432I09Rik	RIKEN cDNA 4933432I09 gene	-1.45429	0.000686802	0.0412265
ENSMUSG00000022769	Sdf2l1	stromal cell-derived factor 2-like 1	-1.46495	1.51156e-08	4.93368e-06
ENSMUSG00000067608	Pcna-ps2	proliferating cell nuclear antigen pseudogene 2	-1.47977	0.00572002	0.17503
ENSMUSG00000036339	Tmem260	transmembrane protein 260	-1.50887	8.21343e-07	0.000147908
ENSMUSG00000082045	Gm11585	predicted gene 11585	-1.53288	0.0185255	0.340698
ENSMUSG00000074800	Gm4149	predicted pseudogene 4149	-1.55188	0.00457974	0.152337
ENSMUSG00000095348	Gm3892	predicted gene 3892	-1.55846	0.0450008	0.52684
ENSMUSG00000082414	Gm13303	predicted gene 13303	-1.5733	1.39584e-11	6.43195e-09
ENSMUSG00000109122	A230103L15Rik	RIKEN cDNA A230103L15 gene	-1.6166	0.00347546	0.129029
ENSMUSG00000033826	Dnah8	dynein, axonemal, heavy chain 8	-1.62239	3.83733e-05	0.00429424
ENSMUSG00000059195	Gm12715	predicted gene 12715	-1.62729	0.00033896	0.0242488
ENSMUSG00000024793	Tnfrsf25	tumor necrosis factor receptor superfamily, member 25	-1.65325	4.50222e-06	0.000647122
ENSMUSG00000093485	Gm20708	predicted gene 20708	-1.69203	0.00327973	0.122927
ENSMUSG00000103375	Gm37181	predicted gene, 37181	-1.69432	0.000283966	0.0211852
ENSMUSG00000003355	Fkbp11	FK506 binding protein 11	-1.69606	0.0010708	0.0542921
ENSMUSG00000072115	Ang	angiogenin, ribonuclease, RNase A family, 5	-1.72234	0.000336355	0.0241728
ENSMUSG00000002100	Mybpc3	myosin binding protein C, cardiac	-1.75707	0.000209726	0.017385
ENSMUSG00000024871	Doc2g	double C2, gamma	-1.7597	0.0262327	0.411909
ENSMUSG00000116972	Gm6278	predicted gene 6278	-1.81404	8.55817e-05	0.00822582
ENSMUSG00000115756	Gm49519	predicted gene, 49519	-1.81956	0.00075185	0.0439524
ENSMUSG00000091866	Gm6257	predicted gene 6257	-1.8299	0.000256895	0.0198265
ENSMUSG00000078139	AK157302	cDNA sequence AK157302	-1.88559	0.00179309	0.080264
ENSMUSG00000103897	Pcdhga8	protocadherin gamma subfamily A, 8	-1.91404	0.00525473	0.16619
ENSMUSG00000102591	Gm38383	predicted gene, 38383	-1.97474	4.25905e-05	0.00469352
ENSMUSG00000072572	Slc39a2	solute carrier family 39 (zinc transporter), member 2	-1.98505	5.41723e-09	1.88604e-06
ENSMUSG00000028459	Cd72	CD72 antigen	-1.98989	0.00306718	0.116918
ENSMUSG00000071867	Gm6304	predicted gene 6304	-2.00441	3.0363e-06	0.000453045
ENSMUSG00000072676	Tmem254a	transmembrane protein 254a	-2.01594	0.0205648	0.361603
ENSMUSG00000020261	Slc36a1	solute carrier family 36 (proton/amino acid symporter), member 1	-2.01652	1.00117e-07	2.48974e-05
ENSMUSG00000033581	Igf2bp2	insulin-like growth factor 2 mRNA binding protein 2	-2.05825	0.000826547	0.0460522
ENSMUSG00000053205	Styx	serine/threonine/tyrosine interaction protein	-2.0657	0.00218805	0.0926493
ENSMUSG00000044338	Aplnr	apelin receptor	-2.09519	0.000278446	0.0209732
ENSMUSG00000091900	Gm4353	predicted gene 4353	-2.19279	5.89831e-05	0.00607953
ENSMUSG00000072919	Noxred1	NADP+ dependent oxidoreductase domain containing 1	-2.24118	2.25392e-07	4.83727e-05
ENSMUSG00000063696	Gm8730	predicted pseudogene 8730	-2.38184	4.00663e-13	2.0924e-10
ENSMUSG00000103421	Golt1a	golgi transport 1A	-2.39279	0.0170278	0.326522
ENSMUSG00000103378	Gm37176	predicted gene, 37176	-2.4296	0.000133137	0.0118515
ENSMUSG00000103037	Pcdhgb1	protocadherin gamma subfamily B, 1	-2.47495	0.0198712	0.355109
ENSMUSG00000027014	Cwc22	CWC22 spliceosome-associated protein	-2.51074	0.000654291	0.0401991
ENSMUSG00000101628	Gm28177	predicted gene 28177	-2.57726	0.0238487	0.387993
ENSMUSG00000115529	9630013A20Rik	RIKEN cDNA 9630013A20 gene	-2.6392	1.33404e-07	3.16674e-05
ENSMUSG00000022129	Dct	dopachrome tautomerase	-2.67926	6.40041e-05	0.00638696
ENSMUSG00000085791	Rpl30-ps9	ribosomal protein L30, pseudogene 9	-2.85923	0.00805321	0.218853
ENSMUSG00000090207	4930524O07Rik	RIKEN cDNA 4930524O07 gene	-2.99967	4.7744e-09	1.70001e-06
ENSMUSG00000087353	Gm13727	predicted gene 13727	-3.15861	0.00377299	0.136943
ENSMUSG00000109933	Gm7600	predicted gene 7600	-3.18214	4.00715e-20	3.92375e-17
ENSMUSG00000019303	Psmc3ip	proteasome (prosome, macropain) 26S subunit, ATPase 3, interacting protein	-3.23161	4.54443e-19	3.74724e-16
ENSMUSG00000071005	Ccl19	chemokine (C-C motif) ligand 19	-3.23493	1.16504e-07	2.80811e-05
ENSMUSG00000083012	Fam220a	family with sequence similarity 220, member A	-3.25385	1.44966e-06	0.000239072
ENSMUSG00000006638	Abhd1	abhydrolase domain containing 1	-3.30209	9.71051e-24	1.38304e-20
ENSMUSG00000097431	Gm26782	predicted gene, 26782	-3.53296	2.95864e-35	6.62186e-32
ENSMUSG00000019122	Ccl9	chemokine (C-C motif) ligand 9	-3.64375	5.90494e-17	4.40536e-14
ENSMUSG00000078747	Gm20878	predicted gene, 20878	-4.04662	1.05945e-22	1.2768e-19
ENSMUSG00000026730	Pter	phosphotriesterase related	-4.37725	0.000149426	0.0130059
ENSMUSG00000067575	Rpl35a-ps3	ribosomal protein L35A, pseudogene 3	-4.3942	9.70605e-23	1.26721e-19
ENSMUSG00000096764	Gm21985	predicted gene 21985	-4.86001	0.00414041	0.143196
ENSMUSG00000116618	Gm49719	predicted gene, 49719	-4.9033	5.43044e-06	0.000766475
ENSMUSG00000105703	Gm43305	predicted gene 43305	-5.1901	4.06569e-44	2.12324e-40
ENSMUSG00000115232	Gm49378	predicted gene, 49378	-5.35375	0.000200153	0.016769
ENSMUSG00000075391	Gm13443	predicted gene 13443	-5.43827	4.05309e-40	1.26999e-36
ENSMUSG00000094162	Ccl19-ps3	chemokine (C-C motif) ligand 19, pseudogene 3	-6.65243	4.72188e-27	7.39776e-24
ENSMUSG00000104953	Gm47308	predicted gene, 47308	-6.88915	2.87223e-07	5.84406e-05
ENSMUSG00000117786	Gm10503	predicted gene 10503	-9.70924	1.21491e-06	0.00020689
ENSMUSG00000082962	Gm10601	predicted pseudogene 10601	-9.78464	4.35803e-19	3.74724e-16
ENSMUSG00000056753	C330011M18Rik	RIKEN cDNA C330011M18 gene	-12.2459	1.79451e-07	3.9598e-05
ENSMUSG00000118341	Gm50252	predicted gene, 50252	-13.4521	1.36473e-07	3.19123e-05
ENSMUSG00000091938	Gm2564	predicted gene 2564	-15.0227	2.63615e-20	2.75337e-17
ENSMUSG00000095298	Gm12407	predicted gene 12407	-15.8207	2.22152e-28	4.35058e-25

## Sheet: Sheet3
DEGs in KO_EPM vs. KO
gene_id	gene_name	Description	log2(fc)	pval	qval
ENSMUSG00000095675	Ccl21b	chemokine (C-C motif) ligand 21B (leucine)	15.5414	1.44492e-10	2.51071e-08
ENSMUSG00000094108	Gm17258	predicted gene, 17258	12.8676	2.38273e-09	3.37083e-07
ENSMUSG00000096862	Gm13301	predicted gene 13301	9.5883	1.876e-40	5.99796e-37
ENSMUSG00000074527	Gm14296	predicted gene 14296	8.11386	9.31484e-08	7.92058e-06
ENSMUSG00000059005	Hnrnpa3	heterogeneous nuclear ribonucleoprotein A3	6.62919	2.53875e-12	6.99732e-10
ENSMUSG00000076613	Ighg2b	immunoglobulin heavy constant gamma 2B	6.30361	1.59932e-10	2.71986e-08
ENSMUSG00000103081	Pcdhgb8	protocadherin gamma subfamily B, 8	6.03938	4.89159e-11	1.05672e-08
ENSMUSG00000078894	2210418O10Rik	RIKEN cDNA 2210418O10 gene	5.83564	6.29782e-06	0.000297861
ENSMUSG00000092412	Gm20507	predicted gene 20507	5.21015	1.35052e-13	5.14035e-11
ENSMUSG00000050141	Fam205c	family with sequence similarity 205, member C	5.01512	3.43844e-25	4.58058e-22
ENSMUSG00000096596	Gm10591	predicted gene 10591	4.85737	1.81076e-67	9.64896e-64
ENSMUSG00000073878	Gm13304	predicted gene 13304	4.82218	6.89455e-49	2.75541e-45
ENSMUSG00000094065	Gm21541	predicted gene, 21541	4.81357	2.25322e-18	1.4408e-15
ENSMUSG00000076614	Ighg1	immunoglobulin heavy constant gamma 1 (G1m marker)	4.76974	1.2427e-07	1.02401e-05
ENSMUSG00000087467	Gm13601	predicted gene 13601	4.38624	0.000375949	0.00839688
ENSMUSG00000076609	Igkc	immunoglobulin kappa constant	4.233	2.93738e-21	2.76217e-18
ENSMUSG00000095079	Igha	immunoglobulin heavy constant alpha	4.22432	6.86167e-16	3.65636e-13
ENSMUSG00000032496	Ltf	lactotransferrin	4.20546	4.62298e-15	2.11152e-12
ENSMUSG00000033383	Rtp1	receptor transporter protein 1	4.12684	1.2035e-05	0.000517183
ENSMUSG00000032484	Ngp	neutrophilic granule protein	4.11476	1.25446e-07	1.0284e-05
ENSMUSG00000054594	Oscar	osteoclast associated receptor	4.09654	6.62122e-13	2.08224e-10
ENSMUSG00000073164	2410018L13Rik	RIKEN cDNA 2410018L13 gene	3.98277	1.89989e-09	2.81219e-07
ENSMUSG00000060938	Rpl26	ribosomal protein L26	3.92854	2.14703e-77	1.71612e-73
ENSMUSG00000118458	Gm10599	predicted pseudogene 10599	3.86773	6.51192e-31	1.15666e-27
ENSMUSG00000002831	Plin4	perilipin 4	3.77981	4.49526e-37	1.19769e-33
ENSMUSG00000099250	Rn7s2	7S RNA 2	3.77291	0.0131227	0.113089
ENSMUSG00000061684	Rpl21-ps8	ribosomal protein L21, pseudogene 8	3.76036	1.75873e-11	4.13457e-09
ENSMUSG00000099041	Gm28035	predicted gene, 28035	3.65574	1.00233e-15	5.16879e-13
ENSMUSG00000089837	Npcd	neuronal pentraxin chromo domain	3.50983	0.0105097	0.0981449
ENSMUSG00000078878	Gm14305	predicted gene 14305	3.40501	1.36411e-06	7.76036e-05
ENSMUSG00000101678	Gm29609	predicted gene 29609	3.18303	5.71845e-07	3.76194e-05
ENSMUSG00000073879	Gm5859	predicted pseudogene 5859	3.17789	2.17309e-12	6.09457e-10
ENSMUSG00000099021	Rn7s1	7S RNA 1	3.14227	0.0331936	0.202997
ENSMUSG00000067149	Jchain	immunoglobulin joining chain	3.05167	1.31521e-05	0.00055475
ENSMUSG00000038775	Vill	villin-like	2.99541	5.49467e-07	3.64472e-05
ENSMUSG00000049928	Glp2r	glucagon-like peptide 2 receptor	2.93402	1.5672e-10	2.6939e-08
ENSMUSG00000066180	Gm10155	predicted gene 10155	2.90786	3.10487e-19	2.15802e-16
ENSMUSG00000117098	Gm49909	predicted gene, 49909	2.8694	0.0376311	0.218198
ENSMUSG00000086765	Gm11827	predicted gene 11827	2.86577	3.60672e-05	0.00126998
ENSMUSG00000062006	Rpl34	ribosomal protein L34	2.79662	2.02296e-30	3.2339e-27
ENSMUSG00000078721	Fam205a1	family with sequence similarity 205, member A1	2.78803	1.41016e-06	7.95836e-05
ENSMUSG00000114829	Gm9130	predicted gene 9130	2.75215	2.19643e-08	2.38858e-06
ENSMUSG00000090667	Gm765	predicted gene 765	2.74347	3.18037e-13	1.08173e-10
ENSMUSG00000033770	Clcnka	chloride channel, voltage-sensitive Ka	2.68562	1.76708e-12	5.23121e-10
ENSMUSG00000056071	S100a9	S100 calcium binding protein A9 (calgranulin B)	2.66284	8.02713e-05	0.00247248
ENSMUSG00000108443	Gm44510	predicted gene 44510	2.62661	8.8257e-05	0.00266676
ENSMUSG00000078877	Gm14295	predicted gene 14295	2.54081	1.59866e-05	0.000646994
ENSMUSG00000070025	Gm10284	predicted pseudogene 10284	2.52884	0.0016073	0.0257391
ENSMUSG00000032323	Cyp11a1	cytochrome P450, family 11, subfamily a, polypeptide 1	2.52878	0.00018416	0.0047407
ENSMUSG00000041453	Rpl21	ribosomal protein L21	2.51534	0.000354506	0.0080959
ENSMUSG00000028307	Aldob	aldolase B, fructose-bisphosphate	2.45386	6.56516e-07	4.21489e-05
ENSMUSG00000031698	Mylk3	myosin light chain kinase 3	2.40206	1.3398e-10	2.40653e-08
ENSMUSG00000069755	Zfp125	zinc finger protein 125	2.37357	5.55774e-07	3.67133e-05
ENSMUSG00000100261	Gm6473	predicted gene 6473	2.34828	0.000176891	0.00459159
ENSMUSG00000117621	Hspe1-rs1	heat shock protein 1 (chaperonin 10), related sequence 1	2.34433	8.5532e-15	3.69544e-12
ENSMUSG00000027318	Adam33	a disintegrin and metallopeptidase domain 33	2.32955	9.11941e-10	1.38841e-07
ENSMUSG00000075359	Gm20775	predicted gene, 20775	2.31824	0.00346797	0.0452933
ENSMUSG00000079339	Ifit1bl1	interferon induced protein with tetratricpeptide repeats 1B like 1	2.30284	0.0292024	0.187181
ENSMUSG00000027014	Cwc22	CWC22 spliceosome-associated protein	2.28317	0.000434928	0.00944668
ENSMUSG00000090338	Gm17081	predicted gene 17081	2.28197	5.30853e-12	1.34702e-09
ENSMUSG00000085642	3110053B16Rik	RIKEN cDNA 3110053B16 gene	2.24936	2.2847e-05	0.000863432
ENSMUSG00000028451	1700022I11Rik	RIKEN cDNA 1700022I11 gene	2.24814	7.71887e-10	1.198e-07
ENSMUSG00000026697	Myoc	myocilin	2.23706	2.93822e-08	3.0542e-06
ENSMUSG00000071343	Gm10327	predicted pseudogene 10327	2.22119	1.41515e-05	0.000586076
ENSMUSG00000096438	Gapdh-ps15	glyceraldehyde-3-phosphate dehydrogenase, pseudogene 15	2.16334	0.000480503	0.0101739
ENSMUSG00000094686	Ccl21a	chemokine (C-C motif) ligand 21A (serine)	2.11429	6.47608e-05	0.00207885
ENSMUSG00000028602	Tnfrsf8	tumor necrosis factor receptor superfamily, member 8	2.08589	1.47334e-05	0.000607031
ENSMUSG00000117694	Snhg4	small nucleolar RNA host gene 4	2.06403	0.00261539	0.0369997
ENSMUSG00000017718	Afmid	arylformamidase	2.04987	7.90987e-05	0.00244579
ENSMUSG00000002847	Pla1a	phospholipase A1 member A	2.01752	1.66825e-05	0.000660587
ENSMUSG00000054545	Ugt1a6a	UDP glucuronosyltransferase 1 family, polypeptide A6A	2.01712	0.00428473	0.0525274
ENSMUSG00000037095	Lrg1	leucine-rich alpha-2-glycoprotein 1	2.0101	2.98605e-05	0.00107998
ENSMUSG00000078162	Gm2574	predicted pseudogene 2574	1.98934	0.000226602	0.00563369
ENSMUSG00000109975	Gm19196	predicted gene, 19196	1.97303	0.00780412	0.0799453
ENSMUSG00000074896	Ifit3	interferon-induced protein with tetratricopeptide repeats 3	1.96709	0.000154333	0.00411882
ENSMUSG00000031995	St14	suppression of tumorigenicity 14 (colon carcinoma)	1.96663	1.67358e-05	0.000660587
ENSMUSG00000056054	S100a8	S100 calcium binding protein A8 (calgranulin A)	1.96528	1.19653e-05	0.000515574
ENSMUSG00000028860	Sytl1	synaptotagmin-like 1	1.95256	8.65979e-09	1.08153e-06
ENSMUSG00000117254	Gm34567	predicted gene, 34567	1.92014	0.0111698	0.102152
ENSMUSG00000078886	Gm2026	predicted gene 2026	1.89061	0.000940035	0.017253
ENSMUSG00000033508	Asprv1	aspartic peptidase, retroviral-like 1	1.86521	1.17679e-05	0.000508437
ENSMUSG00000030124	Lag3	lymphocyte-activation gene 3	1.86466	9.14277e-08	7.81585e-06
ENSMUSG00000086645	Gm15743	predicted gene 15743	1.86093	0.000189755	0.00486125
ENSMUSG00000097767	Miat	myocardial infarction associated transcript (non-protein coding)	1.85975	1.71661e-21	1.71511e-18
ENSMUSG00000109829	Gm45605	predicted gene 45605	1.85857	9.02764e-05	0.0026989
ENSMUSG00000060180	Myh13	myosin, heavy polypeptide 13, skeletal muscle	1.85677	0.000427037	0.00932679
ENSMUSG00000097305	Gm17276	predicted gene, 17276	1.83	0.000118917	0.00332926
ENSMUSG00000030711	Sult1a1	sulfotransferase family 1A, phenol-preferring, member 1	1.81319	1.85354e-10	3.11901e-08
ENSMUSG00000004328	Hif3a	hypoxia inducible factor 3, alpha subunit	1.7773	9.39954e-07	5.64891e-05
ENSMUSG00000036123	Slc9a3	solute carrier family 9 (sodium/hydrogen exchanger), member 3	1.75457	6.53789e-05	0.0020903
ENSMUSG00000049515	Espnl	espin-like	1.74172	0.000694926	0.0136475
ENSMUSG00000024175	Tekt4	tektin 4	1.7306	1.87074e-05	0.000722359
ENSMUSG00000037708	Spag6	sperm associated antigen 6	1.70226	4.36391e-08	4.17733e-06
ENSMUSG00000030270	Cpne9	copine family member IX	1.69936	2.17816e-13	8.0977e-11
ENSMUSG00000047502	Mroh7	maestro heat-like repeat family member 7	1.69295	9.91663e-06	0.00043792
ENSMUSG00000039518	Cdsn	corneodesmosin	1.68531	6.2358e-05	0.00202359
ENSMUSG00000061816	Myl1	myosin, light polypeptide 1	1.66391	0.00216214	0.031974
ENSMUSG00000056666	Retsat	retinol saturase (all trans retinol 13,14 reductase)	1.66022	3.47932e-16	1.98644e-13
ENSMUSG00000026303	Mlph	melanophilin	1.64538	4.94198e-07	3.36181e-05
ENSMUSG00000107314	Gm20488	predicted gene 20488	1.63657	0.00480266	0.0569973
ENSMUSG00000028862	Map3k6	mitogen-activated protein kinase kinase kinase 6	1.63104	6.69025e-07	4.26097e-05
ENSMUSG00000006014	Prg4	proteoglycan 4 (megakaryocyte stimulating factor, articular superficial zone protein)	1.62567	0.000101286	0.0029493
ENSMUSG00000104093	A330015K06Rik	RIKEN cDNA A330015K06 gene	1.61817	0.000619937	0.0124501
ENSMUSG00000036915	Kirrel2	kirre like nephrin family adhesion molecule 2	1.61319	7.42898e-12	1.79939e-09
ENSMUSG00000031145	Prickle3	prickle planar cell polarity protein 3	1.59645	0.00478078	0.0568825
ENSMUSG00000045075	Gm9796	predicted gene 9796	1.59575	0.00146552	0.0240286
ENSMUSG00000006154	Eps8l1	EPS8-like 1	1.59559	0.000364655	0.00825691
ENSMUSG00000037833	Sh2d4b	SH2 domain containing 4B	1.59002	0.00507916	0.0591976
ENSMUSG00000037593	Rskr	ribosomal protein S6 kinase related	1.58521	9.51661e-08	7.96505e-06
ENSMUSG00000024778	Fas	Fas (TNF receptor superfamily member 6)	1.58293	0.000460654	0.00985811
ENSMUSG00000034533	Scn10a	sodium channel, voltage-gated, type X, alpha	1.56986	0.00183284	0.0282331
ENSMUSG00000051985	Igfn1	immunoglobulin-like and fibronectin type III domain containing 1	1.56315	6.6952e-10	1.0597e-07
ENSMUSG00000097296	Gm26532	predicted gene, 26532	1.55099	0.001982	0.0299178
ENSMUSG00000019232	Etnppl	ethanolamine phosphate phospholyase	1.54807	1.65255e-07	1.32088e-05
ENSMUSG00000109224	Tmem147os	transmembrane protein 147, opposite strand	1.53518	0.000790976	0.0151432
ENSMUSG00000008668	Rps18	ribosomal protein S18	1.52711	0.00261915	0.03702
ENSMUSG00000078870	Gm14410	predicted gene 14410	1.52467	1.05477e-05	0.000460698
ENSMUSG00000028943	Espn	espin	1.51884	5.91813e-08	5.34504e-06
ENSMUSG00000057262	Gm10020	predicted pseudogene 10020	1.51839	0.00661386	0.0712461
ENSMUSG00000102813	Gm37795	predicted gene, 37795	1.51136	0.00211189	0.031347
ENSMUSG00000020865	Abcc3	ATP-binding cassette, sub-family C (CFTR/MRP), member 3	1.51063	5.67246e-05	0.00188133
ENSMUSG00000098915	Rpl15-ps2	ribosomal protein L15, pseudogene 2	1.50373	0.0151502	0.124777
ENSMUSG00000113262	Gm48551	predicted gene, 48551	1.50304	0.00687901	0.0734588
ENSMUSG00000085558	4930412C18Rik	RIKEN cDNA 4930412C18 gene	1.50121	0.000433665	0.00943208
ENSMUSG00000073985	Gm10602	predicted gene 10602	1.49184	0.00593948	0.0666846
ENSMUSG00000038963	Slco4a1	solute carrier organic anion transporter family, member 4a1	1.48651	0.000321494	0.00750024
ENSMUSG00000097604	Gm17322	predicted gene, 17322	1.47284	0.00033406	0.00773954
ENSMUSG00000020424	Castor1	cytosolic arginine sensor for mTORC1 subunit 1	1.46847	0.000228316	0.00566277
ENSMUSG00000097331	F420014N23Rik	RIKEN cDNA F420014N23 gene	1.46524	0.00200948	0.0301065
ENSMUSG00000073752	Gm10570	predicted gene 10570	1.45667	0.00112035	0.0196381
ENSMUSG00000070564	Ntn5	netrin 5	1.45423	3.93869e-05	0.00136878
ENSMUSG00000073889	Il11ra1	interleukin 11 receptor, alpha chain 1	1.4535	4.03653e-13	1.3169e-10
ENSMUSG00000048617	Rtbdn	retbindin	1.45326	0.000262564	0.0063404
ENSMUSG00000097286	Gm26684	predicted gene, 26684	1.45155	6.68783e-06	0.000312607
ENSMUSG00000087516	Tbx3os1	T-box 3, opposite strand 1	1.45118	0.00373525	0.0475412
ENSMUSG00000040552	C3ar1	complement component 3a receptor 1	1.44942	0.0025373	0.0362155
ENSMUSG00000085886	D030047H15Rik	RIKEN cDNA D030047H15 gene	1.44697	0.000143217	0.00385433
ENSMUSG00000116226	Gm49502	predicted gene, 49502	1.44087	0.00108973	0.0192279
ENSMUSG00000038550	Ciart	circadian associated repressor of transcription	1.42245	4.33539e-12	1.11783e-09
ENSMUSG00000040706	Agmat	agmatine ureohydrolase (agmatinase)	1.40838	0.00128171	0.021895
ENSMUSG00000001930	Vwf	Von Willebrand factor	1.40095	1.42569e-10	2.50452e-08
ENSMUSG00000060621	Nkpd1	NTPase, KAP family P-loop domain containing 1	1.39884	0.00107611	0.0190663
ENSMUSG00000026514	Cnih3	cornichon family AMPA receptor auxiliary protein 3	1.38764	8.64178e-07	5.27281e-05
ENSMUSG00000018554	Ybx2	Y box protein 2	1.38452	0.0018534	0.0284342
ENSMUSG00000045996	Polr2k	polymerase (RNA) II (DNA directed) polypeptide K	1.37461	1.56182e-06	8.69941e-05
ENSMUSG00000093954	Gm16867	predicted gene, 16867	1.3687	0.0329566	0.202555
ENSMUSG00000045509	Gpr150	G protein-coupled receptor 150	1.35841	0.000153518	0.00410391
ENSMUSG00000096256	Gm21093	predicted gene, 21093	1.35499	7.70189e-11	1.50149e-08
ENSMUSG00000058246	Gm10037	predicted gene 10037	1.35224	0.000695961	0.0136511
ENSMUSG00000048497	Mmgt2	membrane magnesium transporter 2	1.34686	0.00978256	0.0934194
ENSMUSG00000017737	Mmp9	matrix metallopeptidase 9	1.34425	0.00111056	0.0195092
ENSMUSG00000107502	Gm44065	predicted gene, 44065	1.33451	0.00200128	0.0300681
ENSMUSG00000031842	Pde4c	phosphodiesterase 4C, cAMP specific	1.33068	0.000443457	0.00959283
ENSMUSG00000020131	Pcsk4	proprotein convertase subtilisin/kexin type 4	1.32382	0.00172929	0.0269774
ENSMUSG00000045094	Arhgef37	Rho guanine nucleotide exchange factor (GEF) 37	1.32039	4.28101e-05	0.00147062
ENSMUSG00000025163	Cd7	CD7 antigen	1.31327	0.000602848	0.0121849
ENSMUSG00000044534	Ackr2	atypical chemokine receptor 2	1.31258	0.0013189	0.0222405
ENSMUSG00000038059	Smim3	small integral membrane protein 3	1.30927	1.32871e-06	7.58599e-05
ENSMUSG00000043719	Col6a6	collagen, type VI, alpha 6	1.30914	0.0008964	0.0166047
ENSMUSG00000096257	Ccer2	coiled-coil glutamate-rich protein 2	1.30906	0.00049311	0.0103449
ENSMUSG00000097388	Gm3200	predicted pseudogene 3200	1.30789	0.012355	0.108999
ENSMUSG00000007877	Tcap	titin-cap	1.3064	0.00079517	0.0151871
ENSMUSG00000086851	A430108G06Rik	RIKEN cDNA A430108G06 gene	1.3014	0.00341805	0.0448244
ENSMUSG00000024066	Xdh	xanthine dehydrogenase	1.28961	5.62061e-08	5.13435e-06
ENSMUSG00000029175	Slc35f6	solute carrier family 35, member F6	1.28521	2.31355e-10	3.81282e-08
ENSMUSG00000084950	Gm5577	predicted gene 5577	1.28518	0.000440011	0.00953119
ENSMUSG00000021091	Serpina3n	serine (or cysteine) peptidase inhibitor, clade A, member 3N	1.28095	2.88714e-05	0.00105374
ENSMUSG00000067212	H2-T23	histocompatibility 2, T region locus 23	1.27624	0.0158303	0.128792
ENSMUSG00000034845	Plvap	plasmalemma vesicle associated protein	1.27622	1.23654e-06	7.13624e-05
ENSMUSG00000032128	Robo3	roundabout guidance receptor 3	1.27119	7.47453e-06	0.000346342
ENSMUSG00000086003	B230206L02Rik	RIKEN cDNA B230206L02 gene	1.26858	0.00607175	0.0674291
ENSMUSG00000020096	Tbata	thymus, brain and testes associated	1.26765	0.00163954	0.0260793
ENSMUSG00000078129	Actl10	actin-like 10	1.26321	0.0254028	0.172674
ENSMUSG00000038745	Nlrp6	NLR family, pyrin domain containing 6	1.26096	0.00163852	0.0260793
ENSMUSG00000029151	Slc30a3	solute carrier family 30 (zinc transporter), member 3	1.2601	1.06937e-10	1.96494e-08
ENSMUSG00000026656	Fcgr2b	Fc receptor, IgG, low affinity IIb	1.25959	0.000925004	0.0170752
ENSMUSG00000024939	Fam89b	family with sequence similarity 89, member B	1.25695	0.000822068	0.0155922
ENSMUSG00000070637	Srarp	steroid receptor associated and regulated protein	1.25491	0.00129036	0.0219601
ENSMUSG00000112466	Gm29674	predicted gene, 29674	1.25261	0.00475198	0.0566481
ENSMUSG00000034579	Pla2g3	phospholipase A2, group III	1.25239	7.11149e-05	0.00223348
ENSMUSG00000096107	Gm16505	predicted gene 16505	1.24824	0.00325377	0.0430943
ENSMUSG00000037406	Htra4	HtrA serine peptidase 4	1.24572	0.00448466	0.0542708
ENSMUSG00000093909	Gm3883	predicted gene 3883	1.24139	2.02298e-06	0.000108887
ENSMUSG00000025450	Gm9752	predicted gene 9752	1.24119	0.00176547	0.0273742
ENSMUSG00000039457	Ppl	periplakin	1.23818	0.00339688	0.0446044
ENSMUSG00000101299	Gm28175	predicted gene 28175	1.23591	0.00292673	0.0401603
ENSMUSG00000105632	Gm43272	predicted gene 43272	1.23448	0.00162738	0.0259893
ENSMUSG00000048489	Depp1	DEPP1 autophagy regulator	1.22886	0.00378563	0.0478396
ENSMUSG00000105613	Gm43684	predicted gene 43684	1.22884	0.0173282	0.136245
ENSMUSG00000075410	Prcd	photoreceptor disc component	1.22866	0.00241764	0.0348813
ENSMUSG00000060636	Rpl35a	ribosomal protein L35A	1.22812	0.0125101	0.11004
ENSMUSG00000107451	Gm44421	predicted gene, 44421	1.22608	0.000873864	0.0162437
ENSMUSG00000006310	Zbtb32	zinc finger and BTB domain containing 32	1.22471	0.00371374	0.0473805
ENSMUSG00000084781	D930015M05Rik	RIKEN cDNA D930015M05 gene	1.22176	0.0106053	0.0987978
ENSMUSG00000031167	Rbm3	RNA binding motif (RNP1, RRM) protein 3	1.22103	3.77165e-12	9.88421e-10
ENSMUSG00000074001	Klhl40	kelch-like 40	1.21661	0.000106331	0.0030738
ENSMUSG00000024521	Pmaip1	phorbol-12-myristate-13-acetate-induced protein 1	1.21101	1.13893e-06	6.66923e-05
ENSMUSG00000020447	Npc1l1	NPC1 like intracellular cholesterol transporter 1	1.19949	0.00311399	0.0416921
ENSMUSG00000032807	Alox12b	arachidonate 12-lipoxygenase, 12R type	1.19874	3.82256e-05	0.00134302
ENSMUSG00000042638	Gucy2c	guanylate cyclase 2c	1.19467	0.00355007	0.0459954
ENSMUSG00000103436	Gm36995	predicted gene, 36995	1.18857	0.0318316	0.198309
ENSMUSG00000097093	C330013E15Rik	RIKEN cDNA C330013E15 gene	1.18555	0.00506727	0.0591858
ENSMUSG00000115360	Gm48932	predicted gene, 48932	1.18198	0.0195878	0.147356
ENSMUSG00000117220	Gm49932	predicted gene, 49932	1.17613	0.0183105	0.141303
ENSMUSG00000002803	Btbd6	BTB (POZ) domain containing 6	1.17257	0.000313286	0.00733264
ENSMUSG00000117322	6330415G19Rik	RIKEN cDNA 6330415G19 gene	1.17192	0.00683128	0.0729979
ENSMUSG00000073421	H2-Ab1	histocompatibility 2, class II antigen A, beta 1	1.17175	0.040072	0.228212
ENSMUSG00000080078	Gm15583	predicted gene 15583	1.16635	0.0269249	0.178008
ENSMUSG00000097558	Gm26902	predicted gene, 26902	1.16581	0.00947092	0.0914264
ENSMUSG00000104415	Gm37069	predicted gene, 37069	1.16386	0.000711275	0.0138495
ENSMUSG00000062372	Otof	otoferlin	1.16323	3.11097e-09	4.28723e-07
ENSMUSG00000032278	Paqr5	progestin and adipoQ receptor family member V	1.15857	0.000197018	0.00501749
ENSMUSG00000004996	Mri1	methylthioribose-1-phosphate isomerase 1	1.15764	4.25131e-06	0.00021106
ENSMUSG00000004098	Col5a3	collagen, type V, alpha 3	1.15699	0.00126744	0.021763
ENSMUSG00000021070	Bdkrb2	bradykinin receptor, beta 2	1.15121	0.00139081	0.0230878
ENSMUSG00000102504	Gm21955	predicted gene, 21955	1.15022	3.53595e-06	0.000177754
ENSMUSG00000031875	Cmtm3	CKLF-like MARVEL transmembrane domain containing 3	1.15017	1.51845e-05	0.000624009
ENSMUSG00000086155	9430041J12Rik	RIKEN cDNA 9430041J12 gene	1.14504	0.000948849	0.017355
ENSMUSG00000048856	Slc25a47	solute carrier family 25, member 47	1.14444	0.0025889	0.0367092
ENSMUSG00000116180	Gm49492	predicted gene, 49492	1.14089	1.47688e-07	1.19845e-05
ENSMUSG00000101751	Gm2427	predicted gene 2427	1.13649	0.00133246	0.0223747
ENSMUSG00000033590	Myo5c	myosin VC	1.13561	0.000428153	0.00933759
ENSMUSG00000073424	Cyp4f15	cytochrome P450, family 4, subfamily f, polypeptide 15	1.13278	8.5828e-08	7.37659e-06
ENSMUSG00000094840	Muc3a	mucin 3A, cell surface associated	1.13264	0.00274623	0.0382359
ENSMUSG00000031853	Map3k21	mitogen-activated protein kinase kinase kinase 21	1.13038	0.000333882	0.00773954
ENSMUSG00000026676	Ccdc3	coiled-coil domain containing 3	1.12606	2.48824e-07	1.89414e-05
ENSMUSG00000045377	Tmem88	transmembrane protein 88	1.1223	0.00597534	0.0669389
ENSMUSG00000022847	Thpo	thrombopoietin	1.12044	9.60463e-05	0.00283213
ENSMUSG00000028655	Mfsd2a	major facilitator superfamily domain containing 2A	1.11802	3.12144e-07	2.25789e-05
ENSMUSG00000087095	Emx2os	Emx2 opposite strand/antisense transcript (non-protein coding)	1.11754	0.0181883	0.140667
ENSMUSG00000021798	Ldb3	LIM domain binding 3	1.11599	0.0112047	0.102236
ENSMUSG00000026837	Col5a1	collagen, type V, alpha 1	1.11463	0.00503601	0.0588922
ENSMUSG00000072620	Slfn2	schlafen 2	1.11406	0.00159611	0.0255922
ENSMUSG00000074652	Myh7b	myosin, heavy chain 7B, cardiac muscle, beta	1.11387	0.00256023	0.0364836
ENSMUSG00000034872	Gipc3	GIPC PDZ domain containing family, member 3	1.11064	0.00744464	0.0775815
ENSMUSG00000033386	Frrs1	ferric-chelate reductase 1	1.10825	0.00763307	0.0788323
ENSMUSG00000037279	Ovol2	ovo like zinc finger 2	1.10622	0.000112961	0.00320175
ENSMUSG00000073532	Gm7276	predicted gene 7276	1.10445	0.0133443	0.114382
ENSMUSG00000086544	Chn1os3	chimerin 1, opposite strand 3	1.10319	0.00852644	0.0846081
ENSMUSG00000029343	Crybb1	crystallin, beta B1	1.09931	0.00190856	0.0290574
ENSMUSG00000023918	Adgrf4	adhesion G protein-coupled receptor F4	1.09797	0.00910059	0.0889048
ENSMUSG00000028642	Tmem269	transmembrane protein 269	1.09384	0.0133229	0.114259
ENSMUSG00000048440	Cyp4f16	cytochrome P450, family 4, subfamily f, polypeptide 16	1.09262	0.00154405	0.0250801
ENSMUSG00000031629	Cenpu	centromere protein U	1.08952	0.00611149	0.0677519
ENSMUSG00000040170	Fmo2	flavin containing monooxygenase 2	1.08818	0.000549482	0.0113489
ENSMUSG00000114623	Gm34788	predicted gene, 34788	1.08593	0.0286591	0.184959
ENSMUSG00000038807	Rap1gap2	RAP1 GTPase activating protein 2	1.0854	0.00104879	0.0187749
ENSMUSG00000085105	Gm12758	predicted gene 12758	1.0824	0.0276083	0.180879
ENSMUSG00000030271	Ogg1	8-oxoguanine DNA-glycosylase 1	1.08186	0.000602639	0.0121849
ENSMUSG00000099784	Dalir	DNMT1 associated long intergenic non-coding RNA	1.07529	0.00474698	0.0566308
ENSMUSG00000052563	D930048N14Rik	RIKEN cDNA D930048N14 gene	1.0752	0.000244638	0.00602585
ENSMUSG00000106896	G630022F23Rik	RIKEN cDNA G630022F23 gene	1.07404	0.00325739	0.0431045
ENSMUSG00000020067	Mypn	myopalladin	1.07031	0.000166324	0.00436593
ENSMUSG00000011267	Zfp296	zinc finger protein 296	1.06924	0.00663829	0.0714611
ENSMUSG00000117218	Gm19283	predicted gene, 19283	1.06809	0.0204654	0.151463
ENSMUSG00000035004	Igsf6	immunoglobulin superfamily, member 6	1.06781	0.0253319	0.172468
ENSMUSG00000048916	Gm5540	predicted pseudogene 5540	1.061	0.00484144	0.0573299
ENSMUSG00000026548	Slamf9	SLAM family member 9	1.06032	0.0236446	0.165419
ENSMUSG00000070644	Etnk2	ethanolamine kinase 2	1.05983	0.00100302	0.0180977
ENSMUSG00000103082	Gm38124	predicted gene, 38124	1.05847	0.0230898	0.162812
ENSMUSG00000056328	Myh1	myosin, heavy polypeptide 1, skeletal muscle, adult	1.05807	0.0285971	0.184759
ENSMUSG00000044177	Wfikkn2	WAP, follistatin/kazal, immunoglobulin, kunitz and netrin domain containing 2	1.05491	0.00797367	0.0809315
ENSMUSG00000046714	Foxc2	forkhead box C2	1.05086	0.025414	0.172674
ENSMUSG00000045973	Slc25a51	solute carrier family 25, member 51	1.05044	0.000717668	0.01394
ENSMUSG00000033327	Tnxb	tenascin XB	1.04943	0.00165607	0.0262639
ENSMUSG00000039942	Ptger4	prostaglandin E receptor 4 (subtype EP4)	1.04881	0.0161736	0.130318
ENSMUSG00000043155	Hpdl	4-hydroxyphenylpyruvate dioxygenase-like	1.04865	0.00816467	0.0820367
ENSMUSG00000055866	Per2	period circadian clock 2	1.04748	1.19722e-08	1.439e-06
ENSMUSG00000103442	Pcdha1	protocadherin alpha 1	1.04244	0.0247416	0.16997
ENSMUSG00000117942	Maskbp3	multiple ankyrin repeats single KH domain binding protein 3	1.04116	0.00168865	0.026551
ENSMUSG00000067771	Gm14685	predicted gene 14685	1.0347	0.0123388	0.108999
ENSMUSG00000032718	Mansc1	MANSC domain containing 1	1.0322	4.84038e-06	0.000237357
ENSMUSG00000100396	Gm29367	predicted gene 29367	1.03155	0.00363485	0.0466418
ENSMUSG00000048215	A630023P12Rik	RIKEN cDNA A630023P12 gene	1.03012	0.00712032	0.0752814
ENSMUSG00000027457	Snph	syntaphilin	1.02838	3.29345e-06	0.000167672
ENSMUSG00000036062	Phf24	PHD finger protein 24	1.02779	0.00175018	0.0271867
ENSMUSG00000023284	Zfp605	zinc finger protein 605	1.02629	6.12472e-05	0.00199817
ENSMUSG00000085782	Gm15624	predicted gene 15624	1.02042	0.0424813	0.23687
ENSMUSG00000044349	Snhg11	small nucleolar RNA host gene 11	1.0192	2.36449e-07	1.81725e-05
ENSMUSG00000033855	Ston1	stonin 1	1.0191	0.000679473	0.0133769
ENSMUSG00000000805	Car4	carbonic anhydrase 4	1.01763	2.29721e-06	0.000121198
ENSMUSG00000012819	Cdh23	cadherin 23 (otocadherin)	1.01727	0.00789945	0.0804487
ENSMUSG00000114708	Gm30177	predicted gene, 30177	1.01635	0.0114737	0.103979
ENSMUSG00000027355	Tmco5	transmembrane and coiled-coil domains 5	1.01084	0.0109599	0.101073
ENSMUSG00000027297	Ltk	leukocyte tyrosine kinase	1.00797	3.02638e-06	0.000155063
ENSMUSG00000005615	Pcyt1a	phosphate cytidylyltransferase 1, choline, alpha isoform	1.00364	0.00319426	0.0424821
ENSMUSG00000087623	Gm12404	predicted gene 12404	1.00122	0.0150376	0.124113
ENSMUSG00000035172	Plekhh3	pleckstrin homology domain containing, family H (with MyTH4 domain) member 3	1.00073	0.000131834	0.00362736
ENSMUSG00000078490	Cfap74	cilia and flagella associated protein 74	-1.00028	0.0454681	0.247061
ENSMUSG00000095865	Gm13237	predicted gene 13237	-1.00171	0.0132201	0.113595
ENSMUSG00000031367	Ap1s2	adaptor-related protein complex 1, sigma 2 subunit	-1.00285	4.05934e-07	2.82142e-05
ENSMUSG00000007655	Cav1	caveolin 1, caveolae protein	-1.00301	0.00248738	0.0356621
ENSMUSG00000079038	D130040H23Rik	RIKEN cDNA D130040H23 gene	-1.00393	0.00807924	0.0814856
ENSMUSG00000040666	Sh3bgr	SH3-binding domain glutamic acid-rich protein	-1.00395	0.0319359	0.19874
ENSMUSG00000052151	Plpp2	phospholipid phosphatase 2	-1.00436	0.0168491	0.133848
ENSMUSG00000032352	Lrrc1	leucine rich repeat containing 1	-1.00465	0.000822234	0.0155922
ENSMUSG00000098132	Rassf10	Ras association (RalGDS/AF-6) domain family (N-terminal) member 10	-1.00583	0.0353669	0.21104
ENSMUSG00000060988	Galnt13	polypeptide N-acetylgalactosaminyltransferase 13	-1.00608	0.000262239	0.0063404
ENSMUSG00000008393	Carhsp1	calcium regulated heat stable protein 1	-1.01022	2.14706e-06	0.00011441
ENSMUSG00000034098	Fstl5	follistatin-like 5	-1.01188	6.59256e-05	0.00209937
ENSMUSG00000050936	Gm42743	predicted gene 42743	-1.01195	0.0201654	0.150216
ENSMUSG00000043336	Filip1l	filamin A interacting protein 1-like	-1.01277	0.0174419	0.13668
ENSMUSG00000046138	9930021J03Rik	RIKEN cDNA 9930021J03 gene	-1.01375	2.63676e-07	1.96003e-05
ENSMUSG00000062542	Syt9	synaptotagmin IX	-1.01509	0.000379917	0.00845713
ENSMUSG00000052374	Actn2	actinin alpha 2	-1.01529	7.77033e-05	0.00241218
ENSMUSG00000048087	Gm4737	predicted gene 4737	-1.01547	0.000182455	0.00470439
ENSMUSG00000072066	6720489N17Rik	RIKEN cDNA 6720489N17 gene	-1.0162	0.0132238	0.113595
ENSMUSG00000024165	Jpt2	Jupiter microtubule associated homolog 2	-1.01647	0.0146623	0.122009
ENSMUSG00000062470	Fbxl12os	F-box and leucine-rich repeat protein 12, opposite strand	-1.01654	0.00826701	0.0825925
ENSMUSG00000114041	Gm9269	predicted gene 9269	-1.01682	0.00291742	0.0400669
ENSMUSG00000031561	Tenm3	teneurin transmembrane protein 3	-1.01715	4.54357e-06	0.000224872
ENSMUSG00000050666	Vstm4	V-set and transmembrane domain containing 4	-1.0174	0.00459119	0.0551425
ENSMUSG00000038173	Enpp6	ectonucleotide pyrophosphatase/phosphodiesterase 6	-1.02199	0.000210362	0.0052792
ENSMUSG00000021125	Arg2	arginase type II	-1.02221	0.00183865	0.0282622
ENSMUSG00000019990	Pde7b	phosphodiesterase 7B	-1.02246	2.60215e-05	0.000962916
ENSMUSG00000075324	Fign	fidgetin	-1.02307	0.00616996	0.0680227
ENSMUSG00000031613	Hpgd	hydroxyprostaglandin dehydrogenase 15 (NAD)	-1.02424	0.00916746	0.0894337
ENSMUSG00000053093	Myh7	myosin, heavy polypeptide 7, cardiac muscle, beta	-1.02529	0.00129128	0.0219601
ENSMUSG00000063754	Gm10136	predicted pseudogene 10136	-1.02541	0.00439573	0.0535105
ENSMUSG00000044813	Shb	src homology 2 domain-containing transforming protein B	-1.02591	0.000141309	0.00380938
ENSMUSG00000052144	Ppp4r2	protein phosphatase 4, regulatory subunit 2	-1.0261	0.000760286	0.0146257
ENSMUSG00000039904	Gpr37	G protein-coupled receptor 37	-1.02633	2.21542e-06	0.00011766
ENSMUSG00000064366	mt-Tl2	mitochondrially encoded tRNA leucine 2	-1.02661	0.0189084	0.143861
ENSMUSG00000032085	Tagln	transgelin	-1.02748	0.000636999	0.0126971
ENSMUSG00000039391	Ccdc81	coiled-coil domain containing 81	-1.02915	0.0433606	0.239931
ENSMUSG00000012443	Kif11	kinesin family member 11	-1.02975	0.0087024	0.0859275
ENSMUSG00000022500	Litaf	LPS-induced TN factor	-1.03195	1.07233e-05	0.000465824
ENSMUSG00000021596	Mctp1	multiple C2 domains, transmembrane 1	-1.03261	3.2681e-07	2.33232e-05
ENSMUSG00000023391	Dlx2	distal-less homeobox 2	-1.03384	0.000126197	0.0035085
ENSMUSG00000082935	Gm7658	predicted gene 7658	-1.03438	0.0185533	0.142251
ENSMUSG00000036181	H1f2	H1.2 linker histone, cluster member	-1.03559	0.000359585	0.00818851
ENSMUSG00000060681	Slc9a6	solute carrier family 9 (sodium/hydrogen exchanger), member 6	-1.03858	2.52307e-05	0.000940183
ENSMUSG00000006463	Zdhhc24	zinc finger, DHHC domain containing 24	-1.0388	0.000131502	0.00362736
ENSMUSG00000020553	Pctp	phosphatidylcholine transfer protein	-1.03959	0.0250331	0.171383
ENSMUSG00000037031	Tspan15	tetraspanin 15	-1.04074	3.47675e-05	0.00122692
ENSMUSG00000027314	Dll4	delta like canonical Notch ligand 4	-1.04102	0.00172606	0.0269724
ENSMUSG00000076431	Sox4	SRY (sex determining region Y)-box 4	-1.04109	7.54104e-05	0.00235451
ENSMUSG00000037347	Chst7	carbohydrate (N-acetylglucosamino) sulfotransferase 7	-1.0421	0.0247018	0.16997
ENSMUSG00000031231	Cox7b	cytochrome c oxidase subunit 7B	-1.04675	1.83539e-12	5.33466e-10
ENSMUSG00000094392	Gm3788	predicted gene 3788	-1.04692	0.00513918	0.059749
ENSMUSG00000031232	Magt1	magnesium transporter 1	-1.04706	8.37528e-07	5.14951e-05
ENSMUSG00000061524	Zic2	zinc finger protein of the cerebellum 2	-1.04745	0.000202584	0.00512421
ENSMUSG00000047797	Gjb1	gap junction protein, beta 1	-1.04858	1.6077e-05	0.000647426
ENSMUSG00000016024	Lbp	lipopolysaccharide binding protein	-1.05023	0.0120198	0.107503
ENSMUSG00000032985	5730522E02Rik	RIKEN cDNA 5730522E02 gene	-1.05396	0.0333055	0.203578
ENSMUSG00000084350	Znf41-ps	ZNF41, pseudogene	-1.05473	0.017558	0.136958
ENSMUSG00000030223	Ptpro	protein tyrosine phosphatase, receptor type, O	-1.05482	2.66373e-07	1.96232e-05
ENSMUSG00000097649	Gm10561	predicted gene 10561	-1.05691	0.000413007	0.00904429
ENSMUSG00000071451	Psmg4	proteasome (prosome, macropain) assembly chaperone 4	-1.05816	0.00154691	0.0250801
ENSMUSG00000003934	Efnb3	ephrin B3	-1.05832	5.35669e-08	4.94983e-06
ENSMUSG00000027641	Rbl1	RB transcriptional corepressor like 1	-1.06199	0.0132016	0.113585
ENSMUSG00000045751	Mms22l	MMS22-like, DNA repair protein	-1.06208	0.0206114	0.152332
ENSMUSG00000017144	Rnd3	Rho family GTPase 3	-1.06283	3.79596e-07	2.6615e-05
ENSMUSG00000035606	Ky	kyphoscoliosis peptidase	-1.06321	0.00188163	0.0287295
ENSMUSG00000087461	C230014O12Rik	RIKEN cDNA C230014O12 gene	-1.06564	0.0207647	0.15304
ENSMUSG00000040152	Thbs1	thrombospondin 1	-1.06584	0.00506852	0.0591858
ENSMUSG00000049892	Rasd1	RAS, dexamethasone-induced 1	-1.06762	0.000606719	0.0122462
ENSMUSG00000031374	Zfp92	zinc finger protein 92	-1.06888	0.00250189	0.0358059
ENSMUSG00000027015	Cybrd1	cytochrome b reductase 1	-1.06904	0.0210863	0.154555
ENSMUSG00000026360	Rgs2	regulator of G-protein signaling 2	-1.06905	9.66306e-09	1.19747e-06
ENSMUSG00000036768	Kif15	kinesin family member 15	-1.06984	0.024187	0.167762
ENSMUSG00000092118	Fancf	Fanconi anemia, complementation group F	-1.07007	0.0184741	0.141814
ENSMUSG00000078771	Evi2a	ecotropic viral integration site 2a	-1.07016	0.00625457	0.0686714
ENSMUSG00000019102	Aldh3a1	aldehyde dehydrogenase family 3, subfamily A1	-1.07319	0.0073397	0.0768589
ENSMUSG00000111462	Gm49317	predicted gene, 49317	-1.07446	0.0139605	0.118143
ENSMUSG00000033066	Gas7	growth arrest specific 7	-1.07456	1.14904e-06	6.67826e-05
ENSMUSG00000068794	Col28a1	collagen, type XXVIII, alpha 1	-1.07528	0.0414815	0.233494
ENSMUSG00000036214	Znrd1as	zinc ribbon domain containing 1, antisense	-1.07569	0.0134685	0.115323
ENSMUSG00000046079	Lrrc8d	leucine rich repeat containing 8D	-1.07595	0.0418047	0.234522
ENSMUSG00000059237	Ppp1r2-ps4	protein phosphatase 1, regulatory (inhibitor) subunit 2, pseudogene 4	-1.076	0.0258639	0.173801
ENSMUSG00000028873	Cdca8	cell division cycle associated 8	-1.07688	0.00364353	0.0467085
ENSMUSG00000118154	9330117O12Rik	RIKEN cDNA 9330117O12 gene	-1.07883	0.0128081	0.11152
ENSMUSG00000020723	Cacng4	calcium channel, voltage-dependent, gamma subunit 4	-1.0813	2.10836e-08	2.32443e-06
ENSMUSG00000060572	Mfap2	microfibrillar-associated protein 2	-1.08221	0.00819784	0.0823115
ENSMUSG00000049164	Zfp518a	zinc finger protein 518A	-1.08342	0.0340245	0.206733
ENSMUSG00000020566	Atp6v1c2	ATPase, H+ transporting, lysosomal V1 subunit C2	-1.08488	0.0145471	0.1215
ENSMUSG00000113637	Gm7049	predicted gene 7049	-1.08731	0.0177868	0.138096
ENSMUSG00000051527	Usp29	ubiquitin specific peptidase 29	-1.08871	0.00380382	0.0480315
ENSMUSG00000024601	Isoc1	isochorismatase domain containing 1	-1.08916	9.8695e-07	5.8652e-05
ENSMUSG00000086844	B230206H07Rik	RIKEN cDNA B230206H07 gene	-1.08939	0.0294168	0.187926
ENSMUSG00000027996	Sfrp2	secreted frizzled-related protein 2	-1.09009	0.033191	0.202997
ENSMUSG00000029123	Stk32b	serine/threonine kinase 32B	-1.09211	0.0208966	0.153588
ENSMUSG00000037795	N4bp2	NEDD4 binding protein 2	-1.09372	0.000623609	0.0124769
ENSMUSG00000027820	Mme	membrane metallo endopeptidase	-1.0938	0.000162784	0.00430515
ENSMUSG00000010066	Cacna2d2	calcium channel, voltage-dependent, alpha 2/delta subunit 2	-1.09511	0.000109983	0.00314525
ENSMUSG00000062151	Unc13c	unc-13 homolog C	-1.09599	3.21045e-05	0.00114559
ENSMUSG00000093769	H3c14	H3 clustered histone 14	-1.09599	0.0416061	0.234113
ENSMUSG00000039629	Strip2	striatin interacting protein 2	-1.09818	0.000689114	0.01355
ENSMUSG00000027375	Mal	myelin and lymphocyte protein, T cell differentiation protein	-1.09928	2.13163e-12	6.08504e-10
ENSMUSG00000039963	Ccdc40	coiled-coil domain containing 40	-1.09988	0.00324171	0.0430058
ENSMUSG00000034472	Rasd2	RASD family, member 2	-1.10358	5.64028e-06	0.000269957
ENSMUSG00000027849	Syt6	synaptotagmin VI	-1.10575	0.000532711	0.011031
ENSMUSG00000047773	Ankfn1	ankyrin-repeat and fibronectin type III domain containing 1	-1.10794	0.00715874	0.0754934
ENSMUSG00000053164	Gpr21	G protein-coupled receptor 21	-1.10991	0.00170503	0.0267747
ENSMUSG00000082908	Gm13736	predicted gene 13736	-1.11034	0.0138242	0.117435
ENSMUSG00000028885	Smpdl3b	sphingomyelin phosphodiesterase, acid-like 3B	-1.11056	0.0029338	0.0402013
ENSMUSG00000027792	Bche	butyrylcholinesterase	-1.11216	0.000648862	0.0128853
ENSMUSG00000034906	Ncaph	non-SMC condensin I complex, subunit H	-1.11331	0.0072495	0.0761436
ENSMUSG00000024164	C3	complement component 3	-1.11484	0.0152639	0.125455
ENSMUSG00000036972	Zic4	zinc finger protein of the cerebellum 4	-1.11542	0.00269181	0.0377137
ENSMUSG00000030994	D7Ertd443e	DNA segment, Chr 7, ERATO Doi 443, expressed	-1.11741	0.00278084	0.0385327
ENSMUSG00000032218	Ccnb2	cyclin B2	-1.1201	0.0453938	0.246788
ENSMUSG00000022876	Samsn1	SAM domain, SH3 domain and nuclear localization signals, 1	-1.12047	0.00906649	0.088755
ENSMUSG00000041380	Htr2c	5-hydroxytryptamine (serotonin) receptor 2C	-1.1221	0.000150284	0.0040242
ENSMUSG00000022686	B3gnt5	UDP-GlcNAc:betaGal beta-1,3-N-acetylglucosaminyltransferase 5	-1.1229	0.0375341	0.21798
ENSMUSG00000031112	Stk26	serine/threonine kinase 26	-1.12598	0.000793302	0.0151695
ENSMUSG00000110444	Gm10033	predicted gene 10033	-1.12631	0.00224722	0.0328374
ENSMUSG00000028801	Stpg1	sperm tail PG rich repeat containing 1	-1.127	0.0121424	0.108018
ENSMUSG00000013766	Ly6g6e	lymphocyte antigen 6 complex, locus G6E	-1.12713	0.00353577	0.0459162
ENSMUSG00000025588	Nat1	N-acetyl transferase 1	-1.12797	0.00366322	0.0468857
ENSMUSG00000093880	Tmem181c-ps	transmembrane protein 181C, pseudogene	-1.12893	0.00200084	0.0300681
ENSMUSG00000041798	Gck	glucokinase	-1.13211	0.0183155	0.141303
ENSMUSG00000068324	Gm10029	predicted gene 10029	-1.13264	0.0216762	0.156511
ENSMUSG00000033007	Asic4	acid-sensing (proton-gated) ion channel family member 4	-1.13341	2.06961e-05	0.000791501
ENSMUSG00000039607	Rbms3	RNA binding motif, single stranded interacting protein	-1.13843	0.00434589	0.0531548
ENSMUSG00000021303	Gng4	guanine nucleotide binding protein (G protein), gamma 4	-1.13909	0.000264055	0.00635721
ENSMUSG00000029186	Pi4k2b	phosphatidylinositol 4-kinase type 2 beta	-1.13968	0.00387201	0.0487002
ENSMUSG00000029414	Kntc1	kinetochore associated 1	-1.14229	0.0281026	0.182803
ENSMUSG00000116903	Gm19522	predicted gene, 19522	-1.1424	0.00454427	0.0547023
ENSMUSG00000048782	Insc	INSC spindle orientation adaptor protein	-1.14347	0.000873164	0.0162437
ENSMUSG00000054196	Cthrc1	collagen triple helix repeat containing 1	-1.14354	0.0131203	0.113089
ENSMUSG00000038242	Aox4	aldehyde oxidase 4	-1.14545	0.00763371	0.0788323
ENSMUSG00000001506	Col1a1	collagen, type I, alpha 1	-1.14554	0.00362231	0.0465859
ENSMUSG00000029563	Foxp2	forkhead box P2	-1.14723	0.00117444	0.0204072
ENSMUSG00000076439	Mog	myelin oligodendrocyte glycoprotein	-1.14731	7.5936e-10	1.19011e-07
ENSMUSG00000057123	Gja5	gap junction protein, alpha 5	-1.1475	0.00621039	0.0683742
ENSMUSG00000046480	Scn4b	sodium channel, type IV, beta	-1.14879	3.05468e-05	0.00109982
ENSMUSG00000022759	Lrrc74b	leucine rich repeat containing 74B	-1.1496	0.00378384	0.0478396
ENSMUSG00000057378	Ryr3	ryanodine receptor 3	-1.15066	1.57374e-05	0.00064342
ENSMUSG00000044499	Hs3st5	heparan sulfate (glucosamine) 3-O-sulfotransferase 5	-1.15169	3.36429e-05	0.00119781
ENSMUSG00000099662	Ppp1r2-ps2	protein phosphatase 1, regulatory (inhibitor) subunit 2, pseudogene 2	-1.15255	0.00916939	0.0894337
ENSMUSG00000090063	Dlx6os1	distal-less homeobox 6, opposite strand 1	-1.15415	8.4751e-08	7.3234e-06
ENSMUSG00000026043	Col3a1	collagen, type III, alpha 1	-1.15428	0.0077352	0.0795209
ENSMUSG00000046844	Vat1l	vesicle amine transport protein 1 like	-1.1546	2.72233e-06	0.000140839
ENSMUSG00000045761	Togaram2	TOG array regulator of axonemal microtubules 2	-1.15569	0.00134864	0.0225392
ENSMUSG00000070532	Ccdc190	coiled-coil domain containing 190	-1.15654	2.36738e-06	0.00012425
ENSMUSG00000006219	Fblim1	filamin binding LIM protein 1	-1.15818	0.0213952	0.155712
ENSMUSG00000095847	Gm5451	predicted gene 5451	-1.15893	0.00411446	0.0509085
ENSMUSG00000035095	Fam167a	family with sequence similarity 167, member A	-1.1605	0.00190855	0.0290574
ENSMUSG00000010021	Kif19a	kinesin family member 19A	-1.16051	0.0015729	0.0253342
ENSMUSG00000035783	Acta2	actin, alpha 2, smooth muscle, aorta	-1.16099	0.000371942	0.00836222
ENSMUSG00000006705	Pknox1	Pbx/knotted 1 homeobox	-1.16108	0.00018458	0.00474388
ENSMUSG00000039985	Sinhcaf	SIN3-HDAC complex associated factor	-1.16109	0.00641583	0.0698186
ENSMUSG00000082319	Gm8822	predicted gene 8822	-1.1614	5.425e-08	4.98414e-06
ENSMUSG00000050315	Synpo2	synaptopodin 2	-1.1657	8.0172e-05	0.00247248
ENSMUSG00000034732	Pabpc5	poly(A) binding protein, cytoplasmic 5	-1.1669	0.038581	0.221934
ENSMUSG00000040729	Cep126	centrosomal protein 126	-1.16821	0.000119439	0.00333804
ENSMUSG00000034303	Ccdc15	coiled-coil domain containing 15	-1.17122	0.0455032	0.247168
ENSMUSG00000030549	Rhcg	Rhesus blood group-associated C glycoprotein	-1.17252	0.0213808	0.155712
ENSMUSG00000044167	Foxo1	forkhead box O1	-1.17261	3.91828e-08	3.81937e-06
ENSMUSG00000040258	Nxph4	neurexophilin 4	-1.17379	0.000827203	0.0156495
ENSMUSG00000073643	Wdfy1	WD repeat and FYVE domain containing 1	-1.1754	6.35104e-06	0.000299492
ENSMUSG00000047757	Fancb	Fanconi anemia, complementation group B	-1.17554	0.00301412	0.0408683
ENSMUSG00000000766	Oprm1	opioid receptor, mu 1	-1.1777	0.0218435	0.157081
ENSMUSG00000067017	Gm3608	predicted gene 3608	-1.17995	6.41229e-06	0.000301491
ENSMUSG00000038932	Tcfl5	transcription factor-like 5 (basic helix-loop-helix)	-1.18333	0.0205238	0.151755
ENSMUSG00000027715	Ccna2	cyclin A2	-1.18423	0.00152503	0.0248635
ENSMUSG00000000794	Kcnn3	potassium intermediate/small conductance calcium-activated channel, subfamily N, member 3	-1.18577	3.38884e-07	2.39708e-05
ENSMUSG00000057337	Chst3	carbohydrate sulfotransferase 3	-1.18821	0.000121227	0.0033821
ENSMUSG00000116760	Gm1604a	predicted gene 1604A	-1.18896	0.0111842	0.102166
ENSMUSG00000034898	Filip1	filamin A interacting protein 1	-1.19466	8.29263e-05	0.00252989
ENSMUSG00000059898	Dsc3	desmocollin 3	-1.1958	0.0257823	0.173706
ENSMUSG00000040373	Cacng5	calcium channel, voltage-dependent, gamma subunit 5	-1.19666	7.0788e-06	0.000329857
ENSMUSG00000054871	Tmem158	transmembrane protein 158	-1.19813	9.78666e-07	5.83767e-05
ENSMUSG00000048070	Pirt	phosphoinositide-interacting regulator of transient receptor potential channels	-1.20035	0.0350566	0.210017
ENSMUSG00000051323	Pcdh19	protocadherin 19	-1.20056	4.006e-09	5.33666e-07
ENSMUSG00000009470	Tnpo1	transportin 1	-1.20379	0.00205991	0.0307429
ENSMUSG00000035873	Pawr	PRKC, apoptosis, WT1, regulator	-1.20453	0.00202485	0.0302517
ENSMUSG00000003779	Kif20a	kinesin family member 20A	-1.20523	0.000931975	0.0171723
ENSMUSG00000045534	Kcna5	potassium voltage-gated channel, shaker-related subfamily, member 5	-1.20533	0.000239175	0.00590952
ENSMUSG00000021541	Trpc7	transient receptor potential cation channel, subfamily C, member 7	-1.20594	0.000156842	0.00416655
ENSMUSG00000036502	Tmem255a	transmembrane protein 255A	-1.20844	5.35716e-05	0.00179915
ENSMUSG00000021379	Id4	inhibitor of DNA binding 4	-1.21775	9.18619e-11	1.72765e-08
ENSMUSG00000031654	Cbln1	cerebellin 1 precursor protein	-1.21802	0.000486539	0.010234
ENSMUSG00000028438	Kif24	kinesin family member 24	-1.21875	0.00277985	0.0385327
ENSMUSG00000074776	Gm10754	predicted gene 10754	-1.22129	0.00413639	0.0511403
ENSMUSG00000091697	Eif3s6-ps2	eukaryotic translation initiation factor 3, subunit 6, pseudogene 2	-1.22175	0.000847108	0.0158942
ENSMUSG00000031303	Map3k15	mitogen-activated protein kinase kinase kinase 15	-1.2231	0.00648282	0.0702605
ENSMUSG00000043448	Gjc2	gap junction protein, gamma 2	-1.22631	0.00019095	0.00488404
ENSMUSG00000032946	Rasgrp2	RAS, guanyl releasing protein 2	-1.22729	1.39627e-05	0.000579761
ENSMUSG00000050558	Prokr2	prokineticin receptor 2	-1.22803	0.000835907	0.0157025
ENSMUSG00000022076	Klhl1	kelch-like 1	-1.22924	0.00102244	0.0183443
ENSMUSG00000057098	Ebf1	early B cell factor 1	-1.23114	0.000460217	0.00985811
ENSMUSG00000066197	Gpr139	G protein-coupled receptor 139	-1.23117	0.00061201	0.0123064
ENSMUSG00000029304	Spp1	secreted phosphoprotein 1	-1.23277	0.0351231	0.210291
ENSMUSG00000017146	Brca1	breast cancer 1, early onset	-1.23391	0.00351337	0.0457367
ENSMUSG00000022894	Adamts5	a disintegrin-like and metallopeptidase (reprolysin type) with thrombospondin type 1 motif, 5 (aggrecanase-2)	-1.23514	0.00632904	0.0692512
ENSMUSG00000031722	Hp	haptoglobin	-1.23947	0.0044639	0.0540605
ENSMUSG00000039316	Rftn1	raftlin lipid raft linker 1	-1.23992	5.9003e-08	5.34504e-06
ENSMUSG00000029755	Dlx5	distal-less homeobox 5	-1.24329	6.24063e-05	0.00202359
ENSMUSG00000113642	Gm49329	predicted gene, 49329	-1.24998	0.000559239	0.011491
ENSMUSG00000015452	Ager	advanced glycosylation end product-specific receptor	-1.25051	0.0492137	0.259977
ENSMUSG00000003477	Inmt	indolethylamine N-methyltransferase	-1.25066	0.00768085	0.0791657
ENSMUSG00000085555	2610035F20Rik	RIKEN cDNA 2610035F20 gene	-1.25121	0.0215298	0.155947
ENSMUSG00000003657	Calb2	calbindin 2	-1.25313	0.00779598	0.0799453
ENSMUSG00000023505	Cdca3	cell division cycle associated 3	-1.25495	0.00856181	0.0847487
ENSMUSG00000086773	Gm16192	predicted gene 16192	-1.25501	0.0178514	0.138405
ENSMUSG00000063696	Gm8730	predicted pseudogene 8730	-1.25603	0.0249467	0.171085
ENSMUSG00000100706	Gm19744	predicted gene, 19744	-1.25614	0.032386	0.20032
ENSMUSG00000026830	Ermn	ermin, ERM-like protein	-1.25938	3.09206e-08	3.16857e-06
ENSMUSG00000025938	Slco5a1	solute carrier organic anion transporter family, member 5A1	-1.26083	0.000580481	0.0118362
ENSMUSG00000027469	Tpx2	TPX2, microtubule-associated	-1.26211	4.81216e-05	0.00163327
ENSMUSG00000027858	Tspan2	tetraspanin 2	-1.26432	2.43844e-13	8.8593e-11
ENSMUSG00000086918	4930429F24Rik	RIKEN cDNA 4930429F24 gene	-1.26476	0.0165996	0.132548
ENSMUSG00000064325	Hhip	Hedgehog-interacting protein	-1.26564	0.00669489	0.0718768
ENSMUSG00000055994	Nod2	nucleotide-binding oligomerization domain containing 2	-1.26716	0.00748213	0.07782
ENSMUSG00000022840	Adcy5	adenylate cyclase 5	-1.26933	4.66365e-08	4.43769e-06
ENSMUSG00000048721	Fndc9	fibronectin type III domain containing 9	-1.2705	2.72597e-05	0.00100409
ENSMUSG00000032517	Mobp	myelin-associated oligodendrocytic basic protein	-1.27593	1.88793e-15	9.14558e-13
ENSMUSG00000062510	Nsl1	NSL1, MIS12 kinetochore complex component	-1.27901	0.00215651	0.0319203
ENSMUSG00000020493	Prr11	proline rich 11	-1.2794	0.00828199	0.0825925
ENSMUSG00000038943	Prc1	protein regulator of cytokinesis 1	-1.27986	0.00399869	0.0498231
ENSMUSG00000039410	Prdm16	PR domain containing 16	-1.28034	1.71813e-05	0.000671541
ENSMUSG00000029999	Tgfa	transforming growth factor alpha	-1.28056	8.394e-09	1.05659e-06
ENSMUSG00000096014	Sox1	SRY (sex determining region Y)-box 1	-1.28316	8.56833e-07	5.24802e-05
ENSMUSG00000090069	E430024P14Rik	RIKEN cDNA E430024P14 gene	-1.28601	0.000164788	0.00433988
ENSMUSG00000050550	Gm11868	predicted gene 11868	-1.28693	3.34528e-06	0.000168699
ENSMUSG00000022489	Pde1b	phosphodiesterase 1B, Ca2+-calmodulin dependent	-1.28824	5.03005e-08	4.70236e-06
ENSMUSG00000104157	Gm38101	predicted gene, 38101	-1.28842	0.00540844	0.0622936
ENSMUSG00000045744	Bricd5	BRICHOS domain containing 5	-1.28971	0.00971207	0.0930804
ENSMUSG00000038872	Zfhx3	zinc finger homeobox 3	-1.29223	0.000117635	0.00330493
ENSMUSG00000104494	Gm37111	predicted gene, 37111	-1.29564	0.00256594	0.0364939
ENSMUSG00000020160	Meis1	Meis homeobox 1	-1.29576	8.84138e-05	0.00266676
ENSMUSG00000054717	Hmgb2	high mobility group box 2	-1.29836	5.72753e-05	0.00189174
ENSMUSG00000110332	Gm19935	predicted gene, 19935	-1.29899	0.00113913	0.0199017
ENSMUSG00000027559	Car3	carbonic anhydrase 3	-1.30664	0.0289916	0.186503
ENSMUSG00000034317	Trim59	tripartite motif-containing 59	-1.30694	5.82433e-07	3.80032e-05
ENSMUSG00000062861	Zfp28	zinc finger protein 28	-1.309	0.00498698	0.0585833
ENSMUSG00000020963	Tshr	thyroid stimulating hormone receptor	-1.30911	0.0102443	0.0965598
ENSMUSG00000044948	Cfap43	cilia and flagella associated protein 43	-1.31033	0.00792465	0.0805666
ENSMUSG00000071550	Cfap44	cilia and flagella associated protein 44	-1.31225	0.00168184	0.0264885
ENSMUSG00000042793	Lgr6	leucine-rich repeat-containing G protein-coupled receptor 6	-1.31884	0.0215378	0.155947
ENSMUSG00000027765	P2ry1	purinergic receptor P2Y, G-protein coupled 1	-1.31924	0.011912	0.106741
ENSMUSG00000038668	Lpar1	lysophosphatidic acid receptor 1	-1.32197	2.1671e-09	3.09315e-07
ENSMUSG00000047935	Sox1ot	Sox1 overlapping transcript	-1.32198	1.66013e-05	0.000660587
ENSMUSG00000042515	Pwwp3b	PWWP domain containing 3B	-1.3248	0.000465622	0.00992458
ENSMUSG00000076617	Ighm	immunoglobulin heavy constant mu	-1.32779	0.000285302	0.00681371
ENSMUSG00000031210	Gpr165	G protein-coupled receptor 165	-1.32907	2.73482e-06	0.000141029
ENSMUSG00000073680	Tmem88b	transmembrane protein 88B	-1.33525	8.74827e-11	1.66488e-08
ENSMUSG00000051224	Tceanc	transcription elongation factor A (SII) N-terminal and central domain containing	-1.33997	0.00587942	0.0662824
ENSMUSG00000081225	Cyp2j12	cytochrome P450, family 2, subfamily j, polypeptide 12	-1.34233	0.00245232	0.0352772
ENSMUSG00000020848	Doc2b	double C2, beta	-1.34834	3.38572e-08	3.4474e-06
ENSMUSG00000064364	mt-Th	mitochondrially encoded tRNA histidine	-1.34856	0.00167761	0.026448
ENSMUSG00000083327	Vcp-rs	valosin containing protein, related sequence	-1.34956	6.02531e-19	4.01336e-16
ENSMUSG00000044461	Shisa2	shisa family member 2	-1.35863	1.36481e-05	0.00057071
ENSMUSG00000028068	Iqgap3	IQ motif containing GTPase activating protein 3	-1.36095	0.00803559	0.0812872
ENSMUSG00000018589	Glra2	glycine receptor, alpha 2 subunit	-1.36586	2.71542e-07	1.99122e-05
ENSMUSG00000047246	H2bc6	H2B clustered histone 6	-1.3677	0.000274077	0.00655897
ENSMUSG00000031027	Stk33	serine/threonine kinase 33	-1.36829	0.00251628	0.0359475
ENSMUSG00000046691	Chtf8	CTF8, chromosome transmission fidelity factor 8	-1.37016	0.00933587	0.0905873
ENSMUSG00000028167	Bdh2	3-hydroxybutyrate dehydrogenase, type 2	-1.37033	0.00295513	0.0404112
ENSMUSG00000005251	Ripk4	receptor-interacting serine-threonine kinase 4	-1.3716	0.00547848	0.0627357
ENSMUSG00000094695	Gm21953	predicted gene, 21953	-1.37236	5.31352e-05	0.00178972
ENSMUSG00000058402	Zfp420	zinc finger protein 420	-1.37283	0.000291642	0.00691719
ENSMUSG00000061724	Gm2423	predicted gene 2423	-1.37426	0.000551517	0.0113615
ENSMUSG00000015134	Aldh1a3	aldehyde dehydrogenase family 1, subfamily A3	-1.37495	0.00550035	0.062896
ENSMUSG00000020641	Rsad2	radical S-adenosyl methionine domain containing 2	-1.37594	0.0118627	0.106538
ENSMUSG00000000957	Mmp14	matrix metallopeptidase 14 (membrane-inserted)	-1.37971	4.06593e-08	3.93927e-06
ENSMUSG00000097929	Tunar	Tcl1 upstream neural differentiation associated RNA	-1.38161	7.61292e-08	6.68682e-06
ENSMUSG00000030708	Dnajb13	DnaJ heat shock protein family (Hsp40) member B13	-1.38196	0.00696579	0.0741379
ENSMUSG00000056870	Gulp1	GULP, engulfment adaptor PTB domain containing 1	-1.38211	8.28584e-05	0.00252989
ENSMUSG00000021990	Spata13	spermatogenesis associated 13	-1.38716	2.51849e-08	2.7203e-06
ENSMUSG00000026301	Iqca	IQ motif containing with AAA domain	-1.38728	0.00219278	0.0323375
ENSMUSG00000026042	Col5a2	collagen, type V, alpha 2	-1.3874	0.0169391	0.134386
ENSMUSG00000085956	4930481B07Rik	RIKEN cDNA 4930481B07 gene	-1.38909	0.00737345	0.0770405
ENSMUSG00000051111	Sv2c	synaptic vesicle glycoprotein 2c	-1.39094	5.9721e-08	5.36349e-06
ENSMUSG00000025784	Clec3b	C-type lectin domain family 3, member b	-1.39141	0.00868859	0.08585
ENSMUSG00000094595	Fsbp	fibrinogen silencer binding protein	-1.39264	0.00065553	0.0129855
ENSMUSG00000042436	Mfap4	microfibrillar-associated protein 4	-1.39308	0.000107	0.00308755
ENSMUSG00000025665	Rps6ka6	ribosomal protein S6 kinase polypeptide 6	-1.39898	3.17981e-05	0.00113974
ENSMUSG00000038370	Pcp4l1	Purkinje cell protein 4-like 1	-1.39964	2.74171e-17	1.62329e-14
ENSMUSG00000034706	Dnaic2	dynein, axonemal, intermediate chain 2	-1.40532	0.00131188	0.0221688
ENSMUSG00000061544	Zfp229	zinc finger protein 229	-1.40597	0.000456279	0.00983029
ENSMUSG00000020649	Rrm2	ribonucleotide reductase M2	-1.41096	0.000166045	0.00436578
ENSMUSG00000038112	AW551984	expressed sequence AW551984	-1.41382	0.000835618	0.0157025
ENSMUSG00000020121	Srgap1	SLIT-ROBO Rho GTPase activating protein 1	-1.41396	3.76883e-09	5.0629e-07
ENSMUSG00000045441	Gprin3	GPRIN family member 3	-1.41523	1.67314e-05	0.000660587
ENSMUSG00000078137	Ankrd63	ankyrin repeat domain 63	-1.41798	1.6732e-08	1.897e-06
ENSMUSG00000018500	Adora2b	adenosine A2b receptor	-1.4198	1.93761e-05	0.000746376
ENSMUSG00000040084	Bub1b	BUB1B, mitotic checkpoint serine/threonine kinase	-1.42352	0.00102082	0.0183358
ENSMUSG00000054162	Spock3	sparc/osteonectin, cwcv and kazal-like domains proteoglycan 3	-1.42531	1.27695e-10	2.31969e-08
ENSMUSG00000035455	Fignl1	fidgetin-like 1	-1.42816	0.00509116	0.059277
ENSMUSG00000024420	Zfp521	zinc finger protein 521	-1.42991	8.12488e-05	0.00249139
ENSMUSG00000026322	Htr4	5 hydroxytryptamine (serotonin) receptor 4	-1.43063	0.00291358	0.0400486
ENSMUSG00000000320	Alox12	arachidonate 12-lipoxygenase	-1.43066	0.0118046	0.106255
ENSMUSG00000059195	Gm12715	predicted gene 12715	-1.43099	0.00593243	0.0666846
ENSMUSG00000109088	Gm44593	predicted gene 44593	-1.43143	0.0108686	0.100781
ENSMUSG00000030109	Slc6a12	solute carrier family 6 (neurotransmitter transporter, betaine/GABA), member 12	-1.43491	0.00805048	0.0812872
ENSMUSG00000031075	Ano1	anoctamin 1, calcium activated chloride channel	-1.4403	0.000118089	0.00331187
ENSMUSG00000024534	Sncaip	synuclein, alpha interacting protein (synphilin)	-1.44041	1.4242e-06	7.96059e-05
ENSMUSG00000037548	H2-DMb2	histocompatibility 2, class II, locus Mb2	-1.44697	0.00402114	0.0500638
ENSMUSG00000024376	Epb41l4a	erythrocyte membrane protein band 4.1 like 4a	-1.44737	8.27519e-06	0.000379046
ENSMUSG00000003476	Crhr2	corticotropin releasing hormone receptor 2	-1.44986	0.00330446	0.0435492
ENSMUSG00000048327	Ckap2l	cytoskeleton associated protein 2-like	-1.45475	0.000290545	0.00690141
ENSMUSG00000075316	Scn9a	sodium channel, voltage-gated, type IX, alpha	-1.45528	0.000337641	0.00778863
ENSMUSG00000011171	Vipr2	vasoactive intestinal peptide receptor 2	-1.45544	0.0117467	0.105793
ENSMUSG00000060639	H4c9	H4 clustered histone 9	-1.45727	0.00601985	0.067249
ENSMUSG00000086496	Gm14204	predicted gene 14204	-1.45825	2.47573e-09	3.47167e-07
ENSMUSG00000036699	Zcchc12	zinc finger, CCHC domain containing 12	-1.46027	2.0149e-08	2.23681e-06
ENSMUSG00000108484	Gm18537	predicted gene, 18537	-1.46244	0.00479514	0.0569927
ENSMUSG00000028441	1110017D15Rik	RIKEN cDNA 1110017D15 gene	-1.46252	0.000222069	0.00553821
ENSMUSG00000022860	Chodl	chondrolectin	-1.46406	0.0018977	0.0289472
ENSMUSG00000032122	Slc37a2	solute carrier family 37 (glycerol-3-phosphate transporter), member 2	-1.46531	0.000705953	0.0137853
ENSMUSG00000033852	Gm28042	predicted gene, 28042	-1.46686	0.0253207	0.172466
ENSMUSG00000112163	Gm8188	predicted gene 8188	-1.46888	0.000484309	0.0102139
ENSMUSG00000026196	Bard1	BRCA1 associated RING domain 1	-1.46941	0.0139297	0.117945
ENSMUSG00000048416	Mlf1	myeloid leukemia factor 1	-1.46955	0.00206728	0.0307991
ENSMUSG00000050335	Lgals3	lectin, galactose binding, soluble 3	-1.47676	0.00670109	0.071895
ENSMUSG00000044734	Serpinb1a	serine (or cysteine) peptidase inhibitor, clade B, member 1a	-1.47949	3.59287e-08	3.6123e-06
ENSMUSG00000005973	Rcn1	reticulocalbin 1	-1.48037	4.66034e-09	6.10658e-07
ENSMUSG00000074591	Ankub1	ankrin repeat and ubiquitin domain containing 1	-1.48752	0.00187762	0.0286957
ENSMUSG00000057457	Phex	phosphate regulating endopeptidase homolog, X-linked	-1.48798	0.00179539	0.0277573
ENSMUSG00000038608	Dock10	dedicator of cytokinesis 10	-1.48883	5.57544e-11	1.14268e-08
ENSMUSG00000058809	Hspd1-ps3	heat shock protein 1 (chaperonin), pseudogene 3	-1.49001	0.000459138	0.00985811
ENSMUSG00000031365	Zfp275	zinc finger protein 275	-1.49038	5.96999e-12	1.49119e-09
ENSMUSG00000109205	Gm44954	predicted gene 44954	-1.49176	0.0126623	0.110732
ENSMUSG00000052861	Dnah6	dynein, axonemal, heavy chain 6	-1.49659	0.00198847	0.0299318
ENSMUSG00000030222	Rerg	RAS-like, estrogen-regulated, growth-inhibitor	-1.49824	2.63195e-07	1.96003e-05
ENSMUSG00000099907	Gm10421	predicted gene 10421	-1.49996	0.0102591	0.0966424
ENSMUSG00000114442	F630042J09Rik	RIKEN cDNA F630042J09 gene	-1.50163	0.000601939	0.0121849
ENSMUSG00000039676	Capsl	calcyphosine-like	-1.50325	0.00449551	0.0543199
ENSMUSG00000030110	Ret	ret proto-oncogene	-1.50586	6.75075e-05	0.00213276
ENSMUSG00000098702	1500015A07Rik	RIKEN cDNA 1500015A07 gene	-1.50755	0.00637141	0.0695245
ENSMUSG00000020411	Nipal4	NIPA-like domain containing 4	-1.50848	0.000162931	0.00430515
ENSMUSG00000004633	Chn2	chimerin 2	-1.50988	8.49718e-10	1.30611e-07
ENSMUSG00000031425	Plp1	proteolipid protein (myelin) 1	-1.51119	4.45827e-21	3.95944e-18
ENSMUSG00000102692	Dchs2	dachsous cadherin related 2	-1.51339	0.0027026	0.0378317
ENSMUSG00000054027	Nt5dc3	5'-nucleotidase domain containing 3	-1.51367	0.000464757	0.00991937
ENSMUSG00000001948	Spa17	sperm autoantigenic protein 17	-1.51736	0.000389649	0.00861538
ENSMUSG00000103378	Gm37176	predicted gene, 37176	-1.51824	0.0127675	0.111349
ENSMUSG00000032034	Kcnj5	potassium inwardly-rectifying channel, subfamily J, member 5	-1.52027	0.0130017	0.112531
ENSMUSG00000021090	Lrrc9	leucine rich repeat containing 9	-1.52084	1.44892e-05	0.000598511
ENSMUSG00000090122	Kcne1l	potassium voltage-gated channel, Isk-related family, member 1-like, pseudogene	-1.52706	0.000186596	0.00478799
ENSMUSG00000027699	Ect2	ect2 oncogene	-1.52953	0.0111355	0.101954
ENSMUSG00000010136	Pifo	primary cilia formation	-1.53341	0.00711533	0.0752784
ENSMUSG00000057058	Skap1	src family associated phosphoprotein 1	-1.53729	0.0191102	0.144854
ENSMUSG00000085041	BB031773	expressed sequence BB031773	-1.53991	0.0135047	0.115509
ENSMUSG00000036782	Klhl13	kelch-like 13	-1.54679	3.50426e-10	5.6019e-08
ENSMUSG00000082662	Gm15516	predicted gene 15516	-1.54798	0.0369886	0.216142
ENSMUSG00000085944	1700003D09Rik	RIKEN cDNA 1700003D09 gene	-1.54859	0.00362664	0.046604
ENSMUSG00000032854	Ugt8a	UDP galactosyltransferase 8A	-1.55269	1.14036e-13	4.44628e-11
ENSMUSG00000017868	Sgk2	serum/glucocorticoid regulated kinase 2	-1.55556	0.000602918	0.0121849
ENSMUSG00000025013	Tll2	tolloid-like 2	-1.55724	0.00132303	0.0222866
ENSMUSG00000041703	Zic5	zinc finger protein of the cerebellum 5	-1.56169	4.06074e-05	0.00140205
ENSMUSG00000115936	4833415N18Rik	RIKEN cDNA 4833415N18 gene	-1.56197	3.34119e-06	0.000168699
ENSMUSG00000095348	Gm3892	predicted gene 3892	-1.56903	0.0320699	0.199173
ENSMUSG00000094083	Gm1604b	predicted gene 1604b	-1.56962	0.000174613	0.00454619
ENSMUSG00000076258	Gm23935	predicted gene, 23935	-1.57405	0.0183797	0.141454
ENSMUSG00000025355	Mmp19	matrix metallopeptidase 19	-1.57568	0.00643808	0.0699654
ENSMUSG00000004655	Aqp1	aquaporin 1	-1.57727	0.0167332	0.133216
ENSMUSG00000040812	Agbl2	ATP/GTP binding protein-like 2	-1.58143	0.000292413	0.00692521
ENSMUSG00000006403	Adamts4	a disintegrin-like and metallopeptidase (reprolysin type) with thrombospondin type 1 motif, 4	-1.58221	1.8424e-08	2.07412e-06
ENSMUSG00000039081	Zfp503	zinc finger protein 503	-1.5823	0.000131725	0.00362736
ENSMUSG00000020155	Kcnmb1	potassium large conductance calcium-activated channel, subfamily M, beta member 1	-1.59263	0.00117734	0.0204353
ENSMUSG00000057280	Musk	muscle, skeletal, receptor tyrosine kinase	-1.59875	0.000831127	0.0157025
ENSMUSG00000050824	Sstr5	somatostatin receptor 5	-1.60002	0.000813716	0.0154858
ENSMUSG00000035179	Ppp1r32	protein phosphatase 1, regulatory subunit 32	-1.60016	0.00116398	0.0202917
ENSMUSG00000000555	Itga5	integrin alpha 5 (fibronectin receptor alpha)	-1.60236	2.53688e-05	0.000943131
ENSMUSG00000073876	Gm13305	predicted gene 13305	-1.60924	0.000483905	0.0102139
ENSMUSG00000085042	Abhd11os	abhydrolase domain containing 11, opposite strand	-1.61509	0.000146879	0.00394624
ENSMUSG00000081058	H3c15	H3 clustered histone 15	-1.61575	0.000141294	0.00380938
ENSMUSG00000024076	Vit	vitrin	-1.61892	0.00157807	0.0253792
ENSMUSG00000060429	Sntb1	syntrophin, basic 1	-1.62854	7.63247e-06	0.000352638
ENSMUSG00000029754	Dlx6	distal-less homeobox 6	-1.63041	9.81992e-08	8.17611e-06
ENSMUSG00000097993	Ptprv	protein tyrosine phosphatase, receptor type, V	-1.63133	0.000977328	0.0177742
ENSMUSG00000059631	1500035N22Rik	RIKEN cDNA 1500035N22 gene	-1.63554	0.000380904	0.00845713
ENSMUSG00000061718	Ppp1r1b	protein phosphatase 1, regulatory inhibitor subunit 1B	-1.6387	4.75203e-08	4.49503e-06
ENSMUSG00000084842	Pabpc1l2b-ps	poly(A) binding protein, cytoplasmic 1-like 2B, pseudogene	-1.64157	0.00425108	0.0522733
ENSMUSG00000051627	H1f4	H1.4 linker histone, cluster member	-1.6483	0.00107938	0.0190663
ENSMUSG00000045382	Cxcr4	chemokine (C-X-C motif) receptor 4	-1.65069	7.77101e-05	0.00241218
ENSMUSG00000018927	Ccl6	chemokine (C-C motif) ligand 6	-1.65277	0.000856261	0.0160471
ENSMUSG00000086006	Gm13293	predicted gene 13293	-1.65555	0.000264031	0.00635721
ENSMUSG00000055415	Atp10b	ATPase, class V, type 10B	-1.65915	0.000427074	0.00932679
ENSMUSG00000060962	Dmkn	dermokine	-1.66012	7.90108e-05	0.00244579
ENSMUSG00000021948	Prkcd	protein kinase C, delta	-1.66349	1.39963e-06	7.93421e-05
ENSMUSG00000042501	Cpa6	carboxypeptidase A6	-1.66712	0.00145152	0.0238723
ENSMUSG00000020059	Sycp3	synaptonemal complex protein 3	-1.67688	0.00577188	0.0653003
ENSMUSG00000038583	Pln	phospholamban	-1.6789	0.000880869	0.0163549
ENSMUSG00000017453	Pipox	pipecolic acid oxidase	-1.6829	0.000239873	0.0059176
ENSMUSG00000104713	Gbp6	guanylate binding protein 6	-1.68334	0.026403	0.175646
ENSMUSG00000087368	BC065397	cDNA sequence BC065397	-1.69279	0.00128129	0.021895
ENSMUSG00000032291	Crabp1	cellular retinoic acid binding protein I	-1.69862	0.00159001	0.02552
ENSMUSG00000021702	Thbs4	thrombospondin 4	-1.70005	0.000197109	0.00501749
ENSMUSG00000033740	St18	suppression of tumorigenicity 18	-1.70688	2.06945e-06	0.000110643
ENSMUSG00000056854	Pou3f4	POU domain, class 3, transcription factor 4	-1.70691	2.02591e-09	2.91768e-07
ENSMUSG00000020261	Slc36a1	solute carrier family 36 (proton/amino acid symporter), member 1	-1.70907	6.41758e-08	5.73137e-06
ENSMUSG00000063446	Plppr1	phospholipid phosphatase related 1	-1.7206	7.99656e-08	6.94745e-06
ENSMUSG00000041741	Pde3a	phosphodiesterase 3A, cGMP inhibited	-1.72322	9.78306e-07	5.83767e-05
ENSMUSG00000030125	Lrrc23	leucine rich repeat containing 23	-1.73519	1.66441e-05	0.000660587
ENSMUSG00000032511	Scn5a	sodium channel, voltage-gated, type V, alpha	-1.73541	2.50139e-05	0.00093647
ENSMUSG00000036872	Abcc12	ATP-binding cassette, sub-family C (CFTR/MRP), member 12	-1.74116	0.00546653	0.0626886
ENSMUSG00000097141	Gm10524	predicted gene 10524	-1.75024	1.65034e-06	9.0661e-05
ENSMUSG00000055137	Sugct	succinyl-CoA glutarate-CoA transferase	-1.75162	0.0124801	0.109861
ENSMUSG00000036131	Frmd7	FERM domain containing 7	-1.75531	0.0277966	0.181518
ENSMUSG00000021108	Prkch	protein kinase C, eta	-1.76141	2.22599e-07	1.72741e-05
ENSMUSG00000047139	Cd24a	CD24a antigen	-1.76316	6.81796e-11	1.34558e-08
ENSMUSG00000049115	Agtr1a	angiotensin II receptor, type 1a	-1.76535	0.0143558	0.120405
ENSMUSG00000112693	Gm5512	predicted gene 5512	-1.77392	1.72819e-05	0.000673826
ENSMUSG00000055612	Cdca7	cell division cycle associated 7	-1.77928	2.57617e-07	1.94258e-05
ENSMUSG00000031861	Lpar2	lysophosphatidic acid receptor 2	-1.77945	0.0229637	0.16223
ENSMUSG00000055945	Prr18	proline rich 18	-1.78021	3.80588e-08	3.75561e-06
ENSMUSG00000037683	Armc3	armadillo repeat containing 3	-1.78222	0.000205417	0.00517128
ENSMUSG00000027861	Casq2	calsequestrin 2	-1.7838	3.89661e-05	0.00135711
ENSMUSG00000067786	Nnat	neuronatin	-1.78386	0.000139297	0.00378707
ENSMUSG00000022176	Rem2	rad and gem related GTP binding protein 2	-1.7839	7.17091e-07	4.4779e-05
ENSMUSG00000061762	Tac1	tachykinin 1	-1.78423	3.14913e-07	2.26766e-05
ENSMUSG00000052688	Rab7b	RAB7B, member RAS oncogene family	-1.78785	1.30743e-05	0.000552926
ENSMUSG00000094974	Rps19-ps2	ribosomal protein S19, pseudogene 2	-1.78951	0.000335334	0.00774659
ENSMUSG00000024440	Pcdh12	protocadherin 12	-1.79319	0.000339572	0.0078219
ENSMUSG00000030043	Tacr1	tachykinin receptor 1	-1.7936	1.9858e-08	2.21993e-06
ENSMUSG00000093485	Gm20708	predicted gene 20708	-1.80281	0.000346448	0.00792321
ENSMUSG00000055639	Dach1	dachshund family transcription factor 1	-1.80578	9.46945e-08	7.96505e-06
ENSMUSG00000019936	Epyc	epiphycan	-1.81876	0.00388694	0.0488202
ENSMUSG00000033581	Igf2bp2	insulin-like growth factor 2 mRNA binding protein 2	-1.82057	0.00599973	0.0671025
ENSMUSG00000073910	Mob3b	MOB kinase activator 3B	-1.82316	5.9024e-11	1.19438e-08
ENSMUSG00000048240	Gng7	guanine nucleotide binding protein (G protein), gamma 7	-1.82345	1.74458e-12	5.23121e-10
ENSMUSG00000023963	Cyp39a1	cytochrome P450, family 39, subfamily a, polypeptide 1	-1.82439	0.000737705	0.0142599
ENSMUSG00000063260	Syt10	synaptotagmin X	-1.82603	2.28716e-06	0.000121068
ENSMUSG00000031344	Gabrq	gamma-aminobutyric acid (GABA) A receptor, subunit theta	-1.82767	0.00142013	0.0234526
ENSMUSG00000098022	Zfp82	zinc finger protein 82	-1.83685	0.0113168	0.102849
ENSMUSG00000023084	Lrrc71	leucine rich repeat containing 71	-1.83996	0.00351968	0.0457816
ENSMUSG00000032514	Ttc21a	tetratricopeptide repeat domain 21A	-1.84382	0.000296024	0.00700036
ENSMUSG00000033207	Mamdc2	MAM domain containing 2	-1.84537	1.41385e-06	7.95836e-05
ENSMUSG00000023868	Pde10a	phosphodiesterase 10A	-1.85665	2.78896e-05	0.00102493
ENSMUSG00000028261	Ndufaf4	NADH:ubiquinone oxidoreductase complex assembly factor 4	-1.85961	2.43968e-07	1.86607e-05
ENSMUSG00000033063	Cntnap3	contactin associated protein-like 3	-1.8606	9.2554e-10	1.39582e-07
ENSMUSG00000046179	E2f8	E2F transcription factor 8	-1.86176	0.000127503	0.00353252
ENSMUSG00000021384	Susd3	sushi domain containing 3	-1.86939	0.000204255	0.0051502
ENSMUSG00000031821	Gins2	GINS complex subunit 2 (Psf2 homolog)	-1.8705	0.00385702	0.0485499
ENSMUSG00000054385	Ceacam2	carcinoembryonic antigen-related cell adhesion molecule 2	-1.87159	0.000527562	0.0109652
ENSMUSG00000040204	Pclaf	PCNA clamp associated factor	-1.88242	0.000198267	0.00503895
ENSMUSG00000068859	Sp9	trans-acting transcription factor 9	-1.88457	2.87157e-08	3.02006e-06
ENSMUSG00000069270	H2ac6	H2A clustered histone 6	-1.90043	0.00128864	0.0219601
ENSMUSG00000032502	Stac	src homology three (SH3) and cysteine rich domain	-1.90398	0.00059704	0.0121274
ENSMUSG00000060284	Sp7	Sp7 transcription factor 7	-1.90444	0.00256253	0.0364836
ENSMUSG00000116766	Gm49702	predicted gene, 49702	-1.90956	0.00428831	0.052531
ENSMUSG00000037725	Ckap2	cytoskeleton associated protein 2	-1.91437	9.93427e-05	0.00290328
ENSMUSG00000001403	Ube2c	ubiquitin-conjugating enzyme E2C	-1.92344	6.95546e-05	0.0021931
ENSMUSG00000111752	Gm38575	predicted gene, 38575	-1.92907	0.000488166	0.0102547
ENSMUSG00000067608	Pcna-ps2	proliferating cell nuclear antigen pseudogene 2	-1.93121	0.000233325	0.00577389
ENSMUSG00000031355	Arhgap6	Rho GTPase activating protein 6	-1.9332	4.62732e-07	3.16121e-05
ENSMUSG00000109438	Gm45073	predicted gene 45073	-1.93909	0.00354828	0.0459954
ENSMUSG00000074517	Gm10710	predicted gene 10710	-1.93927	0.00297318	0.0406122
ENSMUSG00000096942	Rps19-ps6	ribosomal protein S19, pseudogene 6	-1.95301	5.39843e-11	1.12121e-08
ENSMUSG00000041301	Cftr	cystic fibrosis transmembrane conductance regulator	-1.95751	0.00221595	0.0325237
ENSMUSG00000075225	Ccdc162	coiled-coil domain containing 162	-1.96048	0.000218258	0.00545166
ENSMUSG00000020090	Npffr1	neuropeptide FF receptor 1	-1.96765	8.95731e-05	0.00268652
ENSMUSG00000026875	Traf1	TNF receptor-associated factor 1	-1.97851	3.86979e-05	0.00135366
ENSMUSG00000038760	Trhr	thyrotropin releasing hormone receptor	-1.98411	9.38117e-07	5.64891e-05
ENSMUSG00000004347	Pde1c	phosphodiesterase 1C	-1.98833	5.40055e-11	1.12121e-08
ENSMUSG00000038718	Pbx3	pre B cell leukemia homeobox 3	-1.98862	3.31549e-12	8.83357e-10
ENSMUSG00000048562	Sp8	trans-acting transcription factor 8	-1.99962	1.06486e-05	0.000463836
ENSMUSG00000093996	Fam205a3	family with sequence similarity 205, member A3	-2.00005	0.000372445	0.00836222
ENSMUSG00000043441	Gpr149	G protein-coupled receptor 149	-2.00532	1.98591e-05	0.000761313
ENSMUSG00000031786	Drc7	dynein regulatory complex subunit 7	-2.01057	0.000132345	0.00363515
ENSMUSG00000039954	Stk32a	serine/threonine kinase 32A	-2.01092	4.21368e-08	4.05782e-06
ENSMUSG00000070527	Mkrn3	makorin, ring finger protein, 3	-2.01192	0.000252827	0.00617052
ENSMUSG00000025789	St8sia2	ST8 alpha-N-acetyl-neuraminide alpha-2,8-sialyltransferase 2	-2.01195	1.00691e-10	1.87169e-08
ENSMUSG00000032368	Zic1	zinc finger protein of the cerebellum 1	-2.03053	2.50665e-15	1.17857e-12
ENSMUSG00000031004	Mki67	antigen identified by monoclonal antibody Ki 67	-2.05448	3.84527e-08	3.7712e-06
ENSMUSG00000069307	Hist1h2bq	histone cluster 1, H2bq	-2.05547	0.0100118	0.0950409
ENSMUSG00000021647	Cartpt	CART prepropeptide	-2.06436	0.000138139	0.00376842
ENSMUSG00000069014	Gm5641	predicted gene 5641	-2.07697	1.61737e-06	8.94648e-05
ENSMUSG00000091866	Gm6257	predicted gene 6257	-2.10639	6.03517e-05	0.00198272
ENSMUSG00000048922	Cdca2	cell division cycle associated 2	-2.10967	0.000247132	0.00606859
ENSMUSG00000034467	Dynlrb2	dynein light chain roadblock-type 2	-2.13222	0.000608501	0.0122513
ENSMUSG00000027360	Hdc	histidine decarboxylase	-2.1361	6.84088e-07	4.30545e-05
ENSMUSG00000019836	Amd-ps4	S-adenosylmethionine decarboxylase, pseudogene 4	-2.14032	4.19396e-06	0.000209515
ENSMUSG00000034227	Foxj1	forkhead box J1	-2.15167	2.74358e-09	3.81382e-07
ENSMUSG00000027074	Slc43a3	solute carrier family 43, member 3	-2.18243	0.0215357	0.155947
ENSMUSG00000046186	Cd109	CD109 antigen	-2.1859	9.84012e-06	0.000435746
ENSMUSG00000032889	Gm6685	predicted pseudogene 6685	-2.19122	7.72915e-09	9.96437e-07
ENSMUSG00000020123	Avpr1a	arginine vasopressin receptor 1A	-2.20673	8.81722e-05	0.00266676
ENSMUSG00000118401	Gpr52	G protein-coupled receptor 52	-2.21459	6.64294e-13	2.08224e-10
ENSMUSG00000089997	1810020O05Rik	Riken cDNA 1810020O05 gene	-2.21504	1.38784e-05	0.000577759
ENSMUSG00000083012	Fam220a	family with sequence similarity 220, member A	-2.21727	0.00573319	0.0650006
ENSMUSG00000069911	Insyn2b	inhibitory synaptic factor family member 2B	-2.21904	9.79628e-09	1.20464e-06
ENSMUSG00000109868	Gm39244	predicted gene, 39244	-2.22314	6.67092e-07	4.26097e-05
ENSMUSG00000026683	Nuf2	NUF2, NDC80 kinetochore complex component	-2.23122	2.93802e-05	0.00106744
ENSMUSG00000092035	Peg10	paternally expressed 10	-2.2344	1.48769e-07	1.20112e-05
ENSMUSG00000078735	Il11ra2	interleukin 11 receptor, alpha chain 2	-2.24641	1.37692e-08	1.63048e-06
ENSMUSG00000097652	Mhrt	myosin heavy chain associated RNA transcript	-2.25724	0.000262436	0.0063404
ENSMUSG00000021337	Scgn	secretagogin, EF-hand calcium binding protein	-2.2637	0.044437	0.243995
ENSMUSG00000050010	Shisa3	shisa family member 3	-2.28007	0.00615596	0.0679621
ENSMUSG00000026649	Cfap126	cilia and flagella associated protein 126	-2.28974	0.001356	0.0226039
ENSMUSG00000005892	Trh	thyrotropin releasing hormone	-2.30313	0.000126626	0.00351431
ENSMUSG00000068696	Gpr88	G-protein coupled receptor 88	-2.30581	6.63401e-12	1.63156e-09
ENSMUSG00000056972	Magel2	melanoma antigen, family L, 2	-2.31683	9.39091e-05	0.00279039
ENSMUSG00000085547	Gm13767	predicted gene 13767	-2.31774	0.00120796	0.0208943
ENSMUSG00000036907	C1ql2	complement component 1, q subcomponent-like 2	-2.33448	3.99958e-06	0.00020043
ENSMUSG00000091345	Col6a5	collagen, type VI, alpha 5	-2.33734	5.07588e-07	3.43826e-05
ENSMUSG00000001228	Uhrf1	ubiquitin-like, containing PHD and RING finger domains, 1	-2.34334	5.18298e-07	3.48131e-05
ENSMUSG00000107008	Gm2762	predicted gene 2762	-2.34853	1.24833e-06	7.17834e-05
ENSMUSG00000021478	Drd1	dopamine receptor D1	-2.34969	5.07892e-11	1.08255e-08
ENSMUSG00000038115	Ano2	anoctamin 2	-2.35074	3.64688e-08	3.64369e-06
ENSMUSG00000046750	Selenov	selenoprotein V	-2.3558	0.00266915	0.0374618
ENSMUSG00000015843	Rxrg	retinoid X receptor gamma	-2.35812	5.76284e-14	2.30312e-11
ENSMUSG00000000214	Th	tyrosine hydroxylase	-2.37738	1.97375e-05	0.000758471
ENSMUSG00000028370	Pappa	pregnancy-associated plasma protein A	-2.38991	0.0023904	0.0346132
ENSMUSG00000041669	Prima1	proline rich membrane anchor 1	-2.3908	2.79846e-07	2.04275e-05
ENSMUSG00000047507	Baiap3	BAI1-associated protein 3	-2.39532	7.68225e-07	4.77854e-05
ENSMUSG00000041431	Ccnb1	cyclin B1	-2.40305	6.21663e-05	0.00202359
ENSMUSG00000063953	Amd2	S-adenosylmethionine decarboxylase 2	-2.43397	1.0377e-06	6.14395e-05
ENSMUSG00000106106	CT010467	18s RNA, related sequence 5	-2.44298	0.00131089	0.0221688
ENSMUSG00000028076	Cd1d1	CD1d1 antigen	-2.45324	0.000528161	0.0109652
ENSMUSG00000017491	Rarb	retinoic acid receptor, beta	-2.48561	3.07898e-13	1.07001e-10
ENSMUSG00000031255	Sytl4	synaptotagmin-like 4	-2.48943	3.43181e-05	0.00121374
ENSMUSG00000027315	Spint1	serine protease inhibitor, Kunitz type 1	-2.49735	1.78019e-05	0.000690731
ENSMUSG00000035370	Gm49322	predicted gene, 49322	-2.50545	4.10641e-05	0.00141476
ENSMUSG00000115529	9630013A20Rik	RIKEN cDNA 9630013A20 gene	-2.51611	1.36712e-05	0.00057071
ENSMUSG00000105361	AY036118	cDNA sequence AY036118	-2.52576	0.000835427	0.0157025
ENSMUSG00000026605	Cenpf	centromere protein F	-2.54734	4.7461e-06	0.00023345
ENSMUSG00000000120	Ngfr	nerve growth factor receptor (TNFR superfamily, member 16)	-2.57496	0.00026144	0.0063404
ENSMUSG00000081126	Gm15784	predicted gene 15784	-2.58336	1.86897e-05	0.000722359
ENSMUSG00000039103	Nexn	nexilin	-2.58821	1.56853e-07	1.26003e-05
ENSMUSG00000019942	Cdk1	cyclin-dependent kinase 1	-2.59577	2.52279e-05	0.000940183
ENSMUSG00000048038	Ccdc187	coiled-coil domain containing 187	-2.60761	1.11792e-06	6.57027e-05
ENSMUSG00000031111	Igsf1	immunoglobulin superfamily, member 1	-2.61236	8.61563e-06	0.000390168
ENSMUSG00000029032	Arhgef16	Rho guanine nucleotide exchange factor (GEF) 16	-2.62696	0.000300056	0.00706563
ENSMUSG00000044645	Gm7334	predicted gene 7334	-2.63793	0.00763055	0.0788323
ENSMUSG00000050121	Opalin	oligodendrocytic myelin paranodal and inner loop protein	-2.64884	2.01701e-17	1.24015e-14
ENSMUSG00000090291	Lrrc10b	leucine rich repeat containing 10B	-2.65932	2.17545e-08	2.38197e-06
ENSMUSG00000051029	Serpinb1b	serine (or cysteine) peptidase inhibitor, clade B, member 1b	-2.66014	3.09638e-06	0.000158143
ENSMUSG00000042064	Myo3b	myosin IIIB	-2.68636	3.4253e-10	5.53099e-08
ENSMUSG00000042489	Clspn	claspin	-2.6892	1.54592e-08	1.77792e-06
ENSMUSG00000045932	Ifit2	interferon-induced protein with tetratricopeptide repeats 2	-2.7028	2.8807e-05	0.00105374
ENSMUSG00000078139	AK157302	cDNA sequence AK157302	-2.70452	5.60603e-05	0.00186704
ENSMUSG00000029005	Draxin	dorsal inhibitory axon guidance protein	-2.76301	5.21398e-08	4.84597e-06
ENSMUSG00000087064	Sap30bpos	SAP30 binding protein, opposite strand	-2.76323	6.42522e-05	0.00206667
ENSMUSG00000042607	Asb4	ankyrin repeat and SOCS box-containing 4	-2.76743	4.47431e-07	3.0698e-05
ENSMUSG00000045573	Penk	preproenkephalin	-2.76946	4.5505e-11	9.96497e-09
ENSMUSG00000100241	Slc18a3	solute carrier family 18 (vesicular monoamine), member 3	-2.77918	7.6988e-06	0.000354677
ENSMUSG00000022705	Drd3	dopamine receptor D3	-2.7807	0.00752857	0.0782521
ENSMUSG00000087075	Lbhd2	LBH domain containing 2	-2.80129	2.88956e-07	2.09966e-05
ENSMUSG00000011154	Cfap161	cilia and flagella associated protein 161	-2.81509	9.4095e-05	0.00279073
ENSMUSG00000032595	Cdhr4	cadherin-related family member 4	-2.81569	1.14661e-06	6.67826e-05
ENSMUSG00000023945	Slc5a7	solute carrier family 5 (choline transporter), member 7	-2.84075	1.67621e-07	1.33313e-05
ENSMUSG00000031074	Fgf3	fibroblast growth factor 3	-2.86364	2.6965e-08	2.87375e-06
ENSMUSG00000032446	Eomes	eomesodermin	-2.86495	0.0305522	0.193307
ENSMUSG00000023274	Cd4	CD4 antigen	-2.87969	6.01449e-11	1.20184e-08
ENSMUSG00000049709	Nlrp10	NLR family, pyrin domain containing 10	-2.88345	2.96483e-08	3.05779e-06
ENSMUSG00000024552	Slc14a2	solute carrier family 14 (urea transporter), member 2	-2.89351	3.30342e-07	2.34704e-05
ENSMUSG00000028172	Tacr3	tachykinin receptor 3	-2.90097	2.59155e-06	0.000134946
ENSMUSG00000033952	Aspm	abnormal spindle microtubule assembly	-2.9573	4.35067e-09	5.74791e-07
ENSMUSG00000036357	Gpr101	G protein-coupled receptor 101	-2.96682	6.72017e-07	4.26304e-05
ENSMUSG00000064280	Ccdc146	coiled-coil domain containing 146	-2.9892	0.000102894	0.00299066
ENSMUSG00000004341	Gpx6	glutathione peroxidase 6	-3.0114	0.000470413	0.0099735
ENSMUSG00000022033	Pbk	PDZ binding kinase	-3.01554	1.40179e-07	1.14332e-05
ENSMUSG00000112343	Sfta3-ps	surfactant associated 3, pseudogene	-3.0294	0.000364582	0.00825691
ENSMUSG00000019874	Fabp7	fatty acid binding protein 7, brain	-3.03359	1.32079e-12	4.06042e-10
ENSMUSG00000103037	Pcdhgb1	protocadherin gamma subfamily B, 1	-3.04852	0.00351253	0.0457367
ENSMUSG00000078747	Gm20878	predicted gene, 20878	-3.07256	5.20066e-06	0.000250415
ENSMUSG00000041660	Bbox1	butyrobetaine (gamma), 2-oxoglutarate dioxygenase 1 (gamma-butyrobetaine hydroxylase)	-3.0889	0.00240378	0.0347309
ENSMUSG00000024871	Doc2g	double C2, gamma	-3.11717	0.00106805	0.018971
ENSMUSG00000042788	Fam166b	family with sequence similarity 166, member B	-3.1215	9.10465e-07	5.51314e-05
ENSMUSG00000026247	Ecel1	endothelin converting enzyme-like 1	-3.14057	1.38024e-10	2.45161e-08
ENSMUSG00000031551	Ido1	indoleamine 2,3-dioxygenase 1	-3.15796	0.0002886	0.00686542
ENSMUSG00000022144	Gdnf	glial cell line derived neurotrophic factor	-3.18227	4.16236e-07	2.8805e-05
ENSMUSG00000020599	Rgs9	regulator of G-protein signaling 9	-3.1883	3.82687e-13	1.27451e-10
ENSMUSG00000054667	Irs4	insulin receptor substrate 4	-3.19403	3.41113e-05	0.0012091
ENSMUSG00000045104	Gm5514	predicted gene 5514	-3.21841	0.000369638	0.00832259
ENSMUSG00000090467	Gm4613	predicted gene 4613	-3.22716	8.13529e-05	0.00249139
ENSMUSG00000118012	Gm46620	predicted gene, 46620	-3.23463	2.43948e-05	0.000917588
ENSMUSG00000034774	Dsg1c	desmoglein 1 gamma	-3.27176	0.00143794	0.0236979
ENSMUSG00000046922	Gpr6	G protein-coupled receptor 6	-3.27361	4.41389e-07	3.0414e-05
ENSMUSG00000001496	Nkx2-1	NK2 homeobox 1	-3.33546	6.98574e-07	4.37937e-05
ENSMUSG00000006638	Abhd1	abhydrolase domain containing 1	-3.33593	3.81136e-25	4.6868e-22
ENSMUSG00000005547	Cyp2a5	cytochrome P450, family 2, subfamily a, polypeptide 5	-3.42036	1.62808e-06	8.97465e-05
ENSMUSG00000117011	E130008D07Rik	RIKEN cDNA E130008D07 gene	-3.43804	7.22477e-05	0.00226461
ENSMUSG00000020914	Top2a	topoisomerase (DNA) II alpha	-3.49175	2.4395e-20	1.85704e-17
ENSMUSG00000045871	Slitrk6	SLIT and NTRK-like family, member 6	-3.49326	1.42335e-06	7.96059e-05
ENSMUSG00000020007	Il20ra	interleukin 20 receptor, alpha	-3.52026	3.48888e-07	2.45697e-05
ENSMUSG00000018581	Dnah11	dynein, axonemal, heavy chain 11	-3.5387	7.93626e-08	6.93274e-06
ENSMUSG00000037627	Rgs22	regulator of G-protein signalling 22	-3.57196	2.30994e-07	1.7839e-05
ENSMUSG00000035551	Igfbpl1	insulin-like growth factor binding protein-like 1	-3.59797	1.29386e-06	7.41348e-05
ENSMUSG00000021919	Chat	choline acetyltransferase	-3.72672	2.95818e-12	8.01516e-10
ENSMUSG00000036480	Prss56	protease, serine 56	-3.73588	0.00278408	0.0385336
ENSMUSG00000036198	Arhgap36	Rho GTPase activating protein 36	-3.76172	4.86908e-08	4.57866e-06
ENSMUSG00000058260	Serpina9	serine (or cysteine) peptidase inhibitor, clade A (alpha-1 antiproteinase, antitrypsin), member 9	-3.76481	8.46093e-06	0.000386447
ENSMUSG00000052273	Dnah3	dynein, axonemal, heavy chain 3	-3.79201	9.19763e-06	0.000411858
ENSMUSG00000071234	Syndig1l	synapse differentiation inducing 1 like	-3.80212	2.93833e-13	1.04382e-10
ENSMUSG00000022949	Clic6	chloride intracellular channel 6	-3.80616	1.86005e-07	1.46477e-05
ENSMUSG00000042353	Frem3	Fras1 related extracellular matrix protein 3	-3.81177	1.46851e-08	1.70113e-06
ENSMUSG00000020415	Pttg1	pituitary tumor-transforming gene 1	-3.81908	9.47398e-08	7.96505e-06
ENSMUSG00000050473	Slc35d3	solute carrier family 35, member D3	-3.85452	1.62397e-15	8.11276e-13
ENSMUSG00000020178	Adora2a	adenosine A2a receptor	-3.86325	1.9872e-11	4.60397e-09
ENSMUSG00000083773	Gm13394	predicted gene 13394	-3.86969	7.02335e-36	1.60393e-32
ENSMUSG00000109450	Gm39043	predicted gene, 39043	-3.88004	0.000164664	0.00433988
ENSMUSG00000067724	Gbx1	gastrulation brain homeobox 1	-3.89799	0.00013967	0.00379076
ENSMUSG00000057719	Sh3rf2	SH3 domain containing ring finger 2	-3.9022	7.88316e-15	3.50056e-12
ENSMUSG00000029219	Slc10a4	solute carrier family 10 (sodium/bile acid cotransporter family), member 4	-3.9289	2.738e-08	2.89865e-06
ENSMUSG00000032259	Drd2	dopamine receptor D2	-4.02254	4.97754e-09	6.46918e-07
ENSMUSG00000020808	Pimreg	PICALM interacting mitotic regulator	-4.03503	9.91072e-08	8.20895e-06
ENSMUSG00000041323	Ak7	adenylate kinase 7	-4.03714	2.94224e-08	3.0542e-06
ENSMUSG00000031340	Gabre	gamma-aminobutyric acid (GABA) A receptor, subunit epsilon	-4.0724	9.68239e-05	0.00284527
ENSMUSG00000093460	Six3os1	SIX homeobox 3, opposite strand 1	-4.13615	0.000496455	0.0104015
ENSMUSG00000066107	Gm12666	predicted gene 12666	-4.20429	1.70397e-05	0.000669279
ENSMUSG00000024027	Glp1r	glucagon-like peptide 1 receptor	-4.23658	1.96353e-07	1.53117e-05
ENSMUSG00000042707	Dnali1	dynein, axonemal, light intermediate polypeptide 1	-4.25756	2.28901e-10	3.81168e-08
ENSMUSG00000053063	Clec12a	C-type lectin domain family 12, member a	-4.26265	3.69933e-08	3.67314e-06
ENSMUSG00000117465	Gm49980	predicted gene, 49980	-4.30319	0.000608066	0.0122513
ENSMUSG00000019890	Nts	neurotensin	-4.31234	4.73092e-06	0.000233421
ENSMUSG00000062393	Dgkk	diacylglycerol kinase kappa	-4.3498	1.07944e-08	1.31725e-06
ENSMUSG00000031506	Ptpn7	protein tyrosine phosphatase, non-receptor type 7	-4.36656	2.179e-05	0.000829368
ENSMUSG00000019982	Myb	myeloblastosis oncogene	-4.45864	8.68591e-11	1.66488e-08
ENSMUSG00000038805	Six3	sine oculis-related homeobox 3	-4.53629	0.0004646	0.00991937
ENSMUSG00000079466	Prdm12	PR domain containing 12	-4.57844	2.52441e-07	1.91257e-05
ENSMUSG00000096764	Gm21985	predicted gene 21985	-4.71456	0.024758	0.170009
ENSMUSG00000062353	Gm15772	predicted gene 15772	-4.7459	3.18162e-154	5.08614e-150
ENSMUSG00000042258	Isl1	ISL1 transcription factor, LIM/homeodomain	-4.83379	9.01301e-06	0.000406515
ENSMUSG00000040856	Dlk1	delta like non-canonical Notch ligand 1	-4.84141	5.24028e-06	0.000251565
ENSMUSG00000029917	Qrfprl	pyroglutamylated RFamide peptide receptor like	-4.92617	8.31932e-09	1.0555e-06
ENSMUSG00000015812	Gnrh1	gonadotropin releasing hormone 1	-4.94556	1.26837e-11	3.02629e-09
ENSMUSG00000028072	Ntrk1	neurotrophic tyrosine kinase, receptor, type 1	-5.15663	1.65739e-08	1.89251e-06
ENSMUSG00000115777	Gm32815	predicted gene, 32815	-5.17088	1.07429e-06	6.33711e-05
ENSMUSG00000026730	Pter	phosphotriesterase related	-5.17903	1.60783e-05	0.000647426
ENSMUSG00000043020	Wdr63	WD repeat domain 63	-5.34152	2.39453e-10	3.90602e-08
ENSMUSG00000110631	Gm42047	predicted gene, 42047	-5.68336	2.04803e-11	4.67711e-09
ENSMUSG00000116618	Gm49719	predicted gene, 49719	-5.72474	2.32034e-20	1.85464e-17
ENSMUSG00000096225	Lhx8	LIM homeobox protein 8	-5.75505	3.83798e-07	2.67921e-05
ENSMUSG00000085224	Gm13425	predicted gene 13425	-6.03728	3.15751e-11	7.10929e-09
ENSMUSG00000070306	Ccdc153	coiled-coil domain containing 153	-6.20426	4.70497e-23	5.3724e-20
ENSMUSG00000094162	Ccl19-ps3	chemokine (C-C motif) ligand 19, pseudogene 3	-7.11991	5.0622e-31	1.01155e-27
ENSMUSG00000082962	Gm10601	predicted pseudogene 10601	-9.90215	2.0932e-20	1.76115e-17
ENSMUSG00000086503	Xist	inactive X specific transcripts	-10.1471	6.5246e-05	0.00209023
ENSMUSG00000053153	Spag16	sperm associated antigen 16	-10.3337	1.09591e-14	4.6103e-12
ENSMUSG00000021848	Otx2	orthodenticle homeobox 2	-11.1487	3.52212e-14	1.44371e-11
ENSMUSG00000029155	Spata18	spermatogenesis associated 18	-11.8804	5.06736e-16	2.79334e-13
ENSMUSG00000023964	Calcr	calcitonin receptor	-11.8982	1.32379e-08	1.57927e-06
ENSMUSG00000040264	Gbp2b	guanylate binding protein 2b	-12.1557	7.86327e-23	8.38015e-20
ENSMUSG00000093738	AI606473	expressed sequence AI606473	-12.2827	4.45195e-11	9.88456e-09
ENSMUSG00000097919	Gm27021	predicted gene, 27021	-12.822	5.52879e-05	0.00184516
ENSMUSG00000091938	Gm2564	predicted gene 2564	-15.1061	3.79752e-20	2.75942e-17
ENSMUSG00000095298	Gm12407	predicted gene 12407	-16.4991	1.33591e-25	1.94144e-22
ENSMUSG00000001023	S100a5	S100 calcium binding protein A5	-16.5967	8.22219e-07	5.0749e-05

## Sheet: Sheet4
DEGs in WT_EPM vs. WT
gene_id	gene_name	Description	log2(fc)	pval	qval
ENSMUSG00000094932	Gm2007	predicted gene 2007	12.632	2.73357e-09	2.14646e-07
ENSMUSG00000096764	Gm21985	predicted gene 21985	8.61336	9.1563e-10	8.06362e-08
ENSMUSG00000115232	Gm49378	predicted gene, 49378	6.59223	3.69461e-08	2.26508e-06
ENSMUSG00000096862	Gm13301	predicted gene 13301	5.41267	1.24051e-06	4.68571e-05
ENSMUSG00000101628	Gm28177	predicted gene 28177	4.487	6.47998e-06	0.00019712
ENSMUSG00000095675	Ccl21b	chemokine (C-C motif) ligand 21B (leucine)	4.36849	1.75012e-05	0.000458078
ENSMUSG00000111844	Gm47097	predicted gene, 47097	3.45078	2.02229e-09	1.67892e-07
ENSMUSG00000103037	Pcdhgb1	protocadherin gamma subfamily B, 1	3.32424	0.000430447	0.00674001
ENSMUSG00000073878	Gm13304	predicted gene 13304	3.32357	5.68874e-08	3.20419e-06
ENSMUSG00000096596	Gm10591	predicted gene 10591	3.2252	2.06336e-07	9.99695e-06
ENSMUSG00000106164	9430085M18Rik	RIKEN cDNA 9430085M18 gene	3.13243	0.000502866	0.0075573
ENSMUSG00000102591	Gm38383	predicted gene, 38383	3.13004	4.76185e-09	3.58037e-07
ENSMUSG00000048279	Sacs	sacsin	3.09245	2.99128e-05	0.000714936
ENSMUSG00000099041	Gm28035	predicted gene, 28035	3.01052	1.28463e-14	2.62526e-12
ENSMUSG00000105852	Gm42890	predicted gene 42890	2.97473	2.63973e-12	3.65889e-10
ENSMUSG00000109812	Gm45640	predicted gene 45640	2.95971	0.00042862	0.0067295
ENSMUSG00000103421	Golt1a	golgi transport 1A	2.92275	3.93257e-09	2.98501e-07
ENSMUSG00000073879	Gm5859	predicted pseudogene 5859	2.85069	4.44495e-05	0.000995119
ENSMUSG00000022129	Dct	dopachrome tautomerase	2.84393	4.21817e-05	0.000952375
ENSMUSG00000006014	Prg4	proteoglycan 4 (megakaryocyte stimulating factor, articular superficial zone protein)	2.76012	1.40398e-05	0.000384525
ENSMUSG00000094840	Muc3a	mucin 3A, cell surface associated	2.72987	1.32185e-09	1.12676e-07
ENSMUSG00000118458	Gm10599	predicted pseudogene 10599	2.7127	1.33123e-06	4.95789e-05
ENSMUSG00000107756	Gm44164	predicted gene, 44164	2.63807	0.0123133	0.0839796
ENSMUSG00000109933	Gm7600	predicted gene 7600	2.62772	4.31114e-11	4.77219e-09
ENSMUSG00000087353	Gm13727	predicted gene 13727	2.57403	0.00119099	0.0146789
ENSMUSG00000103378	Gm37176	predicted gene, 37176	2.57225	0.000386074	0.00614788
ENSMUSG00000115624	Gm49204	predicted gene, 49204	2.5363	4.60709e-08	2.70515e-06
ENSMUSG00000103375	Gm37181	predicted gene, 37181	2.52343	3.35362e-06	0.00011022
ENSMUSG00000046714	Foxc2	forkhead box C2	2.46806	8.09087e-06	0.000239274
ENSMUSG00000086219	Srrm4os	serine/arginine repetitive matrix 4, opposite strand	2.45591	1.7004e-06	6.13221e-05
ENSMUSG00000024793	Tnfrsf25	tumor necrosis factor receptor superfamily, member 25	2.43473	5.31561e-12	7.0609e-10
ENSMUSG00000067575	Rpl35a-ps3	ribosomal protein L35A, pseudogene 3	2.41766	4.30939e-08	2.56312e-06
ENSMUSG00000110390	Gm45869	predicted gene 45869	2.38378	5.07074e-09	3.70769e-07
ENSMUSG00000072572	Slc39a2	solute carrier family 39 (zinc transporter), member 2	2.35807	6.65513e-12	8.62462e-10
ENSMUSG00000097767	Miat	myocardial infarction associated transcript (non-protein coding)	2.34242	4.60735e-22	1.83603e-19
ENSMUSG00000112925	Gm31763	predicted gene, 31763	2.32474	0.000173042	0.00313798
ENSMUSG00000078129	Actl10	actin-like 10	2.31266	1.6634e-07	8.28579e-06
ENSMUSG00000115756	Gm49519	predicted gene, 49519	2.28021	0.000979188	0.0125468
ENSMUSG00000054027	Nt5dc3	5'-nucleotidase domain containing 3	2.27326	8.65997e-11	9.39047e-09
ENSMUSG00000103928	Gm37893	predicted gene, 37893	2.26808	7.84368e-08	4.32624e-06
ENSMUSG00000102813	Gm37795	predicted gene, 37795	2.26197	1.09316e-06	4.1988e-05
ENSMUSG00000090207	4930524O07Rik	RIKEN cDNA 4930524O07 gene	2.24961	8.79897e-05	0.00177764
ENSMUSG00000110540	Gm45743	predicted gene 45743	2.19666	7.10665e-06	0.000213333
ENSMUSG00000103831	Gm37608	predicted gene, 37608	2.17594	1.67633e-05	0.000441665
ENSMUSG00000090777	Ccdc188	coiled-coil domain containing 188	2.17573	1.05959e-06	4.11946e-05
ENSMUSG00000114230	Gm48239	predicted gene, 48239	2.16557	2.56035e-08	1.65903e-06
ENSMUSG00000105703	Gm43305	predicted gene 43305	2.15846	0.0242511	0.13399
ENSMUSG00000114708	Gm30177	predicted gene, 30177	2.15356	1.32283e-06	4.94311e-05
ENSMUSG00000028979	Masp2	mannan-binding lectin serine peptidase 2	2.14883	0.011344	0.0793082
ENSMUSG00000050141	Fam205c	family with sequence similarity 205, member C	2.14405	0.000793798	0.0106418
ENSMUSG00000002831	Plin4	perilipin 4	2.11507	1.7072e-06	6.14282e-05
ENSMUSG00000104277	Gm38299	predicted gene, 38299	2.09849	4.45589e-05	0.000996168
ENSMUSG00000026418	Tnni1	troponin I, skeletal, slow 1	2.0834	0.0177758	0.108271
ENSMUSG00000023968	Crip3	cysteine-rich protein 3	2.07324	5.31468e-06	0.000167389
ENSMUSG00000114253	Gm47798	predicted gene, 47798	2.06938	3.59457e-06	0.000117413
ENSMUSG00000022865	Cxadr	coxsackie virus and adenovirus receptor	2.06835	2.74982e-13	4.71313e-11
ENSMUSG00000026354	Lct	lactase	2.03973	3.03549e-07	1.3707e-05
ENSMUSG00000106841	Gm42656	predicted gene 42656	2.03919	1.63739e-05	0.000432836
ENSMUSG00000116557	4933432I09Rik	RIKEN cDNA 4933432I09 gene	2.02154	9.67212e-07	3.81889e-05
ENSMUSG00000104443	4932442E05Rik	RIKEN cDNA 4932442E05 gene	2.005	1.20323e-05	0.000335893
ENSMUSG00000107560	Gm44199	predicted gene, 44199	1.99938	3.09204e-06	0.000102468
ENSMUSG00000037833	Sh2d4b	SH2 domain containing 4B	1.98451	0.000105842	0.00206501
ENSMUSG00000083679	Gm12892	predicted gene 12892	1.97232	0.000115018	0.00221423
ENSMUSG00000026414	Tnnt2	troponin T2, cardiac	1.95522	0.00100952	0.0128528
ENSMUSG00000090124	Ugt1a7c	UDP glucuronosyltransferase 1 family, polypeptide A7C	1.91967	2.5285e-05	0.000623905
ENSMUSG00000032092	Mpzl2	myelin protein zero-like 2	1.91786	0.00536219	0.0456832
ENSMUSG00000104814	Gm42979	predicted gene 42979	1.88382	8.66444e-08	4.69745e-06
ENSMUSG00000086231	Rapgef4os3	Rap guanine nucleotide exchange factor (GEF) 4, opposite strand 3	1.87893	0.00131664	0.0157208
ENSMUSG00000109122	A230103L15Rik	RIKEN cDNA A230103L15 gene	1.87851	0.000152558	0.00281781
ENSMUSG00000118029	AC132288	TEC	1.84848	7.48995e-06	0.000223576
ENSMUSG00000004328	Hif3a	hypoxia inducible factor 3, alpha subunit	1.83475	1.78701e-08	1.19184e-06
ENSMUSG00000063415	Cyp26b1	cytochrome P450, family 26, subfamily b, polypeptide 1	1.83173	1.26056e-12	1.86049e-10
ENSMUSG00000105368	Gm43759	predicted gene 43759	1.83123	1.5448e-05	0.000415245
ENSMUSG00000097431	Gm26782	predicted gene, 26782	1.81752	0.000231503	0.00396365
ENSMUSG00000086544	Chn1os3	chimerin 1, opposite strand 3	1.80557	2.11928e-07	1.02059e-05
ENSMUSG00000104546	Gm43858	predicted gene 43858	1.80465	0.000181418	0.00326388
ENSMUSG00000106665	Gm43389	predicted gene 43389	1.8018	0.000129896	0.00245907
ENSMUSG00000085782	Gm15624	predicted gene 15624	1.80135	0.000562901	0.00812826
ENSMUSG00000102302	Gm38190	predicted gene, 38190	1.79208	2.56489e-05	0.000631308
ENSMUSG00000086228	Ubap1l	ubiquitin-associated protein 1-like	1.77831	7.23657e-05	0.00150392
ENSMUSG00000070601	Vmn2r84	vomeronasal 2, receptor 84	1.7782	5.16824e-05	0.00113162
ENSMUSG00000097075	Cdiptos	CDIP transferase, opposite strand	1.77634	0.000431546	0.00675059
ENSMUSG00000097267	1700109K24Rik	RIKEN cDNA 1700109K24 gene	1.77454	1.80893e-05	0.000470381
ENSMUSG00000001128	Cfp	complement factor properdin	1.76282	2.27464e-09	1.85937e-07
ENSMUSG00000104459	Gm37824	predicted gene, 37824	1.75927	8.53213e-06	0.000250927
ENSMUSG00000040187	Arntl2	aryl hydrocarbon receptor nuclear translocator-like 2	1.75241	0.000229695	0.00394542
ENSMUSG00000102555	6430511E19Rik	RIKEN cDNA 6430511E19 gene	1.7425	6.51768e-05	0.00137651
ENSMUSG00000032128	Robo3	roundabout guidance receptor 3	1.74228	1.77873e-11	2.15962e-09
ENSMUSG00000025473	Adam8	a disintegrin and metallopeptidase domain 8	1.73074	2.36729e-05	0.000593311
ENSMUSG00000083674	Zfp133-ps	zinc finger protein 133, pseudogene	1.73048	1.40951e-05	0.00038538
ENSMUSG00000104969	Gm43445	predicted gene 43445	1.72945	1.24767e-05	0.000344676
ENSMUSG00000102413	Gm36937	predicted gene, 36937	1.72359	0.000102737	0.00201678
ENSMUSG00000110404	Rnf223	ring finger 223	1.71134	0.00038604	0.00614788
ENSMUSG00000110575	6330537M06Rik	RIKEN cDNA 6330537M06 gene	1.7068	5.1162e-05	0.00112486
ENSMUSG00000105632	Gm43272	predicted gene 43272	1.69001	2.96242e-05	0.000711159
ENSMUSG00000087314	Prkag2os2	protein kinase, AMP-activated, gamma 2 non-catalytic subunit, opposite strand 2	1.68537	0.00427404	0.0387312
ENSMUSG00000030351	Tspan11	tetraspanin 11	1.68024	1.30617e-06	4.8989e-05
ENSMUSG00000057103	Nat8f1	N-acetyltransferase 8 (GCN5-related) family member 1	1.6687	7.5879e-07	3.08549e-05
ENSMUSG00000090338	Gm17081	predicted gene 17081	1.66062	0.000979132	0.0125468
ENSMUSG00000096929	A330023F24Rik	RIKEN cDNA A330023F24 gene	1.65657	1.36092e-15	2.97165e-13
ENSMUSG00000032332	Col12a1	collagen, type XII, alpha 1	1.65431	1.64596e-08	1.10238e-06
ENSMUSG00000039518	Cdsn	corneodesmosin	1.64615	0.000385607	0.00614788
ENSMUSG00000118425	Gm50470	predicted gene, 50470	1.64454	0.00126306	0.0153062
ENSMUSG00000037868	Egr2	early growth response 2	1.64443	0.000277008	0.00463328
ENSMUSG00000110710	C78859	expressed sequence C78859	1.63878	5.716e-12	7.46828e-10
ENSMUSG00000016624	Phf21b	PHD finger protein 21B	1.63616	9.41366e-13	1.42908e-10
ENSMUSG00000109460	Gm45591	predicted gene 45591	1.63454	0.000188381	0.00336636
ENSMUSG00000103509	Gm38372	predicted gene, 38372	1.62995	0.000657035	0.00917224
ENSMUSG00000072919	Noxred1	NADP+ dependent oxidoreductase domain containing 1	1.61648	1.97662e-05	0.000509005
ENSMUSG00000003355	Fkbp11	FK506 binding protein 11	1.6079	6.53818e-05	0.00137673
ENSMUSG00000109243	Gm45867	predicted gene 45867	1.60699	0.000373775	0.00598792
ENSMUSG00000086533	Mypopos	Myb-related transcription factor, partner of profilin, opposite strand	1.60026	0.000931506	0.0120815
ENSMUSG00000095332	Gm9821	predicted gene 9821	1.59024	0.000153595	0.00282713
ENSMUSG00000113328	Gm47260	predicted gene, 47260	1.57642	9.11759e-08	4.90995e-06
ENSMUSG00000097296	Gm26532	predicted gene, 26532	1.5697	0.00490205	0.0427833
ENSMUSG00000070644	Etnk2	ethanolamine kinase 2	1.56328	3.93371e-10	3.73235e-08
ENSMUSG00000103697	Gm38020	predicted gene, 38020	1.55875	5.41236e-05	0.0011706
ENSMUSG00000110218	Gm20219	predicted gene, 20219	1.5496	0.000845609	0.0111397
ENSMUSG00000024136	Dnase1l2	deoxyribonuclease 1-like 2	1.54759	5.30363e-05	0.00115334
ENSMUSG00000042622	Maff	v-maf musculoaponeurotic fibrosarcoma oncogene family, protein F (avian)	1.5454	0.000604731	0.00855861
ENSMUSG00000028862	Map3k6	mitogen-activated protein kinase kinase kinase 6	1.53603	0.000101704	0.00200638
ENSMUSG00000074629	4930518I15Rik	RIKEN cDNA 4930518I15 gene	1.53139	0.00223122	0.0237166
ENSMUSG00000098027	Gm27004	predicted gene, 27004	1.52812	0.0012158	0.0148961
ENSMUSG00000020793	Galr2	galanin receptor 2	1.51799	0.00154109	0.0176442
ENSMUSG00000076258	Gm23935	predicted gene, 23935	1.51758	5.39204e-06	0.000168528
ENSMUSG00000116226	Gm49502	predicted gene, 49502	1.50878	0.000554071	0.00810266
ENSMUSG00000028307	Aldob	aldolase B, fructose-bisphosphate	1.50723	0.000663448	0.00922002
ENSMUSG00000087042	Gm11611	predicted gene 11611	1.50715	0.000389558	0.00619716
ENSMUSG00000037613	Tnfrsf23	tumor necrosis factor receptor superfamily, member 23	1.50311	3.512e-05	0.000817245
ENSMUSG00000041674	BC006965	cDNA sequence BC006965	1.50167	0.000661997	0.00920788
ENSMUSG00000003545	Fosb	FBJ osteosarcoma oncogene B	1.49237	0.0005932	0.00842746
ENSMUSG00000107620	Gm44256	predicted gene, 44256	1.48985	0.00123793	0.0151092
ENSMUSG00000061684	Rpl21-ps8	ribosomal protein L21, pseudogene 8	1.48896	0.0074922	0.0583418
ENSMUSG00000008307	1700109H08Rik	RIKEN cDNA 1700109H08 gene	1.48881	0.000658721	0.00917834
ENSMUSG00000056313	Tcim	transcriptional and immune response regulator	1.48802	0.000794657	0.010643
ENSMUSG00000044349	Snhg11	small nucleolar RNA host gene 11	1.48778	5.73499e-13	9.14157e-11
ENSMUSG00000072647	Adam1a	a disintegrin and metallopeptidase domain 1a	1.48716	0.000243516	0.00412502
ENSMUSG00000039646	Vasn	vasorin	1.48116	2.50003e-13	4.33158e-11
ENSMUSG00000117102	AC107792	Novel transcript	1.47236	0.000451301	0.00695565
ENSMUSG00000107042	4921513H07Rik	RIKEN cDNA 4921513H07 gene	1.46719	0.000394586	0.00627089
ENSMUSG00000111837	Gm47135	predicted gene, 47135	1.46624	0.00232187	0.0243006
ENSMUSG00000026961	Lrrc26	leucine rich repeat containing 26	1.46466	6.38059e-05	0.00135248
ENSMUSG00000110773	Gm39326	predicted gene, 39326	1.46396	0.00153095	0.0175686
ENSMUSG00000097545	Mir124a-1hg	Mir124-1 host gene (non-protein coding)	1.46309	1.91528e-15	4.12562e-13
ENSMUSG00000109282	Gm45188	predicted gene 45188	1.46214	0.0389978	0.182135
ENSMUSG00000053368	Rxfp2	relaxin/insulin-like family peptide receptor 2	1.45857	0.000400972	0.00635338
ENSMUSG00000092341	Malat1	metastasis associated lung adenocarcinoma transcript 1 (non-coding RNA)	1.4514	3.49464e-14	6.87711e-12
ENSMUSG00000020527	Myo19	myosin XIX	1.45008	5.22693e-08	3.00784e-06
ENSMUSG00000106944	Gm43843	predicted gene 43843	1.44919	5.64965e-05	0.00121861
ENSMUSG00000107962	Gm43980	predicted gene, 43980	1.44547	0.000135182	0.00254705
ENSMUSG00000085779	Atcayos	ataxia, cerebellar, Cayman type, opposite strand	1.44441	1.80866e-05	0.000470381
ENSMUSG00000050623	Catsperz	cation channel sperm associated auxiliary subunit zeta	1.44386	7.85363e-05	0.00161531
ENSMUSG00000103857	Gm37249	predicted gene, 37249	1.44205	0.0106443	0.0759393
ENSMUSG00000028344	Invs	inversin	1.43974	3.82352e-11	4.26202e-09
ENSMUSG00000106099	Gm42664	predicted gene 42664	1.43505	6.25626e-05	0.00132966
ENSMUSG00000037593	Rskr	ribosomal protein S6 kinase related	1.43471	2.93172e-05	0.000706984
ENSMUSG00000022602	Arc	activity regulated cytoskeletal-associated protein	1.43327	0.000343701	0.00557335
ENSMUSG00000101872	Gm29237	predicted gene 29237	1.43071	0.00134133	0.0159558
ENSMUSG00000105987	AI506816	expressed sequence AI506816	1.4297	2.08065e-09	1.71843e-07
ENSMUSG00000060224	Pyroxd2	pyridine nucleotide-disulphide oxidoreductase domain 2	1.42052	5.26062e-06	0.000166048
ENSMUSG00000097870	Gm26868	predicted gene, 26868	1.41696	0.00226021	0.0238437
ENSMUSG00000034275	Igsf9b	immunoglobulin superfamily, member 9B	1.41659	7.96146e-22	3.02156e-19
ENSMUSG00000115518	Gm10791	predicted gene 10791	1.40446	0.0153264	0.0981138
ENSMUSG00000097391	Mirg	miRNA containing gene	1.39316	7.5767e-10	6.86208e-08
ENSMUSG00000074874	Ctla2b	cytotoxic T lymphocyte-associated protein 2 beta	1.38838	0.00310135	0.0305913
ENSMUSG00000102496	Gm36989	predicted gene, 36989	1.38336	0.00309466	0.0305442
ENSMUSG00000028341	Nr4a3	nuclear receptor subfamily 4, group A, member 3	1.377	6.8185e-06	0.000205846
ENSMUSG00000048617	Rtbdn	retbindin	1.37298	0.0023162	0.0242896
ENSMUSG00000113852	Gm48062	predicted gene, 48062	1.36384	2.41057e-07	1.12852e-05
ENSMUSG00000086536	Gm12264	predicted gene 12264	1.35779	0.00149095	0.0172215
ENSMUSG00000114623	Gm34788	predicted gene, 34788	1.35745	0.00606278	0.0499177
ENSMUSG00000079436	Kcnj13	potassium inwardly-rectifying channel, subfamily J, member 13	1.35724	0.00390705	0.0361663
ENSMUSG00000040840	4930579G18Rik	RIKEN cDNA 4930579G18 gene	1.35551	0.00167183	0.0188015
ENSMUSG00000026141	Col19a1	collagen, type XIX, alpha 1	1.35494	1.88447e-06	6.631e-05
ENSMUSG00000050423	Ppp1r3g	protein phosphatase 1, regulatory subunit 3G	1.35468	0.00453688	0.040412
ENSMUSG00000100281	4930422M22Rik	RIKEN cDNA 4930422M22 gene	1.34813	0.00123992	0.0151174
ENSMUSG00000032611	1700102P08Rik	RIKEN cDNA 1700102P08 gene	1.34518	0.00120913	0.0148371
ENSMUSG00000002100	Mybpc3	myosin binding protein C, cardiac	1.33599	0.00311671	0.0307048
ENSMUSG00000022769	Sdf2l1	stromal cell-derived factor 2-like 1	1.33447	4.3815e-09	3.31001e-07
ENSMUSG00000027014	Cwc22	CWC22 spliceosome-associated protein	1.33323	8.46568e-05	0.00172274
ENSMUSG00000045813	Gm9801	predicted gene 9801	1.3322	0.0259673	0.140061
ENSMUSG00000087623	Gm12404	predicted gene 12404	1.33107	0.00141717	0.0166457
ENSMUSG00000033730	Egr3	early growth response 3	1.33011	1.16603e-14	2.41382e-12
ENSMUSG00000092090	Gm3294	predicted gene 3294	1.32951	1.09489e-05	0.000310542
ENSMUSG00000085894	Gm15832	predicted gene 15832	1.32689	0.000479911	0.00728551
ENSMUSG00000102234	Gm37885	predicted gene, 37885	1.32657	0.0326763	0.162108
ENSMUSG00000105361	AY036118	cDNA sequence AY036118	1.32563	0.00128477	0.0154212
ENSMUSG00000085875	Gm12905	predicted gene 12905	1.32205	0.0129612	0.0868304
ENSMUSG00000093629	Prox2os	prospero homeobox 2 opposite strand	1.31942	0.000661291	0.0092061
ENSMUSG00000074800	Gm4149	predicted pseudogene 4149	1.31846	0.00800431	0.0612818
ENSMUSG00000086370	Ftx	Ftx transcript, Xist regulator (non-protein coding)	1.31728	4.87434e-09	3.64775e-07
ENSMUSG00000044081	Zfp85os	zinc finger protein 85, opposite strand	1.31545	9.30366e-06	0.00026866
ENSMUSG00000004951	Hspb1	heat shock protein 1	1.31498	8.21213e-06	0.00024241
ENSMUSG00000089706	B230216N24Rik	RIKEN cDNA B230216N24 gene	1.30944	2.98776e-06	9.96338e-05
ENSMUSG00000021268	Meg3	maternally expressed 3	1.30689	1.34097e-12	1.96102e-10
ENSMUSG00000115360	Gm48932	predicted gene, 48932	1.30604	0.00443848	0.0397469
ENSMUSG00000102900	Gm37811	predicted gene, 37811	1.30542	0.0122209	0.0834624
ENSMUSG00000085767	Gm13563	predicted gene 13563	1.30412	0.000280695	0.00467044
ENSMUSG00000066180	Gm10155	predicted gene 10155	1.30248	0.00506447	0.0437074
ENSMUSG00000102602	A930004J17Rik	RIKEN cDNA A930004J17 gene	1.30095	0.000110699	0.00213884
ENSMUSG00000106106	CT010467	18s RNA, related sequence 5	1.29628	0.00179635	0.0199678
ENSMUSG00000014782	Plekhg4	pleckstrin homology domain containing, family G (with RhoGef domain) member 4	1.29437	0.00159744	0.018162
ENSMUSG00000030270	Cpne9	copine family member IX	1.29092	2.75112e-10	2.7408e-08
ENSMUSG00000055866	Per2	period circadian clock 2	1.29091	3.63698e-11	4.11159e-09
ENSMUSG00000032258	Lca5	Leber congenital amaurosis 5 (human)	1.2848	0.00032228	0.00525808
ENSMUSG00000022504	Ciita	class II transactivator	1.28223	0.00498659	0.0432461
ENSMUSG00000107000	Gm43481	predicted gene 43481	1.28214	0.0010541	0.013293
ENSMUSG00000002055	Spag5	sperm associated antigen 5	1.28049	1.84489e-09	1.53966e-07
ENSMUSG00000029135	Fosl2	fos-like antigen 2	1.28034	4.67694e-07	1.99333e-05
ENSMUSG00000010122	Slc47a1	solute carrier family 47, member 1	1.27233	0.00454744	0.0404274
ENSMUSG00000006389	Mpl	myeloproliferative leukemia virus oncogene	1.26588	0.003222	0.0315084
ENSMUSG00000113121	Gm35161	predicted gene, 35161	1.2636	1.14173e-06	4.35385e-05
ENSMUSG00000096256	Gm21093	predicted gene, 21093	1.25542	9.5183e-08	5.10848e-06
ENSMUSG00000087467	Gm13601	predicted gene 13601	1.25173	0.00245023	0.0253945
ENSMUSG00000093909	Gm3883	predicted gene 3883	1.25081	4.10659e-07	1.78363e-05
ENSMUSG00000097637	4933417D19Rik	RIKEN cDNA 4933417D19 gene	1.25081	0.0108999	0.0771854
ENSMUSG00000027677	Ttc14	tetratricopeptide repeat domain 14	1.25	5.44706e-07	2.29699e-05
ENSMUSG00000104033	Gm37773	predicted gene, 37773	1.24975	0.00246854	0.0254597
ENSMUSG00000104344	Gm38077	predicted gene, 38077	1.2473	9.5041e-05	0.00189133
ENSMUSG00000103046	Gm37309	predicted gene, 37309	1.2435	0.00289956	0.0289593
ENSMUSG00000072591	Fzd10os	frizzled class receptor 10, opposite strand	1.24257	0.00062235	0.00876348
ENSMUSG00000024598	Fbn2	fibrillin 2	1.24147	2.04561e-06	7.13502e-05
ENSMUSG00000085609	1700016P03Rik	RIKEN cDNA 1700016P03 gene	1.23941	0.0189888	0.113237
ENSMUSG00000103983	Gm20045	predicted gene, 20045	1.23839	0.00432097	0.0390188
ENSMUSG00000091780	Sco2	SCO2 cytochrome c oxidase assembly protein	1.23244	0.000626487	0.00879841
ENSMUSG00000039109	F13a1	coagulation factor XIII, A1 subunit	1.23142	0.000539316	0.00797468
ENSMUSG00000102854	C130023A14Rik	RIKEN cDNA C130023A14 gene	1.231	0.0221538	0.126299
ENSMUSG00000087095	Emx2os	Emx2 opposite strand/antisense transcript (non-protein coding)	1.23087	0.00451309	0.0402906
ENSMUSG00000097680	Gm26642	predicted gene, 26642	1.22879	0.0105452	0.0753092
ENSMUSG00000107314	Gm20488	predicted gene 20488	1.22867	0.00982627	0.0716518
ENSMUSG00000078651	Aoc2	amine oxidase, copper containing 2 (retina-specific)	1.2284	0.000385129	0.00614788
ENSMUSG00000051251	Nhlh1	nescient helix loop helix 1	1.22426	0.00364742	0.0344263
ENSMUSG00000084459	Gm24598	predicted gene, 24598	1.2219	0.0219228	0.125571
ENSMUSG00000084911	Gm16185	predicted gene 16185	1.21834	7.92795e-05	0.0016285
ENSMUSG00000042498	Radx	RPA1 related single stranded DNA binding protein, X-linked	1.21273	0.0100621	0.0728052
ENSMUSG00000007682	Dio2	deiodinase, iodothyronine, type II	1.21206	5.65249e-11	6.21384e-09
ENSMUSG00000032380	Dapk2	death-associated protein kinase 2	1.20846	0.00104473	0.0132166
ENSMUSG00000106678	Gm43457	predicted gene 43457	1.20733	0.00117633	0.014558
ENSMUSG00000101299	Gm28175	predicted gene 28175	1.20336	0.000746057	0.0101051
ENSMUSG00000117093	Gm49949	predicted gene, 49949	1.19867	0.00368273	0.0346901
ENSMUSG00000117218	Gm19283	predicted gene, 19283	1.198	0.00136501	0.0161771
ENSMUSG00000021277	Traf3	TNF receptor-associated factor 3	1.19643	9.43754e-07	3.74215e-05
ENSMUSG00000108037	Gm44597	predicted gene 44597	1.1955	0.00490371	0.0427833
ENSMUSG00000033316	Galnt9	polypeptide N-acetylgalactosaminyltransferase 9	1.19417	2.17344e-13	3.89265e-11
ENSMUSG00000085886	D030047H15Rik	RIKEN cDNA D030047H15 gene	1.19196	0.000563503	0.00812826
ENSMUSG00000078552	Dcdc2b	doublecortin domain containing 2b	1.19143	0.0207092	0.120213
ENSMUSG00000087528	9830144P21Rik	RIKEN cDNA 9830144P21 gene	1.18917	0.00150451	0.0173405
ENSMUSG00000094686	Ccl21a	chemokine (C-C motif) ligand 21A (serine)	1.18279	0.00437742	0.0393771
ENSMUSG00000090877	Hspa1b	heat shock protein 1B	1.18104	2.89594e-08	1.82526e-06
ENSMUSG00000038963	Slco4a1	solute carrier organic anion transporter family, member 4a1	1.1792	0.001436	0.016806
ENSMUSG00000068037	Mas1	MAS1 oncogene	1.17899	1.49485e-05	0.000404547
ENSMUSG00000031070	Mrgprf	MAS-related GPR, member F	1.1768	0.00993627	0.0721239
ENSMUSG00000103899	Gm37940	predicted gene, 37940	1.17625	0.000959113	0.0123792
ENSMUSG00000045319	Proser2	proline and serine rich 2	1.1756	0.00194066	0.0213045
ENSMUSG00000085067	Gm15631	predicted gene 15631	1.17069	0.000585124	0.00834994
ENSMUSG00000021214	Akr1c18	aldo-keto reductase family 1, member C18	1.16919	0.00321455	0.0314728
ENSMUSG00000023067	Cdkn1a	cyclin-dependent kinase inhibitor 1A (P21)	1.16826	3.12191e-09	2.43938e-07
ENSMUSG00000028451	1700022I11Rik	RIKEN cDNA 1700022I11 gene	1.16767	0.00494529	0.0430049
ENSMUSG00000051985	Igfn1	immunoglobulin-like and fibronectin type III domain containing 1	1.16413	3.97703e-08	2.39222e-06
ENSMUSG00000104245	Gm38155	predicted gene, 38155	1.16408	0.0131645	0.0876298
ENSMUSG00000085913	Gm15601	predicted gene 15601	1.16278	0.00196121	0.0214857
ENSMUSG00000036036	Zfp57	zinc finger protein 57	1.16157	0.0035255	0.0336104
ENSMUSG00000035711	Dok3	docking protein 3	1.16082	3.28125e-05	0.000769163
ENSMUSG00000031958	Ldhd	lactate dehydrogenase D	1.15969	2.76847e-06	9.32969e-05
ENSMUSG00000112825	Gm9118	predicted gene 9118	1.15811	0.0242874	0.134115
ENSMUSG00000023905	Tnfrsf12a	tumor necrosis factor receptor superfamily, member 12a	1.15696	0.000512878	0.00763907
ENSMUSG00000027580	Helz2	helicase with zinc finger 2, transcriptional coactivator	1.15519	9.82714e-06	0.000281735
ENSMUSG00000028613	Lrp8	low density lipoprotein receptor-related protein 8, apolipoprotein e receptor	1.15455	2.20319e-11	2.57752e-09
ENSMUSG00000020080	Hkdc1	hexokinase domain containing 1	1.14828	2.31921e-07	1.09545e-05
ENSMUSG00000110735	Gm47173	predicted gene, 47173	1.14559	0.030571	0.155872
ENSMUSG00000083907	Plk-ps1	polo like kinase, pseudogene 1	1.14385	0.00169072	0.0189256
ENSMUSG00000100303	2600014E21Rik	RIKEN cDNA 2600014E21 gene	1.13982	0.0060452	0.0498244
ENSMUSG00000009418	Nav1	neuron navigator 1	1.1324	1.10814e-07	5.82961e-06
ENSMUSG00000043079	Synpo	synaptopodin	1.13124	2.5039e-19	7.25676e-17
ENSMUSG00000047415	Gpr68	G protein-coupled receptor 68	1.12865	7.00409e-07	2.88489e-05
ENSMUSG00000082776	Gm7061	predicted gene 7061	1.12844	0.0174418	0.106972
ENSMUSG00000104988	Gm43622	predicted gene 43622	1.1272	0.00709641	0.0560817
ENSMUSG00000113216	Gm40841	predicted gene, 40841	1.12004	2.07794e-05	0.00053166
ENSMUSG00000117220	Gm49932	predicted gene, 49932	1.11859	0.00408709	0.0375928
ENSMUSG00000108402	9430064I24Rik	RIKEN cDNA 9430064I24 gene	1.11554	0.000877877	0.0115053
ENSMUSG00000105710	Gm43859	predicted gene 43859	1.11458	0.0292566	0.151221
ENSMUSG00000103409	Lsmem2	leucine-rich single-pass membrane protein 2	1.11397	0.00412741	0.0378326
ENSMUSG00000030103	Bhlhe40	basic helix-loop-helix family, member e40	1.11312	2.5403e-12	3.55197e-10
ENSMUSG00000046593	Tmem215	transmembrane protein 215	1.11127	1.38939e-07	7.09836e-06
ENSMUSG00000053080	2700081O15Rik	RIKEN cDNA 2700081O15 gene	1.10811	0.000954618	0.0123311
ENSMUSG00000041957	Pkp2	plakophilin 2	1.10245	8.22324e-05	0.00168265
ENSMUSG00000062115	Rai1	retinoic acid induced 1	1.10028	0.000923765	0.0120105
ENSMUSG00000035372	1810055G02Rik	RIKEN cDNA 1810055G02 gene	1.09851	1.71597e-05	0.000450619
ENSMUSG00000013878	Rnf170	ring finger protein 170	1.09763	0.0107157	0.0762879
ENSMUSG00000110070	Gm45619	predicted gene 45619	1.09725	0.000556868	0.00810363
ENSMUSG00000085028	Slc2a4rg-ps	Slc2a4 regulator, pseudogene	1.09696	0.000311412	0.00511217
ENSMUSG00000114493	Gm47071	predicted gene, 47071	1.0938	0.0186599	0.112072
ENSMUSG00000050621	Rps27rt	ribosomal protein S27, retrogene	1.09268	0.0189271	0.112953
ENSMUSG00000049928	Glp2r	glucagon-like peptide 2 receptor	1.09253	0.0146373	0.0947678
ENSMUSG00000048440	Cyp4f16	cytochrome P450, family 4, subfamily f, polypeptide 16	1.09198	0.00229197	0.0240671
ENSMUSG00000036246	Gmip	Gem-interacting protein	1.08427	3.81463e-06	0.000124092
ENSMUSG00000040287	Stac3	SH3 and cysteine rich domain 3	1.08367	0.0116403	0.0806373
ENSMUSG00000030882	Dnhd1	dynein heavy chain domain 1	1.08309	0.000926905	0.0120415
ENSMUSG00000101609	Kcnq1ot1	KCNQ1 overlapping transcript 1	1.08303	0.000237851	0.00405059
ENSMUSG00000109394	A230057D06Rik	RIKEN cDNA A230057D06 gene	1.08284	0.000106459	0.00206946
ENSMUSG00000020272	Stk10	serine/threonine kinase 10	1.08049	6.08656e-06	0.000188023
ENSMUSG00000042828	Trim72	tripartite motif-containing 72	1.07961	0.0334109	0.164373
ENSMUSG00000036197	Gxylt1	glucoside xylosyltransferase 1	1.07788	0.00138486	0.0163516
ENSMUSG00000031530	Dusp4	dual specificity phosphatase 4	1.07754	2.21498e-06	7.64969e-05
ENSMUSG00000038059	Smim3	small integral membrane protein 3	1.07672	8.25134e-06	0.000243117
ENSMUSG00000004110	Cacna1e	calcium channel, voltage-dependent, R type, alpha 1E subunit	1.07148	8.94262e-10	7.91918e-08
ENSMUSG00000080316	Spaca6	sperm acrosome associated 6	1.06779	2.94309e-05	0.000708653
ENSMUSG00000093880	Tmem181c-ps	transmembrane protein 181C, pseudogene	1.06512	0.00711156	0.0561736
ENSMUSG00000019122	Ccl9	chemokine (C-C motif) ligand 9	1.06499	0.0424223	0.192983
ENSMUSG00000020447	Npc1l1	NPC1 like intracellular cholesterol transporter 1	1.06183	0.00332634	0.0322714
ENSMUSG00000091393	5330438I03Rik	RIKEN cDNA 5330438I03 gene	1.06117	0.0107796	0.0765718
ENSMUSG00000007877	Tcap	titin-cap	1.05827	0.000104726	0.00204826
ENSMUSG00000033540	Idua	iduronidase, alpha-L	1.05113	0.00115234	0.0142722
ENSMUSG00000025450	Gm9752	predicted gene 9752	1.04899	0.0226257	0.12771
ENSMUSG00000021431	Snrnp48	small nuclear ribonucleoprotein 48 (U11/U12)	1.04855	2.05315e-07	9.97782e-06
ENSMUSG00000047259	Mc4r	melanocortin 4 receptor	1.0417	0.00132183	0.0157591
ENSMUSG00000097093	C330013E15Rik	RIKEN cDNA C330013E15 gene	1.03937	0.0111098	0.0783352
ENSMUSG00000095159	Tubb4b-ps1	tubulin, beta 4B class IVB, pseudogene 1	1.03929	0.0259821	0.140061
ENSMUSG00000022096	Hr	lysine demethylase and nuclear receptor corepressor	1.03894	5.01532e-10	4.64792e-08
ENSMUSG00000085386	Gm13630	predicted gene 13630	1.03835	0.0344567	0.167758
ENSMUSG00000022715	Tmem114	transmembrane protein 114	1.03813	0.0055742	0.0469248
ENSMUSG00000026656	Fcgr2b	Fc receptor, IgG, low affinity IIb	1.03627	0.00600675	0.0497082
ENSMUSG00000018634	Crhr1	corticotropin releasing hormone receptor 1	1.03262	1.61156e-09	1.35917e-07
ENSMUSG00000066687	Zbtb16	zinc finger and BTB domain containing 16	1.02981	1.28313e-09	1.09963e-07
ENSMUSG00000039813	Tbc1d2	TBC1 domain family, member 2	1.02866	0.000718209	0.0097932
ENSMUSG00000022847	Thpo	thrombopoietin	1.02758	0.00125221	0.0152251
ENSMUSG00000104435	Gm37422	predicted gene, 37422	1.02634	0.000212573	0.00370642
ENSMUSG00000106928	Gm43860	predicted gene 43860	1.02512	0.000684405	0.00942091
ENSMUSG00000090157	Gm16534	predicted gene 16534	1.02423	0.0136328	0.0899088
ENSMUSG00000115249	Gm49085	predicted gene, 49085	1.02352	0.00950106	0.0697912
ENSMUSG00000033032	Afap1l1	actin filament associated protein 1-like 1	1.02341	1.23113e-07	6.43416e-06
ENSMUSG00000024843	Chka	choline kinase alpha	1.02102	4.35506e-08	2.58066e-06
ENSMUSG00000018844	Fndc8	fibronectin type III domain containing 8	1.01972	0.0083456	0.0633486
ENSMUSG00000005534	Insr	insulin receptor	1.01948	2.13779e-08	1.39657e-06
ENSMUSG00000046711	Hmga1	high mobility group AT-hook 1	1.01702	0.000607926	0.00859073
ENSMUSG00000062372	Otof	otoferlin	1.0127	3.82496e-08	2.32709e-06
ENSMUSG00000029544	Cabp1	calcium binding protein 1	1.01198	3.61062e-13	5.99513e-11
ENSMUSG00000052384	Nrros	negative regulator of reactive oxygen species	1.01152	7.70452e-05	0.00158875
ENSMUSG00000040569	Slc26a7	solute carrier family 26, member 7	1.01069	0.00913425	0.0679122
ENSMUSG00000006958	Chrd	chordin	1.00987	6.11786e-08	3.41083e-06
ENSMUSG00000021738	Atxn7	ataxin 7	1.00834	2.33553e-06	7.98893e-05
ENSMUSG00000032323	Cyp11a1	cytochrome P450, family 11, subfamily a, polypeptide 1	1.00357	0.00199482	0.0217047
ENSMUSG00000070427	Il18bp	interleukin 18 binding protein	1.00134	0.00728261	0.0571545
ENSMUSG00000032515	Csrnp1	cysteine-serine-rich nuclear protein 1	1.00057	2.19762e-05	0.000556033
ENSMUSG00000113255	Tes3-ps	testis derived transcript 3, pseudogene	-1.00103	0.0220702	0.12606
ENSMUSG00000030226	Lmo3	LIM domain only 3	-1.00179	1.93322e-07	9.48168e-06
ENSMUSG00000084345	Rpl17-ps4	ribosomal protein L17, pseudogene 4	-1.00196	0.00217555	0.0231962
ENSMUSG00000001948	Spa17	sperm autoantigenic protein 17	-1.00226	0.027088	0.143497
ENSMUSG00000059854	Hydin	HYDIN, axonemal central pair apparatus protein	-1.00369	0.0159778	0.100946
ENSMUSG00000039629	Strip2	striatin interacting protein 2	-1.0046	1.47975e-05	0.000401142
ENSMUSG00000035509	Fbxl21	F-box and leucine-rich repeat protein 21	-1.00662	0.000545159	0.00802386
ENSMUSG00000080021	Gm5915	predicted pseudogene 5915	-1.00793	0.0319167	0.159884
ENSMUSG00000037166	Ppp1r14a	protein phosphatase 1, regulatory inhibitor subunit 14A	-1.00823	0.000567555	0.00816501
ENSMUSG00000043286	Pnpla1	patatin-like phospholipase domain containing 1	-1.00935	0.0498088	0.213281
ENSMUSG00000051678	Pcdhb6	protocadherin beta 6	-1.01052	0.000723975	0.00986338
ENSMUSG00000062944	9130023H24Rik	RIKEN cDNA 9130023H24 gene	-1.01092	0.00205151	0.0221402
ENSMUSG00000020193	Zpbp	zona pellucida binding protein	-1.0111	0.0250674	0.136887
ENSMUSG00000041309	Nkx6-2	NK6 homeobox 2	-1.01115	0.00176225	0.0196298
ENSMUSG00000034587	8430429K09Rik	RIKEN cDNA 8430429K09 gene	-1.01273	0.00248515	0.025557
ENSMUSG00000021091	Serpina3n	serine (or cysteine) peptidase inhibitor, clade A, member 3N	-1.01298	0.00159152	0.0181076
ENSMUSG00000040258	Nxph4	neurexophilin 4	-1.01335	0.0143306	0.093313
ENSMUSG00000047844	Bex4	brain expressed X-linked 4	-1.01362	6.01621e-05	0.00128378
ENSMUSG00000082662	Gm15516	predicted gene 15516	-1.0139	0.0380084	0.178823
ENSMUSG00000034282	Evpl	envoplakin	-1.01438	0.00051968	0.00771295
ENSMUSG00000026466	Tor1aip1	torsin A interacting protein 1	-1.01461	3.14478e-05	0.000743735
ENSMUSG00000069208	Zfp825	zinc finger protein 825	-1.01579	0.000664123	0.00922136
ENSMUSG00000021572	Cep72	centrosomal protein 72	-1.01621	0.0261137	0.140357
ENSMUSG00000024534	Sncaip	synuclein, alpha interacting protein (synphilin)	-1.01765	0.000212982	0.00370642
ENSMUSG00000074796	Slc4a11	solute carrier family 4, sodium bicarbonate transporter-like, member 11	-1.01819	0.00972773	0.0711157
ENSMUSG00000101589	Rbm6-ps1	RNA binding motif protein 6, pseudogene 1	-1.01924	0.0435	0.196651
ENSMUSG00000022159	Rab2b	RAB2B, member RAS oncogene family	-1.01936	0.000315219	0.00515342
ENSMUSG00000091476	Catspere2	cation channel sperm associated auxiliary subunit epsilon 2	-1.01965	0.0455553	0.201985
ENSMUSG00000041378	Cldn5	claudin 5	-1.02309	3.99485e-07	1.7446e-05
ENSMUSG00000064361	mt-Tr	mitochondrially encoded tRNA arginine	-1.02371	0.0170956	0.105417
ENSMUSG00000106978	N4bp2os	NEDD4 binding protein 2, opposite strand	-1.02378	0.0107313	0.0763305
ENSMUSG00000094627	Gm10182	predicted pseudogene 10182	-1.02606	0.000112622	0.00217074
ENSMUSG00000061232	H2-K1	histocompatibility 2, K1, K region	-1.0263	0.00411313	0.0377669
ENSMUSG00000022894	Adamts5	a disintegrin-like and metallopeptidase (reprolysin type) with thrombospondin type 1 motif, 5 (aggrecanase-2)	-1.02693	0.0100699	0.0728287
ENSMUSG00000021624	Cd180	CD180 antigen	-1.02719	0.013633	0.0899088
ENSMUSG00000020303	Stc2	stanniocalcin 2	-1.02749	0.00805684	0.0615832
ENSMUSG00000000957	Mmp14	matrix metallopeptidase 14 (membrane-inserted)	-1.02764	6.56163e-05	0.00137985
ENSMUSG00000095865	Gm13237	predicted gene 13237	-1.02905	0.0202732	0.118502
ENSMUSG00000030110	Ret	ret proto-oncogene	-1.03005	0.00131405	0.01571
ENSMUSG00000042417	Ccno	cyclin O	-1.0301	0.017019	0.105149
ENSMUSG00000061062	Gm10093	predicted pseudogene 10093	-1.03124	0.00357719	0.0339407
ENSMUSG00000032554	Trf	transferrin	-1.03134	4.66319e-07	1.9928e-05
ENSMUSG00000056738	A730036I17Rik	RIKEN cDNA A730036I17 gene	-1.03243	0.0254082	0.138039
ENSMUSG00000026679	Enkur	enkurin, TRPC channel interacting protein	-1.0348	0.00507905	0.0438096
ENSMUSG00000005615	Pcyt1a	phosphate cytidylyltransferase 1, choline, alpha isoform	-1.03538	0.0132166	0.0878898
ENSMUSG00000063754	Gm10136	predicted pseudogene 10136	-1.03563	0.00190183	0.0209793
ENSMUSG00000039552	Rsph4a	radial spoke head 4 homolog A (Chlamydomonas)	-1.0364	0.000541471	0.00799677
ENSMUSG00000067212	H2-T23	histocompatibility 2, T region locus 23	-1.03756	0.0192212	0.1143
ENSMUSG00000056220	Pla2g4a	phospholipase A2, group IVA (cytosolic, calcium-dependent)	-1.0377	0.000460558	0.00706478
ENSMUSG00000012443	Kif11	kinesin family member 11	-1.03977	0.00481324	0.0422484
ENSMUSG00000044948	Cfap43	cilia and flagella associated protein 43	-1.04125	0.00937448	0.0691802
ENSMUSG00000040594	Ranbp17	RAN binding protein 17	-1.04258	0.00182147	0.0201988
ENSMUSG00000024899	Papss2	3'-phosphoadenosine 5'-phosphosulfate synthase 2	-1.04275	2.68783e-05	0.000657116
ENSMUSG00000064267	Hvcn1	hydrogen voltage-gated channel 1	-1.04296	0.00642153	0.0519854
ENSMUSG00000042213	Zfand4	zinc finger, AN1-type domain 4	-1.04328	0.0131526	0.0876298
ENSMUSG00000103986	Gm5539	predicted gene 5539	-1.04411	0.0256422	0.13879
ENSMUSG00000042515	Pwwp3b	PWWP domain containing 3B	-1.04435	0.00329996	0.032074
ENSMUSG00000027434	Nkx2-2	NK2 homeobox 2	-1.04788	0.00190069	0.0209793
ENSMUSG00000038521	C1s1	complement component 1, s subcomponent 1	-1.04798	0.0402157	0.185808
ENSMUSG00000117875	Gm6789	predicted gene 6789	-1.04917	0.00643793	0.0520652
ENSMUSG00000055972	2810407A14Rik	RIKEN cDNA 2810407A14 gene	-1.04951	0.0149598	0.0962307
ENSMUSG00000026058	Khdrbs2	KH domain containing, RNA binding, signal transduction associated 2	-1.05005	2.23786e-05	0.000564544
ENSMUSG00000058173	Smco4	single-pass membrane protein with coiled-coil domains 4	-1.05235	0.0176052	0.107685
ENSMUSG00000055945	Prr18	proline rich 18	-1.05407	0.000502115	0.0075573
ENSMUSG00000040714	Klc3	kinesin light chain 3	-1.05547	0.00349851	0.0334129
ENSMUSG00000022876	Samsn1	SAM domain, SH3 domain and nuclear localization signals, 1	-1.05603	0.0120063	0.0823851
ENSMUSG00000112673	Gm7413	predicted gene 7413	-1.0564	0.0253721	0.137937
ENSMUSG00000092035	Peg10	paternally expressed 10	-1.0573	2.19111e-05	0.000555266
ENSMUSG00000113389	Gm9512	predicted gene 9512	-1.05733	0.00613846	0.0503557
ENSMUSG00000117634	Gm50069	predicted gene, 50069	-1.05858	0.0320691	0.160094
ENSMUSG00000052446	Zfp961	zinc finger protein 961	-1.06066	0.0083421	0.0633486
ENSMUSG00000047246	H2bc6	H2B clustered histone 6	-1.06317	0.0116701	0.0807733
ENSMUSG00000047996	Prrg1	proline rich Gla (G-carboxyglutamic acid) 1	-1.06682	0.000834918	0.0110445
ENSMUSG00000055761	Nkain3	Na+/K+ transporting ATPase interacting 3	-1.06703	0.000842978	0.0111142
ENSMUSG00000018589	Glra2	glycine receptor, alpha 2 subunit	-1.0673	1.35138e-07	6.95779e-06
ENSMUSG00000042514	Klhl14	kelch-like 14	-1.06978	0.012453	0.0846126
ENSMUSG00000040204	Pclaf	PCNA clamp associated factor	-1.07003	0.0361736	0.172637
ENSMUSG00000051527	Usp29	ubiquitin specific peptidase 29	-1.0703	0.000568245	0.00816756
ENSMUSG00000068962	Zfp114	zinc finger protein 114	-1.07348	0.0090582	0.0675373
ENSMUSG00000025812	Pard3	par-3 family cell polarity regulator	-1.07815	2.66971e-07	1.23348e-05
ENSMUSG00000097929	Tunar	Tcl1 upstream neural differentiation associated RNA	-1.07825	1.32416e-06	4.94311e-05
ENSMUSG00000040666	Sh3bgr	SH3-binding domain glutamic acid-rich protein	-1.07882	0.0105186	0.0751865
ENSMUSG00000100706	Gm19744	predicted gene, 19744	-1.0829	0.0326528	0.162096
ENSMUSG00000006930	Hap1	huntingtin-associated protein 1	-1.08455	1.42198e-09	1.20565e-07
ENSMUSG00000027875	Hmgcs2	3-hydroxy-3-methylglutaryl-Coenzyme A synthase 2	-1.086	1.38014e-05	0.000378789
ENSMUSG00000034317	Trim59	tripartite motif-containing 59	-1.08679	8.89283e-06	0.000258671
ENSMUSG00000052151	Plpp2	phospholipid phosphatase 2	-1.08809	0.00583291	0.0485367
ENSMUSG00000054889	Dsp	desmoplakin	-1.08893	0.0401107	0.185484
ENSMUSG00000027861	Casq2	calsequestrin 2	-1.08913	0.0111387	0.0784484
ENSMUSG00000029026	Trp73	transformation related protein 73	-1.09112	0.0264923	0.141775
ENSMUSG00000008540	Mgst1	microsomal glutathione S-transferase 1	-1.09141	0.000334117	0.00542345
ENSMUSG00000047361	Gm973	predicted gene 973	-1.09153	0.000443602	0.00687173
ENSMUSG00000096995	2810029C07Rik	RIKEN cDNA 2810029C07 gene	-1.09197	0.00016878	0.00306419
ENSMUSG00000072421	Gm10357	predicted gene 10357	-1.09257	0.0222788	0.126694
ENSMUSG00000035413	Tmem98	transmembrane protein 98	-1.09388	3.09225e-05	0.000736778
ENSMUSG00000038893	Fam117a	family with sequence similarity 117, member A	-1.09519	0.000556017	0.00810363
ENSMUSG00000069270	H2ac6	H2A clustered histone 6	-1.09709	0.0245278	0.134818
ENSMUSG00000113856	Gm10790	predicted gene 10790	-1.09914	0.0221628	0.126305
ENSMUSG00000016252	Atp5e	ATP synthase, H+ transporting, mitochondrial F1 complex, epsilon subunit	-1.09952	6.63461e-06	0.000200675
ENSMUSG00000078137	Ankrd63	ankyrin repeat domain 63	-1.10079	7.72869e-10	6.96019e-08
ENSMUSG00000066592	Gm7589	predicted gene 7589	-1.1012	0.00619496	0.0506398
ENSMUSG00000017493	Igfbp4	insulin-like growth factor binding protein 4	-1.10492	0.000209401	0.00366394
ENSMUSG00000075316	Scn9a	sodium channel, voltage-gated, type IX, alpha	-1.10778	0.00339546	0.0328022
ENSMUSG00000027931	Npr1	natriuretic peptide receptor 1	-1.10801	0.0049809	0.0432202
ENSMUSG00000118353	Nsa2-ps1	NSA2 ribosome biogenesis homolog, pseudogene 1	-1.10931	0.0436323	0.196858
ENSMUSG00000097649	Gm10561	predicted gene 10561	-1.11303	0.000178841	0.00322479
ENSMUSG00000045751	Mms22l	MMS22-like, DNA repair protein	-1.11584	0.0104338	0.0747818
ENSMUSG00000090544	Gm6576	predicted gene 6576	-1.12251	0.0174327	0.106958
ENSMUSG00000049154	Fam183b	family with sequence similarity 183, member B	-1.12518	0.00141129	0.0165978
ENSMUSG00000074235	Gm10649	predicted gene 10649	-1.1253	0.00921364	0.0682777
ENSMUSG00000026830	Ermn	ermin, ERM-like protein	-1.12551	2.32285e-07	1.09545e-05
ENSMUSG00000000792	Slc5a5	solute carrier family 5 (sodium iodide symporter), member 5	-1.1264	3.54085e-06	0.000115896
ENSMUSG00000049148	Plcxd3	phosphatidylinositol-specific phospholipase C, X domain containing 3	-1.1288	0.000357685	0.00577075
ENSMUSG00000000214	Th	tyrosine hydroxylase	-1.12881	0.0329064	0.162388
ENSMUSG00000045087	S1pr5	sphingosine-1-phosphate receptor 5	-1.12954	6.85368e-06	0.000206517
ENSMUSG00000062778	Chia1	chitinase, acidic 1	-1.12994	0.0125058	0.0848265
ENSMUSG00000027217	Tspan18	tetraspanin 18	-1.12996	0.00184051	0.0203452
ENSMUSG00000111613	Gm4977	predicted gene 4977	-1.13133	0.0111422	0.0784484
ENSMUSG00000049511	Htr1b	5-hydroxytryptamine (serotonin) receptor 1B	-1.13226	1.01684e-06	3.96292e-05
ENSMUSG00000026638	Irf6	interferon regulatory factor 6	-1.13346	0.0123356	0.0840653
ENSMUSG00000078870	Gm14410	predicted gene 14410	-1.13429	0.0029156	0.0290506
ENSMUSG00000024076	Vit	vitrin	-1.13507	0.00859313	0.0647022
ENSMUSG00000034795	Ccdc122	coiled-coil domain containing 122	-1.1356	0.0115083	0.080071
ENSMUSG00000052374	Actn2	actinin alpha 2	-1.13885	4.65977e-08	2.72076e-06
ENSMUSG00000023391	Dlx2	distal-less homeobox 2	-1.13911	0.000207715	0.00363844
ENSMUSG00000026622	Nek2	NIMA (never in mitosis gene a)-related expressed kinase 2	-1.14003	0.00794608	0.0609531
ENSMUSG00000039316	Rftn1	raftlin lipid raft linker 1	-1.14178	6.35871e-07	2.63953e-05
ENSMUSG00000054871	Tmem158	transmembrane protein 158	-1.14835	1.59566e-07	7.99838e-06
ENSMUSG00000063260	Syt10	synaptotagmin X	-1.14843	0.00188755	0.0208506
ENSMUSG00000045662	Henmt1	HEN1 methyltransferase homolog 1 (Arabidopsis)	-1.1525	0.0276788	0.145476
ENSMUSG00000008393	Carhsp1	calcium regulated heat stable protein 1	-1.15257	6.03447e-09	4.39221e-07
ENSMUSG00000098424	Gm27202	predicted gene 27202	-1.15299	0.00424555	0.0386488
ENSMUSG00000096727	Psmb9	proteasome (prosome, macropain) subunit, beta type 9 (large multifunctional peptidase 2)	-1.15838	0.0145792	0.0945453
ENSMUSG00000057123	Gja5	gap junction protein, alpha 5	-1.15843	0.0127963	0.0860693
ENSMUSG00000021791	Dydc2	DPY30 domain containing 2	-1.16133	0.0230966	0.129588
ENSMUSG00000021596	Mctp1	multiple C2 domains, transmembrane 1	-1.162	1.00312e-11	1.26903e-09
ENSMUSG00000086496	Gm14204	predicted gene 14204	-1.16398	1.68271e-07	8.35588e-06
ENSMUSG00000020553	Pctp	phosphatidylcholine transfer protein	-1.16467	0.0118509	0.0816349
ENSMUSG00000061524	Zic2	zinc finger protein of the cerebellum 2	-1.16564	1.45613e-07	7.39196e-06
ENSMUSG00000059775	Rps26-ps1	ribosomal protein S26, pseudogene 1	-1.16602	0.0129014	0.0865526
ENSMUSG00000047797	Gjb1	gap junction protein, beta 1	-1.16606	3.32823e-06	0.000109612
ENSMUSG00000079465	Col4a3	collagen, type IV, alpha 3	-1.1661	0.0154427	0.0986997
ENSMUSG00000024810	Il33	interleukin 33	-1.1672	2.28642e-09	1.85947e-07
ENSMUSG00000097496	Gm26653	predicted gene, 26653	-1.16737	0.0161269	0.101587
ENSMUSG00000013766	Ly6g6e	lymphocyte antigen 6 complex, locus G6E	-1.16849	0.0271692	0.143806
ENSMUSG00000051295	9630028B13Rik	RIKEN cDNA 9630028B13 gene	-1.16889	0.0496456	0.212958
ENSMUSG00000000766	Oprm1	opioid receptor, mu 1	-1.16977	0.0149086	0.0960559
ENSMUSG00000118604	BX322656	novel transcript	-1.17216	0.0075985	0.0589392
ENSMUSG00000062866	Phactr2	phosphatase and actin regulator 2	-1.17244	1.93078e-05	0.000498004
ENSMUSG00000025885	Myo5b	myosin VB	-1.17384	2.86938e-12	3.94293e-10
ENSMUSG00000038943	Prc1	protein regulator of cytokinesis 1	-1.17423	0.02333	0.130667
ENSMUSG00000054717	Hmgb2	high mobility group box 2	-1.17437	0.000195812	0.00346805
ENSMUSG00000044813	Shb	src homology 2 domain-containing transforming protein B	-1.17464	2.3048e-07	1.09545e-05
ENSMUSG00000094595	Fsbp	fibrinogen silencer binding protein	-1.17525	0.00096354	0.0124062
ENSMUSG00000079414	Gm11110	predicted gene 11110	-1.17533	0.0157945	0.100384
ENSMUSG00000108368	Gm45053	predicted gene 45053	-1.17551	0.0149978	0.0963971
ENSMUSG00000026322	Htr4	5 hydroxytryptamine (serotonin) receptor 4	-1.17683	0.0345651	0.16808
ENSMUSG00000033207	Mamdc2	MAM domain containing 2	-1.17759	9.64667e-05	0.00191492
ENSMUSG00000020182	Ddc	dopa decarboxylase	-1.1785	0.000106334	0.00206946
ENSMUSG00000038583	Pln	phospholamban	-1.17851	0.0152248	0.0976202
ENSMUSG00000066116	Gm10154	predicted gene 10154	-1.17867	0.0300413	0.153974
ENSMUSG00000018339	Gpx3	glutathione peroxidase 3	-1.18037	1.00939e-05	0.000288863
ENSMUSG00000031170	Slc38a5	solute carrier family 38, member 5	-1.18124	0.00360465	0.0340998
ENSMUSG00000091586	Cyp4f17	cytochrome P450, family 4, subfamily f, polypeptide 17	-1.18158	0.000504925	0.0075573
ENSMUSG00000010476	Ebf3	early B cell factor 3	-1.18208	0.0197035	0.11628
ENSMUSG00000019773	Fbxo5	F-box protein 5	-1.18503	0.0293482	0.151542
ENSMUSG00000050010	Shisa3	shisa family member 3	-1.18563	0.0144581	0.0937983
ENSMUSG00000038872	Zfhx3	zinc finger homeobox 3	-1.1859	0.000474961	0.00723793
ENSMUSG00000018830	Myh11	myosin, heavy polypeptide 11, smooth muscle	-1.18826	2.72674e-06	9.20854e-05
ENSMUSG00000046269	Usp27x	ubiquitin specific peptidase 27, X chromosome	-1.1884	0.0151489	0.0972896
ENSMUSG00000022805	Maats1	MYCBP-associated, testis expressed 1	-1.18942	0.00236868	0.024721
ENSMUSG00000020774	Aspa	aspartoacylase	-1.19007	3.2369e-05	0.000761005
ENSMUSG00000003934	Efnb3	ephrin B3	-1.19069	2.49492e-11	2.88181e-09
ENSMUSG00000063488	Zkscan7	zinc finger with KRAB and SCAN domains 7	-1.19161	0.00252185	0.0258344
ENSMUSG00000027438	Napb	N-ethylmaleimide sensitive fusion protein attachment protein beta	-1.19295	7.96737e-16	1.81428e-13
ENSMUSG00000058488	Kl	klotho	-1.19321	0.0012677	0.0153317
ENSMUSG00000029563	Foxp2	forkhead box P2	-1.1939	5.64744e-08	3.1922e-06
ENSMUSG00000087269	D330023K18Rik	RIKEN cDNA D330023K18 gene	-1.19546	0.0237915	0.132185
ENSMUSG00000036777	Anln	anillin, actin binding protein	-1.19553	4.38886e-07	1.89077e-05
ENSMUSG00000076441	Ass1	argininosuccinate synthetase 1	-1.19627	2.34142e-09	1.88988e-07
ENSMUSG00000018293	Pfn1	profilin 1	-1.19653	9.44307e-05	0.00188153
ENSMUSG00000067786	Nnat	neuronatin	-1.20022	0.00454208	0.0404247
ENSMUSG00000041426	Hibch	3-hydroxyisobutyryl-Coenzyme A hydrolase	-1.20124	2.11573e-07	1.02059e-05
ENSMUSG00000062151	Unc13c	unc-13 homolog C	-1.20295	1.78839e-11	2.15962e-09
ENSMUSG00000072763	5430403G16Rik	RIKEN cDNA 5430403G16 gene	-1.20511	0.0159266	0.100822
ENSMUSG00000039904	Gpr37	G protein-coupled receptor 37	-1.20566	6.26621e-10	5.70762e-08
ENSMUSG00000112474	Gm46209	predicted gene, 46209	-1.20582	0.000556885	0.00810363
ENSMUSG00000024043	Arhgap28	Rho GTPase activating protein 28	-1.20672	0.0124614	0.0846333
ENSMUSG00000027739	Rab33b	RAB33B, member RAS oncogene family	-1.20752	0.00363005	0.0342993
ENSMUSG00000042604	Kcna4	potassium voltage-gated channel, shaker-related subfamily, member 4	-1.20781	3.70238e-11	4.15605e-09
ENSMUSG00000030109	Slc6a12	solute carrier family 6 (neurotransmitter transporter, betaine/GABA), member 12	-1.21041	0.00459573	0.0407204
ENSMUSG00000117929	Gm6663	predicted gene 6663	-1.21143	0.000398307	0.00631743
ENSMUSG00000022548	Apod	apolipoprotein D	-1.21461	1.01532e-09	8.89243e-08
ENSMUSG00000097684	Gm26645	predicted gene, 26645	-1.21565	0.0099137	0.0720257
ENSMUSG00000052305	Hbb-bs	hemoglobin, beta adult s chain	-1.21603	0.00387592	0.035956
ENSMUSG00000035783	Acta2	actin, alpha 2, smooth muscle, aorta	-1.21658	7.39708e-05	0.00153129
ENSMUSG00000028845	Tekt2	tektin 2	-1.223	0.00543719	0.0460759
ENSMUSG00000073940	Hbb-bt	hemoglobin, beta adult t chain	-1.22471	0.00538271	0.0457846
ENSMUSG00000090733	Rps27	ribosomal protein S27	-1.22923	1.47663e-07	7.47222e-06
ENSMUSG00000114733	Gm4815	predicted gene 4815	-1.22971	0.0148367	0.0956316
ENSMUSG00000073680	Tmem88b	transmembrane protein 88B	-1.23221	6.19118e-10	5.67436e-08
ENSMUSG00000046079	Lrrc8d	leucine rich repeat containing 8D	-1.23427	0.00814526	0.0620628
ENSMUSG00000041741	Pde3a	phosphodiesterase 3A, cGMP inhibited	-1.23452	0.000100087	0.00198142
ENSMUSG00000021032	Ngb	neuroglobin	-1.23469	0.000261494	0.00440149
ENSMUSG00000039115	Itga9	integrin alpha 9	-1.23657	2.00321e-07	9.79482e-06
ENSMUSG00000032766	Gng11	guanine nucleotide binding protein (G protein), gamma 11	-1.24519	1.84318e-06	6.50321e-05
ENSMUSG00000057696	Rpl30-ps1	ribosomal protein L30, pseudogene 1	-1.24836	0.00196833	0.0215046
ENSMUSG00000040152	Thbs1	thrombospondin 1	-1.25867	0.00346246	0.0332413
ENSMUSG00000024338	Psmb8	proteasome (prosome, macropain) subunit, beta type 8 (large multifunctional peptidase 7)	-1.25945	0.00244885	0.0253945
ENSMUSG00000091938	Gm2564	predicted gene 2564	-1.25953	0.024464	0.134676
ENSMUSG00000022177	Haus4	HAUS augmin-like complex, subunit 4	-1.26115	0.00102823	0.0130493
ENSMUSG00000036502	Tmem255a	transmembrane protein 255A	-1.2622	1.35948e-06	5.05132e-05
ENSMUSG00000064281	Rpl19-ps1	ribosomal protein L19, pseudogene 1	-1.26309	0.00228405	0.0239999
ENSMUSG00000022500	Litaf	LPS-induced TN factor	-1.26323	3.53541e-07	1.5654e-05
ENSMUSG00000091890	A830073O21Rik	RIKEN cDNA A830073O21 gene	-1.26479	0.00283537	0.0284608
ENSMUSG00000030423	Pop4	processing of precursor 4, ribonuclease P/MRP family, (S. cerevisiae)	-1.2661	0.00128321	0.015414
ENSMUSG00000024114	Prss41	protease, serine 41	-1.27233	0.00378515	0.0353458
ENSMUSG00000027971	Ndst4	N-deacetylase/N-sulfotransferase (heparin glucosaminyl) 4	-1.27427	0.0367036	0.174517
ENSMUSG00000001864	Aif1l	allograft inflammatory factor 1-like	-1.27559	4.61607e-08	2.70515e-06
ENSMUSG00000015568	Lpl	lipoprotein lipase	-1.27592	9.69082e-11	1.04373e-08
ENSMUSG00000047369	Dnah14	dynein, axonemal, heavy chain 14	-1.27761	0.0123177	0.0839796
ENSMUSG00000090122	Kcne1l	potassium voltage-gated channel, Isk-related family, member 1-like, pseudogene	-1.27916	0.000247612	0.00418108
ENSMUSG00000044921	Rassf9	Ras association (RalGDS/AF-6) domain family (N-terminal) member 9	-1.28105	0.000795223	0.010643
ENSMUSG00000041798	Gck	glucokinase	-1.28189	0.0146248	0.0947251
ENSMUSG00000107008	Gm2762	predicted gene 2762	-1.28384	0.0123606	0.0841641
ENSMUSG00000001228	Uhrf1	ubiquitin-like, containing PHD and RING finger domains, 1	-1.28411	0.00459525	0.0407204
ENSMUSG00000027849	Syt6	synaptotagmin VI	-1.28789	0.000581954	0.00832706
ENSMUSG00000071531	Gprin2	G protein regulated inducer of neurite outgrowth 2	-1.29213	7.04876e-05	0.00147451
ENSMUSG00000027765	P2ry1	purinergic receptor P2Y, G-protein coupled 1	-1.29262	0.000122381	0.00233903
ENSMUSG00000110027	C030029H02Rik	RIKEN cDNA C030029H02 gene	-1.29448	0.00469803	0.0413281
ENSMUSG00000067121	Gm7027	predicted gene 7027	-1.29522	0.00225913	0.0238437
ENSMUSG00000048782	Insc	INSC spindle orientation adaptor protein	-1.29675	0.000806831	0.0107713
ENSMUSG00000066362	Rps13-ps1	ribosomal protein S13, pseudogene 1	-1.29701	0.00669216	0.0535507
ENSMUSG00000028167	Bdh2	3-hydroxybutyrate dehydrogenase, type 2	-1.29744	0.0116773	0.0807882
ENSMUSG00000022759	Lrrc74b	leucine rich repeat containing 74B	-1.30357	0.00541055	0.0459479
ENSMUSG00000116648	Rpl31-ps12	ribosomal protein L31, pseudogene 1 2	-1.30693	0.0018222	0.0201988
ENSMUSG00000037737	Actrt3	actin related protein T3	-1.30833	0.0220631	0.12606
ENSMUSG00000041703	Zic5	zinc finger protein of the cerebellum 5	-1.31281	1.32662e-05	0.000365221
ENSMUSG00000112693	Gm5512	predicted gene 5512	-1.313	0.00231932	0.0243006
ENSMUSG00000022945	Chaf1b	chromatin assembly factor 1, subunit B (p60)	-1.31335	0.00624151	0.0508578
ENSMUSG00000083619	Gm14414	predicted gene 14414	-1.31947	0.0122301	0.0834894
ENSMUSG00000062461	Gm5453	predicted gene 5453	-1.32201	0.030269	0.15484
ENSMUSG00000032841	Prr5l	proline rich 5 like	-1.32543	1.06311e-06	4.12102e-05
ENSMUSG00000038732	Mboat1	membrane bound O-acyltransferase domain containing 1	-1.32545	0.00199854	0.0217156
ENSMUSG00000021990	Spata13	spermatogenesis associated 13	-1.32581	1.07742e-08	7.53252e-07
ENSMUSG00000034472	Rasd2	RASD family, member 2	-1.32778	7.92595e-13	1.2148e-10
ENSMUSG00000071398	2410004P03Rik	RIKEN cDNA 2410004P03 gene	-1.32782	0.00193499	0.0212716
ENSMUSG00000039410	Prdm16	PR domain containing 16	-1.32798	3.63913e-09	2.81591e-07
ENSMUSG00000005892	Trh	thyrotropin releasing hormone	-1.33043	0.0122395	0.0835176
ENSMUSG00000101860	Mindy4b-ps	MINDY lysine 48 deubiquitinase 4B, pseudogene	-1.33052	0.00766066	0.0593059
ENSMUSG00000097532	Gm4349	predicted gene 4349	-1.33382	0.00621146	0.0507487
ENSMUSG00000010529	Gm266	predicted gene 266	-1.33943	0.000727237	0.00989092
ENSMUSG00000038352	Arl5c	ADP-ribosylation factor-like 5C	-1.34156	0.000194641	0.00345499
ENSMUSG00000096014	Sox1	SRY (sex determining region Y)-box 1	-1.34213	6.90272e-09	4.9787e-07
ENSMUSG00000029755	Dlx5	distal-less homeobox 5	-1.34387	4.34179e-06	0.000138694
ENSMUSG00000109489	Gm7451	predicted gene 7451	-1.34425	0.0203251	0.118675
ENSMUSG00000038112	AW551984	expressed sequence AW551984	-1.34428	0.000261994	0.00440526
ENSMUSG00000059713	Rcan3	regulator of calcineurin 3	-1.34612	1.61189e-06	5.87952e-05
ENSMUSG00000061462	Obscn	obscurin, cytoskeletal calmodulin and titin-interacting RhoGEF	-1.3474	0.000234808	0.00400732
ENSMUSG00000021591	Glrx	glutaredoxin	-1.34755	0.00101421	0.012892
ENSMUSG00000030067	Foxp1	forkhead box P1	-1.3484	3.2014e-07	1.43747e-05
ENSMUSG00000010362	Rdm1	RAD52 motif 1	-1.34871	0.000742434	0.0100804
ENSMUSG00000079363	Gbp4	guanylate binding protein 4	-1.35074	0.00571588	0.0478524
ENSMUSG00000031980	Agt	angiotensinogen (serpin peptidase inhibitor, clade A, member 8)	-1.35095	0.000735659	0.00999693
ENSMUSG00000046480	Scn4b	sodium channel, type IV, beta	-1.35575	1.03229e-11	1.29564e-09
ENSMUSG00000059588	Calcrl	calcitonin receptor-like	-1.35875	1.07918e-05	0.00030718
ENSMUSG00000112980	D430020J02Rik	RIKEN cDNA D430020J02 gene	-1.36034	0.000555636	0.00810363
ENSMUSG00000071414	Gm6736	predicted gene 6736	-1.36255	0.02199	0.125815
ENSMUSG00000085154	C130046K22Rik	RIKEN cDNA C130046K22 gene	-1.36323	0.0283133	0.14773
ENSMUSG00000097709	2810429I04Rik	RIKEN cDNA 2810429I04 gene	-1.36328	0.00680915	0.0542689
ENSMUSG00000056870	Gulp1	GULP, engulfment adaptor PTB domain containing 1	-1.3661	3.02682e-05	0.000722269
ENSMUSG00000030549	Rhcg	Rhesus blood group-associated C glycoprotein	-1.36913	0.00223943	0.0237818
ENSMUSG00000117438	Rpsa-ps7	ribosomal protein SA, pseudogene 7	-1.36937	2.31852e-07	1.09545e-05
ENSMUSG00000024420	Zfp521	zinc finger protein 521	-1.37058	3.0917e-06	0.000102468
ENSMUSG00000100865	Gm9320	predicted gene 9320	-1.37535	0.00412039	0.0378025
ENSMUSG00000084235	Gm15421	predicted gene 15421	-1.37948	0.0324696	0.161588
ENSMUSG00000020848	Doc2b	double C2, beta	-1.38013	1.09821e-13	1.98925e-11
ENSMUSG00000055137	Sugct	succinyl-CoA glutarate-CoA transferase	-1.38376	0.0138065	0.0907529
ENSMUSG00000027827	Kcnab1	potassium voltage-gated channel, shaker-related subfamily, beta member 1	-1.38504	1.49508e-19	4.49652e-17
ENSMUSG00000066551	Hmgb1	high mobility group box 1	-1.38709	3.96781e-07	1.73755e-05
ENSMUSG00000038618	Rassf7	Ras association (RalGDS/AF-6) domain family (N-terminal) member 7	-1.39166	0.00267683	0.0271257
ENSMUSG00000091864	Gm17102	predicted gene 17102	-1.39416	0.00617795	0.0505267
ENSMUSG00000082809	Gm14150	predicted gene 14150	-1.39466	0.0449004	0.199808
ENSMUSG00000053007	Creb5	cAMP responsive element binding protein 5	-1.395	3.12205e-05	0.000741662
ENSMUSG00000029070	Mxra8	matrix-remodelling associated 8	-1.39744	0.000201867	0.00355554
ENSMUSG00000031488	Rab11fip1	RAB11 family interacting protein 1 (class I)	-1.39916	0.000972157	0.0124969
ENSMUSG00000031004	Mki67	antigen identified by monoclonal antibody Ki 67	-1.40043	0.00180739	0.0200765
ENSMUSG00000039985	Sinhcaf	SIN3-HDAC complex associated factor	-1.40123	0.00133056	0.0158395
ENSMUSG00000045441	Gprin3	GPRIN family member 3	-1.40259	1.0629e-10	1.13709e-08
ENSMUSG00000111465	Gm47113	predicted gene, 47113	-1.40644	0.000120319	0.00230514
ENSMUSG00000090799	Klhl33	kelch-like 33	-1.40983	4.41068e-06	0.000140612
ENSMUSG00000113368	Gm10054	predicted gene 10054	-1.41145	0.00201386	0.0218374
ENSMUSG00000047935	Sox1ot	Sox1 overlapping transcript	-1.41312	1.25151e-10	1.32994e-08
ENSMUSG00000073000	Gm10451	predicted gene 10451	-1.41554	0.0239917	0.132901
ENSMUSG00000043289	Mei4	meiotic double-stranded break formation protein 4	-1.4166	0.00071045	0.00972066
ENSMUSG00000109868	Gm39244	predicted gene, 39244	-1.41914	0.000717022	0.00978539
ENSMUSG00000020641	Rsad2	radical S-adenosyl methionine domain containing 2	-1.42018	0.000868114	0.0114079
ENSMUSG00000046750	Selenov	selenoprotein V	-1.42173	0.0480578	0.208921
ENSMUSG00000117962	Gm6402	predicted pseudogene 6402	-1.42209	0.0238565	0.132407
ENSMUSG00000030068	Gm20696	predicted gene 20696	-1.42924	0.0239304	0.132678
ENSMUSG00000092564	BC051226	cDNA sequence BC051226	-1.43088	8.48402e-05	0.00172274
ENSMUSG00000025038	Efhc2	EF-hand domain (C-terminal) containing 2	-1.43187	0.000295782	0.0048807
ENSMUSG00000069917	Hba-a2	hemoglobin alpha, adult chain 2	-1.43773	0.000162534	0.0029643
ENSMUSG00000060284	Sp7	Sp7 transcription factor 7	-1.44181	0.0103558	0.0743897
ENSMUSG00000096753	Fam181a	family with sequence similarity 181, member A	-1.44526	0.00225409	0.0238437
ENSMUSG00000030994	D7Ertd443e	DNA segment, Chr 7, ERATO Doi 443, expressed	-1.44677	2.27721e-05	0.000571634
ENSMUSG00000050121	Opalin	oligodendrocytic myelin paranodal and inner loop protein	-1.44747	1.41014e-10	1.45959e-08
ENSMUSG00000020649	Rrm2	ribonucleotide reductase M2	-1.45119	0.00144726	0.0168914
ENSMUSG00000043644	0610009L18Rik	RIKEN cDNA 0610009L18 gene	-1.45132	0.00197537	0.0215469
ENSMUSG00000081225	Cyp2j12	cytochrome P450, family 2, subfamily j, polypeptide 12	-1.45658	0.000470517	0.00717707
ENSMUSG00000039543	Cfap70	cilia and flagella associated protein 70	-1.46126	0.00877564	0.0658276
ENSMUSG00000003657	Calb2	calbindin 2	-1.46179	4.92242e-05	0.00108675
ENSMUSG00000030222	Rerg	RAS-like, estrogen-regulated, growth-inhibitor	-1.46314	1.12287e-05	0.000316788
ENSMUSG00000041380	Htr2c	5-hydroxytryptamine (serotonin) receptor 2C	-1.46491	1.92484e-11	2.2897e-09
ENSMUSG00000025784	Clec3b	C-type lectin domain family 3, member b	-1.46648	0.00125315	0.0152251
ENSMUSG00000033740	St18	suppression of tumorigenicity 18	-1.47046	3.76794e-07	1.65457e-05
ENSMUSG00000020227	Irak3	interleukin-1 receptor-associated kinase 3	-1.47714	0.0107855	0.0765795
ENSMUSG00000048721	Fndc9	fibronectin type III domain containing 9	-1.47894	2.41422e-07	1.12852e-05
ENSMUSG00000027886	1700013F07Rik	RIKEN cDNA 1700013F07 gene	-1.4802	0.0046832	0.0412734
ENSMUSG00000044461	Shisa2	shisa family member 2	-1.48031	3.91961e-06	0.000126989
ENSMUSG00000025905	Oprk1	opioid receptor, kappa 1	-1.48219	3.1442e-05	0.000743735
ENSMUSG00000029999	Tgfa	transforming growth factor alpha	-1.48552	3.02808e-17	7.31328e-15
ENSMUSG00000085041	BB031773	expressed sequence BB031773	-1.48872	0.010724	0.0763128
ENSMUSG00000038677	Scube3	signal peptide, CUB domain, EGF-like 3	-1.48996	1.458e-06	5.37976e-05
ENSMUSG00000106930	Gm6450	predicted gene 6450	-1.49346	0.000992466	0.0126661
ENSMUSG00000097493	9930014A18Rik	RIKEN cDNA 9930014A18 gene	-1.49439	0.000182637	0.00328212
ENSMUSG00000117098	Gm49909	predicted gene, 49909	-1.49474	0.0132839	0.0881904
ENSMUSG00000022369	Mtbp	Mdm2, transformed 3T3 cell double minute p53 binding protein	-1.49582	0.00010019	0.00198142
ENSMUSG00000020738	Sumo2	small ubiquitin-like modifier 2	-1.49671	0.0216071	0.124174
ENSMUSG00000020904	Cfap52	cilia and flagella associated protein 52	-1.50202	0.00153041	0.0175686
ENSMUSG00000051111	Sv2c	synaptic vesicle glycoprotein 2c	-1.51352	8.17126e-21	2.71354e-18
ENSMUSG00000040483	Xaf1	XIAP associated factor 1	-1.51679	0.00144808	0.0168914
ENSMUSG00000007379	Dennd2c	DENN/MADD domain containing 2C	-1.51857	0.00785922	0.0604228
ENSMUSG00000044167	Foxo1	forkhead box O1	-1.52137	1.93521e-19	5.71245e-17
ENSMUSG00000073791	Efcab7	EF-hand calcium binding domain 7	-1.52293	0.000287396	0.00477197
ENSMUSG00000103898	Gm30238	predicted gene, 30238	-1.52539	0.00686318	0.0546077
ENSMUSG00000076617	Ighm	immunoglobulin heavy constant mu	-1.52548	3.22649e-06	0.000106481
ENSMUSG00000078864	Gm14322	predicted gene 14322	-1.52698	7.1843e-05	0.00149696
ENSMUSG00000057143	Trim12c	tripartite motif-containing 12C	-1.52852	0.00155503	0.0177814
ENSMUSG00000054162	Spock3	sparc/osteonectin, cwcv and kazal-like domains proteoglycan 3	-1.53175	4.05698e-25	2.15561e-22
ENSMUSG00000022840	Adcy5	adenylate cyclase 5	-1.53405	2.50695e-20	7.99214e-18
ENSMUSG00000055612	Cdca7	cell division cycle associated 7	-1.53776	2.40266e-05	0.00060123
ENSMUSG00000025270	Alas2	aminolevulinic acid synthase 2, erythroid	-1.53846	0.00194634	0.0213522
ENSMUSG00000036907	C1ql2	complement component 1, q subcomponent-like 2	-1.54261	0.00144534	0.0168905
ENSMUSG00000110234	Gm45799	predicted gene 45799	-1.54454	0.0476769	0.207926
ENSMUSG00000031075	Ano1	anoctamin 1, calcium activated chloride channel	-1.55015	1.67877e-06	6.06793e-05
ENSMUSG00000025922	Gm5045	predicted gene 5045	-1.55026	0.000878413	0.0115053
ENSMUSG00000057098	Ebf1	early B cell factor 1	-1.55128	1.52308e-06	5.60692e-05
ENSMUSG00000067860	Zic3	zinc finger protein of the cerebellum 3	-1.55343	9.3137e-07	3.70225e-05
ENSMUSG00000044734	Serpinb1a	serine (or cysteine) peptidase inhibitor, clade B, member 1a	-1.55674	9.09157e-07	3.62299e-05
ENSMUSG00000069516	Lyz2	lysozyme 2	-1.5615	3.69932e-05	0.000851483
ENSMUSG00000030125	Lrrc23	leucine rich repeat containing 23	-1.56957	0.000156603	0.00287256
ENSMUSG00000036699	Zcchc12	zinc finger, CCHC domain containing 12	-1.57476	2.35135e-12	3.31686e-10
ENSMUSG00000023064	Sncg	synuclein, gamma	-1.58851	1.71606e-06	6.1608e-05
ENSMUSG00000051354	Samd3	sterile alpha motif domain containing 3	-1.59128	0.00225942	0.0238437
ENSMUSG00000021379	Id4	inhibitor of DNA binding 4	-1.59378	4.57899e-19	1.25843e-16
ENSMUSG00000026605	Cenpf	centromere protein F	-1.59625	0.00170397	0.0190605
ENSMUSG00000033082	Clec1a	C-type lectin domain family 1, member a	-1.6004	0.00132041	0.015754
ENSMUSG00000033063	Cntnap3	contactin associated protein-like 3	-1.60391	1.12074e-12	1.66959e-10
ENSMUSG00000118154	9330117O12Rik	RIKEN cDNA 9330117O12 gene	-1.6053	0.000294181	0.00486436
ENSMUSG00000034898	Filip1	filamin A interacting protein 1	-1.60551	1.25325e-09	1.08419e-07
ENSMUSG00000068859	Sp9	trans-acting transcription factor 9	-1.61585	2.30192e-07	1.09545e-05
ENSMUSG00000091655	Gm8741	predicted gene 8741	-1.6211	0.00625579	0.0509281
ENSMUSG00000030905	Crym	crystallin, mu	-1.62617	0.00216148	0.0230771
ENSMUSG00000021367	Edn1	endothelin 1	-1.6267	4.80892e-05	0.00106464
ENSMUSG00000022489	Pde1b	phosphodiesterase 1B, Ca2+-calmodulin dependent	-1.62978	1.04298e-24	5.36295e-22
ENSMUSG00000034227	Foxj1	forkhead box J1	-1.64394	1.59154e-06	5.81861e-05
ENSMUSG00000054196	Cthrc1	collagen triple helix repeat containing 1	-1.64426	0.00362431	0.0342654
ENSMUSG00000038370	Pcp4l1	Purkinje cell protein 4-like 1	-1.6454	5.29634e-14	1.01715e-11
ENSMUSG00000032456	Nmnat3	nicotinamide nucleotide adenylyltransferase 3	-1.64874	1.80871e-05	0.000470381
ENSMUSG00000110686	Gm45855	predicted gene 45855	-1.64932	0.00997889	0.0723674
ENSMUSG00000000555	Itga5	integrin alpha 5 (fibronectin receptor alpha)	-1.6509	8.14901e-07	3.28844e-05
ENSMUSG00000029754	Dlx6	distal-less homeobox 6	-1.651	4.2407e-12	5.68041e-10
ENSMUSG00000016024	Lbp	lipopolysaccharide binding protein	-1.65245	0.00108137	0.0135436
ENSMUSG00000079575	Rbpj-ps3	recombination signal binding protein for immunoglobulin kappa J region, pseudogene 3	-1.66023	0.0140439	0.0918888
ENSMUSG00000114780	AI197445	expressed sequence AI197445	-1.66513	0.00017414	0.00315432
ENSMUSG00000075010	AW112010	expressed sequence AW112010	-1.67056	0.0187505	0.112489
ENSMUSG00000026479	Lamc2	laminin, gamma 2	-1.67103	6.96998e-07	2.87828e-05
ENSMUSG00000032511	Scn5a	sodium channel, voltage-gated, type V, alpha	-1.67185	4.36579e-05	0.000981533
ENSMUSG00000026875	Traf1	TNF receptor-associated factor 1	-1.67306	0.00232335	0.0243006
ENSMUSG00000079304	Tex52	testis expressed 52	-1.67649	0.00024269	0.0041182
ENSMUSG00000061544	Zfp229	zinc finger protein 229	-1.68016	0.00805913	0.0615832
ENSMUSG00000012819	Cdh23	cadherin 23 (otocadherin)	-1.68347	8.57469e-05	0.00173894
ENSMUSG00000026429	Ube2t	ubiquitin-conjugating enzyme E2T	-1.68748	0.000428932	0.0067295
ENSMUSG00000044393	Dsg2	desmoglein 2	-1.68764	5.24779e-05	0.00114432
ENSMUSG00000063446	Plppr1	phospholipid phosphatase related 1	-1.6886	9.58724e-15	2.0108e-12
ENSMUSG00000016496	Cd274	CD274 antigen	-1.69084	1.06516e-06	4.12102e-05
ENSMUSG00000038718	Pbx3	pre B cell leukemia homeobox 3	-1.69834	2.18283e-07	1.04802e-05
ENSMUSG00000039676	Capsl	calcyphosine-like	-1.70335	0.000153499	0.00282713
ENSMUSG00000072844	G530011O06Rik	RIKEN cDNA G530011O06 gene	-1.70538	0.000154631	0.00284294
ENSMUSG00000055865	Tafa3	TAFA chemokine like family member 3	-1.70782	0.00630839	0.0512778
ENSMUSG00000056854	Pou3f4	POU domain, class 3, transcription factor 4	-1.70993	2.70414e-10	2.71094e-08
ENSMUSG00000035578	Iqcg	IQ motif containing G	-1.71087	3.27237e-08	2.02177e-06
ENSMUSG00000035929	H2-Q4	histocompatibility 2, Q region locus 4	-1.71274	9.25505e-05	0.00184689
ENSMUSG00000055341	Zfp457	zinc finger protein 457	-1.71276	0.00055882	0.00810517
ENSMUSG00000032946	Rasgrp2	RAS, guanyl releasing protein 2	-1.71524	1.12264e-15	2.4854e-13
ENSMUSG00000033007	Asic4	acid-sensing (proton-gated) ion channel family member 4	-1.71625	3.43804e-13	5.76867e-11
ENSMUSG00000038760	Trhr	thyrotropin releasing hormone receptor	-1.71928	6.42666e-07	2.6608e-05
ENSMUSG00000020914	Top2a	topoisomerase (DNA) II alpha	-1.72513	2.40684e-05	0.000601332
ENSMUSG00000078881	Gm14434	predicted gene 14434	-1.72554	0.0111139	0.0783352
ENSMUSG00000078889	Gm14288	predicted gene 14288	-1.72999	0.000162275	0.00296296
ENSMUSG00000048327	Ckap2l	cytoskeleton associated protein 2-like	-1.7304	0.000138373	0.00259186
ENSMUSG00000001444	Tbx21	T-box 21	-1.73041	0.00171306	0.0191488
ENSMUSG00000000320	Alox12	arachidonate 12-lipoxygenase	-1.73726	0.00439011	0.0394244
ENSMUSG00000083087	Gm11249	predicted gene 11249	-1.73906	0.000231923	0.00396658
ENSMUSG00000048416	Mlf1	myeloid leukemia factor 1	-1.74497	0.000576953	0.00826293
ENSMUSG00000052221	Ppp1r36	protein phosphatase 1, regulatory subunit 36	-1.74621	0.000136278	0.00256165
ENSMUSG00000036972	Zic4	zinc finger protein of the cerebellum 4	-1.74761	5.953e-05	0.00127226
ENSMUSG00000086918	4930429F24Rik	RIKEN cDNA 4930429F24 gene	-1.74915	0.00121005	0.0148371
ENSMUSG00000031778	Cx3cl1	chemokine (C-X3-C motif) ligand 1	-1.75217	0.00436481	0.0393301
ENSMUSG00000025887	Casp12	caspase 12	-1.75735	0.00460121	0.0407463
ENSMUSG00000109088	Gm44593	predicted gene 44593	-1.76351	0.00140811	0.0165893
ENSMUSG00000115188	Gm46522	predicted gene, 46522	-1.76846	0.00153834	0.0176285
ENSMUSG00000050558	Prokr2	prokineticin receptor 2	-1.76893	1.36796e-06	5.071e-05
ENSMUSG00000078921	Tgtp2	T cell specific GTPase 2	-1.77677	0.00172017	0.0192148
ENSMUSG00000104213	Ighd	immunoglobulin heavy constant delta	-1.77767	0.00225965	0.0238437
ENSMUSG00000069911	Insyn2b	inhibitory synaptic factor family member 2B	-1.77912	2.71218e-05	0.000661042
ENSMUSG00000019942	Cdk1	cyclin-dependent kinase 1	-1.78035	0.000479133	0.00728062
ENSMUSG00000031112	Stk26	serine/threonine kinase 26	-1.78617	2.10176e-10	2.13389e-08
ENSMUSG00000022176	Rem2	rad and gem related GTP binding protein 2	-1.79513	1.27095e-10	1.34166e-08
ENSMUSG00000031344	Gabrq	gamma-aminobutyric acid (GABA) A receptor, subunit theta	-1.79552	4.01854e-05	0.000914718
ENSMUSG00000034780	B3galt1	UDP-Gal:betaGlcNAc beta 1,3-galactosyltransferase, polypeptide 1	-1.79735	4.08376e-07	1.77856e-05
ENSMUSG00000031837	Necab2	N-terminal EF-hand calcium binding protein 2	-1.80233	2.46792e-24	1.19208e-21
ENSMUSG00000078880	Gm14308	predicted gene 14308	-1.81233	0.0421424	0.191911
ENSMUSG00000031355	Arhgap6	Rho GTPase activating protein 6	-1.81641	1.02419e-12	1.54015e-10
ENSMUSG00000045761	Togaram2	TOG array regulator of axonemal microtubules 2	-1.82442	1.76983e-06	6.32537e-05
ENSMUSG00000045005	Fzd5	frizzled class receptor 5	-1.82509	5.52377e-07	2.32319e-05
ENSMUSG00000055994	Nod2	nucleotide-binding oligomerization domain containing 2	-1.82524	0.0169456	0.104817
ENSMUSG00000025789	St8sia2	ST8 alpha-N-acetyl-neuraminide alpha-2,8-sialyltransferase 2	-1.83269	2.56297e-09	2.02246e-07
ENSMUSG00000022025	Cnmd	chondromodulin	-1.83639	0.000140351	0.00261967
ENSMUSG00000041828	Abca8a	ATP-binding cassette, sub-family A (ABC1), member 8a	-1.84772	8.49899e-09	6.02106e-07
ENSMUSG00000028150	Rorc	RAR-related orphan receptor gamma	-1.84961	0.000121963	0.00233384
ENSMUSG00000021702	Thbs4	thrombospondin 4	-1.85546	0.000280037	0.00466435
ENSMUSG00000031111	Igsf1	immunoglobulin superfamily, member 1	-1.85651	1.26654e-06	4.76146e-05
ENSMUSG00000038537	Mc3r	melanocortin 3 receptor	-1.86042	0.000322905	0.00526289
ENSMUSG00000028139	Riiad1	regulatory subunit of type II PKA R-subunit (RIIa) domain containing 1	-1.86396	0.00728595	0.0571545
ENSMUSG00000041660	Bbox1	butyrobetaine (gamma), 2-oxoglutarate dioxygenase 1 (gamma-butyrobetaine hydroxylase)	-1.87721	0.000683548	0.00942091
ENSMUSG00000039304	Tnfsf10	tumor necrosis factor (ligand) superfamily, member 10	-1.87839	1.25473e-07	6.53609e-06
ENSMUSG00000050315	Synpo2	synaptopodin 2	-1.87902	3.80289e-09	2.91433e-07
ENSMUSG00000036782	Klhl13	kelch-like 13	-1.88179	4.85201e-20	1.48733e-17
ENSMUSG00000116766	Gm49702	predicted gene, 49702	-1.8822	0.0006777	0.00936095
ENSMUSG00000027820	Mme	membrane metallo endopeptidase	-1.89002	1.98264e-08	1.31134e-06
ENSMUSG00000031258	Xkrx	X-linked Kx blood group related, X-linked	-1.89301	1.07097e-06	4.13348e-05
ENSMUSG00000039081	Zfp503	zinc finger protein 503	-1.90769	1.99125e-06	6.97593e-05
ENSMUSG00000049107	Ntf3	neurotrophin 3	-1.91093	0.00012575	0.00239767
ENSMUSG00000039851	4932438H23Rik	RIKEN cDNA 4932438H23 gene	-1.92102	0.000102132	0.00200985
ENSMUSG00000032502	Stac	src homology three (SH3) and cysteine rich domain	-1.92891	6.85984e-05	0.00143876
ENSMUSG00000074591	Ankub1	ankrin repeat and ubiquitin domain containing 1	-1.94146	6.59422e-06	0.000199832
ENSMUSG00000097141	Gm10524	predicted gene 10524	-1.94749	0.00108186	0.0135436
ENSMUSG00000040084	Bub1b	BUB1B, mitotic checkpoint serine/threonine kinase	-1.9497	0.00232112	0.0243006
ENSMUSG00000066487	Gm5786	predicted pseudogene 5786	-1.95535	7.31549e-05	0.00151834
ENSMUSG00000032368	Zic1	zinc finger protein of the cerebellum 1	-1.9598	4.70988e-17	1.12053e-14
ENSMUSG00000060586	H2-Eb1	histocompatibility 2, class II antigen E beta	-1.96489	0.00225865	0.0238437
ENSMUSG00000019836	Amd-ps4	S-adenosylmethionine decarboxylase, pseudogene 4	-1.96684	0.00641754	0.0519795
ENSMUSG00000028801	Stpg1	sperm tail PG rich repeat containing 1	-1.97254	2.70962e-05	0.000661042
ENSMUSG00000117730	Gm5503	predicted gene 5503	-1.97369	0.000109923	0.00212642
ENSMUSG00000109404	Gm19963	predicted gene, 19963	-1.97412	0.00588488	0.0489077
ENSMUSG00000110332	Gm19935	predicted gene, 19935	-1.97543	2.33194e-07	1.09649e-05
ENSMUSG00000073910	Mob3b	MOB kinase activator 3B	-1.97846	6.18901e-14	1.17444e-11
ENSMUSG00000026301	Iqca	IQ motif containing with AAA domain	-1.98086	2.05159e-06	7.14024e-05
ENSMUSG00000086006	Gm13293	predicted gene 13293	-1.98134	2.23834e-05	0.000564544
ENSMUSG00000034467	Dynlrb2	dynein light chain roadblock-type 2	-1.98699	2.97164e-06	9.93039e-05
ENSMUSG00000056972	Magel2	melanoma antigen, family L, 2	-1.98712	8.98147e-06	0.000260773
ENSMUSG00000017453	Pipox	pipecolic acid oxidase	-2.00944	6.50201e-06	0.000197413
ENSMUSG00000073418	C4b	complement component 4B (Chido blood group)	-2.01518	3.24546e-12	4.38412e-10
ENSMUSG00000003476	Crhr2	corticotropin releasing hormone receptor 2	-2.02104	1.98485e-05	0.000510299
ENSMUSG00000026650	Meig1	meiosis expressed gene 1	-2.02438	2.04751e-05	0.000524715
ENSMUSG00000021948	Prkcd	protein kinase C, delta	-2.02721	3.82652e-20	1.19598e-17
ENSMUSG00000045534	Kcna5	potassium voltage-gated channel, shaker-related subfamily, member 5	-2.02739	1.05158e-08	7.38424e-07
ENSMUSG00000037716	Ccdc33	coiled-coil domain containing 33	-2.03266	3.80243e-05	0.000870844
ENSMUSG00000039954	Stk32a	serine/threonine kinase 32A	-2.03494	2.0535e-12	2.92981e-10
ENSMUSG00000021108	Prkch	protein kinase C, eta	-2.05417	1.67989e-17	4.25039e-15
ENSMUSG00000061718	Ppp1r1b	protein phosphatase 1, regulatory inhibitor subunit 1B	-2.05723	1.84833e-32	1.40297e-29
ENSMUSG00000066510	Ankdd1a	ankyrin repeat and death domain containing 1A	-2.06139	0.000104899	0.00204914
ENSMUSG00000004347	Pde1c	phosphodiesterase 1C	-2.07203	1.5481e-14	3.12363e-12
ENSMUSG00000005251	Ripk4	receptor-interacting serine-threonine kinase 4	-2.07745	0.00202361	0.0219126
ENSMUSG00000102344	9430053O09Rik	RIKEN cDNA 9430053O09 gene	-2.08134	2.91121e-05	0.000703101
ENSMUSG00000030043	Tacr1	tachykinin receptor 1	-2.08509	2.05859e-12	2.92981e-10
ENSMUSG00000042353	Frem3	Fras1 related extracellular matrix protein 3	-2.0949	1.15141e-05	0.000323124
ENSMUSG00000086429	Gt(ROSA)26Sor	gene trap ROSA 26, Philippe Soriano	-2.10519	0.00264553	0.0268939
ENSMUSG00000086844	B230206H07Rik	RIKEN cDNA B230206H07 gene	-2.11151	4.47908e-05	0.000999487
ENSMUSG00000045410	Akr1e1	aldo-keto reductase family 1, member E1	-2.11942	2.86453e-07	1.31209e-05
ENSMUSG00000022686	B3gnt5	UDP-GlcNAc:betaGal beta-1,3-N-acetylglucosaminyltransferase 5	-2.12133	1.92596e-05	0.000497565
ENSMUSG00000026683	Nuf2	NUF2, NDC80 kinetochore complex component	-2.12236	9.8589e-07	3.87071e-05
ENSMUSG00000028885	Smpdl3b	sphingomyelin phosphodiesterase, acid-like 3B	-2.1294	1.72151e-06	6.16649e-05
ENSMUSG00000036872	Abcc12	ATP-binding cassette, sub-family C (CFTR/MRP), member 12	-2.13899	0.00204624	0.0221006
ENSMUSG00000073779	Lrp8os2	low density lipoprotein receptor-related protein 8, apolipoprotein e receptor, opposite strand 2	-2.15109	1.36503e-08	9.25896e-07
ENSMUSG00000094344	Gm11942	predicted gene 11942	-2.15152	0.000154919	0.00284493
ENSMUSG00000035860	Cdhr3	cadherin-related family member 3	-2.16457	0.00409402	0.037613
ENSMUSG00000085956	4930481B07Rik	RIKEN cDNA 4930481B07 gene	-2.17131	0.000150914	0.00279393
ENSMUSG00000049115	Agtr1a	angiotensin II receptor, type 1a	-2.17389	0.00672661	0.0537994
ENSMUSG00000102692	Dchs2	dachsous cadherin related 2	-2.17409	9.69692e-08	5.16953e-06
ENSMUSG00000085558	4930412C18Rik	RIKEN cDNA 4930412C18 gene	-2.17575	2.10866e-11	2.48978e-09
ENSMUSG00000032514	Ttc21a	tetratricopeptide repeat domain 21A	-2.17961	1.20976e-05	0.000337125
ENSMUSG00000116793	Gm34256	predicted gene, 34256	-2.181	8.63233e-05	0.00174618
ENSMUSG00000050335	Lgals3	lectin, galactose binding, soluble 3	-2.18565	0.00137224	0.0162507
ENSMUSG00000079396	Gm3411	predicted gene 3411	-2.1923	0.00202493	0.0219126
ENSMUSG00000022033	Pbk	PDZ binding kinase	-2.19516	6.46742e-05	0.00136907
ENSMUSG00000073073	Gm8098	predicted gene 8098	-2.20934	0.0437339	0.19726
ENSMUSG00000109610	Gm7432	predicted gene 7432	-2.21254	0.00387756	0.035956
ENSMUSG00000035200	Chrnb4	cholinergic receptor, nicotinic, beta polypeptide 4	-2.24918	0.000501894	0.0075573
ENSMUSG00000028172	Tacr3	tachykinin receptor 3	-2.2493	2.86444e-06	9.61246e-05
ENSMUSG00000048240	Gng7	guanine nucleotide binding protein (G protein), gamma 7	-2.24937	1.91931e-34	1.79963e-31
ENSMUSG00000085042	Abhd11os	abhydrolase domain containing 11, opposite strand	-2.25658	3.46007e-10	3.30261e-08
ENSMUSG00000050550	Gm11868	predicted gene 11868	-2.25735	0.00356486	0.0338641
ENSMUSG00000047507	Baiap3	BAI1-associated protein 3	-2.27306	4.15581e-07	1.8001e-05
ENSMUSG00000070687	Htr1d	5-hydroxytryptamine (serotonin) receptor 1D	-2.27343	0.00161773	0.0183274
ENSMUSG00000041669	Prima1	proline rich membrane anchor 1	-2.27923	1.30406e-08	8.88321e-07
ENSMUSG00000020090	Npffr1	neuropeptide FF receptor 1	-2.30463	3.83985e-09	2.92858e-07
ENSMUSG00000118401	Gpr52	G protein-coupled receptor 52	-2.30864	5.95236e-21	2.01874e-18
ENSMUSG00000004655	Aqp1	aquaporin 1	-2.31258	1.7731e-07	8.77738e-06
ENSMUSG00000034706	Dnaic2	dynein, axonemal, intermediate chain 2	-2.31345	7.09889e-07	2.9089e-05
ENSMUSG00000031722	Hp	haptoglobin	-2.3154	0.00787873	0.0605238
ENSMUSG00000051029	Serpinb1b	serine (or cysteine) peptidase inhibitor, clade B, member 1b	-2.31796	4.79987e-06	0.000152107
ENSMUSG00000020155	Kcnmb1	potassium large conductance calcium-activated channel, subfamily M, beta member 1	-2.32025	4.85522e-06	0.000153556
ENSMUSG00000031255	Sytl4	synaptotagmin-like 4	-2.32119	0.00256031	0.0261612
ENSMUSG00000061762	Tac1	tachykinin 1	-2.34071	5.19273e-21	1.79939e-18
ENSMUSG00000025150	Cbr2	carbonyl reductase 2	-2.34678	8.90072e-05	0.00179592
ENSMUSG00000080832	M6pr-ps	mannose-6-phosphate receptor, pseudogene	-2.35217	0.00108736	0.0135941
ENSMUSG00000000120	Ngfr	nerve growth factor receptor (TNFR superfamily, member 16)	-2.36013	3.64498e-05	0.000844492
ENSMUSG00000043621	Ubxn10	UBX domain protein 10	-2.36452	1.83139e-07	9.00999e-06
ENSMUSG00000027360	Hdc	histidine decarboxylase	-2.378	2.1202e-06	7.36298e-05
ENSMUSG00000040812	Agbl2	ATP/GTP binding protein-like 2	-2.386	6.436e-08	3.56214e-06
ENSMUSG00000056071	S100a9	S100 calcium binding protein A9 (calgranulin B)	-2.39933	0.000716435	0.00978539
ENSMUSG00000030703	Gdpd3	glycerophosphodiester phosphodiesterase domain containing 3	-2.40329	0.0188351	0.112657
ENSMUSG00000094083	Gm1604b	predicted gene 1604b	-2.40416	0.00165143	0.0186429
ENSMUSG00000109588	Lnp1	leukemia NUP98 fusion partner 1	-2.40606	2.26276e-05	0.000569802
ENSMUSG00000029005	Draxin	dorsal inhibitory axon guidance protein	-2.41392	0.00386049	0.0359021
ENSMUSG00000102440	Pcdhga9	protocadherin gamma subfamily A, 9	-2.42106	0.00275229	0.0277536
ENSMUSG00000050625	Ccdc121	coiled-coil domain containing 121	-2.44455	3.44395e-06	0.000112956
ENSMUSG00000052273	Dnah3	dynein, axonemal, heavy chain 3	-2.45242	2.96204e-05	0.000711159
ENSMUSG00000070354	Evi2	ecotropic viral integration site 2	-2.45722	0.00693261	0.0550327
ENSMUSG00000089997	1810020O05Rik	Riken cDNA 1810020O05 gene	-2.46203	6.52851e-05	0.00137651
ENSMUSG00000084323	Gm14438	predicted gene 14438	-2.47191	0.00151882	0.0174675
ENSMUSG00000078922	Tgtp1	T cell specific GTPase 1	-2.49957	0.00016153	0.00295613
ENSMUSG00000075225	Ccdc162	coiled-coil domain containing 162	-2.51017	0.000139082	0.00260207
ENSMUSG00000106218	Gm43713	predicted gene 43713	-2.52322	0.0346849	0.16839
ENSMUSG00000057457	Phex	phosphate regulating endopeptidase homolog, X-linked	-2.52829	9.91156e-07	3.88182e-05
ENSMUSG00000060636	Rpl35a	ribosomal protein L35A	-2.5303	1.58259e-06	5.79919e-05
ENSMUSG00000035551	Igfbpl1	insulin-like growth factor binding protein-like 1	-2.53314	0.00453742	0.040412
ENSMUSG00000113637	Gm7049	predicted gene 7049	-2.53658	3.85947e-06	0.000125295
ENSMUSG00000039103	Nexn	nexilin	-2.57757	3.00905e-19	8.56505e-17
ENSMUSG00000024164	C3	complement component 3	-2.58747	5.29783e-08	3.02679e-06
ENSMUSG00000050824	Sstr5	somatostatin receptor 5	-2.59959	8.15421e-05	0.00167067
ENSMUSG00000020679	Hnf1b	HNF1 homeobox B	-2.6119	0.00226957	0.023895
ENSMUSG00000068696	Gpr88	G-protein coupled receptor 88	-2.63338	3.78605e-38	4.74144e-35
ENSMUSG00000023868	Pde10a	phosphodiesterase 10A	-2.63381	1.19039e-21	4.28977e-19
ENSMUSG00000042064	Myo3b	myosin IIIB	-2.64183	1.90139e-11	2.27881e-09
ENSMUSG00000047676	Rpsa-ps10	ribosomal protein SA, pseudogene 10	-2.64357	8.37792e-08	4.57343e-06
ENSMUSG00000081788	Gm5898	predicted gene 5898	-2.64503	8.1461e-08	4.46216e-06
ENSMUSG00000098702	1500015A07Rik	RIKEN cDNA 1500015A07 gene	-2.6583	4.41082e-18	1.17181e-15
ENSMUSG00000017491	Rarb	retinoic acid receptor, beta	-2.68101	8.09414e-34	7.16781e-31
ENSMUSG00000065037	Rn7sk	RNA, 7SK, nuclear	-2.68323	0.0440394	0.197743
ENSMUSG00000020123	Avpr1a	arginine vasopressin receptor 1A	-2.69114	1.36983e-07	7.02091e-06
ENSMUSG00000021478	Drd1	dopamine receptor D1	-2.7108	2.70836e-42	6.16732e-39
ENSMUSG00000043441	Gpr149	G protein-coupled receptor 149	-2.7132	7.07114e-07	2.905e-05
ENSMUSG00000087075	Lbhd2	LBH domain containing 2	-2.71652	0.00119881	0.014756
ENSMUSG00000005268	Prlr	prolactin receptor	-2.73071	7.36455e-05	0.00152654
ENSMUSG00000015843	Rxrg	retinoid X receptor gamma	-2.73162	2.25766e-39	3.59871e-36
ENSMUSG00000048709	Gm8666	predicted gene 8666	-2.73183	3.3204e-05	0.000776059
ENSMUSG00000045871	Slitrk6	SLIT and NTRK-like family, member 6	-2.73203	2.21531e-11	2.57752e-09
ENSMUSG00000095427	Rps2-ps6	ribosomal protein S2, pseudogene 6	-2.75729	0.000153525	0.00282713
ENSMUSG00000055639	Dach1	dachshund family transcription factor 1	-2.77556	2.18357e-32	1.58209e-29
ENSMUSG00000087236	Kif28	kinesin family member 28	-2.77887	0.0088948	0.0664713
ENSMUSG00000042489	Clspn	claspin	-2.79324	9.20519e-14	1.68656e-11
ENSMUSG00000089756	Zfp966	zinc finger protein 966	-2.81701	7.74028e-06	0.000230187
ENSMUSG00000019312	Grb7	growth factor receptor bound protein 7	-2.83318	9.63174e-12	1.22824e-09
ENSMUSG00000083424	Rpl35a-ps4	ribosomal protein 35A, pseudogene 4	-2.83904	2.71582e-08	1.75165e-06
ENSMUSG00000036198	Arhgap36	Rho GTPase activating protein 36	-2.85873	2.17611e-05	0.000552344
ENSMUSG00000024552	Slc14a2	solute carrier family 14 (urea transporter), member 2	-2.86747	3.45583e-07	1.53871e-05
ENSMUSG00000037548	H2-DMb2	histocompatibility 2, class II, locus Mb2	-2.87073	9.56249e-05	0.00190057
ENSMUSG00000114442	F630042J09Rik	RIKEN cDNA F630042J09 gene	-2.89791	2.94061e-12	4.00626e-10
ENSMUSG00000054986	Sec14l3	SEC14-like lipid binding 3	-2.91068	2.78029e-08	1.77271e-06
ENSMUSG00000031340	Gabre	gamma-aminobutyric acid (GABA) A receptor, subunit epsilon	-2.93323	0.000210263	0.00367097
ENSMUSG00000019936	Epyc	epiphycan	-2.94001	1.99868e-08	1.31649e-06
ENSMUSG00000031786	Drc7	dynein regulatory complex subunit 7	-2.94971	7.2774e-07	2.9668e-05
ENSMUSG00000100241	Slc18a3	solute carrier family 18 (vesicular monoamine), member 3	-2.96433	3.84997e-05	0.000880466
ENSMUSG00000117465	Gm49980	predicted gene, 49980	-2.9948	0.000111332	0.00214847
ENSMUSG00000045573	Penk	preproenkephalin	-3.00655	1.03559e-50	3.30146e-47
ENSMUSG00000060962	Dmkn	dermokine	-3.02311	6.9131e-13	1.06985e-10
ENSMUSG00000067149	Jchain	immunoglobulin joining chain	-3.02934	1.12273e-08	7.78098e-07
ENSMUSG00000074776	Gm10754	predicted gene 10754	-3.03191	2.90161e-10	2.83752e-08
ENSMUSG00000032291	Crabp1	cellular retinoic acid binding protein I	-3.0361	7.90508e-12	1.01619e-09
ENSMUSG00000111752	Gm38575	predicted gene, 38575	-3.04592	3.03325e-08	1.90354e-06
ENSMUSG00000040856	Dlk1	delta like non-canonical Notch ligand 1	-3.05803	1.35315e-07	6.95779e-06
ENSMUSG00000037627	Rgs22	regulator of G-protein signalling 22	-3.07383	3.76259e-09	2.89738e-07
ENSMUSG00000032246	Calml4	calmodulin-like 4	-3.08663	5.25773e-08	3.01469e-06
ENSMUSG00000078877	Gm14295	predicted gene 14295	-3.09156	1.53168e-05	0.000412414
ENSMUSG00000024027	Glp1r	glucagon-like peptide 1 receptor	-3.09837	1.25622e-20	4.08656e-18
ENSMUSG00000048038	Ccdc187	coiled-coil domain containing 187	-3.18569	1.21104e-21	4.28977e-19
ENSMUSG00000062353	Gm15772	predicted gene 15772	-3.19347	2.74408e-05	0.000667797
ENSMUSG00000031551	Ido1	indoleamine 2,3-dioxygenase 1	-3.24979	5.76656e-07	2.41257e-05
ENSMUSG00000042607	Asb4	ankyrin repeat and SOCS box-containing 4	-3.28351	3.20451e-09	2.4917e-07
ENSMUSG00000023945	Slc5a7	solute carrier family 5 (choline transporter), member 7	-3.28485	2.98534e-22	1.22016e-19
ENSMUSG00000026247	Ecel1	endothelin converting enzyme-like 1	-3.29841	1.86829e-24	9.30641e-22
ENSMUSG00000116275	Zc3h11a	zinc finger CCCH type containing 11A	-3.39737	0.0354236	0.170745
ENSMUSG00000045104	Gm5514	predicted gene 5514	-3.40369	4.28985e-05	0.000967188
ENSMUSG00000078878	Gm14305	predicted gene 14305	-3.44406	6.11981e-08	3.41083e-06
ENSMUSG00000062393	Dgkk	diacylglycerol kinase kappa	-3.45689	2.02116e-10	2.07854e-08
ENSMUSG00000078896	Zfp965	zinc finger protein 965	-3.52011	0.00427077	0.0387312
ENSMUSG00000015812	Gnrh1	gonadotropin releasing hormone 1	-3.52577	2.56642e-05	0.000631308
ENSMUSG00000058620	Adra2b	adrenergic receptor, alpha 2b	-3.52759	3.93534e-08	2.38515e-06
ENSMUSG00000091345	Col6a5	collagen, type VI, alpha 5	-3.5476	2.56967e-07	1.19592e-05
ENSMUSG00000067724	Gbx1	gastrulation brain homeobox 1	-3.56243	2.43101e-06	8.29771e-05
ENSMUSG00000002944	Cd36	CD36 molecule	-3.5875	1.14849e-06	4.3692e-05
ENSMUSG00000035179	Ppp1r32	protein phosphatase 1, regulatory subunit 32	-3.61964	0.00012855	0.00243795
ENSMUSG00000072778	Vmn2r27	vomeronasal 2, receptor27	-3.62846	0.000434871	0.006776
ENSMUSG00000036357	Gpr101	G protein-coupled receptor 101	-3.66244	2.98611e-15	6.34647e-13
ENSMUSG00000020415	Pttg1	pituitary tumor-transforming gene 1	-3.67584	3.23278e-05	0.000761005
ENSMUSG00000022144	Gdnf	glial cell line derived neurotrophic factor	-3.70405	2.85434e-06	9.59877e-05
ENSMUSG00000083773	Gm13394	predicted gene 13394	-3.75818	3.22104e-08	1.9978e-06
ENSMUSG00000090467	Gm4613	predicted gene 4613	-3.90975	5.73999e-05	0.00123309
ENSMUSG00000071568	Gm5874	predicted gene 5874	-3.94191	9.07846e-07	3.62299e-05
ENSMUSG00000005547	Cyp2a5	cytochrome P450, family 2, subfamily a, polypeptide 5	-3.9471	1.82056e-05	0.000472635
ENSMUSG00000108366	Gm5586	predicted gene 5586	-3.95242	1.08568e-08	7.55707e-07
ENSMUSG00000054667	Irs4	insulin receptor substrate 4	-3.97706	3.24092e-10	3.13092e-08
ENSMUSG00000011154	Cfap161	cilia and flagella associated protein 161	-4.01696	2.4105e-09	1.93082e-07
ENSMUSG00000003477	Inmt	indolethylamine N-methyltransferase	-4.02328	0.00305783	0.0302556
ENSMUSG00000010136	Pifo	primary cilia formation	-4.02683	2.2688e-09	1.85937e-07
ENSMUSG00000042707	Dnali1	dynein, axonemal, light intermediate polypeptide 1	-4.03267	3.90801e-14	7.59679e-12
ENSMUSG00000090291	Lrrc10b	leucine rich repeat containing 10B	-4.04671	1.22715e-30	7.82432e-28
ENSMUSG00000081824	Ndufs5-ps	NADH:ubiquinone oxidoreductase core subunit S5, pseudogene	-4.05972	0.00010168	0.00200638
ENSMUSG00000081953	Gm12435	predicted gene 12435	-4.10372	5.76248e-07	2.41257e-05
ENSMUSG00000038115	Ano2	anoctamin 2	-4.12987	9.17176e-38	1.04427e-34
ENSMUSG00000052861	Dnah6	dynein, axonemal, heavy chain 6	-4.12997	1.01152e-22	4.35775e-20
ENSMUSG00000090145	Ugt1a6b	UDP glucuronosyltransferase 1 family, polypeptide A6B	-4.14539	7.48194e-05	0.0015459
ENSMUSG00000020599	Rgs9	regulator of G-protein signaling 9	-4.17297	1.26671e-81	2.01913e-77
ENSMUSG00000046922	Gpr6	G protein-coupled receptor 6	-4.23679	4.44951e-33	3.54626e-30
ENSMUSG00000099021	Rn7s1	7S RNA 1	-4.2584	0.020086	0.11784
ENSMUSG00000052974	Cyp2f2	cytochrome P450, family 2, subfamily f, polypeptide 2	-4.27293	0.00226499	0.0238783
ENSMUSG00000097993	Ptprv	protein tyrosine phosphatase, receptor type, V	-4.28878	6.38829e-13	9.98327e-11
ENSMUSG00000019890	Nts	neurotensin	-4.32384	7.03922e-09	5.05429e-07
ENSMUSG00000023274	Cd4	CD4 antigen	-4.34826	2.00882e-37	2.1347e-34
ENSMUSG00000027315	Spint1	serine protease inhibitor, Kunitz type 1	-4.40111	5.71114e-12	7.46828e-10
ENSMUSG00000032595	Cdhr4	cadherin-related family member 4	-4.40275	4.86205e-13	7.86434e-11
ENSMUSG00000050473	Slc35d3	solute carrier family 35, member D3	-4.41399	6.29794e-14	1.18105e-11
ENSMUSG00000029219	Slc10a4	solute carrier family 10 (sodium/bile acid cotransporter family), member 4	-4.49661	2.30661e-13	4.08526e-11
ENSMUSG00000059751	Rps3a3	ribosomal protein S3A3	-4.52243	1.01376e-07	5.38643e-06
ENSMUSG00000001496	Nkx2-1	NK2 homeobox 1	-4.53987	5.80847e-13	9.16702e-11
ENSMUSG00000071234	Syndig1l	synapse differentiation inducing 1 like	-4.55992	1.34331e-58	7.13746e-55
ENSMUSG00000027074	Slc43a3	solute carrier family 43, member 3	-4.56279	1.64686e-11	2.03496e-09
ENSMUSG00000099250	Rn7s2	7S RNA 2	-4.57768	0.0130727	0.0871878
ENSMUSG00000035539	Ccdc180	coiled-coil domain containing 180	-4.59274	6.83211e-09	4.95017e-07
ENSMUSG00000041323	Ak7	adenylate kinase 7	-4.62469	1.79187e-14	3.57031e-12
ENSMUSG00000020178	Adora2a	adenosine A2a receptor	-4.6445	2.06204e-61	1.64344e-57
ENSMUSG00000072476	Gm9008	predicted pseudogene 9008	-4.66172	0.000103113	0.0020211
ENSMUSG00000112022	Gm2436	predicted gene 2436	-4.78196	2.06753e-10	2.11259e-08
ENSMUSG00000026874	Hc	hemolytic complement	-4.80282	8.73643e-06	0.000255521
ENSMUSG00000103332	Pcdhga2	protocadherin gamma subfamily A, 2	-4.86741	5.37741e-06	0.000168401
ENSMUSG00000069515	Lyz1	lysozyme 1	-4.89714	0.000453595	0.00697906
ENSMUSG00000021919	Chat	choline acetyltransferase	-4.93741	7.34409e-24	3.44308e-21
ENSMUSG00000073409	H2-Q6	histocompatibility 2, Q region locus 6	-4.93927	3.27359e-07	1.46576e-05
ENSMUSG00000057719	Sh3rf2	SH3 domain containing ring finger 2	-5.1276	6.04534e-30	3.56899e-27
ENSMUSG00000092541	Gm20537	predicted gene 20537	-5.1936	0.00137447	0.0162651
ENSMUSG00000109450	Gm39043	predicted gene, 39043	-5.20322	2.40884e-13	4.21944e-11
ENSMUSG00000044533	Rps2	ribosomal protein S2	-5.28002	1.65348e-05	0.000436367
ENSMUSG00000076128	Mir686	microRNA 686	-5.39946	0.000230855	0.00396106
ENSMUSG00000095079	Igha	immunoglobulin heavy constant alpha	-5.41272	3.03725e-30	1.86207e-27
ENSMUSG00000058260	Serpina9	serine (or cysteine) peptidase inhibitor, clade A (alpha-1 antiproteinase, antitrypsin), member 9	-5.42311	3.86692e-38	4.74144e-35
ENSMUSG00000032259	Drd2	dopamine receptor D2	-5.49763	4.33513e-53	1.72755e-49
ENSMUSG00000031074	Fgf3	fibroblast growth factor 3	-5.53846	7.17399e-14	1.32969e-11
ENSMUSG00000076612	Ighg2c	immunoglobulin heavy constant gamma 2C	-5.55939	1.56652e-12	2.27003e-10
ENSMUSG00000015452	Ager	advanced glycosylation end product-specific receptor	-5.60476	1.19925e-08	8.23968e-07
ENSMUSG00000076609	Igkc	immunoglobulin kappa constant	-5.61031	1.54e-34	1.53422e-31
ENSMUSG00000022097	Sftpc	surfactant associated protein C	-5.61605	2.02824e-08	1.33046e-06
ENSMUSG00000095648	Gm2004	predicted gene 2004	-5.70576	0.000145752	0.00270463
ENSMUSG00000107470	Gm3375	predicted gene 3375	-5.7712	1.14787e-39	2.033e-36
ENSMUSG00000059864	Olfr1393	olfactory receptor 1393	-5.87242	4.88438e-13	7.86434e-11
ENSMUSG00000096712	Gm15454	predicted gene 15454	-6.13319	1.62888e-07	8.13927e-06
ENSMUSG00000093460	Six3os1	SIX homeobox 3, opposite strand 1	-6.15136	1.41142e-18	3.81323e-16
ENSMUSG00000112003	Gm4864	predicted gene 4864	-6.30102	6.45788e-16	1.49186e-13
ENSMUSG00000023964	Calcr	calcitonin receptor	-6.3017	1.19899e-09	1.04437e-07
ENSMUSG00000028072	Ntrk1	neurotrophic tyrosine kinase, receptor, type 1	-6.61059	1.10139e-21	4.08283e-19
ENSMUSG00000044719	E230025N22Rik	Riken cDNA E230025N22 gene	-6.70505	2.0344e-17	5.06692e-15
ENSMUSG00000096225	Lhx8	LIM homeobox protein 8	-6.82713	5.57682e-18	1.45729e-15
ENSMUSG00000038805	Six3	sine oculis-related homeobox 3	-6.83037	2.64755e-17	6.49261e-15
ENSMUSG00000022949	Clic6	chloride intracellular channel 6	-6.89754	3.46929e-32	2.30419e-29
ENSMUSG00000004341	Gpx6	glutathione peroxidase 6	-6.99676	9.3632e-23	4.14582e-20
ENSMUSG00000074527	Gm14296	predicted gene 14296	-7.99894	1.1098e-05	0.000314214
ENSMUSG00000086503	Xist	inactive X specific transcripts	-9.11944	0.000150812	0.00279393
ENSMUSG00000112343	Sfta3-ps	surfactant associated 3, pseudogene	-10.2535	3.60632e-19	1.0085e-16
ENSMUSG00000114923	Gm49345	predicted gene, 49345	-10.5586	4.38344e-07	1.89077e-05
ENSMUSG00000032473	Cldn18	claudin 18	-11.1426	1.02833e-07	5.44571e-06
ENSMUSG00000021848	Otx2	orthodenticle homeobox 2	-11.2147	8.69678e-18	2.23592e-15
ENSMUSG00000031506	Ptpn7	protein tyrosine phosphatase, non-receptor type 7	-11.7132	5.20352e-22	2.02303e-19
ENSMUSG00000029155	Spata18	spermatogenesis associated 18	-11.7308	8.43042e-16	1.89269e-13
ENSMUSG00000102483	Catspere1	cation channel sperm associated auxiliary subunit epsilon 1	-11.8462	4.56027e-07	1.95932e-05
ENSMUSG00000029917	Qrfprl	pyroglutamylated RFamide peptide receptor like	-11.8961	3.01018e-23	1.37092e-20
ENSMUSG00000076613	Ighg2b	immunoglobulin heavy constant gamma 2B	-11.9059	2.6618e-11	3.05245e-09
ENSMUSG00000029188	Slc34a2	solute carrier family 34 (sodium phosphate), member 2	-12.1166	2.54088e-08	1.65313e-06
ENSMUSG00000021795	Sftpd	surfactant associated protein D	-12.1261	1.30564e-07	6.75712e-06
ENSMUSG00000053063	Clec12a	C-type lectin domain family 12, member a	-12.1313	3.17906e-32	2.20323e-29
ENSMUSG00000056973	Ces1d	carboxylesterase 1D	-12.271	4.97491e-08	2.87319e-06
ENSMUSG00000034774	Dsg1c	desmoglein 1 gamma	-12.4019	1.45229e-28	8.2677e-26
ENSMUSG00000108596	Gm49368	predicted gene, 49368	-12.6894	2.50425e-05	0.00061984
ENSMUSG00000029375	Cxcl15	chemokine (C-X-C motif) ligand 15	-12.7533	3.10615e-08	1.94165e-06
ENSMUSG00000091400	Gm6356	predicted gene 6356	-12.7908	5.85822e-17	1.37323e-14
ENSMUSG00000117011	E130008D07Rik	RIKEN cDNA E130008D07 gene	-13.128	1.58014e-49	4.1979e-46
ENSMUSG00000026649	Cfap126	cilia and flagella associated protein 126	-13.209	4.27132e-28	2.34775e-25
ENSMUSG00000042258	Isl1	ISL1 transcription factor, LIM/homeodomain	-13.3836	2.47355e-38	3.5844e-35
ENSMUSG00000079466	Prdm12	PR domain containing 12	-13.6764	1.01191e-33	8.48938e-31
ENSMUSG00000021789	Sftpa1	surfactant associated protein A1	-13.7809	4.91691e-09	3.65924e-07
ENSMUSG00000056370	Sftpb	surfactant associated protein B	-13.8347	9.51948e-09	6.71418e-07
ENSMUSG00000094108	Gm17258	predicted gene, 17258	-13.9295	2.77285e-08	1.77271e-06
ENSMUSG00000070306	Ccdc153	coiled-coil domain containing 153	-14.017	6.65093e-40	1.3252e-36
ENSMUSG00000043164	Tmem212	transmembrane protein 212	-14.2359	2.03784e-22	8.5482e-20
ENSMUSG00000024653	Scgb1a1	secretoglobin, family 1A, member 1 (uteroglobin)	-18.9383	4.90284e-10	4.57025e-08
