# Supplementary material for: RNA-seq co-expression network analysis reveals anxiolytic behavior of mice with Efnb2 knockout in parvalbumin+ neurons
Source: Mol Brain. 2021 Jul 19;14:118. doi: 10.1186/s13041-021-00829-z (PMC8287822; doi:10.1186/s13041-021-00829-z)
Supplement: Supplementary file 3 — Additional file 3. GO enrichment analysis for genes in DEG1 and DEG2. [file 13041_2021_829_MOESM3_ESM.xlsx]

## Sheet: Sheet1
GO enrichment analysis for genes in DEG1
biological process								cellular component								molecular function
ID	Description	pvalue	p.adjust	qvalue	geneID	Count		ID	Description	pvalue	p.adjust	qvalue	geneID	Count		ID	Description	pvalue	p.adjust	qvalue	geneID	Count
GO:0006936	muscle contraction	2.82065e-06	0.00757142	0.0064941	Scn10a/Jsrp1/Drd2/Edn1/Myh1/Kcna5/Nos1/Myh6/Bdkrb2/Dsg2/Met/Adora2b/Myh7/Mybpc3	14		GO:0042611	MHC protein complex	3.65046e-06	0.00110609	0.000995232	H2-Aa/H2-T23/H2-Ab1/Cd74/H2-K1	5		GO:0033204	ribonuclease P RNA binding	0.000133116	0.0444928	0.0418644	Pop5/Pop4/Pop1	3
GO:0002027	regulation of heart rate	7.34137e-06	0.00757142	0.0064941	Scn10a/Drd2/Edn1/Kcna5/Myh6/Dsg2/Myh7/Mybpc3	8		GO:0032982	myosin filament	2.60281e-05	0.00394325	0.00354803	Myh1/Myh6/Myh7/Mybpc3	4		GO:0035325	Toll-like receptor binding	0.000391318	0.0499849	0.047032	S100a9/S100a8/Cd36	3
GO:0002478	antigen processing and presentation of exogenous peptide antigen	7.41811e-06	0.00757142	0.0064941	H2-Aa/H2-T23/H2-Ab1/Cd74/H2-K1	5		GO:0030681	multimeric ribonuclease P complex	0.00013256	0.0133886	0.0120467	Pop5/Pop4/Pop1	3		GO:0004549	tRNA-specific ribonuclease activity	0.000485332	0.0499849	0.047032	Pop5/Pop4/Pop1	3
GO:0003012	muscle system process	2.35713e-05	0.0147652	0.0126643	Scn10a/Jsrp1/Drd2/Myoc/Edn1/Myh1/Kcna5/Nos1/Myh6/Bdkrb2/Dsg2/Met/Adora2b/Myh7/Mybpc3	15		GO:0005771	multivesicular body	0.000200253	0.0151692	0.0136489	Sftpb/Sftpa1/Sftpc/H2-Ab1/Cd74	5		GO:0042287	MHC protein binding	0.000553096	0.0499849	0.047032	H2-T23/Cd74/Cd4/H2-K1	4
GO:0002821	positive regulation of adaptive immune response	3.22611e-05	0.0164639	0.0141213	Ighg1/H2-T23/H2-Ab1/Cd74/Cd274/Cd4/H2-K1/Fzd5/Ccl19	9		GO:0016460	myosin II complex	0.000308598	0.0155842	0.0140223	Myh1/Myh6/Myh7	3		GO:0042277	peptide binding	0.000613675	0.0499849	0.047032	Ager/Cd36/H2-Aa/H2-T23/H2-Ab1/Cd74/Ppih/Gpr149/H2-K1/Fzd5/Tnpo1	11
GO:0043123	positive regulation of I-kappaB kinase/NF-kappaB signaling	4.66903e-05	0.0190631	0.0163507	Ltf/Cx3cl1/Cd36/Cd74/Casp1/Cd4/Mtdh/Ccl19	8		GO:0030677	ribonuclease P complex	0.000308598	0.0155842	0.0140223	Pop5/Pop4/Pop1	3		GO:0042608	T cell receptor binding	0.000714071	0.0499849	0.047032	H2-T23/Eps8l1/H2-K1	3
GO:0006941	striated muscle contraction	5.03294e-05	0.0190631	0.0163507	Scn10a/Jsrp1/Kcna5/Nos1/Myh6/Dsg2/Met/Myh7/Mybpc3	9		GO:0016459	myosin complex	0.00254678	0.105255	0.0947062	Mlph/Myh1/Myh6/Myh7	4		GO:0019838	growth factor binding	0.000991638	0.0569609	0.0535959	Cd36/Ntf3/Igfbp4/Il1r2/Htra4/Col3a1/Il11ra2	7
GO:1903522	regulation of blood circulation	5.60313e-05	0.0190631	0.0163507	Ager/Scn10a/Cx3cl1/Drd2/Edn1/Kcna5/Nos1/Myh6/Dsg2/Myh7/Mybpc3	11		GO:0062023	collagen-containing extracellular matrix	0.00277902	0.105255	0.0947062	Sftpb/Sftpa1/Myoc/Vwf/Col6a6/Angptl4/Mamdc2/Col3a1/Col17a1/Abi3bp/Angptl2	11		GO:0005516	calmodulin binding	0.00104622	0.0569609	0.0535959	Pcyt1a/Myh1/Nos1/Myh6/Ndufaf4/Kcnq2/Invs/Myh7	8
GO:0030593	neutrophil chemotaxis	7.44923e-05	0.0212122	0.018194	S100a9/S100a8/Cx3cl1/Cd74/Edn1/Ccl6/Ccl19	7		GO:0005732	small nucleolar ribonucleoprotein complex	0.00348045	0.11627	0.104616	Pop5/Pop4/Pop1	3		GO:0036041	long-chain fatty acid binding	0.00116938	0.0572997	0.0539147	S100a9/S100a8/Cd36	3
GO:0002819	regulation of adaptive immune response	7.62031e-05	0.0212122	0.018194	Ighg1/Ager/H2-T23/H2-Ab1/Cd74/Cd274/Cd4/H2-K1/Fzd5/Ccl19	10		GO:1902555	endoribonuclease complex	0.00383728	0.11627	0.104616	Pop5/Pop4/Pop1	3		GO:0042605	peptide antigen binding	0.0014107	0.0628402	0.0591279	H2-Aa/H2-T23/H2-Ab1/H2-K1	4
GO:0060047	heart contraction	0.000103405	0.0239457	0.0205385	Scn10a/Drd2/Edn1/Kcna5/Nos1/Myh6/Dsg2/Met/Myh7/Mybpc3	10		GO:0046581	intercellular canaliculus	0.00473589	0.130452	0.117378	Mtdh/Abcb1b	2		GO:0033218	amide binding	0.00315401	0.108541	0.102129	Ager/Cd36/H2-Aa/H2-T23/H2-Ab1/Cd74/Ppih/Gpr149/H2-K1/Fzd5/Tnpo1	11
GO:0032650	regulation of interleukin-1 alpha production	0.00012234	0.0239457	0.0205385	Cx3cl1/Casp1/Il1r2	3		GO:1905348	endonuclease complex	0.00644188	0.159655	0.143654	Pop5/Pop4/Pop1	3		GO:0016891	endoribonuclease activity, producing 5'-phosphomonoesters	0.00315736	0.108541	0.102129	Pop5/Pop4/Pop1	3
GO:0008016	regulation of heart contraction	0.000122481	0.0239457	0.0205385	Scn10a/Drd2/Edn1/Kcna5/Nos1/Myh6/Dsg2/Myh7/Mybpc3	9		GO:0042612	MHC class I protein complex	0.0068499	0.159655	0.143654	H2-T23/H2-K1	2		GO:0019955	cytokine binding	0.00331404	0.108541	0.102129	Ager/Cd36/Cd74/Il1r2/Cd4/Il11ra2	6
GO:0032612	interleukin-1 production	0.000144726	0.0239457	0.0205385	Ager/Cx3cl1/Cd36/Casp1/Il1r2/Fzd5/Ccl19	7		GO:0000137	Golgi cis cisterna	0.00803922	0.173992	0.156553	Lyz2/Golt1a	2		GO:0001540	amyloid-beta binding	0.00332268	0.108541	0.102129	Ager/Cd36/Cd74/Fzd5	4
GO:0002824	positive regulation of adaptive immune response based on somatic recombination of immune receptors built from immunoglobulin superfamily domains	0.000145769	0.0239457	0.0205385	Ighg1/H2-T23/H2-Ab1/Cd274/Cd4/H2-K1/Fzd5/Ccl19	8		GO:0030141	secretory granule	0.0106616	0.190189	0.171127	Scgb1a1/Sftpb/Sftpc/Ltf/Drd2/Edn1/Lyz2/Nos1/Vwf/Scg5	10		GO:0004896	cytokine receptor activity	0.00389916	0.119412	0.112357	Cd74/Il1r2/Cd4/Gm13305/Il11ra2	5
GO:0051092	positive regulation of NF-kappaB transcription factor activity	0.000145769	0.0239457	0.0205385	Ager/Ltf/Cx3cl1/Cd36/Tnfrsf8/Irak3/Mtdh/Rab7b	8		GO:0042599	lamellar body	0.0121131	0.190189	0.171127	Sftpb/Sftpc	2		GO:0050544	arachidonic acid binding	0.00474945	0.136896	0.128809	S100a9/S100a8	2
GO:0051480	regulation of cytosolic calcium ion concentration	0.000148214	0.0239457	0.0205385	Cdh23/Cx3cl1/Cd36/Jsrp1/Drd2/Edn1/Kcna5/Cd4/Nos1/Bdkrb2/Gpr17/Aplnr/Ccl19	13		GO:0071556	integral component of lumenal side of endoplasmic reticulum membrane	0.0121131	0.190189	0.171127	H2-T23/H2-K1	2		GO:0050542	icosanoid binding	0.00576453	0.148664	0.139882	S100a9/S100a8	2
GO:0003015	heart process	0.000148585	0.0239457	0.0205385	Scn10a/Drd2/Edn1/Kcna5/Nos1/Myh6/Dsg2/Met/Myh7/Mybpc3	10		GO:0098553	lumenal side of endoplasmic reticulum membrane	0.0121131	0.190189	0.171127	H2-T23/H2-K1	2		GO:0050543	icosatetraenoic acid binding	0.00576453	0.148664	0.139882	S100a9/S100a8	2
GO:0002579	positive regulation of antigen processing and presentation	0.00016694	0.0255585	0.0219218	H2-Ab1/Cd74/Ccl19	3		GO:0005788	endoplasmic reticulum lumen	0.0126567	0.190189	0.171127	Ntf3/Edn1/Lyz2/Cd4	4		GO:0030881	beta-2-microglobulin binding	0.00686938	0.1683	0.158357	H2-T23/H2-K1	2
GO:0002822	regulation of adaptive immune response based on somatic recombination of immune receptors built from immunoglobulin superfamily domains	0.000213138	0.028915	0.0248008	Ighg1/Ager/H2-T23/H2-Ab1/Cd274/Cd4/H2-K1/Fzd5/Ccl19	9		GO:0044291	cell-cell contact zone	0.0126567	0.190189	0.171127	Myh1/Kcna5/Dsg2/Opalin	4		GO:0004857	enzyme inhibitor activity	0.00926778	0.206901	0.194678	Scgb1a1/Ltf/Ngp/Serpina3n/Arrb1/Fbxo5/Spink8/Angptl4/Scg5/Styx	10
GO:0032675	regulation of interleukin-6 production	0.000219166	0.028915	0.0248008	Ager/Cd36/Cd74/Arrb1/Irak3/Met/Adora2b/Rab7b	8		GO:0005614	interstitial matrix	0.0136333	0.190189	0.171127	Mamdc2/Abi3bp	2		GO:0016893	endonuclease activity, active with either ribo- or deoxyribonucleic acids and producing 5'-phosphomonoesters	0.00928943	0.206901	0.194678	Pop5/Pop4/Pop1	3
GO:0032610	interleukin-1 alpha production	0.000220897	0.028915	0.0248008	Cx3cl1/Casp1/Il1r2	3		GO:0034702	ion channel complex	0.0138091	0.190189	0.171127	Scn10a/Ano2/Clcnka/Kcna5/Cnih3/Lrrtm4/Kcnq2/Lrrc26	8		GO:0140375	immune receptor activity	0.0100408	0.213913	0.201275	Cd74/Il1r2/Cd4/Gm13305/Il11ra2	5
GO:0002460	adaptive immune response based on somatic recombination of immune receptors built from immunoglobulin superfamily domains	0.000226636	0.028915	0.0248008	Ighg1/Ager/Ighg2c/H2-T23/H2-Ab1/Cd74/Cd274/C1s1/C4b/Cd4/Nras/H2-K1/Fzd5/Ccl19	14		GO:0030017	sarcomere	0.0151288	0.199305	0.17933	Myh1/Kcna5/Nos1/Myh6/Myh7/Mybpc3	6		GO:0033293	monocarboxylic acid binding	0.0112562	0.215271	0.202553	S100a9/S100a8/Cd36/Cyp26b1	4
GO:0042391	regulation of membrane potential	0.000253892	0.0310968	0.0266721	Ltf/Scn10a/Cx3cl1/Cd36/Glrx/Myoc/Casp1/Edn1/Kcna5/Cnih3/Dsg2/Pmaip1/Met/Kcnq2	14		GO:0033268	node of Ranvier	0.0169063	0.207302	0.186525	Myoc/Kcnq2	2		GO:0008009	chemokine activity	0.0112771	0.215271	0.202553	Cx3cl1/Ccl6/Ccl19	3
GO:0001682	tRNA 5'-leader removal	0.000284987	0.0335627	0.0287871	Pop5/Pop4/Pop1	3		GO:0005791	rough endoplasmic reticulum	0.0171041	0.207302	0.186525	Scgb1a1/Sftpa1/Edn1/Lyz2	4		GO:0003774	motor activity	0.0114225	0.215271	0.202553	Dnah6/Myh1/Dnal1/Myh6/Myh7	5
GO:1990266	neutrophil migration	0.000303226	0.0343881	0.0294951	S100a9/S100a8/Cx3cl1/Cd74/Edn1/Ccl6/Ccl19	7		GO:1902495	transmembrane transporter complex	0.0183565	0.209354	0.188372	Scn10a/Ano2/Clcnka/Kcna5/Cnih3/Lrrtm4/Kcnq2/Lrrc26	8		GO:0042288	MHC class I protein binding	0.0169533	0.301796	0.283967	H2-T23/H2-K1	2
GO:0071621	granulocyte chemotaxis	0.000334269	0.0355084	0.030456	S100a9/S100a8/Cx3cl1/Cd74/Edn1/Ccl6/Ccl19	7		GO:0098576	lumenal side of membrane	0.0186553	0.209354	0.188372	H2-T23/H2-K1	2		GO:0005504	fatty acid binding	0.0176948	0.301796	0.283967	S100a9/S100a8/Cd36	3
GO:0032635	interleukin-6 production	0.000347494	0.0355084	0.030456	Ager/Cd36/Cd74/Arrb1/Irak3/Met/Adora2b/Rab7b	8		GO:1990351	transporter complex	0.0206502	0.223464	0.201067	Scn10a/Ano2/Clcnka/Kcna5/Cnih3/Lrrtm4/Kcnq2/Lrrc26	8		GO:0001664	G protein-coupled receptor binding	0.0178614	0.301796	0.283967	Cx3cl1/Arrb1/Myoc/Edn1/Rtp1/Bdkrb2/Ccl6/Ccl19	8
GO:0060048	cardiac muscle contraction	0.000350719	0.0355084	0.030456	Scn10a/Kcna5/Myh6/Dsg2/Met/Myh7/Mybpc3	7		GO:0045177	apical part of cell	0.0232042	0.242444	0.218145	Slc34a2/Ager/Cdh23/Cd36/Clcnka/Kcna5/Mtdh/Dsg2/Slc9a3/Abcb1b	10		GO:0005201	extracellular matrix structural constituent	0.0208179	0.32312	0.304032	Vwf/Col6a6/Col3a1/Col17a1/Abi3bp	5
GO:0086069	bundle of His cell to Purkinje myocyte communication	0.00035996	0.0355084	0.030456	Scn10a/Kcna5/Dsg2	3		GO:0030016	myofibril	0.0255637	0.256603	0.230885	Myh1/Kcna5/Nos1/Myh6/Myh7/Mybpc3	6		GO:0048020	CCR chemokine receptor binding	0.0215243	0.32312	0.304032	Cx3cl1/Ccl6/Ccl19	3
GO:0070372	regulation of ERK1 and ERK2 cascade	0.000371087	0.0355084	0.030456	Ager/Cx3cl1/Cd36/Cd74/Drd2/Arrb1/Cd4/Atf3/Ccl6/Styx/Ccl19	11		GO:0005858	axonemal dynein complex	0.0263619	0.256603	0.230885	Dnah6/Dnal1	2		GO:0019865	immunoglobulin binding	0.0224316	0.32312	0.304032	Cd4/Vwf	2
GO:0070374	positive regulation of ERK1 and ERK2 cascade	0.000419577	0.0385281	0.033046	Ager/Cx3cl1/Cd36/Cd74/Drd2/Arrb1/Cd4/Ccl6/Ccl19	9		GO:0014704	intercalated disc	0.0279469	0.256603	0.230885	Myh1/Kcna5/Dsg2	3		GO:0031690	adrenergic receptor binding	0.0224316	0.32312	0.304032	Arrb1/Bdkrb2	2
GO:0010935	regulation of macrophage cytokine production	0.000446539	0.0385281	0.033046	Cd36/Cd74/Irak3	3		GO:0031985	Golgi cisterna	0.0279469	0.256603	0.230885	Lyz2/H2-K1/Golt1a	3		GO:0046965	retinoid X receptor binding	0.0224316	0.32312	0.304032	Sumo2/Hmga1	2
GO:0099116	tRNA 5'-end processing	0.000446539	0.0385281	0.033046	Pop5/Pop4/Pop1	3		GO:0005770	late endosome	0.0293318	0.261361	0.235165	Sftpb/Sftpa1/Sftpc/H2-Ab1/Cd74/Rab7b	6		GO:0003823	antigen binding	0.023701	0.32312	0.304032	Ighg1/Ighg2c/H2-Aa/H2-T23/H2-Ab1/H2-K1	6
GO:0097529	myeloid leukocyte migration	0.000463704	0.0385281	0.033046	Ager/S100a9/S100a8/Cx3cl1/Cd74/Edn1/Mmp28/Ccl6/Ccl19	9		GO:0030670	phagocytic vesicle membrane	0.030618	0.261361	0.235165	H2-T23/H2-K1	2		GO:0030506	ankyrin binding	0.0243989	0.32312	0.304032	Flnc/Kcnq2	2
GO:0042129	regulation of T cell proliferation	0.000474827	0.0385281	0.033046	Scgb1a1/Ager/H2-Aa/H2-T23/H2-Ab1/Cd274/Cd4/Ccl19	8		GO:0034703	cation channel complex	0.0310527	0.261361	0.235165	Scn10a/Kcna5/Cnih3/Lrrtm4/Kcnq2/Lrrc26	6		GO:0030898	actin-dependent ATPase activity	0.0243989	0.32312	0.304032	Myh6/Myh7	2
GO:0050727	regulation of inflammatory response	0.00050658	0.0385281	0.033046	Scgb1a1/Ighg1/Ager/S100a9/S100a8/Cx3cl1/H2-T23/Casp1/Il1r2/Smpdl3b/Gpr17/Adora2b	12		GO:0016324	apical plasma membrane	0.033277	0.266705	0.239974	Slc34a2/Ager/Clcnka/Kcna5/Mtdh/Dsg2/Slc9a3/Abcb1b	8		GO:0004521	endoribonuclease activity	0.0268974	0.346835	0.326346	Pop5/Pop4/Pop1	3
GO:0032652	regulation of interleukin-1 production	0.000532738	0.0385281	0.033046	Ager/Cx3cl1/Casp1/Il1r2/Fzd5/Ccl19	6		GO:0043292	contractile fiber	0.0334482	0.266705	0.239974	Myh1/Kcna5/Nos1/Myh6/Myh7/Mybpc3	6		GO:0000030	mannosyltransferase activity	0.0307012	0.374688	0.352553	Pigb/Sdf2l1	2
GO:0007512	adult heart development	0.000545423	0.0385281	0.033046	Myh6/Myh7/Aplnr	3		GO:0032281	AMPA glutamate receptor complex	0.0374694	0.291109	0.261932	Cnih3/Lrrtm4	2		GO:0000146	microfilament motor activity	0.0307012	0.374688	0.352553	Myh6/Myh7	2
GO:0018119	peptidyl-cysteine S-nitrosylation	0.000545423	0.0385281	0.033046	S100a9/S100a8/Nos1	3		GO:0042470	melanosome	0.0423308	0.312835	0.281481	Mlph/Dct	2		GO:0004222	metalloendopeptidase activity	0.0313514	0.374688	0.352553	Adam33/Mmp28/Mmp11/Tll2	4
GO:0019886	antigen processing and presentation of exogenous peptide antigen via MHC class II	0.000545423	0.0385281	0.033046	H2-Aa/H2-Ab1/Cd74	3		GO:0048770	pigment granule	0.0423308	0.312835	0.281481	Mlph/Dct	2		GO:0031406	carboxylic acid binding	0.033639	0.392455	0.36927	S100a9/S100a8/Cd36/Castor1/Ddc/Cyp26b1	6
GO:0034121	regulation of toll-like receptor signaling pathway	0.000552452	0.0385281	0.033046	Ltf/Cd36/Irak3/Smpdl3b/Rab7b	5		GO:0030018	Z disc	0.0438834	0.316588	0.284857	Kcna5/Nos1/Myh6/Myh7	4		GO:0004869	cysteine-type endopeptidase inhibitor activity	0.0368417	0.418396	0.393679	Ltf/Ngp/Arrb1	3
GO:0034341	response to interferon-gamma	0.000553637	0.0385281	0.033046	Cx3cl1/H2-Aa/H2-Ab1/Casp1/Ccl6/Rab7b/Ccl19	7		GO:0008076	voltage-gated potassium channel complex	0.0497891	0.342866	0.308502	Kcna5/Kcnq2/Lrrc26	3		GO:0005520	insulin-like growth factor binding	0.0375702	0.418396	0.393679	Igfbp4/Htra4	2
GO:0070371	ERK1 and ERK2 cascade	0.000581197	0.0395472	0.0339201	Ager/Cx3cl1/Cd36/Cd74/Drd2/Arrb1/Cd4/Atf3/Ccl6/Styx/Ccl19	11		GO:0031526	brush border membrane	0.0497891	0.342866	0.308502	Slc34a2/Cd36/Slc9a3	3		GO:0005251	delayed rectifier potassium channel activity	0.0399786	0.435323	0.409606	Kcna5/Kcnq2	2
GO:0055074	calcium ion homeostasis	0.000629103	0.0418764	0.0359179	Ager/Cdh23/Cx3cl1/Cd36/Jsrp1/Drd2/Edn1/Kcna5/Cd4/Nos1/Bdkrb2/Gpr17/Aplnr/Ccl19	14		GO:0005581	collagen trimer	0.0545892	0.367567	0.330727	Col6a6/Col3a1/Col17a1	3		GO:0008144	drug binding	0.040916	0.435844	0.410096	Lcn2/Drd2/Ppih/Top2a	4
GO:0010934	macrophage cytokine production	0.000657284	0.0419292	0.0359632	Cd36/Cd74/Irak3	3		GO:0045178	basal part of cell	0.0579078	0.374652	0.337102	Ager/Edn1/Met	3		GO:0017022	myosin binding	0.0424258	0.438845	0.41292	Myoc/Mlph/Mybpc3	3
GO:0017014	protein nitrosylation	0.000657284	0.0419292	0.0359632	S100a9/S100a8/Nos1	3		GO:0031674	I band	0.0590424	0.374652	0.337102	Kcna5/Nos1/Myh6/Myh7	4		GO:0043177	organic acid binding	0.0437256	0.438845	0.41292	S100a9/S100a8/Cd36/Castor1/Ddc/Cyp26b1	6
GO:0050670	regulation of lymphocyte proliferation	0.000680108	0.04193	0.0359639	Scgb1a1/Ager/H2-Aa/H2-T23/H2-Ab1/Cd74/Cd274/Cd4/Ccl19	9		GO:0016528	sarcoplasm	0.0596022	0.374652	0.337102	Jsrp1/Nos1/Flnc	3		GO:0097110	scaffold protein binding	0.0438845	0.438845	0.41292	Casp1/Kcna5/Nos1	3
GO:0043122	regulation of I-kappaB kinase/NF-kappaB signaling	0.000684683	0.04193	0.0359639	Ltf/Cx3cl1/Cd36/Cd74/Casp1/Cd4/Mtdh/Ccl19	8		GO:0031672	A band	0.0610136	0.374652	0.337102	Myh1/Mybpc3	2		GO:0042974	retinoic acid receptor binding	0.0449646	0.440653	0.414621	Sumo2/Hmga1	2
GO:0032944	regulation of mononuclear cell proliferation	0.000745445	0.0447559	0.0383877	Scgb1a1/Ager/H2-Aa/H2-T23/H2-Ab1/Cd74/Cd274/Cd4/Ccl19	9		GO:0001725	stress fiber	0.0630602	0.374652	0.337102	Mlph/Myh6/Myh7	3		GO:0047485	protein N-terminus binding	0.0484915	0.454278	0.427441	Cdh23/Glrx/Vwf/Kcnq2	4
GO:0034471	ncRNA 5'-end processing	0.000782771	0.0460932	0.0395347	Pop5/Pop4/Pop1	3		GO:0097517	contractile actin filament bundle	0.0630602	0.374652	0.337102	Mlph/Myh6/Myh7	3		GO:0042379	chemokine receptor binding	0.0499657	0.454278	0.427441	Cx3cl1/Ccl6/Ccl19	3
GO:0001819	positive regulation of cytokine production	0.000819307	0.0473343	0.0405992	Ager/Cx3cl1/Cd36/H2-T23/Cd74/Drd2/Cd274/Casp1/Nras/Fzd5/Adora2b/Rab7b/Ccl19	13		GO:0005795	Golgi stack	0.0648234	0.377721	0.339864	Lyz2/H2-K1/Golt1a	3		GO:0005244	voltage-gated ion channel activity	0.0519763	0.454278	0.427441	Scn10a/Clcnka/Kcna5/Kcnq2/Lrrc26	5
GO:0048002	antigen processing and presentation of peptide antigen	0.000882894	0.0500634	0.04294	H2-Aa/H2-T23/H2-Ab1/Cd74/H2-K1	5		GO:0034705	potassium channel complex	0.0702478	0.401605	0.361354	Kcna5/Kcnq2/Lrrc26	3		GO:0022832	voltage-gated channel activity	0.0519763	0.454278	0.427441	Scn10a/Clcnka/Kcna5/Kcnq2/Lrrc26	5
GO:0050921	positive regulation of chemotaxis	0.000909907	0.0504414	0.0432642	Ager/Cx3cl1/Ntf3/Cd74/Edn1/Met/Ccl19	7		GO:0030666	endocytic vesicle membrane	0.0788313	0.43137	0.388135	H2-T23/H2-K1	2		GO:0004175	endopeptidase activity	0.0527721	0.454278	0.427441	Ltf/St14/Casp1/C1s1/Adam33/Mmp28/Htra4/Mmp11/Tll2	9
GO:0060081	membrane hyperpolarization	0.000922508	0.0504414	0.0432642	Casp1/Kcna5/Kcnq2	3		GO:0032432	actin filament bundle	0.0797251	0.43137	0.388135	Mlph/Myh6/Myh7	3		GO:0003755	peptidyl-prolyl cis-trans isomerase activity	0.0528446	0.454278	0.427441	Ppih/Fkbp11	2
GO:0007159	leukocyte cell-cell adhesion	0.000947228	0.0508844	0.0436442	Scgb1a1/Ager/S100a9/S100a8/H2-Aa/H2-T23/H2-Ab1/Cd74/Cd274/Cd4/Ccl19	11		GO:0042641	actomyosin	0.0797251	0.43137	0.388135	Mlph/Myh6/Myh7	3		GO:1901567	fatty acid derivative binding	0.0528446	0.454278	0.427441	S100a9/S100a8	2
GO:0002683	negative regulation of immune system process	0.00106168	0.0549679	0.0471466	Scgb1a1/Cx3cl1/H2-Aa/H2-T23/H2-Ab1/Cd74/Drd2/Cd274/Mmp28/Irak3/Smpdl3b/Gpr17/Col3a1	13		GO:0034707	chloride channel complex	0.0850906	0.452324	0.406989	Ano2/Clcnka	2		GO:0015175	neutral amino acid transmembrane transporter activity	0.0555727	0.456254	0.4293	Slc38a6/Slc36a1	2
GO:0000966	RNA 5'-end processing	0.0010771	0.0549679	0.0471466	Pop5/Pop4/Pop1	3		GO:0005902	microvillus	0.0917857	0.453584	0.408124	Slc34a2/Lyz2/Cbr1	3		GO:1901681	sulfur compound binding	0.0589705	0.456254	0.4293	Ager/Ltf/Crispld2/Sult1a1/Lrrtm4/Abi3bp	6
GO:0002577	regulation of antigen processing and presentation	0.0010771	0.0549679	0.0471466	H2-Ab1/Cd74/Ccl19	3		GO:0008287	protein serine/threonine phosphatase complex	0.0947481	0.453584	0.408124	Ppp1r3e/Ppp4r2	2		GO:0005249	voltage-gated potassium channel activity	0.0598103	0.456254	0.4293	Kcna5/Kcnq2/Lrrc26	3
GO:0050870	positive regulation of T cell activation	0.00113378	0.0554994	0.0476025	Ager/H2-Aa/H2-T23/H2-Ab1/Cd74/Cd274/Cd4/Ccl19	8		GO:1903293	phosphatase complex	0.0947481	0.453584	0.408124	Ppp1r3e/Ppp4r2	2		GO:0016859	cis-trans isomerase activity	0.0611728	0.456254	0.4293	Ppih/Fkbp11	2
GO:0097530	granulocyte migration	0.00114544	0.0554994	0.0476025	S100a9/S100a8/Cx3cl1/Cd74/Edn1/Ccl6/Ccl19	7		GO:0030056	hemidesmosome	0.10084	0.453584	0.408124	Col17a1	1		GO:0030020	extracellular matrix structural constituent conferring tensile strength	0.0611728	0.456254	0.4293	Col6a6/Col3a1	2
GO:0050878	regulation of body fluid levels	0.00116527	0.0554994	0.0476025	S100a9/Cx3cl1/Cd36/Drd2/Edn1/Clcnka/Vwf/Cyp26b1/Met/Procr/Aplnr	11		GO:0090576	RNA polymerase III transcription regulator complex	0.10084	0.453584	0.408124	Gm29609	1		GO:0042056	chemoattractant activity	0.0611728	0.456254	0.4293	Cx3cl1/Ntf3	2
GO:0050918	positive chemotaxis	0.00116922	0.0554994	0.0476025	Ager/Cx3cl1/Ntf3/Met	4		GO:0030136	clathrin-coated vesicle	0.102377	0.453584	0.408124	Edn1/Lyz2/Vwf	3		GO:0016247	channel regulator activity	0.0658	0.456254	0.4293	Kcna5/Nos1/Cnih3/Lrrc26	4
GO:0071346	cellular response to interferon-gamma	0.00117814	0.0554994	0.0476025	Cx3cl1/H2-Ab1/Casp1/Ccl6/Rab7b/Ccl19	6		GO:0005583	fibrillar collagen trimer	0.110349	0.453584	0.408124	Col3a1	1		GO:0044325	ion channel binding	0.0658	0.456254	0.4293	Scn10a/Arrb1/Nos1/Lrrc26	4
GO:0070663	regulation of leukocyte proliferation	0.00121938	0.0561569	0.0481665	Scgb1a1/Ager/H2-Aa/H2-T23/H2-Ab1/Cd74/Cd274/Cd4/Ccl19	9		GO:0033646	host intracellular part	0.110349	0.453584	0.408124	Top2a	1		GO:0048306	calcium-dependent protein binding	0.0686531	0.456254	0.4293	S100a9/S100a8/Nos1	3
GO:0002495	antigen processing and presentation of peptide antigen via MHC class II	0.00124712	0.0561569	0.0481665	H2-Aa/H2-Ab1/Cd74	3		GO:0043656	host intracellular region	0.110349	0.453584	0.408124	Top2a	1		GO:0051015	actin filament binding	0.0730853	0.456254	0.4293	Vill/Eps8l1/Myh1/Myh6/Myh7	5
GO:0051481	negative regulation of cytosolic calcium ion concentration	0.00124712	0.0561569	0.0481665	Drd2/Kcna5/Nos1	3		GO:0060091	kinocilium	0.110349	0.453584	0.408124	Cdh23	1		GO:0004866	endopeptidase inhibitor activity	0.0766022	0.456254	0.4293	Ltf/Ngp/Serpina3n/Arrb1/Spink8	5
GO:0019882	antigen processing and presentation	0.00128873	0.0571898	0.0490524	H2-Aa/H2-T23/H2-Ab1/Cd74/H2-K1/Ccl19	6		GO:0061700	GATOR2 complex	0.110349	0.453584	0.408124	Castor1	1		GO:0005539	glycosaminoglycan binding	0.0766022	0.456254	0.4293	Ager/Ltf/Crispld2/Mamdc2/Abi3bp	5
GO:0010950	positive regulation of endopeptidase activity	0.00137615	0.0589901	0.0505965	Ager/S100a9/S100a8/Arrb1/Casp1/Pmaip1/Tnfrsf23	7		GO:0097732	9+2 non-motile cilium	0.110349	0.453584	0.408124	Cdh23	1		GO:0002020	protease binding	0.0784098	0.456254	0.4293	Lcn2/Vwf/Bdkrb2/Col3a1	4
GO:0032103	positive regulation of response to external stimulus	0.00138643	0.0589901	0.0505965	Ighg1/Ager/S100a9/S100a8/Cx3cl1/H2-T23/Ntf3/Cd74/Edn1/Met/Adora2b/Ccl19	12		GO:0098643	banded collagen fibril	0.110349	0.453584	0.408124	Col3a1	1		GO:0016853	isomerase activity	0.0798805	0.456254	0.4293	Ppih/Top2a/Fkbp11/Dct	4
GO:0006874	cellular calcium ion homeostasis	0.0013871	0.0589901	0.0505965	Cdh23/Cx3cl1/Cd36/Jsrp1/Drd2/Edn1/Kcna5/Cd4/Nos1/Bdkrb2/Gpr17/Aplnr/Ccl19	13		GO:0008328	ionotropic glutamate receptor complex	0.111488	0.453584	0.408124	Cnih3/Lrrtm4	2		GO:0030414	peptidase inhibitor activity	0.0839061	0.456254	0.4293	Ltf/Ngp/Serpina3n/Arrb1/Spink8	5
GO:0002504	antigen processing and presentation of peptide or polysaccharide antigen via MHC class II	0.00143312	0.0601126	0.0515593	H2-Aa/H2-Ab1/Cd74	3		GO:0045335	phagocytic vesicle	0.113428	0.453584	0.408124	H2-T23/H2-K1/Rab7b	3		GO:0046873	metal ion transmembrane transporter activity	0.0843683	0.456254	0.4293	Slc34a2/Scn10a/Pkdrej/Kcna5/Slc9a3/Kcnq2/Lrrc26/Slc39a2	8
GO:0071347	cellular response to interleukin-1	0.00150042	0.0620848	0.053251	Cx3cl1/Il1r2/Irak3/Ccl6/Ccl19	5		GO:0098878	neurotransmitter receptor complex	0.118386	0.453584	0.408124	Cnih3/Lrrtm4	2		GO:0008201	heparin binding	0.0843745	0.456254	0.4293	Ager/Ltf/Crispld2/Abi3bp	4
GO:0051091	positive regulation of DNA-binding transcription factor activity	0.00155473	0.0634744	0.0544428	Ager/Ltf/Cx3cl1/Cd36/Tnfrsf8/Edn1/Irak3/Mtdh/Rab7b	9		GO:0018995	host cellular component	0.119758	0.453584	0.408124	Top2a	1		GO:0015079	potassium ion transmembrane transporter activity	0.0843745	0.456254	0.4293	Kcna5/Slc9a3/Kcnq2/Lrrc26	4
GO:0045807	positive regulation of endocytosis	0.00166852	0.0663462	0.0569059	Ager/Cd36/Ntf3/Drd2/Arrb1/Ccl19	6		GO:0031143	pseudopodium	0.119758	0.453584	0.408124	Arrb1	1		GO:0061135	endopeptidase regulator activity	0.0889729	0.456254	0.4293	Ltf/Ngp/Serpina3n/Arrb1/Spink8	5
GO:1903555	regulation of tumor necrosis factor superfamily cytokine production	0.00166852	0.0663462	0.0569059	Ltf/Cd36/H2-T23/Cd274/Irak3/Ccl19	6		GO:0033643	host cell part	0.119758	0.453584	0.408124	Top2a	1		GO:0015077	monovalent inorganic cation transmembrane transporter activity	0.0902009	0.456254	0.4293	Slc34a2/Scn10a/Kcna5/Slc9a3/Kcnq2/Lrrc26/Slc36a1	7
GO:0042098	T cell proliferation	0.00169007	0.0663462	0.0569059	Scgb1a1/Ager/H2-Aa/H2-T23/H2-Ab1/Cd274/Cd4/Ccl19	8		GO:0034663	endoplasmic reticulum chaperone complex	0.119758	0.453584	0.408124	Sdf2l1	1		GO:0003779	actin binding	0.0914726	0.456254	0.4293	Vill/Eps8l1/Mlph/Myh1/Myh6/Flnc/Myh7/Mybpc3	8
GO:0034765	regulation of ion transmembrane transport	0.00175979	0.0677445	0.0581053	Ager/Scn10a/Cx3cl1/Glrx/Jsrp1/Drd2/Clcnka/Kcna5/Nos1/Cnih3/Kcnq2/Lrrc26/Aplnr	13		GO:0036156	inner dynein arm	0.119758	0.453584	0.408124	Dnah6	1		GO:0015459	potassium channel regulator activity	0.0949862	0.456254	0.4293	Kcna5/Lrrc26	2
GO:0022409	positive regulation of cell-cell adhesion	0.00177083	0.0677445	0.0581053	Ager/Cx3cl1/H2-Aa/H2-T23/H2-Ab1/Cd74/Cd274/Cd4/Ccl19	9		GO:0043657	host cell	0.119758	0.453584	0.408124	Top2a	1		GO:0005125	cytokine activity	0.0995721	0.456254	0.4293	Cx3cl1/Ctf1/Edn1/Ccl6/Ccl19	5
GO:0007249	I-kappaB kinase/NF-kappaB signaling	0.00179207	0.0677445	0.0581053	Ltf/Cx3cl1/Cd36/Cd74/Casp1/Cd4/Mtdh/Ccl19	8		GO:0098684	photoreceptor ribbon synapse	0.119758	0.453584	0.408124	Cdh23	1		GO:0001849	complement component C1q complex binding	0.100986	0.456254	0.4293	C4b	1
GO:0002523	leukocyte migration involved in inflammatory response	0.0018552	0.0683429	0.0586186	S100a9/S100a8/Cx3cl1	3		GO:0099056	integral component of presynaptic membrane	0.124909	0.46009	0.413977	Scn10a/Drd2/Prrt2	3		GO:0003796	lysozyme activity	0.100986	0.456254	0.4293	Lyz2	1
GO:0002718	regulation of cytokine production involved in immune response	0.00185826	0.0683429	0.0586186	Cd36/H2-T23/Cd74/Irak3/Fzd5	5		GO:0030286	dynein complex	0.125387	0.46009	0.413977	Dnah6/Dnal1	2		GO:0005041	low-density lipoprotein particle receptor activity	0.100986	0.456254	0.4293	Cd36	1
GO:0043280	positive regulation of cysteine-type endopeptidase activity involved in apoptotic process	0.00188762	0.0683429	0.0586186	S100a9/S100a8/Arrb1/Casp1/Pmaip1/Tnfrsf23	6		GO:0005766	primary lysosome	0.129068	0.46009	0.413977	Nos1	1		GO:0015386	potassium:proton antiporter activity	0.100986	0.456254	0.4293	Slc9a3	1
GO:0050863	regulation of T cell activation	0.00189717	0.0683429	0.0586186	Scgb1a1/Ager/H2-Aa/H2-T23/H2-Ab1/Cd74/Cd274/Cd4/Cyp26b1/Ccl19	10		GO:0042581	specific granule	0.129068	0.46009	0.413977	Ltf	1		GO:0019870	potassium channel inhibitor activity	0.100986	0.456254	0.4293	Kcna5	1
GO:0045785	positive regulation of cell adhesion	0.00193349	0.0688412	0.059046	Ager/Cx3cl1/Cd36/H2-Aa/H2-T23/H2-Ab1/Cd74/Myoc/Cd274/Cd4/Abi3bp/Ccl19	12		GO:0042582	azurophil granule	0.129068	0.46009	0.413977	Nos1	1		GO:1990763	arrestin family protein binding	0.100986	0.456254	0.4293	Arrb1	1
GO:0032731	positive regulation of interleukin-1 beta production	0.0020086	0.0691904	0.0593455	Ager/Casp1/Fzd5/Ccl19	4		GO:0001917	photoreceptor inner segment	0.132484	0.46141	0.415165	Cdh23/Nos1	2		GO:0005506	iron ion binding	0.101875	0.456254	0.4293	Lcn2/Ltf/Cyp2f2/Cyp26b1	4
GO:0030595	leukocyte chemotaxis	0.00201062	0.0691904	0.0593455	S100a9/S100a8/Cx3cl1/Cd74/Edn1/Mmp28/Ccl6/Ccl19	8		GO:0009925	basal plasma membrane	0.132484	0.46141	0.415165	Ager/Met	2		GO:0016709	oxidoreductase activity, acting on paired donors, with incorporation or reduction of molecular oxygen, NAD(P)H as one donor, and incorporation of one atom of oxygen	0.104962	0.456254	0.4293	Nos1/Cyp26b1	2
GO:0010952	positive regulation of peptidase activity	0.00201109	0.0691904	0.0593455	Ager/S100a9/S100a8/Arrb1/Casp1/Pmaip1/Tnfrsf23	7		GO:0000164	protein phosphatase type 1 complex	0.13828	0.471085	0.42387	Ppp1r3e	1		GO:0030170	pyridoxal phosphate binding	0.104962	0.456254	0.4293	Etnppl/Ddc	2
GO:0008277	regulation of G protein-coupled receptor signaling pathway	0.00204535	0.0695873	0.0596859	Drd2/Arrb1/Edn1/Nos1/Met/Aplnr	6		GO:0045211	postsynaptic membrane	0.138372	0.471085	0.42387	Drd2/Arrb1/Cnih3/Lrrtm4/Prrt2/Met	6		GO:0070279	vitamin B6 binding	0.108348	0.456254	0.4293	Etnppl/Ddc	2
GO:0051047	positive regulation of secretion	0.00212448	0.0700589	0.0600904	S100a9/S100a8/Cd36/H2-T23/Glrx/Drd2/Arrb1/Casp1/Edn1/Rab2b/Prrt2/Adora2b	12		GO:0016323	basolateral plasma membrane	0.140683	0.473634	0.426163	Ager/St14/Arrb1/Clcnka/Met	5		GO:0005247	voltage-gated chloride channel activity	0.110509	0.456254	0.4293	Clcnka	1
GO:1903039	positive regulation of leukocyte cell-cell adhesion	0.00212749	0.0700589	0.0600904	Ager/H2-Aa/H2-T23/H2-Ab1/Cd74/Cd274/Cd4/Ccl19	8		GO:0042824	MHC class I peptide loading complex	0.147395	0.483605	0.435136	H2-K1	1		GO:0008035	high-density lipoprotein particle binding	0.110509	0.456254	0.4293	Cd36	1
GO:0071706	tumor necrosis factor superfamily cytokine production	0.00212785	0.0700589	0.0600904	Ltf/Cd36/H2-T23/Cd274/Irak3/Ccl19	6		GO:0043220	Schmidt-Lanterman incisure	0.147395	0.483605	0.435136	Myoc	1		GO:0015385	sodium:proton antiporter activity	0.110509	0.456254	0.4293	Slc9a3	1
GO:0062207	regulation of pattern recognition receptor signaling pathway	0.00216493	0.0705215	0.0604872	Ltf/Cd36/Irak3/Smpdl3b/Rab7b	5		GO:0030133	transport vesicle	0.151159	0.483605	0.435136	Ntf3/Drd2/Lyz2/Crispld2/Ddc/Prrt2	6		GO:0016671	oxidoreductase activity, acting on a sulfur group of donors, disulfide as acceptor	0.110509	0.456254	0.4293	Glrx	1
GO:0050920	regulation of chemotaxis	0.00231276	0.0739683	0.0634436	Ager/Cx3cl1/Ntf3/Cd74/Edn1/Mmp28/Met/Ccl19	8		GO:0098889	intrinsic component of presynaptic membrane	0.154037	0.483605	0.435136	Scn10a/Drd2/Prrt2	3		GO:0016813	hydrolase activity, acting on carbon-nitrogen (but not peptide) bonds, in linear amidines	0.110509	0.456254	0.4293	Agmat	1
GO:0007204	positive regulation of cytosolic calcium ion concentration	0.00231906	0.0739683	0.0634436	Cx3cl1/Cd36/Jsrp1/Drd2/Edn1/Cd4/Bdkrb2/Gpr17/Aplnr/Ccl19	10		GO:0016328	lateral plasma membrane	0.154284	0.483605	0.435136	Drd2/Dsg2	2		GO:0035612	AP-2 adaptor complex binding	0.110509	0.456254	0.4293	Arrb1	1
GO:0002237	response to molecule of bacterial origin	0.00244172	0.0763358	0.0654742	S100a9/Ltf/S100a8/Cx3cl1/Cd36/Cd274/Casp1/Nos1/Irak3/Mtdh/Fzd5	11		GO:0035859	Seh1-associated complex	0.156414	0.483605	0.435136	Castor1	1		GO:0042610	CD8 receptor binding	0.110509	0.456254	0.4293	H2-K1	1
GO:0043406	positive regulation of MAP kinase activity	0.00244315	0.0763358	0.0654742	Ager/Ntf3/Cd74/Arrb1/Edn1/Fzd5/Met/Ccl19	8		GO:0072687	meiotic spindle	0.156414	0.483605	0.435136	Fbxo5	1		GO:0086008	voltage-gated potassium channel activity involved in cardiac muscle cell action potential repolarization	0.110509	0.456254	0.4293	Kcna5	1
GO:0002720	positive regulation of cytokine production involved in immune response	0.00247039	0.0764076	0.0655357	Cd36/H2-T23/Cd74/Fzd5	4		GO:0098691	dopaminergic synapse	0.156414	0.483605	0.435136	Drd2	1		GO:1990405	protein antigen binding	0.110509	0.456254	0.4293	H2-Ab1	1
GO:0032611	interleukin-1 beta production	0.00250694	0.0767625	0.0658402	Ager/Cd36/Casp1/Fzd5/Ccl19	5		GO:0030139	endocytic vesicle	0.162414	0.492115	0.442793	H2-T23/Drd2/H2-K1/Rab7b	4		GO:0008146	sulfotransferase activity	0.118676	0.456254	0.4293	Hs3st3a1/Sult1a1	2
GO:0031348	negative regulation of defense response	0.00257922	0.0774094	0.066395	Ager/Cx3cl1/H2-T23/Drd2/Il1r2/Irak3/Smpdl3b/Gpr17	8		GO:0098862	cluster of actin-based cell projections	0.162414	0.492115	0.442793	Slc34a2/Cdh23/Cd36/Slc9a3	4		GO:0005451	monovalent cation:proton antiporter activity	0.11993	0.456254	0.4293	Slc9a3	1
GO:0002052	positive regulation of neuroblast proliferation	0.00262088	0.0774094	0.066395	Cx3cl1/Drd2/Dct	3		GO:0001518	voltage-gated sodium channel complex	0.165337	0.496012	0.446299	Scn10a	1		GO:0015037	peptide disulfide oxidoreductase activity	0.11993	0.456254	0.4293	Glrx	1
GO:0090023	positive regulation of neutrophil chemotaxis	0.00262088	0.0774094	0.066395	Cd74/Edn1/Ccl19	3		GO:0032039	integrator complex	0.174167	0.512356	0.461005	Esrrb	1		GO:0017154	semaphorin receptor activity	0.11993	0.456254	0.4293	Met	1
GO:0002832	negative regulation of response to biotic stimulus	0.00262919	0.0774094	0.066395	Ltf/H2-T23/Drd2/Irak3/Smpdl3b	5		GO:0098644	complex of collagen trimers	0.174167	0.512356	0.461005	Col3a1	1		GO:0022858	alanine transmembrane transporter activity	0.11993	0.456254	0.4293	Slc36a1	1
GO:0002793	positive regulation of peptide secretion	0.00272116	0.0793543	0.0680632	S100a9/S100a8/Cd36/H2-T23/Glrx/Drd2/Arrb1/Casp1	8		GO:0043218	compact myelin	0.182904	0.527743	0.474849	Myoc	1		GO:0023023	MHC protein complex binding	0.11993	0.456254	0.4293	Cd74	1
GO:0006584	catecholamine metabolic process	0.00281584	0.0798342	0.0684748	Drd2/Sult1a1/Ddc/Aoc2	4		GO:0061702	inflammasome complex	0.182904	0.527743	0.474849	Casp1	1		GO:0031386	protein tag	0.11993	0.456254	0.4293	Sumo2	1
GO:0009712	catechol-containing compound metabolic process	0.00281584	0.0798342	0.0684748	Drd2/Sult1a1/Ddc/Aoc2	4		GO:0005903	brush border	0.185043	0.527743	0.474849	Slc34a2/Cd36/Slc9a3	3		GO:0032036	myosin heavy chain binding	0.11993	0.456254	0.4293	Mybpc3	1
GO:0071622	regulation of granulocyte chemotaxis	0.00281584	0.0798342	0.0684748	Cx3cl1/Cd74/Edn1/Ccl19	4		GO:0036126	sperm flagellum	0.187698	0.527743	0.474849	Tekt4/Drd2/Met	3		GO:0039706	co-receptor binding	0.11993	0.456254	0.4293	Dkk2	1
GO:0070252	actin-mediated cell contraction	0.00288656	0.0810886	0.0695507	Kcna5/Nos1/Myh6/Dsg2/Myh7	5		GO:0016529	sarcoplasmic reticulum	0.188106	0.527743	0.474849	Jsrp1/Nos1	2		GO:0046977	TAP binding	0.11993	0.456254	0.4293	H2-K1	1
GO:0032655	regulation of interleukin-12 production	0.00300035	0.0827665	0.0709899	Ager/Cd36/Irak3/Ccl19	4		GO:0043194	axon initial segment	0.191549	0.53185	0.478545	Kcnq2	1		GO:0048407	platelet-derived growth factor binding	0.11993	0.456254	0.4293	Col3a1	1
GO:1903902	positive regulation of viral life cycle	0.00300035	0.0827665	0.0709899	Cd74/Ppih/Cd4/Top2a	4		GO:0001741	XY body	0.200102	0.53185	0.478545	Dnmt3a	1		GO:0050700	CARD domain binding	0.11993	0.456254	0.4293	Casp1	1
GO:0035023	regulation of Rho protein signal transduction	0.00309759	0.082982	0.0711747	Eps8l1/Arrb1/Myoc/Gpr17/Col3a1/Met	6		GO:0030992	intraciliary transport particle B	0.200102	0.53185	0.478545	Ubxn10	1		GO:0004540	ribonuclease activity	0.120654	0.456254	0.4293	Pop5/Pop4/Pop1	3
GO:0050671	positive regulation of lymphocyte proliferation	0.00309759	0.082982	0.0711747	Ager/H2-T23/Cd74/Cd274/Cd4/Ccl19	6		GO:0031362	anchored component of external side of plasma membrane	0.200102	0.53185	0.478545	Tnfrsf23	1		GO:0016922	nuclear receptor binding	0.120654	0.456254	0.4293	Sumo2/Arrb1/Hmga1	3
GO:0070661	leukocyte proliferation	0.00312232	0.082982	0.0711747	Scgb1a1/Ager/Cx3cl1/H2-Aa/H2-T23/H2-Ab1/Cd74/Cd274/Cd4/Ccl19	10		GO:0031528	microvillus membrane	0.200102	0.53185	0.478545	Slc34a2	1		GO:0140101	catalytic activity, acting on a tRNA	0.12766	0.456254	0.4293	Pop5/Pop4/Pop1	3
GO:0070555	response to interleukin-1	0.00316167	0.082982	0.0711747	Cx3cl1/Il1r2/Irak3/Ccl6/Ccl19	5		GO:0032426	stereocilium tip	0.200102	0.53185	0.478545	Cdh23	1		GO:0003906	DNA-(apurinic or apyrimidinic site) endonuclease activity	0.129253	0.456254	0.4293	Hmga1	1
GO:0002029	desensitization of G protein-coupled receptor signaling pathway	0.00322497	0.082982	0.0711747	Drd2/Arrb1/Aplnr	3		GO:0098791	Golgi apparatus subcompartment	0.203201	0.535392	0.481732	Lyz2/Arl5c/H2-K1/Rab7b/Golt1a	5		GO:0008525	phosphatidylcholine transporter activity	0.129253	0.456254	0.4293	Abcb1b	1
GO:0002507	tolerance induction	0.00322497	0.082982	0.0711747	H2-T23/Cd274/Irak3	3		GO:0098858	actin-based cell projection	0.20666	0.539809	0.485707	Slc34a2/Cdh23/Lyz2/Cbr1	4		GO:0016018	cyclosporin A binding	0.129253	0.456254	0.4293	Ppih	1
GO:0022401	negative adaptation of signaling pathway	0.00322497	0.082982	0.0711747	Drd2/Arrb1/Aplnr	3		GO:0001673	male germ cell nucleus	0.21694	0.540884	0.486674	Actrt3	1		GO:0016653	oxidoreductase activity, acting on NAD(P)H, heme protein as acceptor	0.129253	0.456254	0.4293	Nos1	1
GO:0071624	positive regulation of granulocyte chemotaxis	0.00322497	0.082982	0.0711747	Cd74/Edn1/Ccl19	3		GO:0005797	Golgi medial cisterna	0.21694	0.540884	0.486674	H2-K1	1		GO:0031402	sodium ion binding	0.129253	0.456254	0.4293	Slc34a2	1
GO:0071902	positive regulation of protein serine/threonine kinase activity	0.00331332	0.0838057	0.0718812	Ager/Ltf/Ntf3/Cd74/Arrb1/Edn1/Fzd5/Met/Ccl19	9		GO:0097470	ribbon synapse	0.21694	0.540884	0.486674	Cdh23	1		GO:0031994	insulin-like growth factor I binding	0.129253	0.456254	0.4293	Igfbp4	1
GO:0032946	positive regulation of mononuclear cell proliferation	0.00332563	0.0838057	0.0718812	Ager/H2-T23/Cd74/Cd274/Cd4/Ccl19	6		GO:0099699	integral component of synaptic membrane	0.217677	0.540884	0.486674	Scn10a/Drd2/Lrrtm4/Prrt2	4		GO:0042301	phosphate ion binding	0.129253	0.456254	0.4293	Slc34a2	1
GO:0002791	regulation of peptide secretion	0.00338096	0.0838057	0.0718812	S100a9/S100a8/Cx3cl1/Cd36/H2-T23/Glrx/Cd74/Drd2/Arrb1/Casp1/Nos1	11		GO:0005758	mitochondrial intermembrane space	0.21893	0.540884	0.486674	Glrx/Myoc	2		GO:0043121	neurotrophin binding	0.129253	0.456254	0.4293	Ntf3	1
GO:0045744	negative regulation of G protein-coupled receptor signaling pathway	0.00339383	0.0838057	0.0718812	Drd2/Arrb1/Met/Aplnr	4		GO:0031253	cell projection membrane	0.220121	0.540884	0.486674	Slc34a2/Cd36/Eps8l1/Drd2/Slc9a3	5		GO:0051139	metal ion:proton antiporter activity	0.129253	0.456254	0.4293	Slc9a3	1
GO:0048260	positive regulation of receptor-mediated endocytosis	0.00339383	0.0838057	0.0718812	Ntf3/Drd2/Arrb1/Ccl19	4		GO:0097729	9+2 motile cilium	0.223037	0.540884	0.486674	Tekt4/Drd2/Met	3		GO:0055102	lipase inhibitor activity	0.129253	0.456254	0.4293	Scgb1a1	1
GO:0061082	myeloid leukocyte cytokine production	0.00355634	0.0848674	0.0727919	Cd36/Cd74/Irak3	3		GO:0030057	desmosome	0.225226	0.540884	0.486674	Dsg2	1		GO:0097153	cysteine-type endopeptidase activity involved in apoptotic process	0.129253	0.456254	0.4293	Casp1	1
GO:2001056	positive regulation of cysteine-type endopeptidase activity	0.00356595	0.0848674	0.0727919	S100a9/S100a8/Arrb1/Casp1/Pmaip1/Tnfrsf23	6		GO:0031233	intrinsic component of external side of plasma membrane	0.225226	0.540884	0.486674	Tnfrsf23	1		GO:0140326	ATPase-coupled intramembrane lipid transporter activity	0.129253	0.456254	0.4293	Abcb1b	1
GO:0032615	interleukin-12 production	0.00360312	0.0848674	0.0727919	Ager/Cd36/Irak3/Ccl19	4		GO:0033017	sarcoplasmic reticulum membrane	0.225226	0.540884	0.486674	Nos1	1		GO:1901338	catecholamine binding	0.129253	0.456254	0.4293	Drd2	1
GO:0032732	positive regulation of interleukin-1 production	0.00360312	0.0848674	0.0727919	Ager/Casp1/Fzd5/Ccl19	4		GO:0044304	main axon	0.226707	0.540884	0.486674	Myoc/Kcnq2	2		GO:0022836	gated channel activity	0.129417	0.456254	0.4293	Scn10a/Ano2/Clcnka/Kcna5/Kcnq2/Lrrc26	6
GO:0045776	negative regulation of blood pressure	0.00360312	0.0848674	0.0727919	Cd36/Drd2/Nos1/Bdkrb2	4		GO:0097060	synaptic membrane	0.230851	0.541915	0.487601	Scn10a/Drd2/Arrb1/Cnih3/Lrrtm4/Prrt2/Met	7		GO:0140097	catalytic activity, acting on DNA	0.131874	0.456254	0.4293	Dnmt3a/Hmga1/Top2a/Chtf8	4
GO:0045824	negative regulation of innate immune response	0.00360312	0.0848674	0.0727919	H2-T23/Drd2/Irak3/Smpdl3b	4		GO:0097730	non-motile cilium	0.239772	0.541915	0.487601	Cdh23/Ano2/Drd2	3		GO:0061134	peptidase regulator activity	0.133338	0.456254	0.4293	Ltf/Ngp/Serpina3n/Arrb1/Spink8	5
GO:0042102	positive regulation of T cell proliferation	0.00376781	0.0880689	0.0755378	Ager/H2-T23/Cd274/Cd4/Ccl19	5		GO:0035371	microtubule plus-end	0.241537	0.541915	0.487601	Mlph	1		GO:0005267	potassium channel activity	0.134808	0.456254	0.4293	Kcna5/Kcnq2/Lrrc26	3
GO:0003229	ventricular cardiac muscle tissue development	0.00382101	0.0885162	0.0759214	Myh6/Dsg2/Myh7/Mybpc3	4		GO:0099524	postsynaptic cytosol	0.241537	0.541915	0.487601	Eif4ebp1	1		GO:0004252	serine-type endopeptidase activity	0.135621	0.456254	0.4293	Ltf/St14/C1s1/Htra4	4
GO:0002026	regulation of the force of heart contraction	0.00390777	0.0885162	0.0759214	Nos1/Myh6/Myh7	3		GO:0005811	lipid droplet	0.242317	0.541915	0.487601	Plin4/Ldah	2		GO:0015179	L-amino acid transmembrane transporter activity	0.136394	0.456254	0.4293	Slc38a6/Slc36a1	2
GO:0002092	positive regulation of receptor internalization	0.00390777	0.0885162	0.0759214	Ntf3/Drd2/Arrb1	3		GO:0008021	synaptic vesicle	0.247015	0.541915	0.487601	Ntf3/Drd2/Ddc/Prrt2	4		GO:0004519	endonuclease activity	0.137221	0.456254	0.4293	Pop5/Pop4/Pop1	3
GO:0023058	adaptation of signaling pathway	0.00390777	0.0885162	0.0759214	Drd2/Arrb1/Aplnr	3		GO:0034706	sodium channel complex	0.249563	0.541915	0.487601	Scn10a	1		GO:0008237	metallopeptidase activity	0.137511	0.456254	0.4293	Adam33/Mmp28/Mmp11/Tll2	4
GO:0032755	positive regulation of interleukin-6 production	0.00393148	0.0885162	0.0759214	Ager/Cd36/Cd74/Adora2b/Rab7b	5		GO:0036379	myofilament	0.249563	0.541915	0.487601	Mybpc3	1		GO:0005159	insulin-like growth factor receptor binding	0.138477	0.456254	0.4293	Arrb1	1
GO:0043405	regulation of MAP kinase activity	0.00413136	0.0923375	0.079199	Ager/Ntf3/Cd74/Arrb1/Edn1/Irak3/Fzd5/Met/Ccl19	9		GO:0014069	postsynaptic density	0.249711	0.541915	0.487601	Rps18/Drd2/Arrb1/Nos1/Lrrtm4/Met	6		GO:0008401	retinoic acid 4-hydroxylase activity	0.138477	0.456254	0.4293	Cyp26b1	1
GO:0042310	vasoconstriction	0.00427399	0.0935682	0.0802546	Cx3cl1/Edn1/Kcna5/Nos1/Bdkrb2	5		GO:0042383	sarcolemma	0.251045	0.541915	0.487601	Cd36/Nos1/Flnc	3		GO:0015271	outward rectifier potassium channel activity	0.138477	0.456254	0.4293	Kcna5	1
GO:0002438	acute inflammatory response to antigenic stimulus	0.00427961	0.0935682	0.0802546	Ighg1/H2-T23/Bdkrb2	3		GO:0031984	organelle subcompartment	0.253172	0.541915	0.487601	Lyz2/Arl5c/H2-K1/Rab7b/Golt1a	5		GO:0015643	toxic substance binding	0.138477	0.456254	0.4293	H2-Ab1	1
GO:0050707	regulation of cytokine secretion	0.00428322	0.0935682	0.0802546	Cx3cl1/Cd36/Drd2/Casp1	4		GO:0070062	extracellular exosome	0.254055	0.541915	0.487601	Cd274/Slc9a3	2		GO:0044548	S100 protein binding	0.138477	0.456254	0.4293	Ager	1
GO:0060326	cell chemotaxis	0.00431243	0.0935682	0.0802546	S100a9/S100a8/Cx3cl1/Cd74/Edn1/Mmp28/Met/Ccl6/Ccl19	9		GO:0043235	receptor complex	0.254988	0.541915	0.487601	Cd36/Cd74/Cnih3/Lrrtm4/Met/Il11ra2	6		GO:0046624	sphingolipid transporter activity	0.138477	0.456254	0.4293	Abcb1b	1
GO:0052547	regulation of peptidase activity	0.00443264	0.0935682	0.0802546	Ager/S100a9/Ltf/S100a8/Ngp/Serpina3n/Arrb1/Casp1/Spink8/Pmaip1/Tnfrsf23	11		GO:0032279	asymmetric synapse	0.258523	0.541915	0.487601	Rps18/Drd2/Arrb1/Nos1/Lrrtm4/Met	6		GO:0047372	acylglycerol lipase activity	0.138477	0.456254	0.4293	Abhd1	1
GO:0002645	positive regulation of tolerance induction	0.00449201	0.0935682	0.0802546	Cd274/Irak3	2		GO:0099240	intrinsic component of synaptic membrane	0.258525	0.541915	0.487601	Scn10a/Drd2/Lrrtm4/Prrt2	4		GO:0061783	peptidoglycan muralytic activity	0.138477	0.456254	0.4293	Lyz2	1
GO:0030049	muscle filament sliding	0.00449201	0.0935682	0.0802546	Myh6/Myh7	2		GO:0030990	intraciliary transport particle	0.265364	0.541915	0.487601	Ubxn10	1		GO:0016887	ATPase activity	0.138575	0.456254	0.4293	Dnah6/Myh6/Abca8a/Abcb1b/Top2a/Chtf8/Myh7	7
GO:0046598	positive regulation of viral entry into host cell	0.00449201	0.0935682	0.0802546	Cd74/Cd4	2		GO:0044305	calyx of Held	0.265364	0.541915	0.487601	Nos1	1		GO:0008509	anion transmembrane transporter activity	0.147531	0.456254	0.4293	Cd36/Ano2/Clcnka/Slc38a6/Slc9a3/Slc36a1	6
GO:0060907	positive regulation of macrophage cytokine production	0.00449201	0.0935682	0.0802546	Cd36/Cd74	2		GO:0000792	heterochromatin	0.265806	0.541915	0.487601	Dnmt3a/Hmga1	2		GO:0005165	neurotrophin receptor binding	0.147603	0.456254	0.4293	Ntf3	1
GO:0075294	positive regulation by symbiont of entry into host	0.00449201	0.0935682	0.0802546	Cd74/Cd4	2		GO:0031970	organelle envelope lumen	0.269723	0.541915	0.487601	Glrx/Myoc	2		GO:0005229	intracellular calcium activated chloride channel activity	0.147603	0.456254	0.4293	Ano2	1
GO:0046634	regulation of alpha-beta T cell activation	0.00463727	0.0959414	0.0822902	Ager/H2-T23/H2-Ab1/Cd274/Ccl19	5		GO:0016342	catenin complex	0.27314	0.541915	0.487601	Cdh23	1		GO:0010181	FMN binding	0.147603	0.456254	0.4293	Nos1	1
GO:1903037	regulation of leukocyte cell-cell adhesion	0.00489305	0.0998529	0.0856451	Scgb1a1/Ager/H2-Aa/H2-T23/H2-Ab1/Cd74/Cd274/Cd4/Ccl19	9		GO:0030140	trans-Golgi network transport vesicle	0.27314	0.541915	0.487601	Lyz2	1		GO:0022821	potassium ion antiporter activity	0.147603	0.456254	0.4293	Slc9a3	1
GO:0010959	regulation of metal ion transport	0.00491999	0.0998529	0.0856451	Ager/Cx3cl1/Glrx/Jsrp1/Drd2/Kcna5/Cd4/Nos1/Slc9a3/Lrrc26/Aplnr	11		GO:0043073	germ cell nucleus	0.27314	0.541915	0.487601	Actrt3	1		GO:0034483	heparan sulfate sulfotransferase activity	0.147603	0.456254	0.4293	Hs3st3a1	1
GO:0050729	positive regulation of inflammatory response	0.00496568	0.0998529	0.0856451	Ighg1/Ager/S100a9/S100a8/H2-T23/Adora2b	6		GO:0046540	U4/U6 x U5 tri-snRNP complex	0.27314	0.541915	0.487601	Ppih	1		GO:0042813	Wnt-activated receptor activity	0.147603	0.456254	0.4293	Fzd5	1
GO:0070665	positive regulation of leukocyte proliferation	0.00496568	0.0998529	0.0856451	Ager/H2-T23/Cd74/Cd274/Cd4/Ccl19	6		GO:0005901	caveola	0.27364	0.541915	0.487601	Cd36/Nos1	2		GO:0045236	CXCR chemokine receptor binding	0.147603	0.456254	0.4293	Cx3cl1	1
GO:0032496	response to lipopolysaccharide	0.00500238	0.0998529	0.0856451	S100a9/Ltf/S100a8/Cx3cl1/Cd36/Cd274/Casp1/Nos1/Irak3/Mtdh	10		GO:0030117	membrane coat	0.27364	0.541915	0.487601	Scn10a/Ap5b1	2		GO:0045504	dynein heavy chain binding	0.147603	0.456254	0.4293	Dnal1	1
GO:0002367	cytokine production involved in immune response	0.00502199	0.0998529	0.0856451	Cd36/H2-T23/Cd74/Irak3/Fzd5	5		GO:0048475	coated membrane	0.27364	0.541915	0.487601	Scn10a/Ap5b1	2		GO:0061778	intracellular chloride channel activity	0.147603	0.456254	0.4293	Ano2	1
GO:0090022	regulation of neutrophil chemotaxis	0.00508588	0.100471	0.0861751	Cd74/Edn1/Ccl19	3		GO:0097526	spliceosomal tri-snRNP complex	0.280833	0.548984	0.493961	Ppih	1		GO:0016298	lipase activity	0.154513	0.456254	0.4293	Smpdl3b/Ldah/Abhd1	3
GO:0002224	toll-like receptor signaling pathway	0.0052226	0.101814	0.0873271	Ltf/Cd36/Irak3/Smpdl3b/Rab7b	5		GO:0099092	postsynaptic density, intracellular component	0.280833	0.548984	0.493961	Nos1	1		GO:0022804	active transmembrane transporter activity	0.154791	0.456254	0.4293	Slc34a2/Slc9a3/Abca8a/Abcb1b/Slc35e2/Slc36a1	6
GO:0043266	regulation of potassium ion transport	0.0052226	0.101814	0.0873271	Ager/Drd2/Kcna5/Nos1/Lrrc26	5		GO:1903561	extracellular vesicle	0.285385	0.554305	0.498749	Cd274/Slc9a3	2		GO:0001972	retinoic acid binding	0.156634	0.456254	0.4293	Cyp26b1	1
GO:0046579	positive regulation of Ras protein signal transduction	0.00531781	0.101814	0.0873271	Arrb1/Rasgrp4/Gpr17/Col3a1	4		GO:0070971	endoplasmic reticulum exit site	0.288446	0.556682	0.500888	H2-K1	1		GO:0008301	DNA binding, bending	0.156634	0.456254	0.4293	Top2a	1
GO:0051209	release of sequestered calcium ion into cytosol	0.00542881	0.101814	0.0873271	Cx3cl1/Jsrp1/Drd2/Aplnr/Ccl19	5		GO:0070382	exocytic vesicle	0.298361	0.572174	0.514827	Ntf3/Drd2/Ddc/Prrt2	4		GO:0008308	voltage-gated anion channel activity	0.156634	0.456254	0.4293	Clcnka	1
GO:0051897	positive regulation of protein kinase B signaling	0.00542881	0.101814	0.0873271	Cx3cl1/Myoc/Mtdh/Met/Ccl19	5		GO:0097225	sperm midpiece	0.303431	0.574622	0.51703	Tekt4	1		GO:0015295	solute:proton symporter activity	0.156634	0.456254	0.4293	Slc36a1	1
GO:0097756	negative regulation of blood vessel diameter	0.00542881	0.101814	0.0873271	Cx3cl1/Edn1/Kcna5/Nos1/Bdkrb2	5		GO:0097228	sperm principal piece	0.303431	0.574622	0.51703	Tekt4	1		GO:0016863	intramolecular oxidoreductase activity, transposing C=C bonds	0.156634	0.456254	0.4293	Dct	1
GO:0001767	establishment of lymphocyte polarity	0.00545313	0.101814	0.0873271	Cyp26b1/Ccl19	2		GO:0098984	neuron to neuron synapse	0.309223	0.581955	0.523628	Rps18/Drd2/Arrb1/Nos1/Lrrtm4/Met	6		GO:0030228	lipoprotein particle receptor activity	0.156634	0.456254	0.4293	Cd36	1
GO:0001768	establishment of T cell polarity	0.00545313	0.101814	0.0873271	Cyp26b1/Ccl19	2		GO:0097546	ciliary base	0.318102	0.590254	0.531095	Invs	1		GO:0035615	clathrin adaptor activity	0.156634	0.456254	0.4293	Arrb1	1
GO:0002468	dendritic cell antigen processing and presentation	0.00545313	0.101814	0.0873271	Cd74/Ccl19	2		GO:1990752	microtubule end	0.318102	0.590254	0.531095	Mlph	1		GO:0048019	receptor antagonist activity	0.156634	0.456254	0.4293	Dkk2	1
GO:0034122	negative regulation of toll-like receptor signaling pathway	0.00552094	0.101838	0.0873478	Irak3/Smpdl3b/Rab7b	3		GO:0099572	postsynaptic specialization	0.320322	0.590254	0.531095	Rps18/Drd2/Arrb1/Nos1/Lrrtm4/Met	6		GO:0048038	quinone binding	0.156634	0.456254	0.4293	Aoc2	1
GO:0035025	positive regulation of Rho protein signal transduction	0.00552094	0.101838	0.0873478	Arrb1/Gpr17/Col3a1	3		GO:0019897	extrinsic component of plasma membrane	0.322744	0.590254	0.531095	Cdh23/St14/Ppl	3		GO:0016835	carbon-oxygen lyase activity	0.158355	0.456254	0.4293	Etnppl/Hmga1	2
GO:0051283	negative regulation of sequestering of calcium ion	0.00564071	0.103416	0.0887011	Cx3cl1/Jsrp1/Drd2/Aplnr/Ccl19	5		GO:0043230	extracellular organelle	0.324339	0.590254	0.531095	Cd274/Slc9a3	2		GO:0005216	ion channel activity	0.160615	0.456254	0.4293	Scn10a/Ano2/Clcnka/Pkdrej/Kcna5/Kcnq2/Lrrc26	7
GO:0001818	negative regulation of cytokine production	0.00567403	0.103416	0.0887011	Scgb1a1/Ager/Cx3cl1/Arrb1/Cd274/Il1r2/Irak3/Met	8		GO:0099091	postsynaptic specialization, intracellular component	0.325321	0.590254	0.531095	Nos1	1		GO:0001846	opsonin binding	0.165569	0.456254	0.4293	C4b	1
GO:0046651	lymphocyte proliferation	0.00575971	0.104297	0.0894568	Scgb1a1/Ager/H2-Aa/H2-T23/H2-Ab1/Cd74/Cd274/Cd4/Ccl19	9		GO:0030135	coated vesicle	0.331409	0.59257	0.533179	Edn1/Lyz2/Vwf	3		GO:0016646	oxidoreductase activity, acting on the CH-NH group of donors, NAD or NADP as acceptor	0.165569	0.456254	0.4293	Noxred1	1
GO:0060402	calcium ion transport into cytosol	0.00580002	0.104297	0.0894568	Cx3cl1/Jsrp1/Drd2/Cd4/Aplnr/Ccl19	6		GO:0043679	axon terminus	0.331409	0.59257	0.533179	Drd2/Nos1/Prrt2	3		GO:0140312	cargo adaptor activity	0.165569	0.456254	0.4293	Arrb1	1
GO:0007405	neuroblast proliferation	0.00589267	0.104297	0.0894568	Cx3cl1/Drd2/Hhip/Dct	4		GO:0000788	nuclear nucleosome	0.332465	0.59257	0.533179	H3c15	1		GO:1990380	Lys48-specific deubiquitinase activity	0.165569	0.456254	0.4293	Mindy4b-ps	1
GO:0017144	drug metabolic process	0.00589267	0.104297	0.0894568	Cyp2f2/Sult1a1/Nos1/Cbr1	4		GO:0000803	sex chromosome	0.339533	0.601628	0.54133	Dnmt3a	1		GO:0016597	amino acid binding	0.16957	0.456254	0.4293	Castor1/Ddc	2
GO:2000179	positive regulation of neural precursor cell proliferation	0.00589267	0.104297	0.0894568	Cx3cl1/Drd2/Rassf10/Dct	4		GO:0022626	cytosolic ribosome	0.343626	0.605342	0.544671	Rpl21/Rps18	2		GO:0005518	collagen binding	0.173337	0.456254	0.4293	Vwf/Abi3bp	2
GO:1902624	positive regulation of neutrophil migration	0.00597767	0.104606	0.0897216	Cd74/Edn1/Ccl19	3		GO:0099522	region of cytosol	0.346526	0.606493	0.545707	Eif4ebp1	1		GO:0004551	nucleotide diphosphatase activity	0.17441	0.456254	0.4293	Nudt6	1
GO:0050777	negative regulation of immune response	0.00597844	0.104606	0.0897216	H2-T23/Drd2/Irak3/Smpdl3b/Gpr17/Col3a1	6		GO:0042734	presynaptic membrane	0.348725	0.606493	0.545707	Scn10a/Drd2/Prrt2	3		GO:0005416	amino acid:cation symporter activity	0.17441	0.456254	0.4293	Slc36a1	1
GO:0051282	regulation of sequestering of calcium ion	0.00608191	0.10472	0.0898196	Cx3cl1/Jsrp1/Drd2/Aplnr/Ccl19	5		GO:0005769	early endosome	0.353245	0.606493	0.545707	Ltf/H2-Ab1/Cd274/Fzd5	4		GO:0015299	solute:proton antiporter activity	0.17441	0.456254	0.4293	Slc9a3	1
GO:0032943	mononuclear cell proliferation	0.00611364	0.10472	0.0898196	Scgb1a1/Ager/H2-Aa/H2-T23/H2-Ab1/Cd74/Cd274/Cd4/Ccl19	9		GO:0000775	chromosome, centromeric region	0.357368	0.606493	0.545707	Mtbp/Dnmt3a/Top2a	3		GO:0016500	protein-hormone receptor activity	0.17441	0.456254	0.4293	Lgr6	1
GO:0051235	maintenance of location	0.00611364	0.10472	0.0898196	Lcn2/Cx3cl1/Cd36/Jsrp1/Drd2/Cd4/Ldah/Aplnr/Ccl19	9		GO:0005814	centriole	0.358929	0.606493	0.545707	Cetn4/Top2a	2		GO:0046703	natural killer cell lectin-like receptor binding	0.17441	0.456254	0.4293	H2-T23	1
GO:0045860	positive regulation of protein kinase activity	0.00612177	0.10472	0.0898196	Ager/Ltf/Ntf3/Cd74/Drd2/Arrb1/Edn1/Cd4/Fzd5/Met/Ccl19	11		GO:0000323	lytic vacuole	0.359567	0.606493	0.545707	Sftpb/H2-Aa/Cd74/Nos1/Rab7b/Slc36a1	6		GO:0061608	nuclear import signal receptor activity	0.17441	0.456254	0.4293	Tnpo1	1
GO:0002437	inflammatory response to antigenic stimulus	0.00619502	0.105384	0.0903893	Ighg1/H2-T23/Bdkrb2/Gpr17	4		GO:0005764	lysosome	0.359567	0.606493	0.545707	Sftpb/H2-Aa/Cd74/Nos1/Rab7b/Slc36a1	6		GO:0070402	NADPH binding	0.17441	0.456254	0.4293	Nos1	1
GO:0051208	sequestering of calcium ion	0.00631137	0.10677	0.0915781	Cx3cl1/Jsrp1/Drd2/Aplnr/Ccl19	5		GO:0005720	nuclear heterochromatin	0.360293	0.606493	0.545707	Dnmt3a	1		GO:0005178	integrin binding	0.175052	0.456254	0.4293	Cx3cl1/Vwf/Col3a1	3
GO:0009072	aromatic amino acid family metabolic process	0.00645635	0.107577	0.09227	Afmid/Hpdl/Dct	3		GO:0030119	AP-type membrane coat adaptor complex	0.367068	0.614484	0.552896	Ap5b1	1		GO:0008236	serine-type peptidase activity	0.177398	0.456254	0.4293	Ltf/St14/C1s1/Htra4	4
GO:0051482	positive regulation of cytosolic calcium ion concentration involved in phospholipase C-activating G protein-coupled signaling pathway	0.00645635	0.107577	0.09227	Drd2/Edn1/Gpr17	3		GO:0045121	membrane raft	0.372416	0.620012	0.55787	Cd36/Kcna5/Cd4/Nos1/Tnfrsf23	5		GO:0005319	lipid transporter activity	0.180302	0.456254	0.4293	Cd36/Abca8a/Abcb1b	3
GO:0033275	actin-myosin filament sliding	0.00649958	0.107577	0.09227	Myh6/Myh7	2		GO:0098857	membrane microdomain	0.37451	0.62009	0.557941	Cd36/Kcna5/Cd4/Nos1/Tnfrsf23	5		GO:0005254	chloride channel activity	0.180913	0.456254	0.4293	Ano2/Clcnka	2
GO:1901298	regulation of hydrogen peroxide-mediated programmed cell death	0.00649958	0.107577	0.09227	Glrx/Met	2		GO:0001650	fibrillar center	0.381633	0.627605	0.564703	Ager/Mtdh	2		GO:0001222	transcription corepressor binding	0.183157	0.456254	0.4293	Fam89b	1
GO:0032102	negative regulation of response to external stimulus	0.00668438	0.109499	0.0939183	Ager/Ltf/Cx3cl1/H2-T23/Drd2/Il1r2/Mmp28/Irak3/Smpdl3b/Gpr17	10		GO:0000793	condensed chromosome	0.383191	0.627605	0.564703	Xlr3a/Esrrb/Top2a	3		GO:0005324	long-chain fatty acid transporter activity	0.183157	0.456254	0.4293	Cd36	1
GO:0051651	maintenance of location in cell	0.00669062	0.109499	0.0939183	Lcn2/Cx3cl1/Jsrp1/Drd2/Cd4/Aplnr/Ccl19	7		GO:0022627	cytosolic small ribosomal subunit	0.386966	0.628015	0.565072	Rps18	1		GO:0015035	protein disulfide oxidoreductase activity	0.183157	0.456254	0.4293	Glrx	1
GO:0018958	phenol-containing compound metabolic process	0.0067884	0.109499	0.0939183	Drd2/Sult1a1/Ddc/Aoc2/Dct	5		GO:0044306	neuron projection terminus	0.391751	0.628015	0.565072	Drd2/Nos1/Prrt2	3		GO:0017116	single-stranded DNA helicase activity	0.183157	0.456254	0.4293	Chtf8	1
GO:0048259	regulation of receptor-mediated endocytosis	0.0067884	0.109499	0.0939183	Ntf3/Drd2/Arrb1/Napb/Ccl19	5		GO:0055038	recycling endosome membrane	0.393459	0.628015	0.565072	Cd274	1		GO:0019789	SUMO transferase activity	0.183157	0.456254	0.4293	Sumo2	1
GO:0002090	regulation of receptor internalization	0.00683025	0.109499	0.0939183	Ntf3/Drd2/Arrb1/Napb	4		GO:0005930	axoneme	0.396579	0.628015	0.565072	Dnah6/Dnal1	2		GO:0031434	mitogen-activated protein kinase kinase binding	0.183157	0.456254	0.4293	Arrb1	1
GO:0042130	negative regulation of T cell proliferation	0.00683025	0.109499	0.0939183	Scgb1a1/H2-Aa/H2-Ab1/Cd274	4		GO:0030118	clathrin coat	0.399884	0.628015	0.565072	Scn10a	1		GO:0051010	microtubule plus-end binding	0.183157	0.456254	0.4293	Mlph	1
GO:0002861	regulation of inflammatory response to antigenic stimulus	0.00695723	0.109809	0.0941849	Ighg1/H2-T23/Gpr17	3		GO:0044853	plasma membrane raft	0.400289	0.628015	0.565072	Cd36/Nos1	2		GO:0050839	cell adhesion molecule binding	0.183905	0.456254	0.4293	Cdh23/Cx3cl1/Vwf/Dsg2/Col3a1	5
GO:0014002	astrocyte development	0.00695723	0.109809	0.0941849	Ager/S100a9/S100a8	3		GO:0098589	membrane region	0.401701	0.628015	0.565072	Cd36/Kcna5/Cd4/Nos1/Tnfrsf23	5		GO:0015297	antiporter activity	0.184719	0.456254	0.4293	Slc9a3/Slc35e2	2
GO:0086065	cell communication involved in cardiac conduction	0.00695723	0.109809	0.0941849	Scn10a/Kcna5/Dsg2	3		GO:0097014	ciliary plasm	0.40399	0.628015	0.565072	Dnah6/Dnal1	2		GO:0016782	transferase activity, transferring sulfur-containing groups	0.184719	0.456254	0.4293	Hs3st3a1/Sult1a1	2
GO:1903532	positive regulation of secretion by cell	0.00716661	0.112315	0.0963341	Cd36/H2-T23/Glrx/Drd2/Arrb1/Casp1/Edn1/Rab2b/Prrt2/Adora2b	10		GO:0036464	cytoplasmic ribonucleoprotein granule	0.405949	0.628015	0.565072	Grb7/Myh1/Slc39a2	3		GO:0022843	voltage-gated cation channel activity	0.185595	0.456254	0.4293	Kcna5/Kcnq2/Lrrc26	3
GO:0019730	antimicrobial humoral response	0.00734138	0.112315	0.0963341	Ighg1/Ighg2c/S100a9/Ltf/H2-T23/Ccl19	6		GO:0031201	SNARE complex	0.406241	0.628015	0.565072	Napb	1		GO:0017171	serine hydrolase activity	0.187931	0.456254	0.4293	Ltf/St14/C1s1/Htra4	4
GO:0031279	regulation of cyclase activity	0.00748055	0.112315	0.0963341	Drd2/Nos1/Adora2b	3		GO:0060170	ciliary membrane	0.406241	0.628015	0.565072	Drd2	1		GO:0016616	oxidoreductase activity, acting on the CH-OH group of donors, NAD or NADP as acceptor	0.190929	0.456254	0.4293	Cbr2/Mdh1b/Cbr1	3
GO:0032735	positive regulation of interleukin-12 production	0.00748055	0.112315	0.0963341	Ager/Cd36/Ccl19	3		GO:0000791	euchromatin	0.412531	0.634502	0.570908	Dnmt3a	1		GO:0005123	death receptor binding	0.191813	0.456254	0.4293	Ntf3	1
GO:0042311	vasodilation	0.00748055	0.112315	0.0963341	Nos1/Bdkrb2/Adora2b	3		GO:0031514	motile cilium	0.417239	0.638502	0.574507	Tekt4/Drd2/Met	3		GO:0008307	structural constituent of muscle	0.191813	0.456254	0.4293	Mybpc3	1
GO:0050715	positive regulation of cytokine secretion	0.00748055	0.112315	0.0963341	Cd36/Drd2/Casp1	3		GO:0005923	bicellular tight junction	0.425956	0.645324	0.580646	Mtdh/Fzd5	2		GO:0016641	oxidoreductase activity, acting on the CH-NH2 group of donors, oxygen as acceptor	0.191813	0.456254	0.4293	Aoc2	1
GO:0051057	positive regulation of small GTPase mediated signal transduction	0.00750714	0.112315	0.0963341	Arrb1/Rasgrp4/Gpr17/Col3a1	4		GO:0042571	immunoglobulin complex, circulating	0.425956	0.645324	0.580646	Ighg1/Ighg2c	2		GO:0030169	low-density lipoprotein particle binding	0.191813	0.456254	0.4293	Cd36	1
GO:0097755	positive regulation of blood vessel diameter	0.00750714	0.112315	0.0963341	Cx3cl1/Nos1/Bdkrb2/Adora2b	4		GO:0015629	actin cytoskeleton	0.429177	0.646968	0.582125	Vill/Mlph/Myh1/Myh6/Flnc/Myh7	6		GO:0030676	Rac guanyl-nucleotide exchange factor activity	0.191813	0.456254	0.4293	Eps8l1	1
GO:0002699	positive regulation of immune effector process	0.00753048	0.112315	0.0963341	Ighg1/Cd36/H2-T23/Cd74/H2-K1/Fzd5/Adora2b/Ccl19	8		GO:0035770	ribonucleoprotein granule	0.436823	0.654774	0.589149	Grb7/Myh1/Slc39a2	3		GO:0031489	myosin V binding	0.191813	0.456254	0.4293	Mlph	1
GO:0051896	regulation of protein kinase B signaling	0.00755296	0.112315	0.0963341	Cx3cl1/Drd2/Myoc/Mtdh/Met/Ccl19	6		GO:0019814	immunoglobulin complex	0.440366	0.654774	0.589149	Ighg1/Ighg2c	2		GO:0043274	phospholipase binding	0.191813	0.456254	0.4293	Met	1
GO:0009435	NAD biosynthetic process	0.0076295	0.112315	0.0963341	Afmid/Nmnat3	2		GO:0005802	trans-Golgi network	0.442374	0.654774	0.589149	Arl5c/Rab7b/Golt1a	3		GO:0043395	heparan sulfate proteoglycan binding	0.191813	0.456254	0.4293	Lrrtm4	1
GO:0035810	positive regulation of urine volume	0.0076295	0.112315	0.0963341	Drd2/Edn1	2		GO:0097525	spliceosomal snRNP complex	0.442999	0.654774	0.589149	Ppih	1		GO:0055106	ubiquitin-protein transferase regulator activity	0.191813	0.456254	0.4293	Fbxo5	1
GO:0045906	negative regulation of vasoconstriction	0.0076295	0.112315	0.0963341	Cx3cl1/Nos1	2		GO:0032420	stereocilium	0.454741	0.668866	0.601829	Cdh23	1		GO:0046982	protein heterodimerization activity	0.194777	0.461067	0.433829	Ugt1a6a/Irak3/Bdkrb2/Atf3/Top2a	5
GO:0060670	branching involved in labyrinthine layer morphogenesis	0.0076295	0.112315	0.0963341	St14/Fzd5	2		GO:0070160	tight junction	0.458095	0.670545	0.603339	Mtdh/Fzd5	2		GO:0008569	ATP-dependent microtubule motor activity, minus-end-directed	0.200377	0.464327	0.436896	Dnah6	1
GO:0000187	activation of MAPK activity	0.00781714	0.114527	0.098231	Ntf3/Cd74/Arrb1/Met/Ccl19	5		GO:0030532	small nuclear ribonucleoprotein complex	0.471893	0.687421	0.618524	Ppih	1		GO:0042975	peroxisome proliferator activated receptor binding	0.200377	0.464327	0.436896	Hmga1	1
GO:0050663	cytokine secretion	0.00786156	0.114629	0.0983187	Cx3cl1/Cd36/Drd2/Casp1	4		GO:0005876	spindle microtubule	0.47749	0.68895	0.619899	Togaram2	1		GO:0019905	syntaxin binding	0.207776	0.464327	0.436896	Napb/Prrt2	2
GO:0043270	positive regulation of ion transport	0.00799208	0.114847	0.0985059	Ager/Cx3cl1/Glrx/Drd2/Edn1/Cd4/Nos1/Lrrc26/Aplnr	9		GO:0031901	early endosome membrane	0.47749	0.68895	0.619899	Cd274	1		GO:0005385	zinc ion transmembrane transporter activity	0.20885	0.464327	0.436896	Slc39a2	1
GO:0045981	positive regulation of nucleotide metabolic process	0.00802655	0.114847	0.0985059	Esrrb/Nos1/Adora2b	3		GO:0030176	integral component of endoplasmic reticulum membrane	0.482363	0.689415	0.620318	H2-T23/H2-K1	2		GO:0008139	nuclear localization sequence binding	0.20885	0.464327	0.436896	Tnpo1	1
GO:1900544	positive regulation of purine nucleotide metabolic process	0.00802655	0.114847	0.0985059	Esrrb/Nos1/Adora2b	3		GO:0055037	recycling endosome	0.482363	0.689415	0.620318	Ltf/Cd274	2		GO:0008483	transaminase activity	0.20885	0.464327	0.436896	Etnppl	1
GO:1902692	regulation of neuroblast proliferation	0.00802655	0.114847	0.0985059	Cx3cl1/Drd2/Dct	3		GO:0005875	microtubule associated complex	0.485775	0.691033	0.621773	Dnah6/Dnal1	2		GO:0050998	nitric-oxide synthase binding	0.20885	0.464327	0.436896	Cd74	1
GO:0032680	regulation of tumor necrosis factor production	0.00809034	0.115221	0.0988269	Ltf/Cd36/H2-T23/Irak3/Ccl19	5		GO:0022625	cytosolic large ribosomal subunit	0.493929	0.699348	0.629256	Rpl21	1		GO:0030674	protein-macromolecule adaptor activity	0.209572	0.464327	0.436896	Arrb1/Napb/Mlph/Ppp4r2	4
GO:0043507	positive regulation of JUN kinase activity	0.00822679	0.116085	0.0995675	Ager/Edn1/Fzd5/Ccl19	4		GO:0043296	apical junction complex	0.499284	0.700398	0.6302	Mtdh/Fzd5	2		GO:0015081	sodium ion transmembrane transporter activity	0.209888	0.464327	0.436896	Slc34a2/Scn10a/Slc9a3	3
GO:1901224	positive regulation of NIK/NF-kappaB signaling	0.00822679	0.116085	0.0995675	Ager/Glrx/Edn1/Ccl19	4		GO:0019005	SCF ubiquitin ligase complex	0.499294	0.700398	0.6302	Fbxo17	1		GO:0016614	oxidoreductase activity, acting on CH-OH group of donors	0.21538	0.464327	0.436896	Cbr2/Mdh1b/Cbr1	3
GO:0030100	regulation of endocytosis	0.00831135	0.11674	0.100129	Ager/Cd36/Ntf3/Drd2/Arrb1/Napb/Ccl19	7		GO:0031227	intrinsic component of endoplasmic reticulum membrane	0.509265	0.708649	0.637624	H2-T23/H2-K1	2		GO:0016638	oxidoreductase activity, acting on the CH-NH2 group of donors	0.217234	0.464327	0.436896	Aoc2	1
GO:0002688	regulation of leukocyte chemotaxis	0.0083701	0.117028	0.100377	Cx3cl1/Cd74/Edn1/Mmp28/Ccl19	5		GO:0032421	stereocilium bundle	0.509853	0.708649	0.637624	Cdh23	1		GO:0031420	alkali metal ion binding	0.217234	0.464327	0.436896	Slc34a2	1
GO:1904064	positive regulation of cation transmembrane transport	0.00844344	0.117517	0.100796	Ager/Cx3cl1/Glrx/Nos1/Lrrc26/Aplnr	6		GO:0005905	clathrin-coated pit	0.520191	0.710533	0.639319	Arrb1	1		GO:0038187	pattern recognition receptor activity	0.217234	0.464327	0.436896	Cd36	1
GO:0019229	regulation of vasoconstriction	0.00860297	0.118734	0.10184	Cx3cl1/Edn1/Kcna5/Nos1	4		GO:0032587	ruffle membrane	0.520191	0.710533	0.639319	Eps8l1	1		GO:0050431	transforming growth factor beta binding	0.217234	0.464327	0.436896	Cd36	1
GO:0050868	negative regulation of T cell activation	0.00865649	0.118734	0.10184	Scgb1a1/H2-Aa/H2-Ab1/Cd74/Cd274	5		GO:0043198	dendritic shaft	0.520191	0.710533	0.639319	Cnih3	1		GO:0051787	misfolded protein binding	0.217234	0.464327	0.436896	Sdf2l1	1
GO:0045931	positive regulation of mitotic cell cycle	0.00867735	0.118734	0.10184	Edn1/Kcna5/Fbxo5/Eif4ebp1/Mtbp/Met	6		GO:0045111	intermediate filament cytoskeleton	0.522371	0.710533	0.639319	S100a8/Ppl	2		GO:0015267	channel activity	0.21806	0.464327	0.436896	Scn10a/Ano2/Clcnka/Pkdrej/Kcna5/Kcnq2/Lrrc26	7
GO:0003018	vascular process in circulatory system	0.00870763	0.118734	0.10184	Cx3cl1/Cd36/Edn1/Kcna5/Nos1/Bdkrb2/Adora2b	7		GO:0010494	cytoplasmic stress granule	0.525278	0.710533	0.639319	Grb7	1		GO:0022803	passive transmembrane transporter activity	0.21806	0.464327	0.436896	Scn10a/Ano2/Clcnka/Pkdrej/Kcna5/Kcnq2/Lrrc26	7
GO:0002885	positive regulation of hypersensitivity	0.00884109	0.118734	0.10184	Ighg1/H2-T23	2		GO:0030315	T-tubule	0.525278	0.710533	0.639319	Nos1	1		GO:0004497	monooxygenase activity	0.218138	0.464327	0.436896	Cyp2f2/Nos1/Cyp26b1	3
GO:0010421	hydrogen peroxide-mediated programmed cell death	0.00884109	0.118734	0.10184	Glrx/Met	2		GO:0099061	integral component of postsynaptic density membrane	0.530312	0.712778	0.641339	Lrrtm4	1		GO:0035257	nuclear hormone receptor binding	0.218138	0.464327	0.436896	Sumo2/Arrb1/Hmga1	3
GO:0035815	positive regulation of renal sodium excretion	0.00884109	0.118734	0.10184	Drd2/Edn1	2		GO:0099055	integral component of postsynaptic membrane	0.535241	0.712778	0.641339	Drd2/Lrrtm4	2		GO:0005253	anion channel activity	0.219416	0.464327	0.436896	Ano2/Clcnka	2
GO:0097468	programmed cell death in response to reactive oxygen species	0.00884109	0.118734	0.10184	Glrx/Met	2		GO:0120114	Sm-like protein family complex	0.535292	0.712778	0.641339	Ppih	1		GO:0016651	oxidoreductase activity, acting on NAD(P)H	0.219416	0.464327	0.436896	Nos1/Cbr1	2
GO:0051339	regulation of lyase activity	0.00918741	0.122847	0.105367	Drd2/Nos1/Adora2b	3		GO:0012506	vesicle membrane	0.536348	0.712778	0.641339	H2-T23/Drd2/Nos1/H2-K1	4		GO:0015171	amino acid transmembrane transporter activity	0.223309	0.464327	0.436896	Slc38a6/Slc36a1	2
GO:0032651	regulation of interleukin-1 beta production	0.00938869	0.124692	0.10695	Ager/Casp1/Fzd5/Ccl19	4		GO:0032838	plasma membrane bounded cell projection cytoplasm	0.541587	0.716598	0.644776	Dnah6/Dnal1	2		GO:0016209	antioxidant activity	0.223309	0.464327	0.436896	S100a9/S100a8	2
GO:0001890	placenta development	0.00940691	0.124692	0.10695	St14/Esrrb/Vwf/Fzd5/Etnk2/Met	6		GO:0016605	PML body	0.54992	0.721177	0.648896	Sumo2	1		GO:0031625	ubiquitin protein ligase binding	0.224804	0.464327	0.436896	H2-Ab1/Sumo2/Arrb1/Ube2t/Fzd5	5
GO:0060537	muscle tissue development	0.00977721	0.128261	0.110011	Edn1/Nras/Myh6/Dsg2/Atf3/Col3a1/Cyp26b1/Met/Myh7/Tll2/Mybpc3	11		GO:0030055	cell-substrate junction	0.550993	0.721177	0.648896	Grb7/Col17a1	2		GO:0001848	complement binding	0.22553	0.464327	0.436896	C4b	1
GO:0030048	actin filament-based movement	0.0098699	0.128261	0.110011	Kcna5/Nos1/Myh6/Dsg2/Myh7	5		GO:0005741	mitochondrial outer membrane	0.554098	0.721177	0.648896	Myoc/Nos1	2		GO:0005248	voltage-gated sodium channel activity	0.22553	0.464327	0.436896	Scn10a	1
GO:0032640	tumor necrosis factor production	0.0098699	0.128261	0.110011	Ltf/Cd36/H2-T23/Irak3/Ccl19	5		GO:0046658	anchored component of plasma membrane	0.559416	0.721177	0.648896	Tnfrsf23	1		GO:0015491	cation:cation antiporter activity	0.22553	0.464327	0.436896	Slc9a3	1
GO:0035296	regulation of tube diameter	0.00991698	0.128261	0.110011	Cx3cl1/Edn1/Kcna5/Nos1/Bdkrb2/Adora2b	6		GO:0060076	excitatory synapse	0.559416	0.721177	0.648896	Met	1		GO:0016769	transferase activity, transferring nitrogenous groups	0.22553	0.464327	0.436896	Etnppl	1
GO:0097746	regulation of blood vessel diameter	0.00991698	0.128261	0.110011	Cx3cl1/Edn1/Kcna5/Nos1/Bdkrb2/Adora2b	6		GO:0099146	intrinsic component of postsynaptic density membrane	0.559416	0.721177	0.648896	Lrrtm4	1		GO:0030371	translation repressor activity	0.22553	0.464327	0.436896	Eif4ebp1	1
GO:0052548	regulation of endopeptidase activity	0.00992744	0.128261	0.110011	Ager/S100a9/Ltf/S100a8/Serpina3n/Arrb1/Casp1/Pmaip1/Tnfrsf23	9		GO:0098936	intrinsic component of postsynaptic membrane	0.563322	0.721177	0.648896	Drd2/Lrrtm4	2		GO:0031683	G-protein beta/gamma-subunit complex binding	0.22553	0.464327	0.436896	Cetn4	1
GO:0050930	induction of positive chemotaxis	0.0101326	0.129871	0.111392	Ager/Ntf3	2		GO:0015935	small ribosomal subunit	0.564089	0.721177	0.648896	Rps18	1		GO:0140303	intramembrane lipid transporter activity	0.22553	0.464327	0.436896	Abcb1b	1
GO:0035150	regulation of tube size	0.0101793	0.129871	0.111392	Cx3cl1/Edn1/Kcna5/Nos1/Bdkrb2/Adora2b	6		GO:0098802	plasma membrane signaling receptor complex	0.590171	0.751352	0.676047	Cnih3/Lrrtm4	2		GO:0015291	secondary active transmembrane transporter activity	0.229623	0.470283	0.4425	Slc34a2/Slc9a3/Slc35e2/Slc36a1	4
GO:0060401	cytosolic calcium ion transport	0.0101793	0.129871	0.111392	Cx3cl1/Jsrp1/Drd2/Cd4/Aplnr/Ccl19	6		GO:0000786	nucleosome	0.608187	0.759088	0.683008	H3c15	1		GO:0005212	structural constituent of eye lens	0.233738	0.470283	0.4425	Crybb1	1
GO:1903523	negative regulation of blood circulation	0.0104414	0.132662	0.113785	Ager/Cx3cl1/Nos1	3		GO:0005881	cytoplasmic microtubule	0.608187	0.759088	0.683008	Togaram2	1		GO:0048027	mRNA 5'-UTR binding	0.233738	0.470283	0.4425	Igf2bp2	1
GO:0007162	negative regulation of cell adhesion	0.0106074	0.13368	0.114659	Scgb1a1/Ager/H2-Aa/H2-Ab1/Cd74/Myoc/Cd274/Nat8f5	8		GO:0016363	nuclear matrix	0.608187	0.759088	0.683008	Dnmt3a	1		GO:0097602	cullin family protein binding	0.233738	0.470283	0.4425	Dcun1d2	1
GO:0051899	membrane depolarization	0.0106525	0.13368	0.114659	Scn10a/Myoc/Casp1/Edn1	4		GO:0030864	cortical actin cytoskeleton	0.612345	0.759088	0.683008	Mlph	1		GO:0019208	phosphatase regulator activity	0.235018	0.470283	0.4425	Ppp4r2/Styx	2
GO:0060415	muscle tissue morphogenesis	0.0106525	0.13368	0.114659	Myh6/Col3a1/Myh7/Mybpc3	4		GO:0043197	dendritic spine	0.612994	0.759088	0.683008	Drd2/Arrb1	2		GO:0020037	heme binding	0.237636	0.470283	0.4425	Cyp2f2/Nos1/Cyp26b1	3
GO:0002831	regulation of response to biotic stimulus	0.0108136	0.135148	0.115918	Ltf/Cx3cl1/H2-T23/Cd74/Drd2/Cd274/Irak3/Smpdl3b	8		GO:0019867	outer membrane	0.615778	0.759088	0.683008	Myoc/Nos1	2		GO:0005126	cytokine receptor binding	0.240313	0.470283	0.4425	Cx3cl1/Ntf3/Ctf1/Ccl6/Ccl19	5
GO:2000116	regulation of cysteine-type endopeptidase activity	0.0109001	0.135676	0.116371	S100a9/Ltf/S100a8/Arrb1/Casp1/Pmaip1/Tnfrsf23	7		GO:0031968	organelle outer membrane	0.615778	0.759088	0.683008	Myoc/Nos1	2		GO:0046943	carboxylic acid transmembrane transporter activity	0.240447	0.470283	0.4425	Cd36/Slc38a6/Slc36a1	3
GO:0050766	positive regulation of phagocytosis	0.0110969	0.136586	0.117151	Ighg1/Sftpa1/Ager/Cd36	4		GO:0098687	chromosomal region	0.616991	0.759088	0.683008	Mtbp/Dnmt3a/Top2a	3		GO:0019825	oxygen binding	0.24186	0.470283	0.4425	Cyp2f2	1
GO:1901031	regulation of response to reactive oxygen species	0.0111036	0.136586	0.117151	Cd36/Glrx/Met	3		GO:0031225	anchored component of membrane	0.6213	0.759088	0.683008	Smpdl3b/Tnfrsf23	2		GO:0031210	phosphatidylcholine binding	0.24186	0.470283	0.4425	Pcyt1a	1
GO:0002696	positive regulation of leukocyte activation	0.0111499	0.136586	0.117151	Ighg1/Ager/Ighg2c/H2-Aa/H2-T23/H2-Ab1/Cd74/Cd274/Cd4/Adora2b/Ccl19	11		GO:0044391	ribosomal subunit	0.6213	0.759088	0.683008	Rpl21/Rps18	2		GO:0042910	xenobiotic transmembrane transporter activity	0.24186	0.470283	0.4425	Slc36a1	1
GO:0051090	regulation of DNA-binding transcription factor activity	0.011163	0.136586	0.117151	Ager/Ltf/Cx3cl1/Cd36/Tnfrsf8/Arrb1/Edn1/Irak3/Mtdh/Rab7b	10		GO:0044309	neuron spine	0.626761	0.762685	0.686244	Drd2/Arrb1	2		GO:0044183	protein folding chaperone	0.24186	0.470283	0.4425	Cd74	1
GO:0007266	Rho protein signal transduction	0.0112778	0.136586	0.117151	Eps8l1/Arrb1/Myoc/Gpr17/Col3a1/Met	6		GO:0000795	synaptonemal complex	0.636383	0.768224	0.691228	Xlr3a	1		GO:0050997	quaternary ammonium group binding	0.24186	0.470283	0.4425	Pcyt1a	1
GO:0051251	positive regulation of lymphocyte activation	0.0113381	0.136586	0.117151	Ighg1/Ager/Ighg2c/H2-Aa/H2-T23/H2-Ab1/Cd74/Cd274/Cd4/Ccl19	10		GO:0099086	synaptonemal structure	0.636383	0.768224	0.691228	Xlr3a	1		GO:0051537	2 iron, 2 sulfur cluster binding	0.24186	0.470283	0.4425	AK157302	1
GO:0002866	positive regulation of acute inflammatory response to antigenic stimulus	0.0115022	0.136586	0.117151	Ighg1/H2-T23	2		GO:0044815	DNA packaging complex	0.640243	0.769816	0.692661	H3c15	1		GO:0005342	organic acid transmembrane transporter activity	0.243263	0.471141	0.443308	Cd36/Slc38a6/Slc36a1	3
GO:0045655	regulation of monocyte differentiation	0.0115022	0.136586	0.117151	Cd74/Cd4	2		GO:0098839	postsynaptic density membrane	0.644062	0.771347	0.694038	Lrrtm4	1		GO:0008094	DNA-dependent ATPase activity	0.246761	0.476034	0.447912	Top2a/Chtf8	2
GO:0060100	positive regulation of phagocytosis, engulfment	0.0115022	0.136586	0.117151	Ager/Cd36	2		GO:0005635	nuclear envelope	0.65286	0.778805	0.700749	Scgb1a1/Pcyt1a/Nos1/Golt1a	4		GO:0015026	coreceptor activity	0.249895	0.476454	0.448307	Cd4	1
GO:0070486	leukocyte aggregation	0.0115022	0.136586	0.117151	S100a9/S100a8	2		GO:0019898	extrinsic component of membrane	0.660202	0.782089	0.703704	Cdh23/St14/Ppl	3		GO:0017075	syntaxin-1 binding	0.249895	0.476454	0.448307	Prrt2	1
GO:1905155	positive regulation of membrane invagination	0.0115022	0.136586	0.117151	Ager/Cd36	2		GO:0043209	myelin sheath	0.660775	0.782089	0.703704	Myoc/Napb	2		GO:0042923	neuropeptide binding	0.249895	0.476454	0.448307	Gpr149	1
GO:0031623	receptor internalization	0.0115447	0.136586	0.117151	Cd36/Ntf3/Drd2/Arrb1/Napb	5		GO:0005874	microtubule	0.669089	0.787559	0.708625	Mlph/Dnal1/Togaram2/Invs	4		GO:0051213	dioxygenase activity	0.254601	0.482232	0.453743	Phyhd1/Hpdl	2
GO:0048524	positive regulation of viral process	0.0115531	0.136586	0.117151	Cd74/Ppih/Cd4/Top2a	4		GO:0098982	GABA-ergic synapse	0.673194	0.787559	0.708625	Drd2	1		GO:0016702	oxidoreductase activity, acting on single donors with incorporation of molecular oxygen, incorporation of two atoms of oxygen	0.257846	0.482232	0.453743	Hpdl	1
GO:0007517	muscle organ development	0.0120591	0.142019	0.121812	Edn1/Nras/Myh6/Atf3/Col3a1/Cyp26b1/Met/Myh7/Tll2/Mybpc3	10		GO:0099060	integral component of postsynaptic specialization membrane	0.673194	0.787559	0.708625	Lrrtm4	1		GO:0030247	polysaccharide binding	0.257846	0.482232	0.453743	Ppp1r3e	1
GO:0006813	potassium ion transport	0.0123941	0.144154	0.123642	Ager/Drd2/Kcna5/Nos1/Slc9a3/Kcnq2/Lrrc26	7		GO:0099568	cytoplasmic region	0.68522	0.798544	0.71851	Dnah6/Dnal1	2		GO:0043027	cysteine-type endopeptidase inhibitor activity involved in apoptotic process	0.257846	0.482232	0.453743	Arrb1	1
GO:0006898	receptor-mediated endocytosis	0.0123941	0.144154	0.123642	Cd36/Ntf3/Drd2/Arrb1/Napb/Slc9a3/Ccl19	7		GO:0005743	mitochondrial inner membrane	0.69329	0.799655	0.719509	Ugt1a6a/Myoc/Slc25a34/Hmgcs2	4		GO:0140142	nucleocytoplasmic carrier activity	0.257846	0.482232	0.453743	Tnpo1	1
GO:0046578	regulation of Ras protein signal transduction	0.0123941	0.144154	0.123642	Eps8l1/Arrb1/Myoc/Rasgrp4/Gpr17/Col3a1/Met	7		GO:0098948	intrinsic component of postsynaptic specialization membrane	0.693473	0.799655	0.719509	Lrrtm4	1		GO:0044389	ubiquitin-like protein ligase binding	0.260092	0.483413	0.454855	H2-Ab1/Sumo2/Arrb1/Ube2t/Fzd5	5
GO:0042088	T-helper 1 type immune response	0.0124996	0.144154	0.123642	H2-Ab1/Nras/Ccl19	3		GO:0030659	cytoplasmic vesicle membrane	0.69409	0.799655	0.719509	H2-T23/Drd2/H2-K1	3		GO:0046906	tetrapyrrole binding	0.263115	0.483413	0.454855	Cyp2f2/Nos1/Cyp26b1	3
GO:0045214	sarcomere organization	0.0124996	0.144154	0.123642	Edn1/Myh6/Mybpc3	3		GO:0034399	nuclear periphery	0.69995	0.800221	0.720018	Dnmt3a	1		GO:0015298	solute:cation antiporter activity	0.265713	0.483413	0.454855	Slc9a3	1
GO:0050900	leukocyte migration	0.0126104	0.144154	0.123642	Ager/S100a9/S100a8/Cx3cl1/Cd74/Edn1/Mmp28/Ccl6/Ccl19	9		GO:0098685	Schaffer collateral - CA1 synapse	0.69995	0.800221	0.720018	Adora2b	1		GO:0016701	oxidoreductase activity, acting on single donors with incorporation of molecular oxygen	0.265713	0.483413	0.454855	Hpdl	1
GO:1903038	negative regulation of leukocyte cell-cell adhesion	0.0126373	0.144154	0.123642	Scgb1a1/H2-Aa/H2-Ab1/Cd74/Cd274	5		GO:0005604	basement membrane	0.703138	0.800221	0.720018	Col17a1	1		GO:0017147	Wnt-protein binding	0.265713	0.483413	0.454855	Fzd5	1
GO:0001763	morphogenesis of a branching structure	0.0126567	0.144154	0.123642	Hnf1b/St14/Drd2/Edn1/Fzd5/Hhip/Met	7		GO:0030672	synaptic vesicle membrane	0.709412	0.800221	0.720018	Drd2	1		GO:0051393	alpha-actinin binding	0.265713	0.483413	0.454855	Kcna5	1
GO:1904062	regulation of cation transmembrane transport	0.0128208	0.144154	0.123642	Ager/Cx3cl1/Glrx/Jsrp1/Drd2/Nos1/Cnih3/Lrrc26/Aplnr	9		GO:0099501	exocytic vesicle membrane	0.709412	0.800221	0.720018	Drd2	1		GO:0005261	cation channel activity	0.266101	0.483413	0.454855	Scn10a/Pkdrej/Kcna5/Kcnq2/Lrrc26	5
GO:0015672	monovalent inorganic cation transport	0.0128434	0.144154	0.123642	Slc34a2/Ager/Scn10a/Glrx/Drd2/Kcna5/Nos1/Slc9a3/Kcnq2/Lrrc26/Slc36a1	11		GO:0005840	ribosome	0.710427	0.800221	0.720018	Rpl21/Rps18	2		GO:0032182	ubiquitin-like protein binding	0.266371	0.483413	0.454855	Dcun1d2/Top2a	2
GO:0010713	negative regulation of collagen metabolic process	0.0129481	0.144154	0.123642	Ager/Adora2b	2		GO:0030863	cortical cytoskeleton	0.730348	0.819613	0.737466	Mlph	1		GO:0001530	lipopolysaccharide binding	0.273497	0.490389	0.461418	Ltf	1
GO:0019359	nicotinamide nucleotide biosynthetic process	0.0129481	0.144154	0.123642	Afmid/Nmnat3	2		GO:0015934	large ribosomal subunit	0.736049	0.822963	0.74048	Rpl21	1		GO:0016645	oxidoreductase activity, acting on the CH-NH group of donors	0.273497	0.490389	0.461418	Noxred1	1
GO:0032966	negative regulation of collagen biosynthetic process	0.0129481	0.144154	0.123642	Ager/Adora2b	2		GO:0005882	intermediate filament	0.747093	0.83224	0.748828	Ppl	1		GO:0015294	solute:cation symporter activity	0.274217	0.490389	0.461418	Slc34a2/Slc36a1	2
GO:0045725	positive regulation of glycogen biosynthetic process	0.0129481	0.144154	0.123642	Esrrb/Ppp1r3e	2		GO:0001669	acrosomal vesicle	0.760254	0.834149	0.750546	Drd2	1		GO:0051117	ATPase binding	0.274217	0.490389	0.461418	Nos1/Sdf2l1	2
GO:0098814	spontaneous synaptic transmission	0.0129481	0.144154	0.123642	Ager/Doc2g	2		GO:0019866	organelle inner membrane	0.762451	0.834149	0.750546	Ugt1a6a/Myoc/Slc25a34/Hmgcs2	4		GO:0001968	fibronectin binding	0.281199	0.493862	0.464687	Myoc	1
GO:0050672	negative regulation of lymphocyte proliferation	0.0129936	0.144154	0.123642	Scgb1a1/H2-Aa/H2-Ab1/Cd274	4		GO:0072686	mitotic spindle	0.762803	0.834149	0.750546	Togaram2	1		GO:0008157	protein phosphatase 1 binding	0.281199	0.493862	0.464687	Ppp1r3e	1
GO:0034767	positive regulation of ion transmembrane transport	0.0130791	0.144203	0.123685	Ager/Cx3cl1/Glrx/Nos1/Lrrc26/Aplnr	6		GO:0000139	Golgi membrane	0.765216	0.834149	0.750546	Rab2b/Abcb1b	2		GO:0051959	dynein light intermediate chain binding	0.281199	0.493862	0.464687	Dnah6	1
GO:0034764	positive regulation of transmembrane transport	0.013194	0.144203	0.123685	Ager/Cx3cl1/Glrx/Nos1/Met/Lrrc26/Aplnr	7		GO:0000776	kinetochore	0.765325	0.834149	0.750546	Mtbp	1		GO:0071813	lipoprotein particle binding	0.281199	0.493862	0.464687	Cd36	1
GO:0001774	microglial cell activation	0.0132336	0.144203	0.123685	Ager/Cx3cl1/Casp1	3		GO:0099634	postsynaptic specialization membrane	0.765325	0.834149	0.750546	Lrrtm4	1		GO:0071814	protein-lipid complex binding	0.281199	0.493862	0.464687	Cd36	1
GO:0002269	leukocyte activation involved in inflammatory response	0.0132336	0.144203	0.123685	Ager/Cx3cl1/Casp1	3		GO:0005798	Golgi-associated vesicle	0.772732	0.835837	0.752064	Lyz2	1		GO:0019903	protein phosphatase binding	0.286036	0.500564	0.470992	Eif4ebp1/Met/Ppp1r3e	3
GO:1902622	regulation of neutrophil migration	0.0132336	0.144203	0.123685	Cd74/Edn1/Ccl19	3		GO:0150034	distal axon	0.774438	0.835837	0.752064	Drd2/Nos1/Prrt2	3		GO:0033612	receptor serine/threonine kinase binding	0.28882	0.501252	0.47164	Gpr17	1
GO:0097553	calcium ion transmembrane import into cytosol	0.0134034	0.145021	0.124386	Cx3cl1/Jsrp1/Drd2/Aplnr/Ccl19	5		GO:0043204	perikaryon	0.775149	0.835837	0.752064	Drd2	1		GO:0042626	ATPase-coupled transmembrane transporter activity	0.289896	0.501252	0.47164	Abca8a/Abcb1b	2
GO:0022407	regulation of cell-cell adhesion	0.0134037	0.145021	0.124386	Scgb1a1/Ager/Cx3cl1/H2-Aa/H2-T23/H2-Ab1/Cd74/Cd274/Cd4/Ccl19	10		GO:0030658	transport vesicle membrane	0.791365	0.850297	0.765075	Drd2	1		GO:0015108	chloride transmembrane transporter activity	0.293811	0.501252	0.47164	Ano2/Clcnka	2
GO:0032945	negative regulation of mononuclear cell proliferation	0.013498	0.145021	0.124386	Scgb1a1/H2-Aa/H2-Ab1/Cd274	4		GO:0001726	ruffle	0.795781	0.851338	0.766012	Eps8l1	1		GO:0051087	chaperone binding	0.293811	0.501252	0.47164	Vwf/Sdf2l1	2
GO:0071674	mononuclear cell migration	0.013498	0.145021	0.124386	Ager/Cx3cl1/Ccl6/Ccl19	4		GO:0031256	leading edge membrane	0.797954	0.851338	0.766012	Eps8l1	1		GO:0005501	retinoid binding	0.29636	0.501252	0.47164	Cyp26b1	1
GO:0002695	negative regulation of leukocyte activation	0.0137218	0.146671	0.125802	Scgb1a1/Cx3cl1/H2-Aa/H2-Ab1/Cd74/Cd274	6		GO:0000151	ubiquitin ligase complex	0.806157	0.857072	0.771172	Fbxo17/Dcun1d2	2		GO:0008200	ion channel inhibitor activity	0.29636	0.501252	0.47164	Kcna5	1
GO:0006836	neurotransmitter transport	0.0137475	0.146671	0.125802	Drd2/Napb/Nos1/Ddc/Prrt2/Adora2b/Doc2g	7		GO:0000794	condensed nuclear chromosome	0.816501	0.861136	0.774828	Xlr3a	1		GO:0016831	carboxy-lyase activity	0.29636	0.501252	0.47164	Ddc	1
GO:0014888	striated muscle adaptation	0.0139916	0.148758	0.127591	Myoc/Myh6/Myh7	3		GO:0090575	RNA polymerase II transcription regulator complex	0.816501	0.861136	0.774828	Hmga1	1		GO:0051059	NF-kappaB binding	0.29636	0.501252	0.47164	Mtdh	1
GO:0050867	positive regulation of cell activation	0.0141406	0.149674	0.128377	Ighg1/Ager/Ighg2c/H2-Aa/H2-T23/H2-Ab1/Cd74/Cd274/Cd4/Adora2b/Ccl19	11		GO:0005925	focal adhesion	0.820386	0.861136	0.774828	Grb7	1		GO:0070566	adenylyltransferase activity	0.29636	0.501252	0.47164	Nmnat3	1
GO:0061351	neural precursor cell proliferation	0.0143863	0.149674	0.128377	Cx3cl1/Drd2/Melk/Rassf10/Hhip/Dct	6		GO:0005819	spindle	0.824156	0.861136	0.774828	Fbxo5/Togaram2	2		GO:0008017	microtubule binding	0.296919	0.501252	0.47164	S100a9/S100a8/Mlph/Togaram2	4
GO:0002449	lymphocyte mediated immunity	0.014431	0.149674	0.128377	Ighg1/Ager/Ighg2c/H2-T23/H2-Ab1/Cd74/C1s1/C4b/H2-K1/Fzd5	10		GO:0031461	cullin-RING ubiquitin ligase complex	0.82419	0.861136	0.774828	Fbxo17	1		GO:0051427	hormone receptor binding	0.300447	0.501252	0.47164	Sumo2/Arrb1/Hmga1	3
GO:0002883	regulation of hypersensitivity	0.0144688	0.149674	0.128377	Ighg1/H2-T23	2		GO:0036064	ciliary basal body	0.829745	0.863962	0.777371	Cetn4	1		GO:0051219	phosphoprotein binding	0.30163	0.501252	0.47164	Arrb1/Nos1	2
GO:0031281	positive regulation of cyclase activity	0.0144688	0.149674	0.128377	Nos1/Adora2b	2		GO:0005938	cell cortex	0.837996	0.867241	0.780321	Mlph/Melk	2		GO:0000217	DNA secondary structure binding	0.30382	0.501252	0.47164	Hmga1	1
GO:0042754	negative regulation of circadian rhythm	0.0144688	0.149674	0.128377	Drd2/Cipc	2		GO:0030027	lamellipodium	0.838619	0.867241	0.780321	Fam89b	1		GO:0008392	arachidonic acid epoxygenase activity	0.30382	0.501252	0.47164	Cyp2f2	1
GO:0051580	regulation of neurotransmitter uptake	0.0144688	0.149674	0.128377	Drd2/Nos1	2		GO:0005774	vacuolar membrane	0.85808	0.884348	0.795714	Napb	1		GO:0015020	glucuronosyltransferase activity	0.30382	0.501252	0.47164	Ugt1a6a	1
GO:2001185	regulation of CD8-positive, alpha-beta T cell activation	0.0144688	0.149674	0.128377	H2-T23/Cd274	2		GO:0032993	protein-DNA complex	0.862569	0.885961	0.797164	H3c15	1		GO:0030547	receptor inhibitor activity	0.30382	0.501252	0.47164	Dkk2	1
GO:0048644	muscle organ morphogenesis	0.0145438	0.149943	0.128608	Myh6/Col3a1/Myh7/Mybpc3	4		GO:0005667	transcription regulator complex	0.867272	0.887782	0.798803	Hnf1b/Gm29609/Hmga1	3		GO:0071855	neuropeptide receptor binding	0.30382	0.501252	0.47164	Edn1	1
GO:0019221	cytokine-mediated signaling pathway	0.0145995	0.150012	0.128667	Cx3cl1/Cd74/Casp1/Il1r2/Cd4/Irak3/Ccl6/Il11ra2/Ccl19	9		GO:0031301	integral component of organelle membrane	0.903062	0.921306	0.828967	H2-T23/H2-K1	2		GO:1990782	protein tyrosine kinase binding	0.305535	0.502389	0.47271	Myoc/Cd4	2
GO:0018198	peptidyl-cysteine modification	0.0147739	0.150792	0.129336	S100a9/S100a8/Nos1	3		GO:0010008	endosome membrane	0.911457	0.92675	0.833866	Cd274	1		GO:0008536	Ran GTPase binding	0.311202	0.50493	0.4751	Tnpo1	1
GO:0032309	icosanoid secretion	0.0147739	0.150792	0.129336	Drd2/Edn1/Bdkrb2	3		GO:0031252	cell leading edge	0.923268	0.934619	0.840946	Eps8l1/Fam89b	2		GO:0016248	channel inhibitor activity	0.311202	0.50493	0.4751	Kcna5	1
GO:0006520	cellular amino acid metabolic process	0.0152037	0.154591	0.132595	Agmat/Afmid/Nos1/Hpdl/Ddc/Noxred1/Dct	7		GO:0031965	nuclear membrane	0.927796	0.934619	0.840946	Nos1	1		GO:0031624	ubiquitin conjugating enzyme binding	0.311202	0.50493	0.4751	Dcun1d2	1
GO:0031663	lipopolysaccharide-mediated signaling pathway	0.0155804	0.154591	0.132595	Ltf/Cx3cl1/Mtdh	3		GO:0031300	intrinsic component of organelle membrane	0.92845	0.934619	0.840946	H2-T23/H2-K1	2		GO:0045505	dynein intermediate chain binding	0.311202	0.50493	0.4751	Dnah6	1
GO:0032722	positive regulation of chemokine production	0.0155804	0.154591	0.132595	Ager/Cd74/Adora2b	3		GO:0005759	mitochondrial matrix	0.945983	0.949115	0.853989	Hmgcs2	1		GO:0015399	primary active transmembrane transporter activity	0.317223	0.513	0.482694	Abca8a/Abcb1b	2
GO:0002028	regulation of sodium ion transport	0.0156395	0.154591	0.132595	Glrx/Drd2/Nos1/Slc9a3	4		GO:0016607	nuclear speck	0.967431	0.967431	0.87047	Ppih	1		GO:0016829	lyase activity	0.32068	0.516885	0.486349	Etnppl/Ddc/Hmga1	3
GO:0043506	regulation of JUN kinase activity	0.0156395	0.154591	0.132595	Ager/Edn1/Fzd5/Ccl19	4										GO:0099106	ion channel regulator activity	0.32499	0.517817	0.487226	Kcna5/Lrrc26	2
GO:0002031	G protein-coupled receptor internalization	0.0160625	0.154591	0.132595	Drd2/Arrb1	2										GO:0017080	sodium channel regulator activity	0.325732	0.517817	0.487226	Nos1	1
GO:0002524	hypersensitivity	0.0160625	0.154591	0.132595	Ighg1/H2-T23	2										GO:0031369	translation initiation factor binding	0.325732	0.517817	0.487226	Eif4ebp1	1
GO:0002544	chronic inflammatory response	0.0160625	0.154591	0.132595	S100a9/Adora2b	2										GO:1990939	ATP-dependent microtubule motor activity	0.325732	0.517817	0.487226	Dnah6	1
GO:0002643	regulation of tolerance induction	0.0160625	0.154591	0.132595	Cd274/Irak3	2										GO:0015078	proton transmembrane transporter activity	0.332734	0.517817	0.487226	Slc9a3/Slc36a1	2
GO:0006525	arginine metabolic process	0.0160625	0.154591	0.132595	Agmat/Nos1	2										GO:0016655	oxidoreductase activity, acting on NAD(P)H, quinone or similar compound as acceptor	0.332882	0.517817	0.487226	Cbr1	1
GO:0032656	regulation of interleukin-13 production	0.0160625	0.154591	0.132595	Scgb1a1/H2-T23	2										GO:0033764	steroid dehydrogenase activity, acting on the CH-OH group of donors, NAD or NADP as acceptor	0.332882	0.517817	0.487226	Cbr1	1
GO:0045837	negative regulation of membrane potential	0.0160625	0.154591	0.132595	Ltf/Pmaip1	2										GO:0043394	proteoglycan binding	0.332882	0.517817	0.487226	Lrrtm4	1
GO:0048148	behavioral response to cocaine	0.0160625	0.154591	0.132595	Drd2/Nos1	2										GO:0046915	transition metal ion transmembrane transporter activity	0.332882	0.517817	0.487226	Slc39a2	1
GO:0051349	positive regulation of lyase activity	0.0160625	0.154591	0.132595	Nos1/Adora2b	2										GO:0051721	protein phosphatase 2A binding	0.332882	0.517817	0.487226	Eif4ebp1	1
GO:0060099	regulation of phagocytosis, engulfment	0.0160625	0.154591	0.132595	Ager/Cd36	2										GO:1901682	sulfur compound transmembrane transporter activity	0.332882	0.517817	0.487226	Slc36a1	1
GO:0061081	positive regulation of myeloid leukocyte cytokine production involved in immune response	0.0160625	0.154591	0.132595	Cd36/Cd74	2										GO:0000993	RNA polymerase II complex binding	0.339957	0.523833	0.492887	Esrrb	1
GO:0070875	positive regulation of glycogen metabolic process	0.0160625	0.154591	0.132595	Esrrb/Ppp1r3e	2										GO:0019840	isoprenoid binding	0.339957	0.523833	0.492887	Cyp26b1	1
GO:0043491	protein kinase B signaling	0.0161451	0.154591	0.132595	Cx3cl1/Drd2/Myoc/Mtdh/Met/Ccl19	6										GO:0035255	ionotropic glutamate receptor binding	0.339957	0.523833	0.492887	Drd2	1
GO:0002697	regulation of immune effector process	0.0161958	0.154591	0.132595	Ighg1/Ager/Cd36/H2-T23/Cd74/Irak3/H2-K1/Fzd5/Adora2b/Ccl19	10										GO:0015631	tubulin binding	0.346384	0.527648	0.496476	S100a9/S100a8/Mlph/Dnal1/Togaram2	5
GO:0015908	fatty acid transport	0.0162063	0.154591	0.132595	Cd36/Drd2/Edn1/Bdkrb2	4										GO:0004518	nuclease activity	0.346706	0.527648	0.496476	Pop5/Pop4/Pop1	3
GO:0070664	negative regulation of leukocyte proliferation	0.0162063	0.154591	0.132595	Scgb1a1/H2-Aa/H2-Ab1/Cd274	4										GO:0042805	actinin binding	0.346957	0.527648	0.496476	Kcna5	1
GO:0002888	positive regulation of myeloid leukocyte mediated immunity	0.0164113	0.156061	0.133855	Ighg1/H2-T23/Adora2b	3										GO:0043014	alpha-tubulin binding	0.346957	0.527648	0.496476	Dnal1	1
GO:0071900	regulation of protein serine/threonine kinase activity	0.016661	0.157944	0.135471	Ager/Ltf/Ntf3/Cd74/Arrb1/Edn1/Irak3/Fzd5/Met/Ccl19	10										GO:0016758	transferase activity, transferring hexosyl groups	0.352481	0.527648	0.496476	Ugt1a6a/Pigb/Sdf2l1	3
GO:0048247	lymphocyte chemotaxis	0.0172667	0.1622	0.139121	Cx3cl1/Ccl6/Ccl19	3										GO:0005109	frizzled binding	0.353883	0.527648	0.496476	Myoc	1
GO:0055010	ventricular cardiac muscle tissue morphogenesis	0.0172667	0.1622	0.139121	Myh6/Myh7/Mybpc3	3										GO:0015036	disulfide oxidoreductase activity	0.353883	0.527648	0.496476	Glrx	1
GO:0050714	positive regulation of protein secretion	0.0172688	0.1622	0.139121	Cd36/H2-T23/Glrx/Drd2/Arrb1/Casp1	6										GO:0043028	cysteine-type endopeptidase regulator activity involved in apoptotic process	0.353883	0.527648	0.496476	Arrb1	1
GO:0002690	positive regulation of leukocyte chemotaxis	0.0173782	0.16252	0.139396	Cx3cl1/Cd74/Edn1/Ccl19	4										GO:0043548	phosphatidylinositol 3-kinase binding	0.353883	0.527648	0.496476	Met	1
GO:0001906	cell killing	0.017655	0.16252	0.139396	Ighg1/Ager/Ltf/H2-T23/H2-K1/Ccl19	6										GO:0044390	ubiquitin-like protein conjugating enzyme binding	0.353883	0.527648	0.496476	Dcun1d2	1
GO:0019363	pyridine nucleotide biosynthetic process	0.0177275	0.16252	0.139396	Afmid/Nmnat3	2										GO:0061629	RNA polymerase II-specific DNA-binding transcription factor binding	0.354278	0.527648	0.496476	Sumo2/Arrb1/Mtdh/Hmga1	4
GO:0030810	positive regulation of nucleotide biosynthetic process	0.0177275	0.16252	0.139396	Nos1/Adora2b	2										GO:0022839	ion gated channel activity	0.360736	0.53402	0.502472	Ano2	1
GO:0031664	regulation of lipopolysaccharide-mediated signaling pathway	0.0177275	0.16252	0.139396	Ltf/Cx3cl1	2										GO:0043539	protein serine/threonine kinase activator activity	0.360736	0.53402	0.502472	Ltf	1
GO:0034143	regulation of toll-like receptor 4 signaling pathway	0.0177275	0.16252	0.139396	Ltf/Rab7b	2										GO:0000149	SNARE binding	0.367236	0.539171	0.507319	Napb/Prrt2	2
GO:1900373	positive regulation of purine nucleotide biosynthetic process	0.0177275	0.16252	0.139396	Nos1/Adora2b	2										GO:0005272	sodium channel activity	0.367516	0.539171	0.507319	Scn10a	1
GO:1905153	regulation of membrane invagination	0.0177275	0.16252	0.139396	Ager/Cd36	2										GO:0019212	phosphatase inhibitor activity	0.367516	0.539171	0.507319	Styx	1
GO:0014706	striated muscle tissue development	0.0178674	0.163313	0.140076	Edn1/Nras/Myh6/Dsg2/Atf3/Cyp26b1/Met/Myh7/Tll2/Mybpc3	10										GO:0016779	nucleotidyltransferase activity	0.371029	0.542516	0.510466	Pcyt1a/Nmnat3	2
GO:0002709	regulation of T cell mediated immunity	0.0179835	0.163885	0.140566	Ager/H2-T23/H2-K1/Fzd5	4										GO:0005048	signal sequence binding	0.374225	0.542516	0.510466	Tnpo1	1
GO:1900271	regulation of long-term synaptic potentiation	0.0181466	0.164881	0.14142	Ager/Drd2/Nos1	3										GO:0008391	arachidonic acid monooxygenase activity	0.374225	0.542516	0.510466	Cyp2f2	1
GO:0006006	glucose metabolic process	0.0184452	0.167098	0.143322	Igfbp4/Esrrb/Cbr2/Atf3/Adora2b/Ppp1r3e	6										GO:0043175	RNA polymerase core enzyme binding	0.374225	0.542516	0.510466	Esrrb	1
GO:0005996	monosaccharide metabolic process	0.0187883	0.169705	0.145558	Ugt1a6a/Igfbp4/Esrrb/Cbr2/Atf3/Adora2b/Ppp1r3e	7										GO:0004715	non-membrane spanning protein tyrosine kinase activity	0.380863	0.547282	0.51495	Melk	1
GO:0006826	iron ion transport	0.0190509	0.171067	0.146727	Lcn2/Ltf/Nos1	3										GO:0016229	steroid dehydrogenase activity	0.380863	0.547282	0.51495	Cbr1	1
GO:0086001	cardiac muscle cell action potential	0.0190509	0.171067	0.146727	Scn10a/Kcna5/Dsg2	3										GO:0061631	ubiquitin conjugating enzyme activity	0.380863	0.547282	0.51495	Ube2t	1
GO:0002221	pattern recognition receptor signaling pathway	0.0191537	0.171487	0.147087	Ltf/Cd36/Irak3/Smpdl3b/Rab7b	5										GO:0005088	Ras guanyl-nucleotide exchange factor activity	0.382354	0.547817	0.515454	Eps8l1/Rasgrp4	2
GO:0006805	xenobiotic metabolic process	0.0192329	0.171695	0.147265	Ugt1a6a/Cyp2f2/Sult1a1/Cyp26b1	4										GO:0005044	scavenger receptor activity	0.387431	0.553473	0.520776	Cd36	1
GO:0002863	positive regulation of inflammatory response to antigenic stimulus	0.0194623	0.17174	0.147303	Ighg1/H2-T23	2										GO:0016705	oxidoreductase activity, acting on paired donors, with incorporation or reduction of molecular oxygen	0.39268	0.559341	0.526297	Cyp2f2/Nos1/Cyp26b1	3
GO:0032693	negative regulation of interleukin-10 production	0.0194623	0.17174	0.147303	Ager/Cd274	2										GO:0005548	phospholipid transporter activity	0.39393	0.559495	0.526442	Abcb1b	1
GO:0048569	post-embryonic animal organ development	0.0194623	0.17174	0.147303	Cdh23/Fzd5	2										GO:0004867	serine-type endopeptidase inhibitor activity	0.397316	0.559843	0.52677	Serpina3n/Spink8	2
GO:1902254	negative regulation of intrinsic apoptotic signaling pathway by p53 class mediator	0.0194623	0.17174	0.147303	Cd74/Bdkrb2	2										GO:0030331	estrogen receptor binding	0.40036	0.559843	0.52677	Arrb1	1
GO:0001914	regulation of T cell mediated cytotoxicity	0.0199799	0.174298	0.149497	Ager/H2-T23/H2-K1	3										GO:0032813	tumor necrosis factor receptor superfamily binding	0.40036	0.559843	0.52677	Ntf3	1
GO:0061900	glial cell activation	0.0199799	0.174298	0.149497	Ager/Cx3cl1/Casp1	3										GO:0050661	NADP binding	0.40036	0.559843	0.52677	Nos1	1
GO:0071715	icosanoid transport	0.0199799	0.174298	0.149497	Drd2/Edn1/Bdkrb2	3										GO:0061650	ubiquitin-like protein conjugating enzyme activity	0.40036	0.559843	0.52677	Ube2t	1
GO:1901571	fatty acid derivative transport	0.0199799	0.174298	0.149497	Drd2/Edn1/Bdkrb2	3										GO:0004713	protein tyrosine kinase activity	0.401031	0.559843	0.52677	Melk/Met	2
GO:0051588	regulation of neurotransmitter transport	0.0201619	0.175385	0.15043	Drd2/Napb/Nos1/Prrt2/Adora2b	5										GO:0016810	hydrolase activity, acting on carbon-nitrogen (but not peptide) bonds	0.404735	0.563409	0.530125	Agmat/Afmid	2
GO:0016064	immunoglobulin mediated immune response	0.0202276	0.175459	0.150493	Ighg1/Ighg2c/H2-T23/H2-Ab1/Cd74/C1s1/C4b	7										GO:0022853	active ion transmembrane transporter activity	0.406896	0.564813	0.531446	Slc34a2/Slc9a3/Slc36a1	3
GO:0031032	actomyosin structure organization	0.0205259	0.177543	0.152281	Arrb1/Myoc/Edn1/Myh6/Met/Mybpc3	6										GO:0008514	organic anion transmembrane transporter activity	0.412556	0.568478	0.534894	Cd36/Slc38a6/Slc36a1	3
GO:0002548	monocyte chemotaxis	0.0209335	0.180051	0.154432	Cx3cl1/Ccl6/Ccl19	3										GO:0016830	carbon-carbon lyase activity	0.413016	0.568478	0.534894	Ddc	1
GO:2000648	positive regulation of stem cell proliferation	0.0209335	0.180051	0.154432	Cx3cl1/Drd2/Dct	3										GO:0016860	intramolecular oxidoreductase activity	0.413016	0.568478	0.534894	Dct	1
GO:0032616	interleukin-13 production	0.0212652	0.181883	0.156003	Scgb1a1/H2-T23	2										GO:0030374	nuclear receptor transcription coactivator activity	0.419245	0.575434	0.541439	Hmga1	1
GO:1902307	positive regulation of sodium ion transmembrane transport	0.0212652	0.181883	0.156003	Glrx/Nos1	2										GO:0019902	phosphatase binding	0.421013	0.576247	0.542205	Eif4ebp1/Met/Ppp1r3e	3
GO:0008217	regulation of blood pressure	0.021401	0.182028	0.156127	Cd36/Drd2/Edn1/Nos1/Myh6/Bdkrb2	6										GO:0015103	inorganic anion transmembrane transporter activity	0.423087	0.577472	0.543358	Ano2/Clcnka	2
GO:0043281	regulation of cysteine-type endopeptidase activity involved in apoptotic process	0.021401	0.182028	0.156127	S100a9/S100a8/Arrb1/Casp1/Pmaip1/Tnfrsf23	6										GO:0019842	vitamin binding	0.426723	0.580817	0.546505	Etnppl/Ddc	2
GO:0019724	B cell mediated immunity	0.0217422	0.183634	0.157506	Ighg1/Ighg2c/H2-T23/H2-Ab1/Cd74/C1s1/C4b	7										GO:0060090	molecular adaptor activity	0.430622	0.582471	0.548061	Arrb1/Napb/Mlph/Ppp4r2	4
GO:0050866	negative regulation of cell activation	0.0218479	0.183634	0.157506	Scgb1a1/Cx3cl1/H2-Aa/H2-Ab1/Cd74/Cd274	6										GO:0004879	nuclear receptor activity	0.431504	0.582471	0.548061	Esrrb	1
GO:0010522	regulation of calcium ion transport into cytosol	0.0218898	0.183634	0.157506	Cx3cl1/Jsrp1/Cd4/Aplnr	4										GO:0098531	ligand-activated transcription factor activity	0.431504	0.582471	0.548061	Esrrb	1
GO:0071466	cellular response to xenobiotic stimulus	0.0218898	0.183634	0.157506	Ugt1a6a/Cyp2f2/Sult1a1/Cyp26b1	4										GO:0048018	receptor ligand activity	0.434354	0.584707	0.550165	Cx3cl1/Ntf3/Ctf1/Edn1/Ccl6/Ccl19	6
GO:2000300	regulation of synaptic vesicle exocytosis	0.0218898	0.183634	0.157506	Drd2/Napb/Prrt2/Adora2b	4										GO:0003707	steroid hormone receptor activity	0.437537	0.585801	0.551194	Esrrb	1
GO:0051056	regulation of small GTPase mediated signal transduction	0.0225283	0.187901	0.161165	Eps8l1/Arrb1/Myoc/Rasgrp4/Gpr17/Col3a1/Met	7										GO:0016798	hydrolase activity, acting on glycosyl bonds	0.437558	0.585801	0.551194	Lyz2/Smpdl3b	2
GO:0019731	antibacterial humoral response	0.0225873	0.187901	0.161165	Ighg1/Ighg2c/Ltf/H2-T23	4										GO:0015293	symporter activity	0.444719	0.592153	0.557171	Slc34a2/Slc36a1	2
GO:1901222	regulation of NIK/NF-kappaB signaling	0.0225873	0.187901	0.161165	Ager/Glrx/Edn1/Ccl19	4										GO:0034987	immunoglobulin receptor binding	0.444719	0.592153	0.557171	Ighg1/Ighg2c	2
GO:0043112	receptor metabolic process	0.0227605	0.187901	0.161165	Cd36/Ntf3/Drd2/Arrb1/Edn1/Napb	6										GO:0003713	transcription coactivator activity	0.446131	0.592424	0.557426	Arrb1/Mtdh/Hmga1	3
GO:0002687	positive regulation of leukocyte migration	0.0228326	0.187901	0.161165	Ager/Cx3cl1/Cd74/Edn1/Ccl19	5										GO:0016667	oxidoreductase activity, acting on a sulfur group of donors	0.449412	0.595168	0.560007	Glrx	1
GO:0006937	regulation of muscle contraction	0.0228326	0.187901	0.161165	Scn10a/Edn1/Dsg2/Adora2b/Myh7	5										GO:0008528	G protein-coupled peptide receptor activity	0.45183	0.596757	0.561503	Bdkrb2/Aplnr	2
GO:0050728	negative regulation of inflammatory response	0.0228326	0.187901	0.161165	Ager/Cx3cl1/Il1r2/Smpdl3b/Gpr17	5										GO:0003678	DNA helicase activity	0.455256	0.598057	0.562726	Chtf8	1
GO:0043462	regulation of ATPase activity	0.0229144	0.187901	0.161165	Ltf/Napb/Myh6	3										GO:0045309	protein phosphorylated amino acid binding	0.455256	0.598057	0.562726	Arrb1	1
GO:0002827	positive regulation of T-helper 1 type immune response	0.0231347	0.187901	0.161165	H2-Ab1/Ccl19	2										GO:0001098	basal transcription machinery binding	0.466758	0.606662	0.570823	Esrrb	1
GO:0043501	skeletal muscle adaptation	0.0231347	0.187901	0.161165	Myoc/Myh7	2										GO:0001099	basal RNA polymerase II transcription machinery binding	0.466758	0.606662	0.570823	Esrrb	1
GO:0051450	myoblast proliferation	0.0231347	0.187901	0.161165	Kcna5/Met	2										GO:0001221	transcription cofactor binding	0.466758	0.606662	0.570823	Fam89b	1
GO:0097502	mannosylation	0.0231347	0.187901	0.161165	Pigb/Sdf2l1	2										GO:0004714	transmembrane receptor protein tyrosine kinase activity	0.466758	0.606662	0.570823	Met	1
GO:0045921	positive regulation of exocytosis	0.0232982	0.188727	0.161874	Glrx/Rab2b/Prrt2/Adora2b	4										GO:0008028	monocarboxylic acid transmembrane transporter activity	0.472419	0.612395	0.576217	Cd36	1
GO:0062013	positive regulation of small molecule metabolic process	0.0233929	0.188995	0.162103	Cd74/Esrrb/Nos1/Adora2b/Ppp1r3e	5										GO:0001653	peptide receptor activity	0.476304	0.613166	0.576942	Bdkrb2/Aplnr	2
GO:0010524	positive regulation of calcium ion transport into cytosol	0.0239418	0.192055	0.164728	Cx3cl1/Cd4/Aplnr	3										GO:0005507	copper ion binding	0.478019	0.613166	0.576942	Aoc2	1
GO:0070098	chemokine-mediated signaling pathway	0.0239418	0.192055	0.164728	Cx3cl1/Ccl6/Ccl19	3										GO:0016712	oxidoreductase activity, acting on paired donors, with incorporation or reduction of molecular oxygen, reduced flavin or flavoprotein as one donor, and incorporation of one atom of oxygen	0.478019	0.613166	0.576942	Cyp2f2	1
GO:0051250	negative regulation of lymphocyte activation	0.023962	0.192055	0.164728	Scgb1a1/H2-Aa/H2-Ab1/Cd74/Cd274	5										GO:0051287	NAD binding	0.478019	0.613166	0.576942	Nudt6	1
GO:0000041	transition metal ion transport	0.0240225	0.192055	0.164728	Lcn2/Ltf/Nos1/Slc39a2	4										GO:0030276	clathrin binding	0.48356	0.617043	0.58059	Arrb1	1
GO:0002700	regulation of production of molecular mediator of immune response	0.0245399	0.195172	0.167402	Cd36/H2-T23/Cd74/Irak3/Fzd5	5										GO:0070063	RNA polymerase binding	0.48356	0.617043	0.58059	Esrrb	1
GO:1903900	regulation of viral life cycle	0.0245399	0.195172	0.167402	Ltf/Cd74/Ppih/Cd4/Top2a	5										GO:0005080	protein kinase C binding	0.489043	0.622418	0.585648	Top2a	1
GO:0014897	striated muscle hypertrophy	0.0247604	0.195908	0.168033	Myoc/Edn1/Myh6/Myh7	4										GO:0005200	structural constituent of cytoskeleton	0.494468	0.627692	0.59061	Mybpc3	1
GO:0048145	regulation of fibroblast proliferation	0.0247604	0.195908	0.168033	Ager/Cd74/Nras/Pmaip1	4										GO:0001085	RNA polymerase II transcription factor binding	0.499835	0.631577	0.594266	Mtdh	1
GO:0002864	regulation of acute inflammatory response to antigenic stimulus	0.0250692	0.196322	0.168388	Ighg1/H2-T23	2										GO:0003735	structural constituent of ribosome	0.500106	0.631577	0.594266	Rpl21/Rps18	2
GO:0051882	mitochondrial depolarization	0.0250692	0.196322	0.168388	Myoc/Casp1	2										GO:0043621	protein self-association	0.505145	0.633047	0.595649	Cbr2	1
GO:0070498	interleukin-1-mediated signaling pathway	0.0250692	0.196322	0.168388	Il1r2/Irak3	2										GO:0051536	iron-sulfur cluster binding	0.505145	0.633047	0.595649	AK157302	1
GO:0072525	pyridine-containing compound biosynthetic process	0.0250692	0.196322	0.168388	Afmid/Nmnat3	2										GO:0051540	metal cluster binding	0.505145	0.633047	0.595649	AK157302	1
GO:0002685	regulation of leukocyte migration	0.0251535	0.19648	0.168523	Ager/Cx3cl1/Cd74/Edn1/Mmp28/Ccl19	6										GO:0035254	glutamate receptor binding	0.5104	0.638	0.600309	Drd2	1
GO:0006959	humoral immune response	0.0252615	0.196821	0.168816	Ighg1/Ighg2c/S100a9/Ltf/H2-T23/H2-Ab1/C1s1/C4b/Ccl19	9										GO:0009055	electron transfer activity	0.515599	0.642571	0.60461	Glrx	1
GO:0031349	positive regulation of defense response	0.0254342	0.197664	0.169538	Ighg1/Ager/S100a9/S100a8/H2-T23/Cd74/Adora2b	7										GO:0072509	divalent inorganic cation transmembrane transporter activity	0.516679	0.642571	0.60461	Pkdrej/Slc39a2	2
GO:0061337	cardiac conduction	0.0260704	0.201165	0.172541	Scn10a/Kcna5/Dsg2	3										GO:0005525	GTP binding	0.520033	0.64273	0.60476	Nras/Rab2b/Arl5c/Rab7b	4
GO:0001959	regulation of cytokine-mediated signaling pathway	0.0262769	0.201165	0.172541	Cd74/Casp1/Il1r2/Irak3	4										GO:0045296	cadherin binding	0.520742	0.64273	0.60476	Cdh23	1
GO:0002702	positive regulation of production of molecular mediator of immune response	0.0262769	0.201165	0.172541	Cd36/H2-T23/Cd74/Fzd5	4										GO:0098960	postsynaptic neurotransmitter receptor activity	0.520742	0.64273	0.60476	Drd2	1
GO:0014896	muscle hypertrophy	0.0262769	0.201165	0.172541	Myoc/Edn1/Myh6/Myh7	4										GO:0048365	Rac GTPase binding	0.525832	0.647381	0.609136	Eps8l1	1
GO:0048144	fibroblast proliferation	0.0262769	0.201165	0.172541	Ager/Cd74/Nras/Pmaip1	4										GO:0032550	purine ribonucleoside binding	0.535404	0.653049	0.614469	Nras/Rab2b/Arl5c/Rab7b	4
GO:0045862	positive regulation of proteolysis	0.0265533	0.201165	0.172541	Ager/S100a9/S100a8/Sumo2/Arrb1/Casp1/Pmaip1/Tnfrsf23	8										GO:0003777	microtubule motor activity	0.53585	0.653049	0.614469	Dnah6	1
GO:0002526	acute inflammatory response	0.0270557	0.201165	0.172541	Ighg1/Serpina3n/H2-T23/Bdkrb2	4										GO:0019843	rRNA binding	0.53585	0.653049	0.614469	Rps18	1
GO:0009410	response to xenobiotic stimulus	0.0270557	0.201165	0.172541	Ugt1a6a/Cyp2f2/Sult1a1/Cyp26b1	4										GO:0005089	Rho guanyl-nucleotide exchange factor activity	0.54078	0.653049	0.614469	Eps8l1	1
GO:0038061	NIK/NF-kappaB signaling	0.0270557	0.201165	0.172541	Ager/Glrx/Edn1/Ccl19	4										GO:0015370	solute:sodium symporter activity	0.54078	0.653049	0.614469	Slc34a2	1
GO:0035024	negative regulation of Rho protein signal transduction	0.0270672	0.201165	0.172541	Myoc/Met	2										GO:0030971	receptor tyrosine kinase binding	0.54078	0.653049	0.614469	Myoc	1
GO:0035813	regulation of renal sodium excretion	0.0270672	0.201165	0.172541	Drd2/Edn1	2										GO:0032549	ribonucleoside binding	0.541916	0.653049	0.614469	Nras/Rab2b/Arl5c/Rab7b	4
GO:0042430	indole-containing compound metabolic process	0.0270672	0.201165	0.172541	Afmid/Ddc	2										GO:0140297	DNA-binding transcription factor binding	0.541916	0.653049	0.614469	Sumo2/Arrb1/Mtdh/Hmga1	4
GO:0046496	nicotinamide nucleotide metabolic process	0.0270672	0.201165	0.172541	Afmid/Nmnat3	2										GO:0004721	phosphoprotein phosphatase activity	0.54243	0.653049	0.614469	Ptprv/Ppp1r3e	2
GO:0048642	negative regulation of skeletal muscle tissue development	0.0270672	0.201165	0.172541	Nras/Tll2	2										GO:0001883	purine nucleoside binding	0.544077	0.653312	0.614716	Nras/Rab2b/Arl5c/Rab7b	4
GO:0071880	adenylate cyclase-activating adrenergic receptor signaling pathway	0.0270672	0.201165	0.172541	Drd2/Nos1	2										GO:0019888	protein phosphatase regulator activity	0.545657	0.653312	0.614716	Ppp4r2	1
GO:0086019	cell-cell signaling involved in cardiac conduction	0.0270672	0.201165	0.172541	Scn10a/Kcna5	2										GO:0016757	transferase activity, transferring glycosyl groups	0.546648	0.653312	0.614716	Ugt1a6a/Pigb/Sdf2l1	3
GO:1901032	negative regulation of response to reactive oxygen species	0.0270672	0.201165	0.172541	Glrx/Met	2										GO:0008395	steroid hydroxylase activity	0.550483	0.654701	0.616024	Cyp2f2	1
GO:1903206	negative regulation of hydrogen peroxide-induced cell death	0.0270672	0.201165	0.172541	Glrx/Met	2										GO:0043130	ubiquitin binding	0.550483	0.654701	0.616024	Top2a	1
GO:0032760	positive regulation of tumor necrosis factor production	0.0271716	0.201451	0.172787	Cd36/H2-T23/Ccl19	3										GO:0038024	cargo receptor activity	0.555258	0.658781	0.619862	Cd36	1
GO:0033135	regulation of peptidyl-serine phosphorylation	0.027564	0.203867	0.17486	Ntf3/Arrb1/Nos1/Bdkrb2/Met	5										GO:0030246	carbohydrate binding	0.556609	0.658788	0.619869	C4b/Ppp1r3e/Cd72	3
GO:0061138	morphogenesis of a branching epithelium	0.0277089	0.204445	0.175355	Hnf1b/St14/Edn1/Fzd5/Hhip/Met	6										GO:0019003	GDP binding	0.559982	0.659595	0.620628	Nras	1
GO:0032963	collagen metabolic process	0.0278481	0.204978	0.175812	Ager/Mmp28/Mmp11/Adora2b	4										GO:0019199	transmembrane receptor protein kinase activity	0.559982	0.659595	0.620628	Met	1
GO:0009064	glutamine family amino acid metabolic process	0.0282972	0.206793	0.177369	Agmat/Nos1/Noxred1	3										GO:0001882	nucleoside binding	0.563284	0.661892	0.62279	Nras/Rab2b/Arl5c/Rab7b	4
GO:0015909	long-chain fatty acid transport	0.0282972	0.206793	0.177369	Cd36/Drd2/Bdkrb2	3										GO:0019001	guanyl nucleotide binding	0.571678	0.66855	0.629055	Nras/Rab2b/Arl5c/Rab7b	4
GO:1903557	positive regulation of tumor necrosis factor superfamily cytokine production	0.0282972	0.206793	0.177369	Cd36/H2-T23/Ccl19	3										GO:0032561	guanyl ribonucleotide binding	0.571678	0.66855	0.629055	Nras/Rab2b/Arl5c/Rab7b	4
GO:0042060	wound healing	0.0285889	0.208382	0.178732	Ager/S100a9/Cx3cl1/Cd36/Ppl/Vwf/Col3a1/Procr	8										GO:0016811	hydrolase activity, acting on carbon-nitrogen (but not peptide) bonds, in linear amides	0.573858	0.669501	0.629949	Afmid	1
GO:1903708	positive regulation of hemopoiesis	0.0287774	0.208382	0.178732	Ager/H2-Aa/Cd74/Cd4/Rab7b/Ccl19	6										GO:0008081	phosphoric diester hydrolase activity	0.587297	0.681933	0.641647	Smpdl3b	1
GO:0007596	blood coagulation	0.0288371	0.208382	0.178732	S100a9/Cx3cl1/Cd36/Vwf/Procr	5										GO:0030295	protein kinase activator activity	0.587297	0.681933	0.641647	Ltf	1
GO:0046631	alpha-beta T cell activation	0.0288371	0.208382	0.178732	Ager/H2-T23/H2-Ab1/Cd274/Ccl19	5										GO:0046332	SMAD binding	0.591683	0.682175	0.641875	Col3a1	1
GO:0007265	Ras protein signal transduction	0.0290087	0.208382	0.178732	Eps8l1/Arrb1/Myoc/Nras/Rasgrp4/Gpr17/Col3a1/Met	8										GO:0050660	flavin adenine dinucleotide binding	0.591683	0.682175	0.641875	Nos1	1
GO:0003299	muscle hypertrophy in response to stress	0.0291272	0.208382	0.178732	Myh6/Myh7	2										GO:0051082	unfolded protein binding	0.591683	0.682175	0.641875	Scg5	1
GO:0007263	nitric oxide mediated signal transduction	0.0291272	0.208382	0.178732	Cd36/Nos1	2										GO:0003725	double-stranded RNA binding	0.596022	0.685565	0.645064	Mtdh	1
GO:0014898	cardiac muscle hypertrophy in response to stress	0.0291272	0.208382	0.178732	Myh6/Myh7	2										GO:0008080	N-acetyltransferase activity	0.600315	0.688886	0.648189	Nat8f5	1
GO:0050927	positive regulation of positive chemotaxis	0.0291272	0.208382	0.178732	Ager/Ntf3	2										GO:0035258	steroid hormone receptor binding	0.608765	0.695578	0.654486	Arrb1	1
GO:2000514	regulation of CD4-positive, alpha-beta T cell activation	0.0294473	0.20949	0.179682	Ager/Cd274/Ccl19	3										GO:0003924	GTPase activity	0.608986	0.695578	0.654486	Nras/Rab2b/Rab7b	3
GO:0050764	regulation of phagocytosis	0.0294742	0.20949	0.179682	Ighg1/Sftpa1/Ager/Cd36	4										GO:0005546	phosphatidylinositol-4,5-bisphosphate binding	0.617038	0.699881	0.658534	Vill	1
GO:0045834	positive regulation of lipid metabolic process	0.0294873	0.20949	0.179682	Cd36/Cd74/Angptl4/Adora2b/Ccl19	5										GO:0008013	beta-catenin binding	0.617038	0.699881	0.658534	Met	1
GO:0007599	hemostasis	0.0301468	0.213679	0.183275	S100a9/Cx3cl1/Cd36/Vwf/Procr	5										GO:0019209	kinase activator activity	0.617038	0.699881	0.658534	Ltf	1
GO:0006939	smooth muscle contraction	0.0303079	0.213831	0.183406	Drd2/Edn1/Bdkrb2/Adora2b	4										GO:0000287	magnesium ion binding	0.619404	0.700942	0.659533	Irak3/Top2a	2
GO:0032649	regulation of interferon-gamma production	0.0303079	0.213831	0.183406	Scgb1a1/Cd274/Nras/Fzd5	4										GO:0004620	phospholipase activity	0.629121	0.709887	0.667949	Smpdl3b	1
GO:0032874	positive regulation of stress-activated MAPK cascade	0.0308155	0.21453	0.184005	Ager/Edn1/Fzd5/Met/Ccl19	5										GO:0005085	guanyl-nucleotide exchange factor activity	0.630325	0.709887	0.667949	Eps8l1/Rasgrp4	2
GO:0050817	coagulation	0.0308155	0.21453	0.184005	S100a9/Cx3cl1/Cd36/Vwf/Procr	5										GO:0017016	Ras GTPase binding	0.631654	0.709887	0.667949	Eps8l1/Mlph/Rasgrp4/Tnpo1	4
GO:0014821	phasic smooth muscle contraction	0.0312477	0.21453	0.184005	Drd2/Edn1	2										GO:0004197	cysteine-type endopeptidase activity	0.640824	0.718544	0.676095	Casp1	1
GO:0014887	cardiac muscle adaptation	0.0312477	0.21453	0.184005	Myh6/Myh7	2										GO:0003730	mRNA 3'-UTR binding	0.648421	0.72375	0.680994	Igf2bp2	1
GO:0018149	peptide cross-linking	0.0312477	0.21453	0.184005	Mamdc2/Col3a1	2										GO:0004725	protein tyrosine phosphatase activity	0.648421	0.72375	0.680994	Ptprv	1
GO:0030194	positive regulation of blood coagulation	0.0312477	0.21453	0.184005	S100a9/Cd36	2										GO:0004553	hydrolase activity, hydrolyzing O-glycosyl compounds	0.65216	0.726269	0.683363	Lyz2	1
GO:0035809	regulation of urine volume	0.0312477	0.21453	0.184005	Drd2/Edn1	2										GO:0101005	ubiquitinyl hydrolase activity	0.655858	0.728732	0.685681	Mindy4b-ps	1
GO:0035812	renal sodium excretion	0.0312477	0.21453	0.184005	Drd2/Edn1	2										GO:0031267	small GTPase binding	0.659553	0.731179	0.687984	Eps8l1/Mlph/Rasgrp4/Tnpo1	4
GO:0050926	regulation of positive chemotaxis	0.0312477	0.21453	0.184005	Ager/Ntf3	2										GO:0016410	N-acyltransferase activity	0.680676	0.752892	0.708414	Nat8f5	1
GO:0060713	labyrinthine layer morphogenesis	0.0312477	0.21453	0.184005	St14/Fzd5	2										GO:0140098	catalytic activity, acting on RNA	0.685435	0.756448	0.71176	Pop5/Pop4/Pop1	3
GO:1900048	positive regulation of hemostasis	0.0312477	0.21453	0.184005	S100a9/Cd36	2										GO:0016407	acetyltransferase activity	0.694049	0.76252	0.717473	Nat8f5	1
GO:1901018	positive regulation of potassium ion transmembrane transporter activity	0.0312477	0.21453	0.184005	Ager/Lrrc26	2										GO:0030594	neurotransmitter receptor activity	0.694049	0.76252	0.717473	Drd2	1
GO:0009611	response to wounding	0.0317846	0.217005	0.186128	Ager/S100a9/Cx3cl1/Cd36/Ppl/Vwf/Nmnat3/Col3a1/AI506816/Procr	10										GO:0030165	PDZ domain binding	0.706864	0.771567	0.725986	Slc9a3	1
GO:0030239	myofibril assembly	0.0318208	0.217005	0.186128	Edn1/Myh6/Mybpc3	3										GO:0001227	DNA-binding transcription repressor activity, RNA polymerase II-specific	0.708309	0.771567	0.725986	Gm14322/Atf3/Zfp180	3
GO:1901570	fatty acid derivative biosynthetic process	0.0318208	0.217005	0.186128	Cd74/Edn1/Hmgcs2	3										GO:0008022	protein C-terminus binding	0.709035	0.771567	0.725986	Top2a/Procr	2
GO:0002792	negative regulation of peptide secretion	0.0320168	0.217374	0.186444	Cx3cl1/Cd74/Drd2/Nos1	4										GO:0005262	calcium channel activity	0.709983	0.771567	0.725986	Pkdrej	1
GO:0009636	response to toxic substance	0.0320168	0.217374	0.186444	Lcn2/Cyp2f2/Cd36/Ddc	4										GO:0001217	DNA-binding transcription repressor activity	0.710157	0.771567	0.725986	Gm14322/Atf3/Zfp180	3
GO:0070304	positive regulation of stress-activated protein kinase signaling cascade	0.0321807	0.218003	0.186984	Ager/Edn1/Fzd5/Met/Ccl19	5										GO:0005496	steroid binding	0.719144	0.779603	0.733547	Esrrb	1
GO:0001933	negative regulation of protein phosphorylation	0.0324868	0.218706	0.187587	Ager/Ntf3/Drd2/Arrb1/Nos1/Irak3/Bdkrb2/Atf3/Met	9										GO:0042826	histone deacetylase binding	0.730912	0.787913	0.741366	Top2a	1
GO:0019318	hexose metabolic process	0.0327297	0.218706	0.187587	Igfbp4/Esrrb/Cbr2/Atf3/Adora2b/Ppp1r3e	6										GO:1902936	phosphatidylinositol bisphosphate binding	0.730912	0.787913	0.741366	Vill	1
GO:0043949	regulation of cAMP-mediated signaling	0.033044	0.218706	0.187587	Nos1/Adora2b/Aplnr	3										GO:0042578	phosphoric ester hydrolase activity	0.731634	0.787913	0.741366	Ptprv/Smpdl3b/Ppp1r3e	3
GO:0046635	positive regulation of alpha-beta T cell activation	0.033044	0.218706	0.187587	H2-T23/H2-Ab1/Ccl19	3										GO:0045182	translation regulator activity	0.742188	0.797527	0.750412	Eif4ebp1	1
GO:0048641	regulation of skeletal muscle tissue development	0.033044	0.218706	0.187587	Nras/Cyp26b1/Tll2	3										GO:0017124	SH3 domain binding	0.747649	0.801637	0.754279	Prrt2	1
GO:0032872	regulation of stress-activated MAPK cascade	0.0333217	0.218706	0.187587	Ager/Edn1/Fzd5/Tnfrsf23/Met/Ccl19	6										GO:0005179	hormone activity	0.750336	0.802761	0.755337	Edn1	1
GO:0019362	pyridine nucleotide metabolic process	0.0334273	0.218706	0.187587	Afmid/Nmnat3	2										GO:0015085	calcium ion transmembrane transporter activity	0.760802	0.812185	0.764204	Pkdrej	1
GO:0030224	monocyte differentiation	0.0334273	0.218706	0.187587	Cd74/Cd4	2										GO:0035091	phosphatidylinositol binding	0.775086	0.825635	0.77686	Vill/Grb7	2
GO:0034390	smooth muscle cell apoptotic process	0.0334273	0.218706	0.187587	Arrb1/Edn1	2										GO:0016746	transferase activity, transferring acyl groups	0.778636	0.827618	0.778725	Hmgcs2/Nat8f5	2
GO:0034391	regulation of smooth muscle cell apoptotic process	0.0334273	0.218706	0.187587	Arrb1/Edn1	2										GO:0016791	phosphatase activity	0.783869	0.831376	0.782262	Ptprv/Ppp1r3e	2
GO:0061436	establishment of skin barrier	0.0334273	0.218706	0.187587	Cyp26b1/Met	2										GO:0043021	ribonucleoprotein complex binding	0.78965	0.835699	0.786329	Ppih	1
GO:0071875	adrenergic receptor signaling pathway	0.0334273	0.218706	0.187587	Drd2/Nos1	2										GO:0008083	growth factor activity	0.791891	0.836265	0.786861	Ntf3	1
GO:0090077	foam cell differentiation	0.0334273	0.218706	0.187587	Cd36/Ldah	2										GO:0008194	UDP-glycosyltransferase activity	0.794109	0.836803	0.787368	Ugt1a6a	1
GO:1900273	positive regulation of long-term synaptic potentiation	0.0334273	0.218706	0.187587	Drd2/Nos1	2										GO:0004386	helicase activity	0.798474	0.839597	0.789997	Chtf8	1
GO:1900745	positive regulation of p38MAPK cascade	0.0334273	0.218706	0.187587	Ager/Met	2										GO:0008757	S-adenosylmethionine-dependent methyltransferase activity	0.800622	0.840053	0.790426	Dnmt3a	1
GO:1903131	mononuclear cell differentiation	0.0334273	0.218706	0.187587	Cd74/Cd4	2										GO:0008234	cysteine-type peptidase activity	0.818954	0.857452	0.806797	Casp1	1
GO:0071219	cellular response to molecule of bacterial origin	0.0335357	0.218947	0.187794	Ltf/Cx3cl1/Cd36/Cd274/Casp1/Mtdh/Fzd5	7										GO:0017137	Rab GTPase binding	0.824684	0.861611	0.81071	Mlph	1
GO:0021782	glial cell development	0.0337813	0.219614	0.188366	Ager/S100a9/S100a8/Myoc	4										GO:0052689	carboxylic ester hydrolase activity	0.826554	0.861726	0.810819	Abhd1	1
GO:2000177	regulation of neural precursor cell proliferation	0.0337813	0.219614	0.188366	Cx3cl1/Drd2/Rassf10/Dct	4										GO:0017048	Rho GTPase binding	0.833836	0.867472	0.816225	Eps8l1	1
GO:0001913	T cell mediated cytotoxicity	0.0342915	0.221988	0.190402	Ager/H2-T23/H2-K1	3										GO:0019887	protein kinase regulator activity	0.837361	0.869295	0.81794	Ltf	1
GO:0048146	positive regulation of fibroblast proliferation	0.0342915	0.221988	0.190402	Ager/Cd74/Nras	3										GO:0019787	ubiquitin-like protein transferase activity	0.842059	0.872323	0.82079	Sumo2/Ube2t/Fbxo17	3
GO:0006814	sodium ion transport	0.0345264	0.223037	0.191302	Slc34a2/Scn10a/Glrx/Drd2/Nos1/Slc9a3	6										GO:0003712	transcription coregulator activity	0.84866	0.877307	0.825479	Arrb1/Mtdh/Hmga1	3
GO:0060759	regulation of response to cytokine stimulus	0.0346844	0.223587	0.191773	Cd74/Casp1/Il1r2/Irak3	4										GO:0005543	phospholipid binding	0.856058	0.883091	0.830921	Vill/Grb7/Pcyt1a	3
GO:0051402	neuron apoptotic process	0.0351249	0.224701	0.192729	Ager/Cx3cl1/Ntf3/Arrb1/Nos1/Pmaip1/Tnfrsf23	7										GO:1901981	phosphatidylinositol phosphate binding	0.860042	0.885337	0.833035	Vill	1
GO:0070302	regulation of stress-activated protein kinase signaling cascade	0.0351391	0.224701	0.192729	Ager/Edn1/Fzd5/Tnfrsf23/Met/Ccl19	6										GO:0019207	kinase regulator activity	0.884634	0.908743	0.855058	Ltf	1
GO:0045669	positive regulation of osteoblast differentiation	0.0355631	0.224701	0.192729	Ltf/Cebpd/Fbxo5	3										GO:0008168	methyltransferase activity	0.888292	0.910592	0.856798	Dnmt3a	1
GO:0055008	cardiac muscle tissue morphogenesis	0.0355631	0.224701	0.192729	Myh6/Myh7/Mybpc3	3										GO:0016741	transferase activity, transferring one-carbon groups	0.900743	0.921428	0.866994	Dnmt3a	1
GO:0150076	neuroinflammatory response	0.0355631	0.224701	0.192729	Ager/Cx3cl1/Casp1	3										GO:0016747	transferase activity, transferring acyl groups other than amino-acyl groups	0.917322	0.936433	0.881112	Nat8f5	1
GO:1990868	response to chemokine	0.0355631	0.224701	0.192729	Cx3cl1/Ccl6/Ccl19	3										GO:0005096	GTPase activator activity	0.921651	0.938896	0.883429	Arrb1	1
GO:1990869	cellular response to chemokine	0.0355631	0.224701	0.192729	Cx3cl1/Ccl6/Ccl19	3										GO:0030695	GTPase regulator activity	0.936823	0.951273	0.895075	Arrb1	1
GO:0001516	prostaglandin biosynthetic process	0.0356645	0.224701	0.192729	Cd74/Edn1	2										GO:0004842	ubiquitin-protein transferase activity	0.937683	0.951273	0.895075	Ube2t/Fbxo17	2
GO:0031295	T cell costimulation	0.0356645	0.224701	0.192729	Cd274/Ccl19	2										GO:0004674	protein serine/threonine kinase activity	0.948295	0.960051	0.903334	Melk/Irak3	2
GO:0045187	regulation of circadian sleep/wake cycle, sleep	0.0356645	0.224701	0.192729	Drd2/Casp1	2										GO:0008047	enzyme activator activity	0.957176	0.965296	0.90827	Ltf/Arrb1	2
GO:0046457	prostanoid biosynthetic process	0.0356645	0.224701	0.192729	Cd74/Edn1	2										GO:0060589	nucleoside-triphosphatase regulator activity	0.958946	0.965296	0.90827	Arrb1	1
GO:0050708	regulation of protein secretion	0.0358233	0.225238	0.19319	Cx3cl1/Cd36/H2-T23/Glrx/Drd2/Arrb1/Casp1/Nos1	8										GO:0061630	ubiquitin protein ligase activity	0.959386	0.965296	0.90827	Fbxo17	1
GO:0048511	rhythmic process	0.0367634	0.230675	0.197853	Hnf1b/Drd2/Arrb1/Casp1/Gpr149/Cipc/Top2a	7										GO:0061659	ubiquitin-like protein ligase activity	0.962745	0.96669	0.909582	Fbxo17	1
GO:1901796	regulation of signal transduction by p53 class mediator	0.0368587	0.2308	0.19796	Cd74/Bdkrb2/Pmaip1	3										GO:0003729	mRNA binding	0.975285	0.977279	0.919545	Igf2bp2	1
GO:0002825	regulation of T-helper 1 type immune response	0.0379579	0.234802	0.201393	H2-Ab1/Ccl19	2										GO:0005549	odorant binding	0.995035	0.995035	0.936252	Lcn2	1
GO:0005979	regulation of glycogen biosynthetic process	0.0379579	0.234802	0.201393	Esrrb/Ppp1r3e	2
GO:0006734	NADH metabolic process	0.0379579	0.234802	0.201393	Cbr2/Mdh1b	2
GO:0010962	regulation of glucan biosynthetic process	0.0379579	0.234802	0.201393	Esrrb/Ppp1r3e	2
GO:0050802	circadian sleep/wake cycle, sleep	0.0379579	0.234802	0.201393	Drd2/Casp1	2
GO:0050820	positive regulation of coagulation	0.0379579	0.234802	0.201393	S100a9/Cd36	2
GO:1901605	alpha-amino acid metabolic process	0.0387882	0.238973	0.20497	Agmat/Afmid/Nos1/Noxred1/Dct	5
GO:1902107	positive regulation of leukocyte differentiation	0.0387882	0.238973	0.20497	Ager/H2-Aa/Cd74/Cd4/Ccl19	5
GO:0043500	muscle adaptation	0.0394092	0.241696	0.207306	Myoc/Edn1/Myh6/Myh7	4
GO:0002711	positive regulation of T cell mediated immunity	0.0395218	0.241696	0.207306	H2-T23/H2-K1/Fzd5	3
GO:0002886	regulation of myeloid leukocyte mediated immunity	0.0395218	0.241696	0.207306	Ighg1/H2-T23/Adora2b	3
GO:0045088	regulation of innate immune response	0.0395698	0.241696	0.207306	H2-T23/Cd74/Drd2/Irak3/Smpdl3b	5
GO:0032147	activation of protein kinase activity	0.0396249	0.241696	0.207306	Ntf3/Cd74/Drd2/Arrb1/Met/Ccl19	6
GO:0031294	lymphocyte costimulation	0.0403062	0.242471	0.20797	Cd274/Ccl19	2
GO:0033137	negative regulation of peptidyl-serine phosphorylation	0.0403062	0.242471	0.20797	Nos1/Bdkrb2	2
GO:0036037	CD8-positive, alpha-beta T cell activation	0.0403062	0.242471	0.20797	H2-T23/Cd274	2
GO:0044062	regulation of excretion	0.0403062	0.242471	0.20797	Drd2/Edn1	2
GO:0051497	negative regulation of stress fiber assembly	0.0403062	0.242471	0.20797	Myoc/Met	2
GO:0098810	neurotransmitter reuptake	0.0403062	0.242471	0.20797	Drd2/Nos1	2
GO:1902253	regulation of intrinsic apoptotic signaling pathway by p53 class mediator	0.0403062	0.242471	0.20797	Cd74/Bdkrb2	2
GO:2001235	positive regulation of apoptotic signaling pathway	0.0419717	0.250521	0.214875	S100a9/S100a8/Pmaip1/Atf3/Tnfrsf23	5
GO:0032642	regulation of chemokine production	0.04228	0.250521	0.214875	Ager/Cd74/Adora2b	3
GO:0043583	ear development	0.0423443	0.250521	0.214875	Cdh23/H2-T23/Esrrb/Cebpd/Edn1/H2-K1	6
GO:0032673	regulation of interleukin-4 production	0.042708	0.250521	0.214875	Scgb1a1/H2-T23	2
GO:0032692	negative regulation of interleukin-1 production	0.042708	0.250521	0.214875	Cx3cl1/Il1r2	2
GO:0035066	positive regulation of histone acetylation	0.042708	0.250521	0.214875	Arrb1/Nos1	2
GO:0042749	regulation of circadian sleep/wake cycle	0.042708	0.250521	0.214875	Drd2/Casp1	2
GO:0050482	arachidonic acid secretion	0.042708	0.250521	0.214875	Drd2/Bdkrb2	2
GO:0051590	positive regulation of neurotransmitter transport	0.042708	0.250521	0.214875	Drd2/Prrt2	2
GO:0060561	apoptotic process involved in morphogenesis	0.042708	0.250521	0.214875	Hnf1b/Fzd5	2
GO:0060669	embryonic placenta morphogenesis	0.042708	0.250521	0.214875	St14/Fzd5	2
GO:1901797	negative regulation of signal transduction by p53 class mediator	0.042708	0.250521	0.214875	Cd74/Bdkrb2	2
GO:1903963	arachidonate transport	0.042708	0.250521	0.214875	Drd2/Bdkrb2	2
GO:0002705	positive regulation of leukocyte mediated immunity	0.0427916	0.250531	0.214884	Ighg1/H2-T23/H2-K1/Fzd5/Adora2b	5
GO:0010906	regulation of glucose metabolic process	0.0434406	0.253362	0.217312	Igfbp4/Esrrb/Adora2b/Ppp1r3e	4
GO:0032609	interferon-gamma production	0.0434406	0.253362	0.217312	Scgb1a1/Cd274/Nras/Fzd5	4
GO:0006919	activation of cysteine-type endopeptidase activity involved in apoptotic process	0.0436944	0.254358	0.218166	S100a9/S100a8/Pmaip1	3
GO:0010001	glial cell differentiation	0.0444592	0.25797	0.221264	Ager/S100a9/S100a8/Ntf3/Myoc/Opalin	6
GO:0033138	positive regulation of peptidyl-serine phosphorylation	0.0444834	0.25797	0.221264	Ntf3/Arrb1/Nos1/Met	4
GO:0002486	antigen processing and presentation of endogenous peptide antigen via MHC class I via ER pathway, TAP-independent	0.0451619	0.258478	0.2217	H2-T23/H2-K1	2
GO:0022410	circadian sleep/wake cycle process	0.0451619	0.258478	0.2217	Drd2/Casp1	2
GO:0033561	regulation of water loss via skin	0.0451619	0.258478	0.2217	Cyp26b1/Met	2
GO:0045745	positive regulation of G protein-coupled receptor signaling pathway	0.0451619	0.258478	0.2217	Drd2/Nos1	2
GO:0060706	cell differentiation involved in embryonic placenta development	0.0451619	0.258478	0.2217	St14/Fzd5	2
GO:0072524	pyridine-containing compound metabolic process	0.0451619	0.258478	0.2217	Afmid/Nmnat3	2
GO:1903205	regulation of hydrogen peroxide-induced cell death	0.0451619	0.258478	0.2217	Glrx/Met	2
GO:0042752	regulation of circadian rhythm	0.0455401	0.260156	0.223139	Drd2/Casp1/Cipc/Top2a	4
GO:0007269	neurotransmitter secretion	0.0461671	0.262758	0.225371	Drd2/Napb/Prrt2/Adora2b/Doc2g	5
GO:0099643	signal release from synapse	0.0461671	0.262758	0.225371	Drd2/Napb/Prrt2/Adora2b/Doc2g	5
GO:0051146	striated muscle cell differentiation	0.0463522	0.263321	0.225854	Casp1/Edn1/Myh6/Flnc/Cyp26b1/Met/Mybpc3	7
GO:0003208	cardiac ventricle morphogenesis	0.0465935	0.263714	0.226191	Myh6/Myh7/Mybpc3	3
GO:0072332	intrinsic apoptotic signaling pathway by p53 class mediator	0.0465935	0.263714	0.226191	Cd74/Bdkrb2/Pmaip1	3
GO:0055002	striated muscle cell development	0.0470351	0.264093	0.226516	Edn1/Myh6/Flnc/Met/Mybpc3	5
GO:0002476	antigen processing and presentation of endogenous peptide antigen via MHC class Ib	0.0476667	0.264093	0.226516	H2-T23/H2-K1	2
GO:0002484	antigen processing and presentation of endogenous peptide antigen via MHC class I via ER pathway	0.0476667	0.264093	0.226516	H2-T23/H2-K1	2
GO:0019934	cGMP-mediated signaling	0.0476667	0.264093	0.226516	Cd36/Adora2b	2
GO:0030808	regulation of nucleotide biosynthetic process	0.0476667	0.264093	0.226516	Nos1/Adora2b	2
GO:0032689	negative regulation of interferon-gamma production	0.0476667	0.264093	0.226516	Scgb1a1/Cd274	2
GO:0043950	positive regulation of cAMP-mediated signaling	0.0476667	0.264093	0.226516	Nos1/Adora2b	2
GO:0045070	positive regulation of viral genome replication	0.0476667	0.264093	0.226516	Ppih/Top2a	2
GO:0071634	regulation of transforming growth factor beta production	0.0476667	0.264093	0.226516	Cx3cl1/Met	2
GO:1900371	regulation of purine nucleotide biosynthetic process	0.0476667	0.264093	0.226516	Nos1/Adora2b	2
GO:1904646	cellular response to amyloid-beta	0.0476667	0.264093	0.226516	Ager/Cd36	2
GO:0002456	T cell mediated immunity	0.0476955	0.264093	0.226516	Ager/H2-T23/H2-K1/Fzd5	4
GO:0002260	lymphocyte homeostasis	0.0480778	0.264104	0.226525	Cd74/Pmaip1/Tnfrsf23	3
GO:0032602	chemokine production	0.0480778	0.264104	0.226525	Ager/Cd74/Adora2b	3
GO:0051279	regulation of release of sequestered calcium ion into cytosol	0.0480778	0.264104	0.226525	Cx3cl1/Jsrp1/Aplnr	3
GO:0017157	regulation of exocytosis	0.0481287	0.264104	0.226525	Glrx/Drd2/Napb/Rab2b/Prrt2/Adora2b	6
GO:0090068	positive regulation of cell cycle process	0.0481287	0.264104	0.226525	Drd2/Edn1/Kcna5/Fbxo5/Mtbp/Met	6
GO:0045765	regulation of angiogenesis	0.0483125	0.264166	0.226579	Ngp/Cx3cl1/Cd36/Nras/Mtdh/Hhip/Aplnr	7
GO:0071216	cellular response to biotic stimulus	0.0483125	0.264166	0.226579	Ltf/Cx3cl1/Cd36/Cd274/Casp1/Mtdh/Fzd5	7
GO:0022408	negative regulation of cell-cell adhesion	0.0488001	0.266356	0.228457	Scgb1a1/H2-Aa/H2-Ab1/Cd74/Cd274	5
GO:0038034	signal transduction in absence of ligand	0.0495852	0.269202	0.230898	Lcn2/Cx3cl1/Tnfrsf23	3
GO:0097192	extrinsic apoptotic signaling pathway in absence of ligand	0.0495852	0.269202	0.230898	Lcn2/Cx3cl1/Tnfrsf23	3
GO:1900542	regulation of purine nucleotide metabolic process	0.0495852	0.269202	0.230898	Esrrb/Nos1/Adora2b	3
GO:0001936	regulation of endothelial cell proliferation	0.0499066	0.269311	0.230991	Ager/Nras/Adora2b/Aplnr	4
GO:0009791	post-embryonic development	0.0499066	0.269311	0.230991	Cdh23/Fzd5/Etnk2/Invs	4
GO:0046928	regulation of neurotransmitter secretion	0.0499066	0.269311	0.230991	Drd2/Napb/Prrt2/Adora2b	4
GO:0002428	antigen processing and presentation of peptide antigen via MHC class Ib	0.050221	0.269311	0.230991	H2-T23/H2-K1	2
GO:0010758	regulation of macrophage chemotaxis	0.050221	0.269311	0.230991	Cx3cl1/Mmp28	2
GO:0043516	regulation of DNA damage response, signal transduction by p53 class mediator	0.050221	0.269311	0.230991	Cd74/Pmaip1	2
GO:0086091	regulation of heart rate by cardiac conduction	0.050221	0.269311	0.230991	Kcna5/Dsg2	2
GO:0001505	regulation of neurotransmitter levels	0.0504178	0.269423	0.231087	Drd2/Napb/Nos1/Prrt2/Adora2b/Doc2g	6
GO:0051403	stress-activated MAPK cascade	0.0504178	0.269423	0.231087	Ager/Edn1/Fzd5/Tnfrsf23/Met/Ccl19	6
GO:0006140	regulation of nucleotide metabolic process	0.0511155	0.271682	0.233025	Esrrb/Nos1/Adora2b	3
GO:0051785	positive regulation of nuclear division	0.0511155	0.271682	0.233025	Edn1/Fbxo5/Met	3
GO:0051881	regulation of mitochondrial membrane potential	0.0511155	0.271682	0.233025	Myoc/Casp1/Pmaip1	3
GO:0048738	cardiac muscle tissue development	0.0511954	0.271682	0.233025	Edn1/Myh6/Dsg2/Met/Myh7/Mybpc3	6
GO:0050731	positive regulation of peptidyl-tyrosine phosphorylation	0.0515201	0.272676	0.233877	Cd36/Ntf3/Cd74/Ctf1/Cd4	5
GO:0042742	defense response to bacterium	0.0515608	0.272676	0.233877	Ighg1/Lcn2/Ighg2c/Ltf/Cd36/H2-T23/Lyz2/Cd4/H2-K1	9
GO:0032412	regulation of ion transmembrane transporter activity	0.0519804	0.272758	0.233948	Ager/Glrx/Jsrp1/Drd2/Cnih3/Lrrc26	6
GO:0051271	negative regulation of cellular component movement	0.05239	0.272758	0.233948	Ager/Cx3cl1/Cd74/Drd2/Nos1/Mmp28/Col3a1	7
GO:0002706	regulation of lymphocyte mediated immunity	0.0524462	0.272758	0.233948	Ighg1/Ager/H2-T23/H2-K1/Fzd5	5
GO:0007519	skeletal muscle tissue development	0.0524462	0.272758	0.233948	Nras/Atf3/Cyp26b1/Met/Tll2	5
GO:0042493	response to drug	0.0527726	0.272758	0.233948	Lcn2/Cyp2f2/Drd2/Casp1/Nos1/Abcb1b	6
GO:0006775	fat-soluble vitamin metabolic process	0.0528235	0.272758	0.233948	Cbr1/Cyp26b1	2
GO:0007143	female meiotic nuclear division	0.0528235	0.272758	0.233948	Fbxo5/Top2a	2
GO:0031424	keratinization	0.0528235	0.272758	0.233948	Ppl/Cyp26b1	2
GO:0032232	negative regulation of actin filament bundle assembly	0.0528235	0.272758	0.233948	Myoc/Met	2
GO:0034142	toll-like receptor 4 signaling pathway	0.0528235	0.272758	0.233948	Ltf/Rab7b	2
GO:0042220	response to cocaine	0.0528235	0.272758	0.233948	Drd2/Nos1	2
GO:0042745	circadian sleep/wake cycle	0.0528235	0.272758	0.233948	Drd2/Casp1	2
GO:0071604	transforming growth factor beta production	0.0528235	0.272758	0.233948	Cx3cl1/Met	2
GO:2000758	positive regulation of peptidyl-lysine acetylation	0.0528235	0.272758	0.233948	Arrb1/Nos1	2
GO:0070838	divalent metal ion transport	0.0532792	0.274648	0.235569	Cdh23/Cx3cl1/Jsrp1/Drd2/Cd4/Nos1/Slc39a2/Aplnr/Ccl19	9
GO:0002703	regulation of leukocyte mediated immunity	0.0535723	0.275695	0.236467	Ighg1/Ager/H2-T23/H2-K1/Fzd5/Adora2b	6
GO:0001508	action potential	0.0544955	0.279506	0.239736	Scn10a/Cd36/Kcna5/Dsg2	4
GO:0071887	leukocyte apoptotic process	0.0544955	0.279506	0.239736	Cd74/Cd274/Tnfrsf23/Ccl19	4
GO:0009306	protein secretion	0.0550347	0.281068	0.241076	Hnf1b/Cx3cl1/Cd36/H2-T23/Glrx/Drd2/Arrb1/Casp1/Nos1	9
GO:0072511	divalent inorganic cation transport	0.0550347	0.281068	0.241076	Cdh23/Cx3cl1/Jsrp1/Drd2/Cd4/Nos1/Slc39a2/Aplnr/Ccl19	9
GO:0042692	muscle cell differentiation	0.0550754	0.281068	0.241076	Ntf3/Casp1/Edn1/Myh6/Flnc/Cyp26b1/Met/Mybpc3	8
GO:0002675	positive regulation of acute inflammatory response	0.0554731	0.281078	0.241084	Ighg1/H2-T23	2
GO:0030574	collagen catabolic process	0.0554731	0.281078	0.241084	Mmp28/Mmp11	2
GO:0036474	cell death in response to hydrogen peroxide	0.0554731	0.281078	0.241084	Glrx/Met	2
GO:0070873	regulation of glycogen metabolic process	0.0554731	0.281078	0.241084	Esrrb/Ppp1r3e	2
GO:0035592	establishment of protein localization to extracellular region	0.0556281	0.281078	0.241084	Hnf1b/Cx3cl1/Cd36/H2-T23/Glrx/Drd2/Arrb1/Casp1/Nos1	9
GO:0042326	negative regulation of phosphorylation	0.0556281	0.281078	0.241084	Ager/Ntf3/Drd2/Arrb1/Nos1/Irak3/Bdkrb2/Atf3/Met	9
GO:0006942	regulation of striated muscle contraction	0.0558421	0.281694	0.241613	Scn10a/Dsg2/Myh7	3
GO:0071805	potassium ion transmembrane transport	0.0562473	0.283272	0.242966	Ager/Kcna5/Slc9a3/Kcnq2/Lrrc26	5
GO:0046330	positive regulation of JNK cascade	0.0568728	0.285952	0.245264	Ager/Edn1/Fzd5/Ccl19	4
GO:0050792	regulation of viral process	0.0572218	0.287235	0.246365	Ltf/Cd74/Ppih/Cd4/Top2a	5
GO:0001909	leukocyte mediated cytotoxicity	0.0580821	0.28886	0.247759	Ighg1/Ager/H2-T23/H2-K1	4
GO:0016079	synaptic vesicle exocytosis	0.0580821	0.28886	0.247759	Drd2/Napb/Prrt2/Adora2b	4
GO:0043267	negative regulation of potassium ion transport	0.0581684	0.28886	0.247759	Kcna5/Nos1	2
GO:0046640	regulation of alpha-beta T cell proliferation	0.0581684	0.28886	0.247759	H2-T23/Cd274	2
GO:0097028	dendritic cell differentiation	0.0581684	0.28886	0.247759	Ager/Ccl19	2
GO:2000036	regulation of stem cell population maintenance	0.0581684	0.28886	0.247759	Hnf1b/Esrrb	2
GO:0000302	response to reactive oxygen species	0.0582059	0.28886	0.247759	Lcn2/Cd36/Glrx/Met/Ccl19	5
GO:0048708	astrocyte differentiation	0.0591049	0.292373	0.250772	Ager/S100a9/S100a8	3
GO:0050818	regulation of coagulation	0.0591049	0.292373	0.250772	S100a9/Cd36/Procr	3
GO:0048608	reproductive structure development	0.0592762	0.292748	0.251094	Hnf1b/St14/Arrb1/Esrrb/Gpr149/Vwf/Fzd5/Etnk2/Met	9
GO:0071692	protein localization to extracellular region	0.0598989	0.295347	0.253323	Hnf1b/Cx3cl1/Cd36/H2-T23/Glrx/Drd2/Arrb1/Casp1/Nos1	9
GO:0035725	sodium ion transmembrane transport	0.0605418	0.298005	0.255602	Scn10a/Glrx/Nos1/Slc9a3	4
GO:0002475	antigen processing and presentation via MHC class Ib	0.0609083	0.298005	0.255602	H2-T23/H2-K1	2
GO:0032885	regulation of polysaccharide biosynthetic process	0.0609083	0.298005	0.255602	Esrrb/Ppp1r3e	2
GO:1900087	positive regulation of G1/S transition of mitotic cell cycle	0.0609083	0.298005	0.255602	Kcna5/Mtbp	2
GO:0022898	regulation of transmembrane transporter activity	0.0611002	0.298005	0.255602	Ager/Glrx/Jsrp1/Drd2/Cnih3/Lrrc26	6
GO:0043523	regulation of neuron apoptotic process	0.0611002	0.298005	0.255602	Ager/Cx3cl1/Ntf3/Arrb1/Nos1/Pmaip1	6
GO:0042063	gliogenesis	0.0611785	0.298005	0.255602	Ager/S100a9/S100a8/Cx3cl1/Ntf3/Myoc/Opalin	7
GO:0055001	muscle cell development	0.0612165	0.298005	0.255602	Edn1/Myh6/Flnc/Met/Mybpc3	5
GO:0061458	reproductive system development	0.061792	0.299379	0.256781	Hnf1b/St14/Arrb1/Esrrb/Gpr149/Vwf/Fzd5/Etnk2/Met	9
GO:0002708	positive regulation of lymphocyte mediated immunity	0.0617922	0.299379	0.256781	Ighg1/H2-T23/H2-K1/Fzd5	4
GO:0072089	stem cell proliferation	0.0617922	0.299379	0.256781	Cx3cl1/Drd2/Hhip/Dct	4
GO:0060538	skeletal muscle organ development	0.0622394	0.30107	0.258231	Nras/Atf3/Cyp26b1/Met/Tll2	5
GO:1901992	positive regulation of mitotic cell cycle phase transition	0.0624555	0.301339	0.258462	Kcna5/Fbxo5/Mtbp	3
GO:0032970	regulation of actin filament-based process	0.0624918	0.301339	0.258462	Vill/Cx3cl1/Ntf3/Myoc/Edn1/Nos1/Dsg2/Met	8
GO:0031098	stress-activated protein kinase signaling cascade	0.0628543	0.301427	0.258538	Ager/Edn1/Fzd5/Tnfrsf23/Met/Ccl19	6
GO:0001504	neurotransmitter uptake	0.0636915	0.301427	0.258538	Drd2/Nos1	2
GO:0001835	blastocyst hatching	0.0636915	0.301427	0.258538	Slc25a34/Slc35e2	2
GO:0003009	skeletal muscle contraction	0.0636915	0.301427	0.258538	Jsrp1/Myh7	2
GO:0015804	neutral amino acid transport	0.0636915	0.301427	0.258538	Slc38a6/Slc36a1	2
GO:0030431	sleep	0.0636915	0.301427	0.258538	Drd2/Casp1	2
GO:0032633	interleukin-4 production	0.0636915	0.301427	0.258538	Scgb1a1/H2-T23	2
GO:0035188	hatching	0.0636915	0.301427	0.258538	Slc25a34/Slc35e2	2
GO:0046006	regulation of activated T cell proliferation	0.0636915	0.301427	0.258538	Ager/Cd274	2
GO:0051205	protein insertion into membrane	0.0636915	0.301427	0.258538	Rtp1/Pmaip1	2
GO:0071684	organism emergence from protective structure	0.0636915	0.301427	0.258538	Slc25a34/Slc35e2	2
GO:1904645	response to amyloid-beta	0.0636915	0.301427	0.258538	Ager/Cd36	2
GO:0070301	cellular response to hydrogen peroxide	0.0641633	0.302595	0.25954	Lcn2/Glrx/Met	3
GO:0001666	response to hypoxia	0.0643141	0.302595	0.25954	Ager/Drd2/Casp1/Edn1/Eif4ebp1	5
GO:0035637	multicellular organismal signaling	0.0643336	0.302595	0.25954	Scn10a/Kcna5/Dsg2/Kcnq2	4
GO:0098693	regulation of synaptic vesicle cycle	0.0643336	0.302595	0.25954	Drd2/Napb/Prrt2/Adora2b	4
GO:0010876	lipid localization	0.064618	0.303002	0.259889	Cd36/Drd2/Edn1/Bdkrb2/Abca8a/Abcb1b/Ldah/Atp10b	8
GO:2001233	regulation of apoptotic signaling pathway	0.064618	0.303002	0.259889	S100a9/S100a8/Cx3cl1/Cd74/Bdkrb2/Pmaip1/Atf3/Tnfrsf23	8
GO:0051924	regulation of calcium ion transport	0.0655407	0.306859	0.263197	Cx3cl1/Jsrp1/Drd2/Cd4/Nos1/Aplnr	6
GO:0046888	negative regulation of hormone secretion	0.0658926	0.308035	0.264206	Drd2/Edn1/Nos1	3
GO:0002483	antigen processing and presentation of endogenous peptide antigen	0.0665169	0.308131	0.264288	H2-T23/H2-K1	2
GO:0019885	antigen processing and presentation of endogenous peptide antigen via MHC class I	0.0665169	0.308131	0.264288	H2-T23/H2-K1	2
GO:0051281	positive regulation of release of sequestered calcium ion into cytosol	0.0665169	0.308131	0.264288	Cx3cl1/Aplnr	2
GO:0097300	programmed necrotic cell death	0.0665169	0.308131	0.264288	Casp1/Tnfrsf23	2
GO:0098801	regulation of renal system process	0.0665169	0.308131	0.264288	Drd2/Edn1	2
GO:1900744	regulation of p38MAPK cascade	0.0665169	0.308131	0.264288	Ager/Met	2
GO:0001938	positive regulation of endothelial cell proliferation	0.0676431	0.311932	0.267548	Nras/Adora2b/Aplnr	3
GO:0072091	regulation of stem cell proliferation	0.0676431	0.311932	0.267548	Cx3cl1/Drd2/Dct	3
GO:1900407	regulation of cellular response to oxidative stress	0.0676431	0.311932	0.267548	Cd36/Glrx/Met	3
GO:0001935	endothelial cell proliferation	0.0682471	0.313987	0.26931	Ager/Nras/Adora2b/Aplnr	4
GO:0030336	negative regulation of cell migration	0.0682937	0.313987	0.26931	Ager/Cx3cl1/Cd74/Drd2/Mmp28/Col3a1	6
GO:0051222	positive regulation of protein transport	0.0691539	0.316566	0.271523	Cd36/H2-T23/Glrx/Drd2/Arrb1/Casp1/Pmaip1	7
GO:0001709	cell fate determination	0.0693834	0.316566	0.271523	Ntf3/Cyp26b1	2
GO:0010765	positive regulation of sodium ion transport	0.0693834	0.316566	0.271523	Glrx/Nos1	2
GO:0042417	dopamine metabolic process	0.0693834	0.316566	0.271523	Drd2/Ddc	2
GO:0046633	alpha-beta T cell proliferation	0.0693834	0.316566	0.271523	H2-T23/Cd274	2
GO:0001824	blastocyst development	0.0695784	0.316566	0.271523	Hnf1b/Esrrb/Slc25a34/Slc35e2	4
GO:0034614	cellular response to reactive oxygen species	0.0695784	0.316566	0.271523	Lcn2/Cd36/Glrx/Met	4
GO:0006816	calcium ion transport	0.0697525	0.316887	0.271798	Cdh23/Cx3cl1/Jsrp1/Drd2/Cd4/Nos1/Aplnr/Ccl19	8
GO:0032409	regulation of transporter activity	0.0701659	0.318293	0.273004	Ager/Glrx/Jsrp1/Drd2/Cnih3/Lrrc26	6
GO:0045861	negative regulation of proteolysis	0.0708204	0.320778	0.275135	Ltf/Ngp/Serpina3n/Arrb1/Il1r2/Spink8/Styx	7
GO:0050830	defense response to Gram-positive bacterium	0.0709231	0.320778	0.275135	Ltf/Cd36/H2-T23/Lyz2	4
GO:0009308	amine metabolic process	0.0712072	0.321588	0.27583	Agmat/Afmid/Aoc2	3
GO:0048839	inner ear development	0.0718782	0.324087	0.277973	Cdh23/H2-T23/Esrrb/Cebpd/H2-K1	5
GO:0030217	T cell differentiation	0.0720675	0.324087	0.277973	H2-Aa/Cd74/Cd4/Fzd5/Cyp26b1/Ccl19	6
GO:0042771	intrinsic apoptotic signaling pathway in response to DNA damage by p53 class mediator	0.0722898	0.324087	0.277973	Cd74/Pmaip1	2
GO:1901381	positive regulation of potassium ion transmembrane transport	0.0722898	0.324087	0.277973	Ager/Lrrc26	2
GO:1902742	apoptotic process involved in development	0.0722898	0.324087	0.277973	Hnf1b/Fzd5	2
GO:0007623	circadian rhythm	0.0741255	0.331592	0.284411	Hnf1b/Drd2/Casp1/Cipc/Top2a	5
GO:0055013	cardiac muscle cell development	0.0748542	0.331592	0.284411	Edn1/Myh6/Met	3
GO:0030072	peptide hormone secretion	0.0749752	0.331592	0.284411	Hnf1b/Glrx/Drd2/Arrb1/Edn1/Nos1	6
GO:0071222	cellular response to lipopolysaccharide	0.0749752	0.331592	0.284411	Ltf/Cx3cl1/Cd36/Cd274/Casp1/Mtdh	6
GO:1901568	fatty acid derivative metabolic process	0.0750366	0.331592	0.284411	Cyp2f2/Cd74/Edn1/Hmgcs2	4
GO:0090407	organophosphate biosynthetic process	0.0751309	0.331592	0.284411	Pcyt1a/Afmid/Nos1/Nmnat3/Pigb/Hmgcs2/Etnk2/Adora2b	8
GO:0005978	glycogen biosynthetic process	0.075235	0.331592	0.284411	Esrrb/Ppp1r3e	2
GO:0009250	glucan biosynthetic process	0.075235	0.331592	0.284411	Esrrb/Ppp1r3e	2
GO:0019883	antigen processing and presentation of endogenous antigen	0.075235	0.331592	0.284411	H2-T23/H2-K1	2
GO:0086002	cardiac muscle cell action potential involved in contraction	0.075235	0.331592	0.284411	Kcna5/Dsg2	2
GO:1901998	toxin transport	0.075235	0.331592	0.284411	Cd274/Casp1	2
GO:0043903	regulation of symbiotic process	0.0752634	0.331592	0.284411	Ltf/Cd74/Ppih/Cd4/Top2a	5
GO:1901342	regulation of vasculature development	0.0759629	0.334193	0.286642	Ngp/Cx3cl1/Cd36/Nras/Mtdh/Hhip/Aplnr	7
GO:0031016	pancreas development	0.0767082	0.336988	0.289039	Hnf1b/Met/Invs	3
GO:0006909	phagocytosis	0.0777247	0.340476	0.292031	Ighg1/Sftpa1/Ager/Ighg2c/Cd36/Met/Rab7b	7
GO:0045787	positive regulation of cell cycle	0.0777247	0.340476	0.292031	Drd2/Edn1/Kcna5/Fbxo5/Eif4ebp1/Mtbp/Met	7
GO:0001961	positive regulation of cytokine-mediated signaling pathway	0.0782178	0.341172	0.292628	Cd74/Casp1	2
GO:0010907	positive regulation of glucose metabolic process	0.0782178	0.341172	0.292628	Esrrb/Ppp1r3e	2
GO:0045494	photoreceptor cell maintenance	0.0782178	0.341172	0.292628	Cdh23/Esrrb	2
GO:0045069	regulation of viral genome replication	0.0785824	0.342275	0.293574	Ltf/Ppih/Top2a	3
GO:0019058	viral life cycle	0.0787338	0.342447	0.293721	Ltf/Cd74/Ppih/Cd4/Top2a	5
GO:0036473	cell death in response to oxidative stress	0.0804766	0.347414	0.297982	Glrx/Melk/Met	3
GO:0055067	monovalent inorganic cation homeostasis	0.0807048	0.347414	0.297982	Drd2/Edn1/Kcna5/Slc9a3	4
GO:2000146	negative regulation of cell motility	0.0809888	0.347414	0.297982	Ager/Cx3cl1/Cd74/Drd2/Mmp28/Col3a1	6
GO:0019935	cyclic-nucleotide-mediated signaling	0.0810946	0.347414	0.297982	Cd36/Drd2/Nos1/Adora2b/Aplnr	5
GO:0051048	negative regulation of secretion	0.0810946	0.347414	0.297982	Cx3cl1/Cd74/Drd2/Edn1/Nos1	5
GO:0003254	regulation of membrane depolarization	0.0812373	0.347414	0.297982	Scn10a/Myoc	2
GO:0006576	cellular biogenic amine metabolic process	0.0812373	0.347414	0.297982	Agmat/Afmid	2
GO:0006636	unsaturated fatty acid biosynthetic process	0.0812373	0.347414	0.297982	Cd74/Edn1	2
GO:0032881	regulation of polysaccharide metabolic process	0.0812373	0.347414	0.297982	Esrrb/Ppp1r3e	2
GO:0043618	regulation of transcription from RNA polymerase II promoter in response to stress	0.0812373	0.347414	0.297982	Cd36/Atf3	2
GO:1901985	positive regulation of protein acetylation	0.0812373	0.347414	0.297982	Arrb1/Nos1	2
GO:1905521	regulation of macrophage migration	0.0812373	0.347414	0.297982	Cx3cl1/Mmp28	2
GO:0045580	regulation of T cell differentiation	0.0821542	0.350845	0.300925	H2-Aa/Cd74/Cyp26b1/Ccl19	4
GO:0007200	phospholipase C-activating G protein-coupled receptor signaling pathway	0.0823904	0.351364	0.301369	Drd2/Edn1/Gpr17	3
GO:0006869	lipid transport	0.0831527	0.353012	0.302783	Cd36/Drd2/Edn1/Bdkrb2/Abca8a/Abcb1b/Atp10b	7
GO:0046879	hormone secretion	0.0831527	0.353012	0.302783	Hnf1b/Glrx/Drd2/Arrb1/Edn1/Nos1/Scg5	7
GO:1904951	positive regulation of establishment of protein localization	0.0831527	0.353012	0.302783	Cd36/H2-T23/Glrx/Drd2/Arrb1/Casp1/Pmaip1	7
GO:0007264	small GTPase mediated signal transduction	0.0832381	0.353012	0.302783	Eps8l1/Arrb1/Myoc/Nras/Rasgrp4/Gpr17/Col3a1/Met	8
GO:0051495	positive regulation of cytoskeleton organization	0.0834929	0.353603	0.30329	Cx3cl1/Ntf3/Myoc/Edn1/Met	5
GO:0007088	regulation of mitotic nuclear division	0.0836165	0.353638	0.303319	Edn1/Fbxo5/Mtbp/Met	4
GO:0043029	T cell homeostasis	0.0842923	0.354183	0.303787	Pmaip1/Tnfrsf23	2
GO:0045332	phospholipid translocation	0.0842923	0.354183	0.303787	Abcb1b/Atp10b	2
GO:0048246	macrophage chemotaxis	0.0842923	0.354183	0.303787	Cx3cl1/Mmp28	2
GO:0042116	macrophage activation	0.0843238	0.354183	0.303787	Ager/Cx3cl1/Casp1	3
GO:1902882	regulation of response to oxidative stress	0.0843238	0.354183	0.303787	Cd36/Glrx/Met	3
GO:0097193	intrinsic apoptotic signaling pathway	0.0851438	0.357137	0.306321	S100a9/S100a8/Cd74/Melk/Bdkrb2/Pmaip1	6
GO:0055006	cardiac cell development	0.0862765	0.361084	0.309706	Edn1/Myh6/Met	3
GO:0010675	regulation of cellular carbohydrate metabolic process	0.0865792	0.361084	0.309706	Igfbp4/Esrrb/Adora2b/Ppp1r3e	4
GO:0003382	epithelial cell morphogenesis	0.0873818	0.361084	0.309706	St14/Met	2
GO:0022602	ovulation cycle process	0.0873818	0.361084	0.309706	Arrb1/Gpr149	2
GO:0032965	regulation of collagen biosynthetic process	0.0873818	0.361084	0.309706	Ager/Adora2b	2
GO:0038066	p38MAPK cascade	0.0873818	0.361084	0.309706	Ager/Met	2
GO:0046596	regulation of viral entry into host cell	0.0873818	0.361084	0.309706	Cd74/Cd4	2
GO:0050798	activated T cell proliferation	0.0873818	0.361084	0.309706	Ager/Cd274	2
GO:0090329	regulation of DNA-dependent DNA replication	0.0873818	0.361084	0.309706	Fbxo5/Chtf8	2
GO:1903115	regulation of actin filament-based movement	0.0873818	0.361084	0.309706	Nos1/Dsg2	2
GO:1990928	response to amino acid starvation	0.0873818	0.361084	0.309706	Eif4ebp1/Atf3	2
GO:1903169	regulation of calcium ion transmembrane transport	0.0880795	0.362707	0.311098	Cx3cl1/Jsrp1/Drd2/Aplnr	4
GO:0045582	positive regulation of T cell differentiation	0.0882484	0.362707	0.311098	H2-Aa/Cd74/Ccl19	3
GO:0070227	lymphocyte apoptotic process	0.0882484	0.362707	0.311098	Cd74/Cd274/Tnfrsf23	3
GO:1901989	positive regulation of cell cycle phase transition	0.0882484	0.362707	0.311098	Kcna5/Fbxo5/Mtbp	3
GO:0030073	insulin secretion	0.088401	0.362847	0.311218	Hnf1b/Glrx/Drd2/Arrb1/Nos1	5
GO:0046887	positive regulation of hormone secretion	0.0895924	0.366053	0.313968	Glrx/Drd2/Arrb1/Edn1	4
GO:0051224	negative regulation of protein transport	0.0895924	0.366053	0.313968	Cx3cl1/Cd36/Drd2/Nos1	4
GO:0019932	second-messenger-mediated signaling	0.0900825	0.366053	0.313968	Cd36/Jsrp1/Drd2/Edn1/Cd4/Nos1/Adora2b/Aplnr	8
GO:0003300	cardiac muscle hypertrophy	0.0902391	0.366053	0.313968	Edn1/Myh6/Myh7	3
GO:0072676	lymphocyte migration	0.0902391	0.366053	0.313968	Cx3cl1/Ccl6/Ccl19	3
GO:0006692	prostanoid metabolic process	0.0905048	0.366053	0.313968	Cd74/Edn1	2
GO:0006693	prostaglandin metabolic process	0.0905048	0.366053	0.313968	Cd74/Edn1	2
GO:0034204	lipid translocation	0.0905048	0.366053	0.313968	Abcb1b/Atp10b	2
GO:1902041	regulation of extrinsic apoptotic signaling pathway via death domain receptors	0.0905048	0.366053	0.313968	Atf3/Tnfrsf23	2
GO:1902808	positive regulation of cell cycle G1/S phase transition	0.0905048	0.366053	0.313968	Kcna5/Mtbp	2
GO:0009914	hormone transport	0.0907217	0.366053	0.313968	Hnf1b/Glrx/Drd2/Arrb1/Edn1/Nos1/Scg5	7
GO:0043393	regulation of protein binding	0.0909105	0.366053	0.313968	Arrb1/Met/Ifit2/Styx/Fam220a	5
GO:0099504	synaptic vesicle cycle	0.0909105	0.366053	0.313968	Drd2/Napb/Ddc/Prrt2/Adora2b	5
GO:0015844	monoamine transport	0.0922486	0.366053	0.313968	Drd2/Nos1/Adora2b	3
GO:0045778	positive regulation of ossification	0.0922486	0.366053	0.313968	Ltf/Cebpd/Fbxo5	3
GO:0030198	extracellular matrix organization	0.0926936	0.366053	0.313968	Crispld2/Mmp28/Mmp11/Col3a1/Col17a1/Abi3bp	6
GO:0031146	SCF-dependent proteasomal ubiquitin-dependent protein catabolic process	0.0936602	0.366053	0.313968	Fbxo17/Styx	2
GO:0032715	negative regulation of interleukin-6 production	0.0936602	0.366053	0.313968	Arrb1/Irak3	2
GO:0051438	regulation of ubiquitin-protein transferase activity	0.0936602	0.366053	0.313968	Fbxo5/Dcun1d2	2
GO:0043062	extracellular structure organization	0.0938009	0.366053	0.313968	Crispld2/Mmp28/Mmp11/Col3a1/Col17a1/Abi3bp	6
GO:0046883	regulation of hormone secretion	0.0938009	0.366053	0.313968	Glrx/Drd2/Arrb1/Edn1/Nos1/Scg5	6
GO:2001242	regulation of intrinsic apoptotic signaling pathway	0.0942057	0.366053	0.313968	S100a9/S100a8/Cd74/Bdkrb2	4
GO:0001910	regulation of leukocyte mediated cytotoxicity	0.0942765	0.366053	0.313968	Ager/H2-T23/H2-K1	3
GO:0002444	myeloid leukocyte mediated immunity	0.0942765	0.366053	0.313968	Ighg1/H2-T23/Adora2b	3
GO:0036293	response to decreased oxygen levels	0.0947432	0.366053	0.313968	Ager/Drd2/Casp1/Edn1/Eif4ebp1	5
GO:0035710	CD4-positive, alpha-beta T cell activation	0.0963228	0.366053	0.313968	Ager/Cd274/Ccl19	3
GO:0043473	pigmentation	0.0963228	0.366053	0.313968	Drd2/Mlph/Dct	3
GO:0001916	positive regulation of T cell mediated cytotoxicity	0.0968472	0.366053	0.313968	H2-T23/H2-K1	2
GO:0002474	antigen processing and presentation of peptide antigen via MHC class I	0.0968472	0.366053	0.313968	H2-T23/H2-K1	2
GO:0043620	regulation of DNA-templated transcription in response to stress	0.0968472	0.366053	0.313968	Cd36/Atf3	2
GO:0046189	phenol-containing compound biosynthetic process	0.0968472	0.366053	0.313968	Ddc/Dct	2
GO:0060760	positive regulation of response to cytokine stimulus	0.0968472	0.366053	0.313968	Cd74/Casp1	2
GO:0051017	actin filament bundle assembly	0.0973427	0.366053	0.313968	Cx3cl1/Arrb1/Myoc/Met	4
GO:0071356	cellular response to tumor necrosis factor	0.0973427	0.366053	0.313968	Cx3cl1/Casp1/Ccl6/Ccl19	4
GO:1904950	negative regulation of establishment of protein localization	0.0973427	0.366053	0.313968	Cx3cl1/Cd36/Drd2/Nos1	4
GO:0002934	desmosome organization	0.0982641	0.366053	0.313968	Dsg2	1
GO:0006527	arginine catabolic process	0.0982641	0.366053	0.313968	Nos1	1
GO:0006560	proline metabolic process	0.0982641	0.366053	0.313968	Noxred1	1
GO:0007270	neuron-neuron synaptic transmission	0.0982641	0.366053	0.313968	Drd2	1
GO:0010216	maintenance of DNA methylation	0.0982641	0.366053	0.313968	Dnmt3a	1
GO:0010753	positive regulation of cGMP-mediated signaling	0.0982641	0.366053	0.313968	Adora2b	1
GO:0014883	transition between fast and slow fiber	0.0982641	0.366053	0.313968	Myh7	1
GO:0016078	tRNA catabolic process	0.0982641	0.366053	0.313968	Pop1	1
GO:0019732	antifungal humoral response	0.0982641	0.366053	0.313968	Ltf	1
GO:0021826	substrate-independent telencephalic tangential migration	0.0982641	0.366053	0.313968	Drd2	1
GO:0021843	substrate-independent telencephalic tangential interneuron migration	0.0982641	0.366053	0.313968	Drd2	1
GO:0032908	regulation of transforming growth factor beta1 production	0.0982641	0.366053	0.313968	Cx3cl1	1
GO:0034145	positive regulation of toll-like receptor 4 signaling pathway	0.0982641	0.366053	0.313968	Ltf	1
GO:0035542	regulation of SNARE complex assembly	0.0982641	0.366053	0.313968	Prrt2	1
GO:0036462	TRAIL-activated apoptotic signaling pathway	0.0982641	0.366053	0.313968	Atf3	1
GO:0045654	positive regulation of megakaryocyte differentiation	0.0982641	0.366053	0.313968	Rab7b	1
GO:0048739	cardiac muscle fiber development	0.0982641	0.366053	0.313968	Myh6	1
GO:0050957	equilibrioception	0.0982641	0.366053	0.313968	Cdh23	1
GO:0051583	dopamine uptake involved in synaptic transmission	0.0982641	0.366053	0.313968	Drd2	1
GO:0051823	regulation of synapse structural plasticity	0.0982641	0.366053	0.313968	Drd2	1
GO:0051934	catecholamine uptake involved in synaptic transmission	0.0982641	0.366053	0.313968	Drd2	1
GO:0060297	regulation of sarcomere organization	0.0982641	0.366053	0.313968	Edn1	1
GO:0060631	regulation of meiosis I	0.0982641	0.366053	0.313968	Fbxo5	1
GO:0061517	macrophage proliferation	0.0982641	0.366053	0.313968	Cx3cl1	1
GO:0061626	pharyngeal arch artery morphogenesis	0.0982641	0.366053	0.313968	Adgrf4	1
GO:0070391	response to lipoteichoic acid	0.0982641	0.366053	0.313968	Cd36	1
GO:0071223	cellular response to lipoteichoic acid	0.0982641	0.366053	0.313968	Cd36	1
GO:0071635	negative regulation of transforming growth factor beta production	0.0982641	0.366053	0.313968	Met	1
GO:0090385	phagosome-lysosome fusion	0.0982641	0.366053	0.313968	Rab7b	1
GO:0098700	neurotransmitter loading into synaptic vesicle	0.0982641	0.366053	0.313968	Ddc	1
GO:0106049	regulation of cellular response to osmotic stress	0.0982641	0.366053	0.313968	Bdkrb2	1
GO:0140052	cellular response to oxidised low-density lipoprotein particle stimulus	0.0982641	0.366053	0.313968	Cd36	1
GO:1900262	regulation of DNA-directed DNA polymerase activity	0.0982641	0.366053	0.313968	Chtf8	1
GO:1900264	positive regulation of DNA-directed DNA polymerase activity	0.0982641	0.366053	0.313968	Chtf8	1
GO:1902224	ketone body metabolic process	0.0982641	0.366053	0.313968	Hmgcs2	1
GO:1902959	regulation of aspartic-type endopeptidase activity involved in amyloid precursor protein catabolic process	0.0982641	0.366053	0.313968	Ager	1
GO:1903749	positive regulation of establishment of protein localization to mitochondrion	0.0982641	0.366053	0.313968	Pmaip1	1
GO:1904667	negative regulation of ubiquitin protein ligase activity	0.0982641	0.366053	0.313968	Fbxo5	1
GO:1905522	negative regulation of macrophage migration	0.0982641	0.366053	0.313968	Mmp28	1
GO:2001269	positive regulation of cysteine-type endopeptidase activity involved in apoptotic signaling pathway	0.0982641	0.366053	0.313968	Tnfrsf23	1
GO:0050709	negative regulation of protein secretion	0.0983871	0.366053	0.313968	Cx3cl1/Drd2/Nos1	3
GO:0110020	regulation of actomyosin structure organization	0.0983871	0.366053	0.313968	Myoc/Edn1/Met	3
GO:0043268	positive regulation of potassium ion transport	0.100065	0.368348	0.315937	Ager/Lrrc26	2
GO:1903202	negative regulation of oxidative stress-induced cell death	0.100065	0.368348	0.315937	Glrx/Met	2
GO:0032091	negative regulation of protein binding	0.100469	0.368348	0.315937	Met/Ifit2/Styx	3
GO:0045639	positive regulation of myeloid cell differentiation	0.100469	0.368348	0.315937	Cd74/Cd4/Rab7b	3
GO:0048661	positive regulation of smooth muscle cell proliferation	0.100469	0.368348	0.315937	Ager/Cx3cl1/Edn1	3
GO:1902105	regulation of leukocyte differentiation	0.100594	0.368348	0.315937	Ager/H2-Aa/Cd74/Cd4/Cyp26b1/Ccl19	6
GO:0008654	phospholipid biosynthetic process	0.102139	0.368348	0.315937	Pcyt1a/Pigb/Hmgcs2/Etnk2	4
GO:0061572	actin filament bundle organization	0.102139	0.368348	0.315937	Cx3cl1/Arrb1/Myoc/Met	4
GO:0035249	synaptic transmission, glutamatergic	0.102569	0.368348	0.315937	Drd2/Napb/Cnih3	3
GO:1903320	regulation of protein modification by small protein conjugation or removal	0.102652	0.368348	0.315937	Sumo2/Arrb1/Fbxo5/Mtbp/Dcun1d2	5
GO:0001960	negative regulation of cytokine-mediated signaling pathway	0.103312	0.368348	0.315937	Il1r2/Irak3	2
GO:0002714	positive regulation of B cell mediated immunity	0.103312	0.368348	0.315937	Ighg1/H2-T23	2
GO:0002891	positive regulation of immunoglobulin mediated immune response	0.103312	0.368348	0.315937	Ighg1/H2-T23	2
GO:0042738	exogenous drug catabolic process	0.103312	0.368348	0.315937	Cyp2f2/Nos1	2
GO:0045839	negative regulation of mitotic nuclear division	0.103312	0.368348	0.315937	Fbxo5/Mtbp	2
GO:0046676	negative regulation of insulin secretion	0.103312	0.368348	0.315937	Drd2/Nos1	2
GO:0052372	modulation by symbiont of entry into host	0.103312	0.368348	0.315937	Cd74/Cd4	2
GO:1900408	negative regulation of cellular response to oxidative stress	0.103312	0.368348	0.315937	Glrx/Met	2
GO:0006275	regulation of DNA replication	0.104686	0.368348	0.315937	Fbxo5/Met/Chtf8	3
GO:0007156	homophilic cell adhesion via plasma membrane adhesion molecules	0.104686	0.368348	0.315937	Cdh23/Pcdhga4/Dsg2	3
GO:0032231	regulation of actin filament bundle assembly	0.104686	0.368348	0.315937	Cx3cl1/Myoc/Met	3
GO:2000106	regulation of leukocyte apoptotic process	0.104686	0.368348	0.315937	Cd74/Cd274/Ccl19	3
GO:0015718	monocarboxylic acid transport	0.105396	0.368348	0.315937	Cd36/Drd2/Edn1/Bdkrb2	4
GO:0034113	heterotypic cell-cell adhesion	0.106587	0.368348	0.315937	Ager/Dsg2	2
GO:0042737	drug catabolic process	0.106587	0.368348	0.315937	Cyp2f2/Nos1	2
GO:0046456	icosanoid biosynthetic process	0.106587	0.368348	0.315937	Cd74/Edn1	2
GO:0048066	developmental pigmentation	0.106587	0.368348	0.315937	Mlph/Dct	2
GO:0051954	positive regulation of amine transport	0.106587	0.368348	0.315937	Drd2/Adora2b	2
GO:0070542	response to fatty acid	0.106587	0.368348	0.315937	Cd36/Ccl19	2
GO:1903556	negative regulation of tumor necrosis factor superfamily cytokine production	0.106587	0.368348	0.315937	Cd274/Irak3	2
GO:0015711	organic anion transport	0.106639	0.368348	0.315937	Cd36/Drd2/Edn1/Slc38a6/Bdkrb2/Abcb1b/Atp10b/Slc36a1	8
GO:0002676	regulation of chronic inflammatory response	0.107545	0.368348	0.315937	Adora2b	1
GO:0006107	oxaloacetate metabolic process	0.107545	0.368348	0.315937	Mdh1b	1
GO:0006266	DNA ligation	0.107545	0.368348	0.315937	Top2a	1
GO:0006568	tryptophan metabolic process	0.107545	0.368348	0.315937	Afmid	1
GO:0006586	indolalkylamine metabolic process	0.107545	0.368348	0.315937	Afmid	1
GO:0008300	isoprenoid catabolic process	0.107545	0.368348	0.315937	Cyp26b1	1
GO:0009812	flavonoid metabolic process	0.107545	0.368348	0.315937	Ugt1a6a	1
GO:0010807	regulation of synaptic vesicle priming	0.107545	0.368348	0.315937	Napb	1
GO:0021892	cerebral cortex GABAergic interneuron differentiation	0.107545	0.368348	0.315937	Drd2	1
GO:0031077	post-embryonic camera-type eye development	0.107545	0.368348	0.315937	Fzd5	1
GO:0031630	regulation of synaptic vesicle fusion to presynaptic active zone membrane	0.107545	0.368348	0.315937	Prrt2	1
GO:0032905	transforming growth factor beta1 production	0.107545	0.368348	0.315937	Cx3cl1	1
GO:0034776	response to histamine	0.107545	0.368348	0.315937	Drd2	1
GO:0038180	nerve growth factor signaling pathway	0.107545	0.368348	0.315937	Ntf3	1
GO:0043568	positive regulation of insulin-like growth factor receptor signaling pathway	0.107545	0.368348	0.315937	Igfbp4	1
GO:0043619	regulation of transcription from RNA polymerase II promoter in response to oxidative stress	0.107545	0.368348	0.315937	Cd36	1
GO:0048149	behavioral response to ethanol	0.107545	0.368348	0.315937	Drd2	1
GO:0048563	post-embryonic animal organ morphogenesis	0.107545	0.368348	0.315937	Cdh23	1
GO:0048630	skeletal muscle tissue growth	0.107545	0.368348	0.315937	Tll2	1
GO:0051610	serotonin uptake	0.107545	0.368348	0.315937	Nos1	1
GO:0051901	positive regulation of mitochondrial depolarization	0.107545	0.368348	0.315937	Myoc	1
GO:0060013	righting reflex	0.107545	0.368348	0.315937	Cdh23	1
GO:0060353	regulation of cell adhesion molecule production	0.107545	0.368348	0.315937	Glrx	1
GO:0060693	regulation of branching involved in salivary gland morphogenesis	0.107545	0.368348	0.315937	Met	1
GO:0061669	spontaneous neurotransmitter secretion	0.107545	0.368348	0.315937	Doc2g	1
GO:0070493	thrombin-activated receptor signaling pathway	0.107545	0.368348	0.315937	Met	1
GO:0072172	mesonephric tubule formation	0.107545	0.368348	0.315937	Hnf1b	1
GO:0072178	nephric duct morphogenesis	0.107545	0.368348	0.315937	Hnf1b	1
GO:0086016	AV node cell action potential	0.107545	0.368348	0.315937	Scn10a	1
GO:0086027	AV node cell to bundle of His cell signaling	0.107545	0.368348	0.315937	Scn10a	1
GO:0086103	G protein-coupled receptor signaling pathway involved in heart process	0.107545	0.368348	0.315937	Nos1	1
GO:0150104	transport across blood-brain barrier	0.107545	0.368348	0.315937	Cd36	1
GO:1901030	positive regulation of mitochondrial outer membrane permeabilization involved in apoptotic signaling pathway	0.107545	0.368348	0.315937	Pmaip1	1
GO:1902166	negative regulation of intrinsic apoptotic signaling pathway in response to DNA damage by p53 class mediator	0.107545	0.368348	0.315937	Cd74	1
GO:1903867	extraembryonic membrane development	0.107545	0.368348	0.315937	Fzd5	1
GO:1905097	regulation of guanyl-nucleotide exchange factor activity	0.107545	0.368348	0.315937	Met	1
GO:1905245	regulation of aspartic-type peptidase activity	0.107545	0.368348	0.315937	Ager	1
GO:1990440	positive regulation of transcription from RNA polymerase II promoter in response to endoplasmic reticulum stress	0.107545	0.368348	0.315937	Atf3	1
GO:2000121	regulation of removal of superoxide radicals	0.107545	0.368348	0.315937	Cd36	1
GO:2001280	positive regulation of unsaturated fatty acid biosynthetic process	0.107545	0.368348	0.315937	Cd74	1
GO:0090257	regulation of muscle system process	0.108102	0.369843	0.317219	Scn10a/Edn1/Dsg2/Adora2b/Myh7	5
GO:0009612	response to mechanical stimulus	0.1087	0.370395	0.317692	Cd36/Drd2/Pkdrej/Nos1	4
GO:2001257	regulation of cation channel activity	0.1087	0.370395	0.317692	Jsrp1/Drd2/Cnih3/Lrrc26	4
GO:0030038	contractile actin filament bundle assembly	0.108972	0.370395	0.317692	Arrb1/Myoc/Met	3
GO:0043149	stress fiber assembly	0.108972	0.370395	0.317692	Arrb1/Myoc/Met	3
GO:0002673	regulation of acute inflammatory response	0.10989	0.370395	0.317692	Ighg1/H2-T23	2
GO:0010712	regulation of collagen metabolic process	0.10989	0.370395	0.317692	Ager/Adora2b	2
GO:0046580	negative regulation of Ras protein signal transduction	0.10989	0.370395	0.317692	Myoc/Met	2
GO:0050891	multicellular organismal water homeostasis	0.10989	0.370395	0.317692	Cyp26b1/Met	2
GO:0097035	regulation of membrane lipid distribution	0.10989	0.370395	0.317692	Abcb1b/Atp10b	2
GO:2000351	regulation of endothelial cell apoptotic process	0.10989	0.370395	0.317692	Ager/Angptl4	2
GO:0016202	regulation of striated muscle tissue development	0.110369	0.370395	0.317692	Edn1/Nras/Cyp26b1/Tll2	4
GO:0010466	negative regulation of peptidase activity	0.11088	0.370395	0.317692	Ltf/Ngp/Serpina3n/Arrb1/Spink8	5
GO:0003014	renal system process	0.11114	0.370395	0.317692	Drd2/Edn1/Adgrf4	3
GO:0001895	retina homeostasis	0.11322	0.370395	0.317692	Cdh23/Esrrb	2
GO:0001954	positive regulation of cell-matrix adhesion	0.11322	0.370395	0.317692	Cd36/Myoc	2
GO:0017145	stem cell division	0.11322	0.370395	0.317692	Esrrb/Dct	2
GO:0030199	collagen fibril organization	0.11322	0.370395	0.317692	Mmp11/Col3a1	2
GO:0051930	regulation of sensory perception of pain	0.11322	0.370395	0.317692	Edn1/Nos1	2
GO:0070265	necrotic cell death	0.11322	0.370395	0.317692	Casp1/Tnfrsf23	2
GO:0071675	regulation of mononuclear cell migration	0.11322	0.370395	0.317692	Ager/Cx3cl1	2
GO:1900449	regulation of glutamate receptor signaling pathway	0.11322	0.370395	0.317692	Cx3cl1/Cnih3	2
GO:1902883	negative regulation of response to oxidative stress	0.11322	0.370395	0.317692	Glrx/Met	2
GO:0001892	embryonic placenta development	0.113325	0.370395	0.317692	St14/Esrrb/Fzd5	3
GO:0010927	cellular component assembly involved in morphogenesis	0.113325	0.370395	0.317692	Edn1/Myh6/Mybpc3	3
GO:0003341	cilium movement	0.115446	0.370395	0.317692	Dnah6/Tekt4/Met/Invs	4
GO:1901861	regulation of muscle tissue development	0.115446	0.370395	0.317692	Edn1/Nras/Cyp26b1/Tll2	4
GO:0001776	leukocyte homeostasis	0.115526	0.370395	0.317692	Cd74/Pmaip1/Tnfrsf23	3
GO:0019079	viral genome replication	0.115526	0.370395	0.317692	Ltf/Ppih/Top2a	3
GO:0030216	keratinocyte differentiation	0.115526	0.370395	0.317692	St14/Ppl/Cyp26b1	3
GO:0007585	respiratory gaseous exchange by respiratory system	0.116576	0.370395	0.317692	Sftpb/Edn1	2
GO:0032964	collagen biosynthetic process	0.116576	0.370395	0.317692	Ager/Adora2b	2
GO:0035567	non-canonical Wnt signaling pathway	0.116576	0.370395	0.317692	Myoc/Fzd5	2
GO:0045058	T cell selection	0.116576	0.370395	0.317692	Cd74/Cd4	2
GO:0050879	multicellular organismal movement	0.116576	0.370395	0.317692	Jsrp1/Myh7	2
GO:0050881	musculoskeletal movement	0.116576	0.370395	0.317692	Jsrp1/Myh7	2
GO:0051931	regulation of sensory perception	0.116576	0.370395	0.317692	Edn1/Nos1	2
GO:0055078	sodium ion homeostasis	0.116576	0.370395	0.317692	Drd2/Edn1	2
GO:0060761	negative regulation of response to cytokine stimulus	0.116576	0.370395	0.317692	Il1r2/Irak3	2
GO:0001787	natural killer cell proliferation	0.116731	0.370395	0.317692	H2-T23	1
GO:0006570	tyrosine metabolic process	0.116731	0.370395	0.317692	Dct	1
GO:0010232	vascular transport	0.116731	0.370395	0.317692	Cd36	1
GO:0010870	positive regulation of receptor biosynthetic process	0.116731	0.370395	0.317692	Edn1	1
GO:0014824	artery smooth muscle contraction	0.116731	0.370395	0.317692	Edn1	1
GO:0015824	proline transport	0.116731	0.370395	0.317692	Slc36a1	1
GO:0031392	regulation of prostaglandin biosynthetic process	0.116731	0.370395	0.317692	Cd74	1
GO:0034392	negative regulation of smooth muscle cell apoptotic process	0.116731	0.370395	0.317692	Edn1	1
GO:0035376	sterol import	0.116731	0.370395	0.317692	Cd36	1
GO:0035457	cellular response to interferon-alpha	0.116731	0.370395	0.317692	Ifit2	1
GO:0042363	fat-soluble vitamin catabolic process	0.116731	0.370395	0.317692	Cyp26b1	1
GO:0043587	tongue morphogenesis	0.116731	0.370395	0.317692	Cyp26b1	1
GO:0044557	relaxation of smooth muscle	0.116731	0.370395	0.317692	Adora2b	1
GO:0045091	regulation of single stranded viral RNA replication via double stranded DNA intermediate	0.116731	0.370395	0.317692	Top2a	1
GO:0045625	regulation of T-helper 1 cell differentiation	0.116731	0.370395	0.317692	Ccl19	1
GO:0051024	positive regulation of immunoglobulin secretion	0.116731	0.370395	0.317692	H2-T23	1
GO:0051967	negative regulation of synaptic transmission, glutamatergic	0.116731	0.370395	0.317692	Drd2	1
GO:0060124	positive regulation of growth hormone secretion	0.116731	0.370395	0.317692	Drd2	1
GO:0060159	regulation of dopamine receptor signaling pathway	0.116731	0.370395	0.317692	Drd2	1
GO:0070508	cholesterol import	0.116731	0.370395	0.317692	Cd36	1
GO:0071639	positive regulation of monocyte chemotactic protein-1 production	0.116731	0.370395	0.317692	Ager	1
GO:0072176	nephric duct development	0.116731	0.370395	0.317692	Hnf1b	1
GO:0086013	membrane repolarization during cardiac muscle cell action potential	0.116731	0.370395	0.317692	Kcna5	1
GO:0097113	AMPA glutamate receptor clustering	0.116731	0.370395	0.317692	Lrrtm4	1
GO:0097709	connective tissue replacement	0.116731	0.370395	0.317692	Ager	1
GO:0150079	negative regulation of neuroinflammatory response	0.116731	0.370395	0.317692	Cx3cl1	1
GO:1900272	negative regulation of long-term synaptic potentiation	0.116731	0.370395	0.317692	Ager	1
GO:1902459	positive regulation of stem cell population maintenance	0.116731	0.370395	0.317692	Esrrb	1
GO:2000288	positive regulation of myoblast proliferation	0.116731	0.370395	0.317692	Kcna5	1
GO:2000302	positive regulation of synaptic vesicle exocytosis	0.116731	0.370395	0.317692	Prrt2	1
GO:2000343	positive regulation of chemokine (C-X-C motif) ligand 2 production	0.116731	0.370395	0.317692	Cd74	1
GO:2000561	regulation of CD4-positive, alpha-beta T cell proliferation	0.116731	0.370395	0.317692	Cd274	1
GO:0002455	humoral immune response mediated by circulating immunoglobulin	0.117161	0.370988	0.318201	Ighg1/Ighg2c/H2-Ab1/C1s1	4
GO:0048634	regulation of muscle organ development	0.117161	0.370988	0.318201	Edn1/Nras/Cyp26b1/Tll2	4
GO:0098657	import into cell	0.117973	0.373175	0.320077	Cd36/Drd2/Nos1/Slc9a3/Slc36a1	5
GO:0043524	negative regulation of neuron apoptotic process	0.118886	0.375676	0.322222	Cx3cl1/Ntf3/Arrb1/Nos1	4
GO:0001825	blastocyst formation	0.119957	0.376399	0.322842	Hnf1b/Esrrb	2
GO:0032653	regulation of interleukin-10 production	0.119957	0.376399	0.322842	Ager/Cd274	2
GO:0035065	regulation of histone acetylation	0.119957	0.376399	0.322842	Arrb1/Nos1	2
GO:0043470	regulation of carbohydrate catabolic process	0.119957	0.376399	0.322842	Esrrb/Ppp1r3e	2
GO:0072577	endothelial cell apoptotic process	0.119957	0.376399	0.322842	Ager/Angptl4	2
GO:0032414	positive regulation of ion transmembrane transporter activity	0.119976	0.376399	0.322842	Ager/Glrx/Lrrc26	3
GO:0045621	positive regulation of lymphocyte differentiation	0.119976	0.376399	0.322842	H2-Aa/Cd74/Ccl19	3
GO:0000082	G1/S transition of mitotic cell cycle	0.120623	0.377944	0.324167	Esrrb/Kcna5/Eif4ebp1/Mtbp	4
GO:0040013	negative regulation of locomotion	0.1212	0.377944	0.324167	Ager/Cx3cl1/Cd74/Drd2/Mmp28/Col3a1	6
GO:0008033	tRNA processing	0.122224	0.377944	0.324167	Pop5/Pop4/Pop1	3
GO:0030534	adult behavior	0.122371	0.377944	0.324167	Cdh23/Drd2/Nos1/Met	4
GO:0007588	excretion	0.123362	0.377944	0.324167	Drd2/Edn1	2
GO:0048754	branching morphogenesis of an epithelial tube	0.12413	0.377944	0.324167	Hnf1b/Edn1/Hhip/Met	4
GO:0001973	G protein-coupled adenosine receptor signaling pathway	0.125823	0.377944	0.324167	Adora2b	1
GO:0006596	polyamine biosynthetic process	0.125823	0.377944	0.324167	Agmat	1
GO:0010744	positive regulation of macrophage derived foam cell differentiation	0.125823	0.377944	0.324167	Cd36	1
GO:0015816	glycine transport	0.125823	0.377944	0.324167	Slc36a1	1
GO:0019321	pentose metabolic process	0.125823	0.377944	0.324167	Cbr2	1
GO:0031223	auditory behavior	0.125823	0.377944	0.324167	Drd2	1
GO:0035588	G protein-coupled purinergic receptor signaling pathway	0.125823	0.377944	0.324167	Adora2b	1
GO:0035627	ceramide transport	0.125823	0.377944	0.324167	Abcb1b	1
GO:0035739	CD4-positive, alpha-beta T cell proliferation	0.125823	0.377944	0.324167	Cd274	1
GO:0039692	single stranded viral RNA replication via double stranded DNA intermediate	0.125823	0.377944	0.324167	Top2a	1
GO:0042402	cellular biogenic amine catabolic process	0.125823	0.377944	0.324167	Afmid	1
GO:0042482	positive regulation of odontogenesis	0.125823	0.377944	0.324167	Edn1	1
GO:0043471	regulation of cellular carbohydrate catabolic process	0.125823	0.377944	0.324167	Ppp1r3e	1
GO:0045161	neuronal ion channel clustering	0.125823	0.377944	0.324167	Myoc	1
GO:0046007	negative regulation of activated T cell proliferation	0.125823	0.377944	0.324167	Cd274	1
GO:0048012	hepatocyte growth factor receptor signaling pathway	0.125823	0.377944	0.324167	Met	1
GO:0052695	cellular glucuronidation	0.125823	0.377944	0.324167	Ugt1a6a	1
GO:0055062	phosphate ion homeostasis	0.125823	0.377944	0.324167	Slc34a2	1
GO:0060352	cell adhesion molecule production	0.125823	0.377944	0.324167	Glrx	1
GO:0071712	ER-associated misfolded protein catabolic process	0.125823	0.377944	0.324167	Sdf2l1	1
GO:0072505	divalent inorganic anion homeostasis	0.125823	0.377944	0.324167	Slc34a2	1
GO:0072506	trivalent inorganic anion homeostasis	0.125823	0.377944	0.324167	Slc34a2	1
GO:0086067	AV node cell to bundle of His cell communication	0.125823	0.377944	0.324167	Scn10a	1
GO:0097011	cellular response to granulocyte macrophage colony-stimulating factor stimulus	0.125823	0.377944	0.324167	Cd4	1
GO:0097049	motor neuron apoptotic process	0.125823	0.377944	0.324167	Tnfrsf23	1
GO:0097090	presynaptic membrane organization	0.125823	0.377944	0.324167	Lrrtm4	1
GO:0097428	protein maturation by iron-sulfur cluster transfer	0.125823	0.377944	0.324167	AK157302	1
GO:0097577	sequestering of iron ion	0.125823	0.377944	0.324167	Lcn2	1
GO:0097688	glutamate receptor clustering	0.125823	0.377944	0.324167	Lrrtm4	1
GO:1901678	iron coordination entity transport	0.125823	0.377944	0.324167	Lcn2	1
GO:1903977	positive regulation of glial cell migration	0.125823	0.377944	0.324167	Cx3cl1	1
GO:1904181	positive regulation of membrane depolarization	0.125823	0.377944	0.324167	Myoc	1
GO:2000104	negative regulation of DNA-dependent DNA replication	0.125823	0.377944	0.324167	Fbxo5	1
GO:2000674	regulation of type B pancreatic cell apoptotic process	0.125823	0.377944	0.324167	Ager	1
GO:2001054	negative regulation of mesenchymal cell apoptotic process	0.125823	0.377944	0.324167	Hnf1b	1
GO:2001223	negative regulation of neuron migration	0.125823	0.377944	0.324167	Col3a1	1
GO:0051346	negative regulation of hydrolase activity	0.125859	0.377944	0.324167	Ltf/Ngp/Serpina3n/Arrb1/Spink8/Nos1/Angptl4	7
GO:0046328	regulation of JNK cascade	0.125899	0.377944	0.324167	Ager/Edn1/Fzd5/Ccl19	4
GO:0033559	unsaturated fatty acid metabolic process	0.126767	0.378026	0.324237	Cyp2f2/Cd74/Edn1	3
GO:0060711	labyrinthine layer development	0.126791	0.378026	0.324237	St14/Fzd5	2
GO:0070231	T cell apoptotic process	0.126791	0.378026	0.324237	Cd274/Tnfrsf23	2
GO:0090303	positive regulation of wound healing	0.126791	0.378026	0.324237	S100a9/Cd36	2
GO:0098900	regulation of action potential	0.126791	0.378026	0.324237	Cd36/Dsg2	2
GO:1901016	regulation of potassium ion transmembrane transporter activity	0.126791	0.378026	0.324237	Ager/Lrrc26	2
GO:1905517	macrophage migration	0.126791	0.378026	0.324237	Cx3cl1/Mmp28	2
GO:0006956	complement activation	0.127679	0.380305	0.326193	Ighg1/Ighg2c/C1s1/C4b	4
GO:0062197	cellular response to chemical stress	0.128937	0.382479	0.328057	Lcn2/Cd36/Glrx/Melk/Bdkrb2/Met	6
GO:0015837	amine transport	0.129061	0.382479	0.328057	Drd2/Ddc/Adora2b	3
GO:0042542	response to hydrogen peroxide	0.129061	0.382479	0.328057	Lcn2/Glrx/Met	3
GO:0050829	defense response to Gram-negative bacterium	0.129061	0.382479	0.328057	Ltf/Lyz2/Cd4	3
GO:0034612	response to tumor necrosis factor	0.12947	0.382479	0.328057	Cx3cl1/Casp1/Ccl6/Ccl19	4
GO:0045766	positive regulation of angiogenesis	0.12947	0.382479	0.328057	Cx3cl1/Nras/Mtdh/Aplnr	4
GO:0042698	ovulation cycle	0.130241	0.382479	0.328057	Arrb1/Gpr149	2
GO:0046942	carboxylic acid transport	0.130249	0.382479	0.328057	Cd36/Drd2/Edn1/Slc38a6/Bdkrb2/Slc36a1	6
GO:0030098	lymphocyte differentiation	0.130532	0.382479	0.328057	H2-Aa/H2-Ab1/Cd74/Cd4/Fzd5/Cyp26b1/Ccl19	7
GO:0099003	vesicle-mediated transport in synapse	0.131266	0.382479	0.328057	Drd2/Napb/Ddc/Prrt2/Adora2b	5
GO:0016525	negative regulation of angiogenesis	0.13137	0.382479	0.328057	Ngp/Cd36/Hhip	3
GO:0031109	microtubule polymerization or depolymerization	0.13137	0.382479	0.328057	Fbxo5/Togaram2/Met	3
GO:0050796	regulation of insulin secretion	0.133083	0.382479	0.328057	Glrx/Drd2/Arrb1/Nos1	4
GO:0046474	glycerophospholipid biosynthetic process	0.133694	0.382479	0.328057	Pcyt1a/Pigb/Etnk2	3
GO:0030330	DNA damage response, signal transduction by p53 class mediator	0.133714	0.382479	0.328057	Cd74/Pmaip1	2
GO:0031640	killing of cells of other organism	0.133714	0.382479	0.328057	Ltf/Ccl19	2
GO:0032613	interleukin-10 production	0.133714	0.382479	0.328057	Ager/Cd274	2
GO:0048512	circadian behavior	0.133714	0.382479	0.328057	Drd2/Casp1	2
GO:0051058	negative regulation of small GTPase mediated signal transduction	0.133714	0.382479	0.328057	Myoc/Met	2
GO:0051926	negative regulation of calcium ion transport	0.133714	0.382479	0.328057	Drd2/Nos1	2
GO:0006063	uronic acid metabolic process	0.134822	0.382479	0.328057	Ugt1a6a	1
GO:0007351	tripartite regional subdivision	0.134822	0.382479	0.328057	Fzd5	1
GO:0008595	anterior/posterior axis specification, embryo	0.134822	0.382479	0.328057	Fzd5	1
GO:0009084	glutamine family amino acid biosynthetic process	0.134822	0.382479	0.328057	Noxred1	1
GO:0009111	vitamin catabolic process	0.134822	0.382479	0.328057	Cyp26b1	1
GO:0009310	amine catabolic process	0.134822	0.382479	0.328057	Afmid	1
GO:0010642	negative regulation of platelet-derived growth factor receptor signaling pathway	0.134822	0.382479	0.328057	Glrx	1
GO:0014819	regulation of skeletal muscle contraction	0.134822	0.382479	0.328057	Myh7	1
GO:0014820	tonic smooth muscle contraction	0.134822	0.382479	0.328057	Edn1	1
GO:0019585	glucuronate metabolic process	0.134822	0.382479	0.328057	Ugt1a6a	1
GO:0021984	adenohypophysis development	0.134822	0.382479	0.328057	Drd2	1
GO:0030432	peristalsis	0.134822	0.382479	0.328057	Drd2	1
GO:0032328	alanine transport	0.134822	0.382479	0.328057	Slc36a1	1
GO:0032494	response to peptidoglycan	0.134822	0.382479	0.328057	Irak3	1
GO:0032736	positive regulation of interleukin-13 production	0.134822	0.382479	0.328057	H2-T23	1
GO:0034116	positive regulation of heterotypic cell-cell adhesion	0.134822	0.382479	0.328057	Ager	1
GO:0034393	positive regulation of smooth muscle cell apoptotic process	0.134822	0.382479	0.328057	Arrb1	1
GO:0035791	platelet-derived growth factor receptor-beta signaling pathway	0.134822	0.382479	0.328057	Glrx	1
GO:0042035	regulation of cytokine biosynthetic process	0.134822	0.382479	0.328057	Adam33	1
GO:0043517	positive regulation of DNA damage response, signal transduction by p53 class mediator	0.134822	0.382479	0.328057	Pmaip1	1
GO:0045060	negative thymic T cell selection	0.134822	0.382479	0.328057	Cd74	1
GO:0045188	regulation of circadian sleep/wake cycle, non-REM sleep	0.134822	0.382479	0.328057	Casp1	1
GO:0045835	negative regulation of meiotic nuclear division	0.134822	0.382479	0.328057	Fbxo5	1
GO:0045938	positive regulation of circadian sleep/wake cycle, sleep	0.134822	0.382479	0.328057	Casp1	1
GO:0046642	negative regulation of alpha-beta T cell proliferation	0.134822	0.382479	0.328057	Cd274	1
GO:0048755	branching morphogenesis of a nerve	0.134822	0.382479	0.328057	Drd2	1
GO:0090239	regulation of histone H4 acetylation	0.134822	0.382479	0.328057	Arrb1	1
GO:0097012	response to granulocyte macrophage colony-stimulating factor	0.134822	0.382479	0.328057	Cd4	1
GO:0098911	regulation of ventricular cardiac muscle cell action potential	0.134822	0.382479	0.328057	Dsg2	1
GO:2000035	regulation of stem cell division	0.134822	0.382479	0.328057	Esrrb	1
GO:2001279	regulation of unsaturated fatty acid biosynthetic process	0.134822	0.382479	0.328057	Cd74	1
GO:0051783	regulation of nuclear division	0.134904	0.382479	0.328057	Edn1/Fbxo5/Mtbp/Met	4
GO:0015849	organic acid transport	0.135563	0.38328	0.328744	Cd36/Drd2/Edn1/Slc38a6/Bdkrb2/Slc36a1	6
GO:0050730	regulation of peptidyl-tyrosine phosphorylation	0.135842	0.38328	0.328744	Cd36/Ntf3/Cd74/Ctf1/Cd4	5
GO:0003073	regulation of systemic arterial blood pressure	0.136031	0.38328	0.328744	Cd36/Drd2/Edn1	3
GO:0032411	positive regulation of transporter activity	0.136031	0.38328	0.328744	Ager/Glrx/Lrrc26	3
GO:0090277	positive regulation of peptide hormone secretion	0.136031	0.38328	0.328744	Glrx/Drd2/Arrb1	3
GO:0045619	regulation of lymphocyte differentiation	0.136736	0.38328	0.328744	H2-Aa/Cd74/Cyp26b1/Ccl19	4
GO:0006721	terpenoid metabolic process	0.137207	0.38328	0.328744	Hmgcs2/Cyp26b1	2
GO:0030104	water homeostasis	0.137207	0.38328	0.328744	Cyp26b1/Met	2
GO:0009913	epidermal cell differentiation	0.138578	0.38328	0.328744	Cdh23/St14/Ppl/Cyp26b1	4
GO:1903305	regulation of regulated secretory pathway	0.138578	0.38328	0.328744	Drd2/Napb/Prrt2/Adora2b	4
GO:1903531	negative regulation of secretion by cell	0.138578	0.38328	0.328744	Cx3cl1/Drd2/Edn1/Nos1	4
GO:0070997	neuron death	0.138917	0.38328	0.328744	Ager/Cx3cl1/Ntf3/Arrb1/Nos1/Pmaip1/Tnfrsf23	7
GO:0007622	rhythmic behavior	0.14072	0.38328	0.328744	Drd2/Casp1	2
GO:0051784	negative regulation of nuclear division	0.14072	0.38328	0.328744	Fbxo5/Mtbp	2
GO:0090278	negative regulation of peptide hormone secretion	0.14072	0.38328	0.328744	Drd2/Nos1	2
GO:1902305	regulation of sodium ion transmembrane transport	0.14072	0.38328	0.328744	Glrx/Nos1	2
GO:0001889	liver development	0.140748	0.38328	0.328744	Hnf1b/Vwf/Met	3
GO:0031341	regulation of cell killing	0.140748	0.38328	0.328744	Ager/H2-T23/H2-K1	3
GO:1901216	positive regulation of neuron death	0.140748	0.38328	0.328744	Ager/Nos1/Pmaip1	3
GO:2000181	negative regulation of blood vessel morphogenesis	0.140748	0.38328	0.328744	Ngp/Cd36/Hhip	3
GO:0000280	nuclear division	0.14136	0.38328	0.328744	Edn1/Fbxo5/Togaram2/Mtbp/Cyp26b1/Met/Top2a	7
GO:0006109	regulation of carbohydrate metabolic process	0.142293	0.38328	0.328744	Igfbp4/Esrrb/Adora2b/Ppp1r3e	4
GO:0019933	cAMP-mediated signaling	0.142293	0.38328	0.328744	Drd2/Nos1/Adora2b/Aplnr	4
GO:0014902	myotube differentiation	0.143128	0.38328	0.328744	Casp1/Cyp26b1/Met	3
GO:0140014	mitotic nuclear division	0.143624	0.38328	0.328744	Edn1/Fbxo5/Togaram2/Mtbp/Met	5
GO:0001711	endodermal cell fate commitment	0.143728	0.38328	0.328744	Hnf1b	1
GO:0001771	immunological synapse formation	0.143728	0.38328	0.328744	Ccl19	1
GO:0001845	phagolysosome assembly	0.143728	0.38328	0.328744	Rab7b	1
GO:0002862	negative regulation of inflammatory response to antigenic stimulus	0.143728	0.38328	0.328744	Gpr17	1
GO:0006684	sphingomyelin metabolic process	0.143728	0.38328	0.328744	Smpdl3b	1
GO:0006924	activation-induced cell death of T cells	0.143728	0.38328	0.328744	Tnfrsf23	1
GO:0007194	negative regulation of adenylate cyclase activity	0.143728	0.38328	0.328744	Drd2	1
GO:0010885	regulation of cholesterol storage	0.143728	0.38328	0.328744	Cd36	1
GO:0010917	negative regulation of mitochondrial membrane potential	0.143728	0.38328	0.328744	Pmaip1	1
GO:0016114	terpenoid biosynthetic process	0.143728	0.38328	0.328744	Hmgcs2	1
GO:0021781	glial cell fate commitment	0.143728	0.38328	0.328744	Ntf3	1
GO:0030299	intestinal cholesterol absorption	0.143728	0.38328	0.328744	Cd36	1
GO:0031340	positive regulation of vesicle fusion	0.143728	0.38328	0.328744	Prrt2	1
GO:0031987	locomotion involved in locomotory behavior	0.143728	0.38328	0.328744	Drd2	1
GO:0032308	positive regulation of prostaglandin secretion	0.143728	0.38328	0.328744	Edn1	1
GO:0032717	negative regulation of interleukin-8 production	0.143728	0.38328	0.328744	Arrb1	1
GO:0033690	positive regulation of osteoblast proliferation	0.143728	0.38328	0.328744	Ltf	1
GO:0034162	toll-like receptor 9 signaling pathway	0.143728	0.38328	0.328744	Rab7b	1
GO:0042089	cytokine biosynthetic process	0.143728	0.38328	0.328744	Adam33	1
GO:0042416	dopamine biosynthetic process	0.143728	0.38328	0.328744	Ddc	1
GO:0042428	serotonin metabolic process	0.143728	0.38328	0.328744	Ddc	1
GO:0042748	circadian sleep/wake cycle, non-REM sleep	0.143728	0.38328	0.328744	Casp1	1
GO:0042953	lipoprotein transport	0.143728	0.38328	0.328744	Cd36	1
GO:0043031	negative regulation of macrophage activation	0.143728	0.38328	0.328744	Cx3cl1	1
GO:0043383	negative T cell selection	0.143728	0.38328	0.328744	Cd74	1
GO:0044793	negative regulation by host of viral process	0.143728	0.38328	0.328744	Ltf	1
GO:0047484	regulation of response to osmotic stress	0.143728	0.38328	0.328744	Bdkrb2	1
GO:0051923	sulfation	0.143728	0.38328	0.328744	Sult1a1	1
GO:0060134	prepulse inhibition	0.143728	0.38328	0.328744	Drd2	1
GO:0061051	positive regulation of cell growth involved in cardiac muscle cell development	0.143728	0.38328	0.328744	Edn1	1
GO:0070234	positive regulation of T cell apoptotic process	0.143728	0.38328	0.328744	Cd274	1
GO:0086014	atrial cardiac muscle cell action potential	0.143728	0.38328	0.328744	Kcna5	1
GO:0086026	atrial cardiac muscle cell to AV node cell signaling	0.143728	0.38328	0.328744	Kcna5	1
GO:0086066	atrial cardiac muscle cell to AV node cell communication	0.143728	0.38328	0.328744	Kcna5	1
GO:0090594	inflammatory response to wounding	0.143728	0.38328	0.328744	Ager	1
GO:0097154	GABAergic neuron differentiation	0.143728	0.38328	0.328744	Drd2	1
GO:0098917	retrograde trans-synaptic signaling	0.143728	0.38328	0.328744	Nos1	1
GO:1900029	positive regulation of ruffle assembly	0.143728	0.38328	0.328744	Eps8l1	1
GO:1900225	regulation of NLRP3 inflammasome complex assembly	0.143728	0.38328	0.328744	Cd36	1
GO:1902043	positive regulation of extrinsic apoptotic signaling pathway via death domain receptors	0.143728	0.38328	0.328744	Atf3	1
GO:1902165	regulation of intrinsic apoptotic signaling pathway in response to DNA damage by p53 class mediator	0.143728	0.38328	0.328744	Cd74	1
GO:1903587	regulation of blood vessel endothelial cell proliferation involved in sprouting angiogenesis	0.143728	0.38328	0.328744	Aplnr	1
GO:1903818	positive regulation of voltage-gated potassium channel activity	0.143728	0.38328	0.328744	Lrrc26	1
GO:0010639	negative regulation of organelle organization	0.143824	0.38328	0.328744	Vill/Myoc/Fbxo5/Mtbp/Prrt2/Met/Top2a	7
GO:0032233	positive regulation of actin filament bundle assembly	0.144252	0.383754	0.329151	Cx3cl1/Myoc	2
GO:0045840	positive regulation of mitotic nuclear division	0.144252	0.383754	0.329151	Edn1/Met	2
GO:0010811	positive regulation of cell-substrate adhesion	0.14552	0.38679	0.331755	Cd36/Myoc/Abi3bp	3
GO:0006911	phagocytosis, engulfment	0.146046	0.387851	0.332665	Ighg1/Ager/Ighg2c/Cd36	4
GO:0050433	regulation of catecholamine secretion	0.147803	0.389563	0.334133	Drd2/Adora2b	2
GO:0006690	icosanoid metabolic process	0.147926	0.389563	0.334133	Cyp2f2/Cd74/Edn1	3
GO:0061008	hepaticobiliary system development	0.147926	0.389563	0.334133	Hnf1b/Vwf/Met	3
GO:0061844	antimicrobial humoral immune response mediated by antimicrobial peptide	0.147926	0.389563	0.334133	S100a9/Ltf/Ccl19	3
GO:1903706	regulation of hemopoiesis	0.148813	0.389563	0.334133	Ager/H2-Aa/Cd74/Cd4/Cyp26b1/Rab7b/Ccl19	7
GO:0006940	regulation of smooth muscle contraction	0.151372	0.389563	0.334133	Edn1/Adora2b	2
GO:0010676	positive regulation of cellular carbohydrate metabolic process	0.151372	0.389563	0.334133	Esrrb/Ppp1r3e	2
GO:0060688	regulation of morphogenesis of a branching structure	0.151372	0.389563	0.334133	Hnf1b/Met	2
GO:0086003	cardiac muscle cell contraction	0.151372	0.389563	0.334133	Kcna5/Dsg2	2
GO:1903307	positive regulation of regulated secretory pathway	0.151372	0.389563	0.334133	Prrt2/Adora2b	2
GO:2000242	negative regulation of reproductive process	0.151372	0.389563	0.334133	Gpr149/Fbxo5	2
GO:2000756	regulation of peptidyl-lysine acetylation	0.151372	0.389563	0.334133	Arrb1/Nos1	2
GO:0007254	JNK cascade	0.151748	0.389563	0.334133	Ager/Edn1/Fzd5/Ccl19	4
GO:1902905	positive regulation of supramolecular fiber organization	0.151748	0.389563	0.334133	Cx3cl1/Myoc/Edn1/Met	4
GO:0000212	meiotic spindle organization	0.152543	0.389563	0.334133	Fbxo5	1
GO:0002407	dendritic cell chemotaxis	0.152543	0.389563	0.334133	Ccl19	1
GO:0002830	positive regulation of type 2 immune response	0.152543	0.389563	0.334133	Cd74	1
GO:0003161	cardiac conduction system development	0.152543	0.389563	0.334133	Dsg2	1
GO:0007638	mechanosensory behavior	0.152543	0.389563	0.334133	Drd2	1
GO:0014733	regulation of skeletal muscle adaptation	0.152543	0.389563	0.334133	Myh7	1
GO:0035590	purinergic nucleotide receptor signaling pathway	0.152543	0.389563	0.334133	Adora2b	1
GO:0042308	negative regulation of protein import into nucleus	0.152543	0.389563	0.334133	Cd36	1
GO:0043518	negative regulation of DNA damage response, signal transduction by p53 class mediator	0.152543	0.389563	0.334133	Cd74	1
GO:0044068	modulation by symbiont of host cellular process	0.152543	0.389563	0.334133	Cd4	1
GO:0044872	lipoprotein localization	0.152543	0.389563	0.334133	Cd36	1
GO:0045947	negative regulation of translational initiation	0.152543	0.389563	0.334133	Eif4ebp1	1
GO:0048385	regulation of retinoic acid receptor signaling pathway	0.152543	0.389563	0.334133	Cyp26b1	1
GO:0055057	neuroblast division	0.152543	0.389563	0.334133	Dct	1
GO:0060314	regulation of ryanodine-sensitive calcium-release channel activity	0.152543	0.389563	0.334133	Jsrp1	1
GO:0060856	establishment of blood-brain barrier	0.152543	0.389563	0.334133	Abcb1b	1
GO:0071404	cellular response to low-density lipoprotein particle stimulus	0.152543	0.389563	0.334133	Cd36	1
GO:0071731	response to nitric oxide	0.152543	0.389563	0.334133	Ccl19	1
GO:0072567	chemokine (C-X-C motif) ligand 2 production	0.152543	0.389563	0.334133	Cd74	1
GO:0090494	dopamine uptake	0.152543	0.389563	0.334133	Drd2	1
GO:0097050	type B pancreatic cell apoptotic process	0.152543	0.389563	0.334133	Ager	1
GO:0106070	regulation of adenylate cyclase-activating G protein-coupled receptor signaling pathway	0.152543	0.389563	0.334133	Nos1	1
GO:1901386	negative regulation of voltage-gated calcium channel activity	0.152543	0.389563	0.334133	Drd2	1
GO:1902337	regulation of apoptotic process involved in morphogenesis	0.152543	0.389563	0.334133	Hnf1b	1
GO:1903729	regulation of plasma membrane organization	0.152543	0.389563	0.334133	S100a9	1
GO:1903978	regulation of microglial cell activation	0.152543	0.389563	0.334133	Cx3cl1	1
GO:1904262	negative regulation of TORC1 signaling	0.152543	0.389563	0.334133	Castor1	1
GO:1904590	negative regulation of protein import	0.152543	0.389563	0.334133	Cd36	1
GO:2000341	regulation of chemokine (C-X-C motif) ligand 2 production	0.152543	0.389563	0.334133	Cd74	1
GO:2000651	positive regulation of sodium ion transmembrane transporter activity	0.152543	0.389563	0.334133	Glrx	1
GO:2001053	regulation of mesenchymal cell apoptotic process	0.152543	0.389563	0.334133	Hnf1b	1
GO:2001267	regulation of cysteine-type endopeptidase activity involved in apoptotic signaling pathway	0.152543	0.389563	0.334133	Tnfrsf23	1
GO:0044843	cell cycle G1/S phase transition	0.153667	0.392107	0.336315	Esrrb/Kcna5/Eif4ebp1/Mtbp	4
GO:0043588	skin development	0.154835	0.392457	0.336616	St14/Ppl/Col3a1/Cyp26b1/Met	5
GO:0002712	regulation of B cell mediated immunity	0.154958	0.392457	0.336616	Ighg1/H2-T23	2
GO:0002763	positive regulation of myeloid leukocyte differentiation	0.154958	0.392457	0.336616	Cd74/Cd4	2
GO:0002889	regulation of immunoglobulin mediated immune response	0.154958	0.392457	0.336616	Ighg1/H2-T23	2
GO:0033692	cellular polysaccharide biosynthetic process	0.154958	0.392457	0.336616	Esrrb/Ppp1r3e	2
GO:0050432	catecholamine secretion	0.154958	0.392457	0.336616	Drd2/Adora2b	2
GO:0071868	cellular response to monoamine stimulus	0.154958	0.392457	0.336616	Drd2/Nos1	2
GO:0071870	cellular response to catecholamine stimulus	0.154958	0.392457	0.336616	Drd2/Nos1	2
GO:2001244	positive regulation of intrinsic apoptotic signaling pathway	0.154958	0.392457	0.336616	S100a9/S100a8	2
GO:0016055	Wnt signaling pathway	0.156449	0.393876	0.337832	Hnf1b/Drd2/Myoc/Fzd5/Dkk2/Lgr6/Invs	7
GO:0034599	cellular response to oxidative stress	0.156466	0.393876	0.337832	Lcn2/Cd36/Glrx/Melk/Met	5
GO:0006801	superoxide metabolic process	0.15856	0.393876	0.337832	Cd36/Edn1	2
GO:0032677	regulation of interleukin-8 production	0.15856	0.393876	0.337832	Cd74/Arrb1	2
GO:0071867	response to monoamine	0.15856	0.393876	0.337832	Drd2/Nos1	2
GO:0071869	response to catecholamine	0.15856	0.393876	0.337832	Drd2/Nos1	2
GO:0198738	cell-cell signaling by wnt	0.159034	0.393876	0.337832	Hnf1b/Drd2/Myoc/Fzd5/Dkk2/Lgr6/Invs	7
GO:0009165	nucleotide biosynthetic process	0.15948	0.393876	0.337832	Afmid/Nos1/Nmnat3/Adora2b	4
GO:0000712	resolution of meiotic recombination intermediates	0.161268	0.393876	0.337832	Top2a	1
GO:0001821	histamine secretion	0.161268	0.393876	0.337832	Edn1	1
GO:0001886	endothelial cell morphogenesis	0.161268	0.393876	0.337832	Met	1
GO:0002689	negative regulation of leukocyte chemotaxis	0.161268	0.393876	0.337832	Mmp28	1
GO:0010752	regulation of cGMP-mediated signaling	0.161268	0.393876	0.337832	Adora2b	1
GO:0010878	cholesterol storage	0.161268	0.393876	0.337832	Cd36	1
GO:0019048	modulation by virus of host process	0.161268	0.393876	0.337832	Cd4	1
GO:0031280	negative regulation of cyclase activity	0.161268	0.393876	0.337832	Drd2	1
GO:0032225	regulation of synaptic transmission, dopaminergic	0.161268	0.393876	0.337832	Drd2	1
GO:0032306	regulation of prostaglandin secretion	0.161268	0.393876	0.337832	Edn1	1
GO:0032780	negative regulation of ATPase activity	0.161268	0.393876	0.337832	Ltf	1
GO:0033194	response to hydroperoxide	0.161268	0.393876	0.337832	Cd36	1
GO:0033235	positive regulation of protein sumoylation	0.161268	0.393876	0.337832	Sumo2	1
GO:0034755	iron ion transmembrane transport	0.161268	0.393876	0.337832	Nos1	1
GO:0035269	protein O-linked mannosylation	0.161268	0.393876	0.337832	Sdf2l1	1
GO:0042756	drinking behavior	0.161268	0.393876	0.337832	Drd2	1
GO:0043278	response to morphine	0.161268	0.393876	0.337832	Drd2	1
GO:0044546	NLRP3 inflammasome complex assembly	0.161268	0.393876	0.337832	Cd36	1
GO:0045059	positive thymic T cell selection	0.161268	0.393876	0.337832	Cd74	1
GO:0045116	protein neddylation	0.161268	0.393876	0.337832	Dcun1d2	1
GO:0045793	positive regulation of cell size	0.161268	0.393876	0.337832	Edn1	1
GO:0045836	positive regulation of meiotic nuclear division	0.161268	0.393876	0.337832	Fbxo5	1
GO:0051004	regulation of lipoprotein lipase activity	0.161268	0.393876	0.337832	Angptl4	1
GO:0051014	actin filament severing	0.161268	0.393876	0.337832	Vill	1
GO:0051589	negative regulation of neurotransmitter transport	0.161268	0.393876	0.337832	Nos1	1
GO:0070206	protein trimerization	0.161268	0.393876	0.337832	Cd74	1
GO:0071636	positive regulation of transforming growth factor beta production	0.161268	0.393876	0.337832	Cx3cl1	1
GO:0090185	negative regulation of kidney development	0.161268	0.393876	0.337832	Hnf1b	1
GO:0090493	catecholamine uptake	0.161268	0.393876	0.337832	Drd2	1
GO:0097152	mesenchymal cell apoptotic process	0.161268	0.393876	0.337832	Hnf1b	1
GO:1900016	negative regulation of cytokine production involved in inflammatory response	0.161268	0.393876	0.337832	Il1r2	1
GO:1900452	regulation of long-term synaptic depression	0.161268	0.393876	0.337832	Ager	1
GO:1901160	primary amino compound metabolic process	0.161268	0.393876	0.337832	Ddc	1
GO:1904748	regulation of apoptotic process involved in development	0.161268	0.393876	0.337832	Hnf1b	1
GO:2000291	regulation of myoblast proliferation	0.161268	0.393876	0.337832	Kcna5	1
GO:2001028	positive regulation of endothelial cell chemotaxis	0.161268	0.393876	0.337832	Met	1
GO:0001649	osteoblast differentiation	0.161435	0.393876	0.337832	Ltf/Myoc/Cebpd/Fbxo5	4
GO:0048469	cell maturation	0.161435	0.393876	0.337832	Myoc/Fbxo5/Fzd5/Ccl19	4
GO:0001541	ovarian follicle development	0.162177	0.394117	0.338039	Arrb1/Gpr149	2
GO:0006766	vitamin metabolic process	0.162177	0.394117	0.338039	Cbr1/Cyp26b1	2
GO:0032922	circadian regulation of gene expression	0.162177	0.394117	0.338039	Hnf1b/Drd2	2
GO:0055117	regulation of cardiac muscle contraction	0.162177	0.394117	0.338039	Scn10a/Dsg2	2
GO:2000107	negative regulation of leukocyte apoptotic process	0.162177	0.394117	0.338039	Cd74/Ccl19	2
GO:0072331	signal transduction by p53 class mediator	0.162623	0.394886	0.338699	Cd74/Bdkrb2/Pmaip1	3
GO:0031396	regulation of protein ubiquitination	0.163399	0.396143	0.339777	Arrb1/Fbxo5/Mtbp/Dcun1d2	4
GO:0099024	plasma membrane invagination	0.163399	0.396143	0.339777	Ighg1/Ager/Ighg2c/Cd36	4
GO:0018209	peptidyl-serine modification	0.163608	0.396335	0.339942	Ntf3/Arrb1/Nos1/Bdkrb2/Mamdc2/Met	6
GO:0062012	regulation of small molecule metabolic process	0.165072	0.398653	0.34193	Cd74/Igfbp4/Esrrb/Nos1/Adora2b/Ppp1r3e	6
GO:0051928	positive regulation of calcium ion transport	0.165114	0.398653	0.34193	Cx3cl1/Cd4/Aplnr	3
GO:0001885	endothelial cell development	0.16581	0.398653	0.34193	Abcb1b/Met	2
GO:0050909	sensory perception of taste	0.16581	0.398653	0.34193	Cd36/Rtp1	2
GO:0070588	calcium ion transmembrane transport	0.166398	0.398653	0.34193	Cx3cl1/Jsrp1/Drd2/Aplnr/Ccl19	5
GO:1904018	positive regulation of vasculature development	0.167354	0.398653	0.34193	Cx3cl1/Nras/Mtdh/Aplnr	4
GO:0035821	modulation of process of other organism	0.167617	0.398653	0.34193	S100a9/Ltf/Cd4	3
GO:0098742	cell-cell adhesion via plasma-membrane adhesion molecules	0.169344	0.398653	0.34193	Cdh23/Cx3cl1/Pcdhga4/Dsg2	4
GO:1901293	nucleoside phosphate biosynthetic process	0.169344	0.398653	0.34193	Afmid/Nos1/Nmnat3/Adora2b	4
GO:0007193	adenylate cyclase-inhibiting G protein-coupled receptor signaling pathway	0.169456	0.398653	0.34193	Drd2/Edn1	2
GO:0045123	cellular extravasation	0.169456	0.398653	0.34193	Ager/Cx3cl1	2
GO:0002440	production of molecular mediator of immune response	0.169497	0.398653	0.34193	Cd36/H2-T23/H2-Ab1/Cd74/Irak3/Fzd5	6
GO:0032956	regulation of actin cytoskeleton organization	0.169497	0.398653	0.34193	Vill/Cx3cl1/Ntf3/Myoc/Edn1/Met	6
GO:0000083	regulation of transcription involved in G1/S transition of mitotic cell cycle	0.169903	0.398653	0.34193	Esrrb	1
GO:0002836	positive regulation of response to tumor cell	0.169903	0.398653	0.34193	Cd274	1
GO:0002839	positive regulation of immune response to tumor cell	0.169903	0.398653	0.34193	Cd274	1
GO:0005980	glycogen catabolic process	0.169903	0.398653	0.34193	Ppp1r3e	1
GO:0006595	polyamine metabolic process	0.169903	0.398653	0.34193	Agmat	1
GO:0007350	blastoderm segmentation	0.169903	0.398653	0.34193	Fzd5	1
GO:0009251	glucan catabolic process	0.169903	0.398653	0.34193	Ppp1r3e	1
GO:0009309	amine biosynthetic process	0.169903	0.398653	0.34193	Agmat	1
GO:0009886	post-embryonic animal morphogenesis	0.169903	0.398653	0.34193	Cdh23	1
GO:0010801	negative regulation of peptidyl-threonine phosphorylation	0.169903	0.398653	0.34193	Met	1
GO:0014072	response to isoquinoline alkaloid	0.169903	0.398653	0.34193	Drd2	1
GO:0016540	protein autoprocessing	0.169903	0.398653	0.34193	Casp1	1
GO:0032674	regulation of interleukin-5 production	0.169903	0.398653	0.34193	Scgb1a1	1
GO:0033604	negative regulation of catecholamine secretion	0.169903	0.398653	0.34193	Drd2	1
GO:0034501	protein localization to kinetochore	0.169903	0.398653	0.34193	Mtbp	1
GO:0034695	response to prostaglandin E	0.169903	0.398653	0.34193	Ccl19	1
GO:0035633	maintenance of blood-brain barrier	0.169903	0.398653	0.34193	Bdkrb2	1
GO:0042401	cellular biogenic amine biosynthetic process	0.169903	0.398653	0.34193	Agmat	1
GO:0044241	lipid digestion	0.169903	0.398653	0.34193	Cd36	1
GO:0044406	adhesion of symbiont to host	0.169903	0.398653	0.34193	Ltf	1
GO:0050710	negative regulation of cytokine secretion	0.169903	0.398653	0.34193	Cx3cl1	1
GO:0051444	negative regulation of ubiquitin-protein transferase activity	0.169903	0.398653	0.34193	Fbxo5	1
GO:0060046	regulation of acrosome reaction	0.169903	0.398653	0.34193	Pkdrej	1
GO:0060192	negative regulation of lipase activity	0.169903	0.398653	0.34193	Angptl4	1
GO:0086011	membrane repolarization during action potential	0.169903	0.398653	0.34193	Kcna5	1
GO:0098856	intestinal lipid absorption	0.169903	0.398653	0.34193	Cd36	1
GO:0099171	presynaptic modulation of chemical synaptic transmission	0.169903	0.398653	0.34193	Prrt2	1
GO:1990000	amyloid fibril formation	0.169903	0.398653	0.34193	Cd36	1
GO:0055007	cardiac muscle cell differentiation	0.172656	0.404183	0.346673	Edn1/Myh6/Met	3
GO:1901343	negative regulation of vasculature development	0.172656	0.404183	0.346673	Ngp/Cd36/Hhip	3
GO:1903322	positive regulation of protein modification by small protein conjugation or removal	0.172656	0.404183	0.346673	Sumo2/Arrb1/Dcun1d2	3
GO:0051155	positive regulation of striated muscle cell differentiation	0.173117	0.404952	0.347333	Edn1/Cyp26b1	2
GO:0070482	response to oxygen levels	0.17486	0.405953	0.348191	Ager/Drd2/Casp1/Edn1/Eif4ebp1	5
GO:0007189	adenylate cyclase-activating G protein-coupled receptor signaling pathway	0.175191	0.405953	0.348191	Drd2/Nos1/Adora2b	3
GO:0050905	neuromuscular process	0.175191	0.405953	0.348191	Cdh23/Drd2/Prrt2	3
GO:0007422	peripheral nervous system development	0.176789	0.405953	0.348191	Ntf3/Myoc	2
GO:2001021	negative regulation of response to DNA damage stimulus	0.176789	0.405953	0.348191	Cd74/Fbxo5	2
GO:0010324	membrane invagination	0.177387	0.405953	0.348191	Ighg1/Ager/Ighg2c/Cd36	4
GO:0001975	response to amphetamine	0.17845	0.405953	0.348191	Drd2	1
GO:0002726	positive regulation of T cell cytokine production	0.17845	0.405953	0.348191	Fzd5	1
GO:0006656	phosphatidylcholine biosynthetic process	0.17845	0.405953	0.348191	Pcyt1a	1
GO:0007252	I-kappaB phosphorylation	0.17845	0.405953	0.348191	Cx3cl1	1
GO:0009074	aromatic amino acid family catabolic process	0.17845	0.405953	0.348191	Afmid	1
GO:0014061	regulation of norepinephrine secretion	0.17845	0.405953	0.348191	Adora2b	1
GO:0016486	peptide hormone processing	0.17845	0.405953	0.348191	Scg5	1
GO:0032634	interleukin-5 production	0.17845	0.405953	0.348191	Scgb1a1	1
GO:0035988	chondrocyte proliferation	0.17845	0.405953	0.348191	Ltf	1
GO:0036158	outer dynein arm assembly	0.17845	0.405953	0.348191	Dnal1	1
GO:0043046	DNA methylation involved in gamete generation	0.17845	0.405953	0.348191	Dnmt3a	1
GO:0044247	cellular polysaccharide catabolic process	0.17845	0.405953	0.348191	Ppp1r3e	1
GO:0044539	long-chain fatty acid import into cell	0.17845	0.405953	0.348191	Cd36	1
GO:0045953	negative regulation of natural killer cell mediated cytotoxicity	0.17845	0.405953	0.348191	H2-T23	1
GO:0048143	astrocyte activation	0.17845	0.405953	0.348191	Ager	1
GO:0048243	norepinephrine secretion	0.17845	0.405953	0.348191	Adora2b	1
GO:0048484	enteric nervous system development	0.17845	0.405953	0.348191	Ntf3	1
GO:0050884	neuromuscular process controlling posture	0.17845	0.405953	0.348191	Prrt2	1
GO:0051238	sequestering of metal ion	0.17845	0.405953	0.348191	Lcn2	1
GO:0051350	negative regulation of lyase activity	0.17845	0.405953	0.348191	Drd2	1
GO:0051791	medium-chain fatty acid metabolic process	0.17845	0.405953	0.348191	Abhd1	1
GO:0060033	anatomical structure regression	0.17845	0.405953	0.348191	Drd2	1
GO:0060123	regulation of growth hormone secretion	0.17845	0.405953	0.348191	Drd2	1
GO:0071605	monocyte chemotactic protein-1 production	0.17845	0.405953	0.348191	Ager	1
GO:0071637	regulation of monocyte chemotactic protein-1 production	0.17845	0.405953	0.348191	Ager	1
GO:0072578	neurotransmitter-gated ion channel clustering	0.17845	0.405953	0.348191	Lrrtm4	1
GO:0097623	potassium ion export across plasma membrane	0.17845	0.405953	0.348191	Kcna5	1
GO:0098719	sodium ion import across plasma membrane	0.17845	0.405953	0.348191	Slc9a3	1
GO:0140354	lipid import into cell	0.17845	0.405953	0.348191	Cd36	1
GO:1904424	regulation of GTP binding	0.17845	0.405953	0.348191	Met	1
GO:2000251	positive regulation of actin cytoskeleton reorganization	0.17845	0.405953	0.348191	Ntf3	1
GO:0032637	interleukin-8 production	0.180475	0.409647	0.351359	Cd74/Arrb1	2
GO:0043279	response to alkaloid	0.180475	0.409647	0.351359	Drd2/Nos1	2
GO:0048747	muscle fiber development	0.180475	0.409647	0.351359	Myh6/Flnc	2
GO:0030010	establishment of cell polarity	0.182859	0.414751	0.355737	Fam89b/Cyp26b1/Ccl19	3
GO:0072593	reactive oxygen species metabolic process	0.183485	0.415863	0.356691	Ager/Cd36/Edn1/Nos1/Met	5
GO:0000271	polysaccharide biosynthetic process	0.184171	0.416802	0.357496	Esrrb/Ppp1r3e	2
GO:1901606	alpha-amino acid catabolic process	0.184171	0.416802	0.357496	Afmid/Nos1	2
GO:0015698	inorganic anion transport	0.185435	0.417139	0.357785	Slc34a2/Ano2/Clcnka	3
GO:0001946	lymphangiogenesis	0.186909	0.417139	0.357785	Ngp	1
GO:0002716	negative regulation of natural killer cell mediated immunity	0.186909	0.417139	0.357785	H2-T23	1
GO:0002755	MyD88-dependent toll-like receptor signaling pathway	0.186909	0.417139	0.357785	Irak3	1
GO:0006349	regulation of gene expression by genetic imprinting	0.186909	0.417139	0.357785	Dnmt3a	1
GO:0010763	positive regulation of fibroblast migration	0.186909	0.417139	0.357785	Ager	1
GO:0030002	cellular anion homeostasis	0.186909	0.417139	0.357785	Slc34a2	1
GO:0030320	cellular monovalent inorganic anion homeostasis	0.186909	0.417139	0.357785	Slc34a2	1
GO:0032310	prostaglandin secretion	0.186909	0.417139	0.357785	Edn1	1
GO:0032695	negative regulation of interleukin-12 production	0.186909	0.417139	0.357785	Irak3	1
GO:0045986	negative regulation of smooth muscle contraction	0.186909	0.417139	0.357785	Adora2b	1
GO:0048245	eosinophil chemotaxis	0.186909	0.417139	0.357785	Cx3cl1	1
GO:0048557	embryonic digestive tract morphogenesis	0.186909	0.417139	0.357785	Hnf1b	1
GO:0051447	negative regulation of meiotic cell cycle	0.186909	0.417139	0.357785	Fbxo5	1
GO:0051608	histamine transport	0.186909	0.417139	0.357785	Edn1	1
GO:0072079	nephron tubule formation	0.186909	0.417139	0.357785	Hnf1b	1
GO:0140448	signaling receptor ligand precursor processing	0.186909	0.417139	0.357785	Scg5	1
GO:1901028	regulation of mitochondrial outer membrane permeabilization involved in apoptotic signaling pathway	0.186909	0.417139	0.357785	Pmaip1	1
GO:2000773	negative regulation of cellular senescence	0.186909	0.417139	0.357785	Fbxo5	1
GO:0006809	nitric oxide biosynthetic process	0.187879	0.417782	0.358337	Cd36/Nos1	2
GO:0031397	negative regulation of protein ubiquitination	0.187879	0.417782	0.358337	Arrb1/Fbxo5	2
GO:0045843	negative regulation of striated muscle tissue development	0.187879	0.417782	0.358337	Nras/Tll2	2
GO:0048844	artery morphogenesis	0.187879	0.417782	0.358337	Adgrf4/Col3a1	2
GO:1903201	regulation of oxidative stress-induced cell death	0.187879	0.417782	0.358337	Glrx/Met	2
GO:0006633	fatty acid biosynthetic process	0.18802	0.417792	0.358346	Cd74/Edn1/Abhd1	3
GO:0006644	phospholipid metabolic process	0.189232	0.42018	0.360393	Pcyt1a/Pigb/Smpdl3b/Hmgcs2/Etnk2/Ccl19	6
GO:0007188	adenylate cyclase-modulating G protein-coupled receptor signaling pathway	0.189687	0.420885	0.360998	Drd2/Edn1/Nos1/Adora2b	4
GO:0019233	sensory perception of pain	0.190615	0.42089	0.361003	Scn10a/Edn1/Nos1	3
GO:0061041	regulation of wound healing	0.190615	0.42089	0.361003	Ager/S100a9/Cd36	3
GO:0005977	glycogen metabolic process	0.191597	0.42089	0.361003	Esrrb/Ppp1r3e	2
GO:0006073	cellular glucan metabolic process	0.191597	0.42089	0.361003	Esrrb/Ppp1r3e	2
GO:0008625	extrinsic apoptotic signaling pathway via death domain receptors	0.191597	0.42089	0.361003	Atf3/Tnfrsf23	2
GO:0032088	negative regulation of NF-kappaB transcription factor activity	0.191597	0.42089	0.361003	Arrb1/Irak3	2
GO:0044042	glucan metabolic process	0.191597	0.42089	0.361003	Esrrb/Ppp1r3e	2
GO:0046718	viral entry into host cell	0.191597	0.42089	0.361003	Cd74/Cd4	2
GO:0046785	microtubule polymerization	0.191597	0.42089	0.361003	Fbxo5/Met	2
GO:0070228	regulation of lymphocyte apoptotic process	0.191597	0.42089	0.361003	Cd74/Cd274	2
GO:0070373	negative regulation of ERK1 and ERK2 cascade	0.191597	0.42089	0.361003	Arrb1/Atf3	2
GO:1901983	regulation of protein acetylation	0.191597	0.42089	0.361003	Arrb1/Nos1	2
GO:1903036	positive regulation of response to wounding	0.191597	0.42089	0.361003	S100a9/Cd36	2
GO:0003206	cardiac chamber morphogenesis	0.193219	0.42089	0.361003	Myh6/Myh7/Mybpc3	3
GO:0003231	cardiac ventricle development	0.193219	0.42089	0.361003	Myh6/Myh7/Mybpc3	3
GO:0031333	negative regulation of protein-containing complex assembly	0.193219	0.42089	0.361003	Vill/Eif4ebp1/Prrt2	3
GO:0045667	regulation of osteoblast differentiation	0.193219	0.42089	0.361003	Ltf/Cebpd/Fbxo5	3
GO:1901214	regulation of neuron death	0.193909	0.42089	0.361003	Ager/Cx3cl1/Ntf3/Arrb1/Nos1/Pmaip1	6
GO:0001976	nervous system process involved in regulation of systemic arterial blood pressure	0.195281	0.42089	0.361003	Drd2	1
GO:0002043	blood vessel endothelial cell proliferation involved in sprouting angiogenesis	0.195281	0.42089	0.361003	Aplnr	1
GO:0006346	DNA methylation-dependent heterochromatin assembly	0.195281	0.42089	0.361003	Dnmt3a	1
GO:0007625	grooming behavior	0.195281	0.42089	0.361003	Drd2	1
GO:0008210	estrogen metabolic process	0.195281	0.42089	0.361003	Sult1a1	1
GO:0010869	regulation of receptor biosynthetic process	0.195281	0.42089	0.361003	Edn1	1
GO:0014075	response to amine	0.195281	0.42089	0.361003	Drd2	1
GO:0019430	removal of superoxide radicals	0.195281	0.42089	0.361003	Cd36	1
GO:0032305	positive regulation of icosanoid secretion	0.195281	0.42089	0.361003	Edn1	1
GO:0032400	melanosome localization	0.195281	0.42089	0.361003	Mlph	1
GO:0033605	positive regulation of catecholamine secretion	0.195281	0.42089	0.361003	Adora2b	1
GO:0034694	response to prostaglandin	0.195281	0.42089	0.361003	Ccl19	1
GO:0035493	SNARE complex assembly	0.195281	0.42089	0.361003	Prrt2	1
GO:0036336	dendritic cell migration	0.195281	0.42089	0.361003	Ccl19	1
GO:0045063	T-helper 1 cell differentiation	0.195281	0.42089	0.361003	Ccl19	1
GO:0045821	positive regulation of glycolytic process	0.195281	0.42089	0.361003	Esrrb	1
GO:0051023	regulation of immunoglobulin secretion	0.195281	0.42089	0.361003	H2-T23	1
GO:0051204	protein insertion into mitochondrial membrane	0.195281	0.42089	0.361003	Pmaip1	1
GO:0051900	regulation of mitochondrial depolarization	0.195281	0.42089	0.361003	Myoc	1
GO:0060055	angiogenesis involved in wound healing	0.195281	0.42089	0.361003	Cx3cl1	1
GO:0060088	auditory receptor cell stereocilium organization	0.195281	0.42089	0.361003	Cdh23	1
GO:0070230	positive regulation of lymphocyte apoptotic process	0.195281	0.42089	0.361003	Cd274	1
GO:0048635	negative regulation of muscle organ development	0.195325	0.42089	0.361003	Nras/Tll2	2
GO:0043547	positive regulation of GTPase activity	0.195937	0.421616	0.361626	Cx3cl1/Ntf3/Ccl6/Ccl19	4
GO:2001020	regulation of response to DNA damage stimulus	0.195937	0.421616	0.361626	Cd74/Fbxo5/Pmaip1/Ppp4r2	4
GO:0003002	regionalization	0.197051	0.423715	0.363426	Hnf1b/Edn1/Fzd5/Hhip/Cyp26b1/Invs	6
GO:0016054	organic acid catabolic process	0.198035	0.425233	0.364728	Afmid/Nos1/Cyp26b1/Abhd1	4
GO:0046395	carboxylic acid catabolic process	0.198035	0.425233	0.364728	Afmid/Nos1/Cyp26b1/Abhd1	4
GO:0007613	memory	0.198454	0.425834	0.365243	Ntf3/Drd2/Casp1	3
GO:0032729	positive regulation of interferon-gamma production	0.199062	0.426243	0.365594	Nras/Fzd5	2
GO:0034637	cellular carbohydrate biosynthetic process	0.199062	0.426243	0.365594	Esrrb/Ppp1r3e	2
GO:1901862	negative regulation of muscle tissue development	0.199062	0.426243	0.365594	Nras/Tll2	2
GO:0043525	positive regulation of neuron apoptotic process	0.202807	0.426934	0.366187	Ager/Pmaip1	2
GO:0046209	nitric oxide metabolic process	0.202807	0.426934	0.366187	Cd36/Nos1	2
GO:0043087	regulation of GTPase activity	0.20299	0.426934	0.366187	Cx3cl1/Ntf3/Arrb1/Ccl6/Ccl19	5
GO:0000272	polysaccharide catabolic process	0.203567	0.426934	0.366187	Ppp1r3e	1
GO:0000413	protein peptidyl-prolyl isomerization	0.203567	0.426934	0.366187	Ppih	1
GO:0006516	glycoprotein catabolic process	0.203567	0.426934	0.366187	Fbxo17	1
GO:0016226	iron-sulfur cluster assembly	0.203567	0.426934	0.366187	AK157302	1
GO:0019674	NAD metabolic process	0.203567	0.426934	0.366187	Cbr2	1
GO:0030252	growth hormone secretion	0.203567	0.426934	0.366187	Drd2	1
GO:0031163	metallo-sulfur cluster assembly	0.203567	0.426934	0.366187	AK157302	1
GO:0032148	activation of protein kinase B activity	0.203567	0.426934	0.366187	Ntf3	1
GO:0034063	stress granule assembly	0.203567	0.426934	0.366187	Grb7	1
GO:0035268	protein mannosylation	0.203567	0.426934	0.366187	Sdf2l1	1
GO:0035634	response to stilbenoid	0.203567	0.426934	0.366187	Cd36	1
GO:0042107	cytokine metabolic process	0.203567	0.426934	0.366187	Adam33	1
GO:0042438	melanin biosynthetic process	0.203567	0.426934	0.366187	Dct	1
GO:0045624	positive regulation of T-helper cell differentiation	0.203567	0.426934	0.366187	Ccl19	1
GO:0045838	positive regulation of membrane potential	0.203567	0.426934	0.366187	Glrx	1
GO:0046337	phosphatidylethanolamine metabolic process	0.203567	0.426934	0.366187	Etnk2	1
GO:0046641	positive regulation of alpha-beta T cell proliferation	0.203567	0.426934	0.366187	H2-T23	1
GO:0051875	pigment granule localization	0.203567	0.426934	0.366187	Mlph	1
GO:0060080	inhibitory postsynaptic potential	0.203567	0.426934	0.366187	Cx3cl1	1
GO:0060602	branch elongation of an epithelium	0.203567	0.426934	0.366187	Hnf1b	1
GO:0071577	zinc ion transmembrane transport	0.203567	0.426934	0.366187	Slc39a2	1
GO:0072215	regulation of metanephros development	0.203567	0.426934	0.366187	Hnf1b	1
GO:0099170	postsynaptic modulation of chemical synaptic transmission	0.203567	0.426934	0.366187	Drd2	1
GO:1903975	regulation of glial cell migration	0.203567	0.426934	0.366187	Cx3cl1	1
GO:1990776	response to angiotensin	0.203567	0.426934	0.366187	Adora2b	1
GO:2000353	positive regulation of endothelial cell apoptotic process	0.203567	0.426934	0.366187	Ager	1
GO:2001026	regulation of endothelial cell chemotaxis	0.203567	0.426934	0.366187	Met	1
GO:0006910	phagocytosis, recognition	0.206369	0.430851	0.369546	Ighg1/Ighg2c/Cd36	3
GO:0001912	positive regulation of leukocyte mediated cytotoxicity	0.206561	0.430851	0.369546	H2-T23/H2-K1	2
GO:0015914	phospholipid transport	0.206561	0.430851	0.369546	Abcb1b/Atp10b	2
GO:0019915	lipid storage	0.206561	0.430851	0.369546	Cd36/Ldah	2
GO:0030193	regulation of blood coagulation	0.206561	0.430851	0.369546	S100a9/Cd36	2
GO:0044409	entry into host	0.206561	0.430851	0.369546	Cd74/Cd4	2
GO:0050805	negative regulation of synaptic transmission	0.206561	0.430851	0.369546	Ager/Drd2	2
GO:1901019	regulation of calcium ion transmembrane transporter activity	0.206561	0.430851	0.369546	Jsrp1/Drd2	2
GO:0022412	cellular process involved in reproduction in multicellular organism	0.208691	0.433447	0.371773	Xlr3a/Arrb1/Gpr149/Fbxo5/Dnmt3a/Cyp26b1/Top2a	7
GO:0003333	amino acid transmembrane transport	0.210322	0.433447	0.371773	Slc38a6/Slc36a1	2
GO:0030168	platelet activation	0.210322	0.433447	0.371773	Cx3cl1/Vwf	2
GO:0044106	cellular amine metabolic process	0.210322	0.433447	0.371773	Agmat/Afmid	2
GO:0045844	positive regulation of striated muscle tissue development	0.210322	0.433447	0.371773	Edn1/Cyp26b1	2
GO:0048636	positive regulation of muscle organ development	0.210322	0.433447	0.371773	Edn1/Cyp26b1	2
GO:1900046	regulation of hemostasis	0.210322	0.433447	0.371773	S100a9/Cd36	2
GO:1904427	positive regulation of calcium ion transmembrane transport	0.210322	0.433447	0.371773	Cx3cl1/Aplnr	2
GO:0002833	positive regulation of response to biotic stimulus	0.211685	0.433447	0.371773	H2-T23/Cd74/Cd274	3
GO:0014013	regulation of gliogenesis	0.211685	0.433447	0.371773	Cx3cl1/Ntf3/Opalin	3
GO:0001911	negative regulation of leukocyte mediated cytotoxicity	0.211769	0.433447	0.371773	H2-T23	1
GO:0002719	negative regulation of cytokine production involved in immune response	0.211769	0.433447	0.371773	Irak3	1
GO:0002834	regulation of response to tumor cell	0.211769	0.433447	0.371773	Cd274	1
GO:0002837	regulation of immune response to tumor cell	0.211769	0.433447	0.371773	Cd274	1
GO:0009065	glutamine family amino acid catabolic process	0.211769	0.433447	0.371773	Nos1	1
GO:0010560	positive regulation of glycoprotein biosynthetic process	0.211769	0.433447	0.371773	Ccl19	1
GO:0010743	regulation of macrophage derived foam cell differentiation	0.211769	0.433447	0.371773	Cd36	1
GO:0010996	response to auditory stimulus	0.211769	0.433447	0.371773	Drd2	1
GO:0034383	low-density lipoprotein particle clearance	0.211769	0.433447	0.371773	Cd36	1
GO:0036003	positive regulation of transcription from RNA polymerase II promoter in response to stress	0.211769	0.433447	0.371773	Atf3	1
GO:0036303	lymph vessel morphogenesis	0.211769	0.433447	0.371773	Ngp	1
GO:0042537	benzene-containing compound metabolic process	0.211769	0.433447	0.371773	Afmid	1
GO:0045056	transcytosis	0.211769	0.433447	0.371773	Ager	1
GO:0070269	pyroptosis	0.211769	0.433447	0.371773	Casp1	1
GO:0071450	cellular response to oxygen radical	0.211769	0.433447	0.371773	Cd36	1
GO:0071451	cellular response to superoxide	0.211769	0.433447	0.371773	Cd36	1
GO:1904666	regulation of ubiquitin protein ligase activity	0.211769	0.433447	0.371773	Fbxo5	1
GO:2000810	regulation of bicellular tight junction assembly	0.211769	0.433447	0.371773	Fzd5	1
GO:0006887	exocytosis	0.213043	0.435763	0.373759	Glrx/Drd2/Napb/Rab2b/Prrt2/Adora2b	6
GO:0016032	viral process	0.213913	0.436446	0.374345	Ltf/Cd74/Ppih/Cd4/Top2a	5
GO:0006720	isoprenoid metabolic process	0.21409	0.436446	0.374345	Hmgcs2/Cyp26b1	2
GO:0051384	response to glucocorticoid	0.21409	0.436446	0.374345	Sult1a1/Eif4ebp1	2
GO:0051817	modulation of process of other organism involved in symbiotic interaction	0.21409	0.436446	0.374345	Ltf/Cd4	2
GO:1901863	positive regulation of muscle tissue development	0.21409	0.436446	0.374345	Edn1/Cyp26b1	2
GO:0007292	female gamete generation	0.214354	0.436695	0.374559	Gpr149/Fbxo5/Top2a	3
GO:0048285	organelle fission	0.214543	0.43675	0.374606	Edn1/Fbxo5/Togaram2/Mtbp/Cyp26b1/Met/Top2a	7
GO:0051098	regulation of binding	0.214667	0.43675	0.374606	Ager/Arrb1/Met/Ifit2/Styx/Fam220a	6
GO:0002274	myeloid leukocyte activation	0.215054	0.436959	0.374785	Ager/Cx3cl1/Casp1/Adora2b	4
GO:2001234	negative regulation of apoptotic signaling pathway	0.215054	0.436959	0.374785	Cx3cl1/Cd74/Bdkrb2/Tnfrsf23	4
GO:0007218	neuropeptide signaling pathway	0.217864	0.439773	0.377198	Gpr149/Scg5	2
GO:0051937	catecholamine transport	0.217864	0.439773	0.377198	Drd2/Adora2b	2
GO:0097191	extrinsic apoptotic signaling pathway	0.219372	0.439773	0.377198	Lcn2/Cx3cl1/Atf3/Tnfrsf23	4
GO:0001829	trophectodermal cell differentiation	0.219886	0.439773	0.377198	Esrrb	1
GO:0002903	negative regulation of B cell apoptotic process	0.219886	0.439773	0.377198	Cd74	1
GO:0006582	melanin metabolic process	0.219886	0.439773	0.377198	Dct	1
GO:0007205	protein kinase C-activating G protein-coupled receptor signaling pathway	0.219886	0.439773	0.377198	Edn1	1
GO:0015732	prostaglandin transport	0.219886	0.439773	0.377198	Edn1	1
GO:0030728	ovulation	0.219886	0.439773	0.377198	Gpr149	1
GO:0031629	synaptic vesicle fusion to presynaptic active zone membrane	0.219886	0.439773	0.377198	Prrt2	1
GO:0033008	positive regulation of mast cell activation involved in immune response	0.219886	0.439773	0.377198	Adora2b	1
GO:0035455	response to interferon-alpha	0.219886	0.439773	0.377198	Ifit2	1
GO:0042474	middle ear morphogenesis	0.219886	0.439773	0.377198	Edn1	1
GO:0043306	positive regulation of mast cell degranulation	0.219886	0.439773	0.377198	Adora2b	1
GO:0043586	tongue development	0.219886	0.439773	0.377198	Cyp26b1	1
GO:0044550	secondary metabolite biosynthetic process	0.219886	0.439773	0.377198	Dct	1
GO:0046823	negative regulation of nucleocytoplasmic transport	0.219886	0.439773	0.377198	Cd36	1
GO:0060972	left/right pattern formation	0.219886	0.439773	0.377198	Invs	1
GO:0071218	cellular response to misfolded protein	0.219886	0.439773	0.377198	Sdf2l1	1
GO:0071392	cellular response to estradiol stimulus	0.219886	0.439773	0.377198	Glrx	1
GO:0071459	protein localization to chromosome, centromeric region	0.219886	0.439773	0.377198	Mtbp	1
GO:0072677	eosinophil migration	0.219886	0.439773	0.377198	Cx3cl1	1
GO:0098869	cellular oxidant detoxification	0.219886	0.439773	0.377198	Cd36	1
GO:0099623	regulation of cardiac muscle cell membrane repolarization	0.219886	0.439773	0.377198	Kcna5	1
GO:0008544	epidermis development	0.221298	0.442307	0.379373	Cdh23/Ntf3/St14/Ppl/Cyp26b1	5
GO:1901379	regulation of potassium ion transmembrane transport	0.221644	0.44242	0.37947	Ager/Lrrc26	2
GO:2001057	reactive nitrogen species metabolic process	0.221644	0.44242	0.37947	Cd36/Nos1	2
GO:0007389	pattern specification process	0.223433	0.445678	0.382264	Hnf1b/Edn1/Fzd5/Hhip/Cyp26b1/Nat8f5/Invs	7
GO:0006470	protein dephosphorylation	0.223712	0.445678	0.382264	Ptprv/Drd2/Ppp4r2/Fam220a	4
GO:0090276	regulation of peptide hormone secretion	0.223712	0.445678	0.382264	Glrx/Drd2/Arrb1/Nos1	4
GO:0060420	regulation of heart growth	0.225429	0.446223	0.382731	Edn1/Myh6	2
GO:0002093	auditory receptor cell morphogenesis	0.22792	0.446223	0.382731	Cdh23	1
GO:0002183	cytoplasmic translational initiation	0.22792	0.446223	0.382731	Eif4ebp1	1
GO:0002418	immune response to tumor cell	0.22792	0.446223	0.382731	Cd274	1
GO:0003094	glomerular filtration	0.22792	0.446223	0.382731	Adgrf4	1
GO:0007274	neuromuscular synaptic transmission	0.22792	0.446223	0.382731	Ntf3	1
GO:0010165	response to X-ray	0.22792	0.446223	0.382731	Pmaip1	1
GO:0010640	regulation of platelet-derived growth factor receptor signaling pathway	0.22792	0.446223	0.382731	Glrx	1
GO:0010759	positive regulation of macrophage chemotaxis	0.22792	0.446223	0.382731	Cx3cl1	1
GO:0010884	positive regulation of lipid storage	0.22792	0.446223	0.382731	Cd36	1
GO:0032753	positive regulation of interleukin-4 production	0.22792	0.446223	0.382731	H2-T23	1
GO:0034114	regulation of heterotypic cell-cell adhesion	0.22792	0.446223	0.382731	Ager	1
GO:0043567	regulation of insulin-like growth factor receptor signaling pathway	0.22792	0.446223	0.382731	Igfbp4	1
GO:0044003	modulation by symbiont of host process	0.22792	0.446223	0.382731	Cd4	1
GO:0051894	positive regulation of focal adhesion assembly	0.22792	0.446223	0.382731	Myoc	1
GO:0060004	reflex	0.22792	0.446223	0.382731	Cdh23	1
GO:0070633	transepithelial transport	0.22792	0.446223	0.382731	Edn1	1
GO:0090151	establishment of protein localization to mitochondrial membrane	0.22792	0.446223	0.382731	Pmaip1	1
GO:0097164	ammonium ion metabolic process	0.22792	0.446223	0.382731	Ddc	1
GO:0098743	cell aggregation	0.22792	0.446223	0.382731	Ltf	1
GO:0099500	vesicle fusion to plasma membrane	0.22792	0.446223	0.382731	Prrt2	1
GO:1901798	positive regulation of signal transduction by p53 class mediator	0.22792	0.446223	0.382731	Pmaip1	1
GO:1902230	negative regulation of intrinsic apoptotic signaling pathway in response to DNA damage	0.22792	0.446223	0.382731	Cd74	1
GO:1902993	positive regulation of amyloid precursor protein catabolic process	0.22792	0.446223	0.382731	Ager	1
GO:1903020	positive regulation of glycoprotein metabolic process	0.22792	0.446223	0.382731	Ccl19	1
GO:2000193	positive regulation of fatty acid transport	0.22792	0.446223	0.382731	Edn1	1
GO:2000737	negative regulation of stem cell differentiation	0.22792	0.446223	0.382731	Esrrb	1
GO:0006112	energy reserve metabolic process	0.229219	0.446766	0.383196	Esrrb/Ppp1r3e	2
GO:0010827	regulation of glucose transmembrane transport	0.229219	0.446766	0.383196	Edn1/Met	2
GO:0031960	response to corticosteroid	0.229219	0.446766	0.383196	Sult1a1/Eif4ebp1	2
GO:0035914	skeletal muscle cell differentiation	0.229219	0.446766	0.383196	Atf3/Cyp26b1	2
GO:0045913	positive regulation of carbohydrate metabolic process	0.229219	0.446766	0.383196	Esrrb/Ppp1r3e	2
GO:1903321	negative regulation of protein modification by small protein conjugation or removal	0.229219	0.446766	0.383196	Arrb1/Fbxo5	2
GO:1904063	negative regulation of cation transmembrane transport	0.229219	0.446766	0.383196	Drd2/Nos1	2
GO:1901652	response to peptide	0.231134	0.450148	0.386098	Ager/Serpina3n/Cd36/Nos1/Eif4ebp1/Adora2b	6
GO:0042490	mechanoreceptor differentiation	0.233013	0.450148	0.386098	Cdh23/Ntf3	2
GO:0042770	signal transduction in response to DNA damage	0.233013	0.450148	0.386098	Cd74/Pmaip1	2
GO:0051149	positive regulation of muscle cell differentiation	0.233013	0.450148	0.386098	Edn1/Cyp26b1	2
GO:0000303	response to superoxide	0.235872	0.450148	0.386098	Cd36	1
GO:0006817	phosphate ion transport	0.235872	0.450148	0.386098	Slc34a2	1
GO:0009713	catechol-containing compound biosynthetic process	0.235872	0.450148	0.386098	Ddc	1
GO:0010575	positive regulation of vascular endothelial growth factor production	0.235872	0.450148	0.386098	Adora2b	1
GO:0016082	synaptic vesicle priming	0.235872	0.450148	0.386098	Napb	1
GO:0021895	cerebral cortex neuron differentiation	0.235872	0.450148	0.386098	Drd2	1
GO:0030204	chondroitin sulfate metabolic process	0.235872	0.450148	0.386098	Mamdc2	1
GO:0032303	regulation of icosanoid secretion	0.235872	0.450148	0.386098	Edn1	1
GO:0032800	receptor biosynthetic process	0.235872	0.450148	0.386098	Edn1	1
GO:0033622	integrin activation	0.235872	0.450148	0.386098	Cx3cl1	1
GO:0034104	negative regulation of tissue remodeling	0.235872	0.450148	0.386098	Ager	1
GO:0034123	positive regulation of toll-like receptor signaling pathway	0.235872	0.450148	0.386098	Ltf	1
GO:0042104	positive regulation of activated T cell proliferation	0.235872	0.450148	0.386098	Ager	1
GO:0042423	catecholamine biosynthetic process	0.235872	0.450148	0.386098	Ddc	1
GO:0042573	retinoic acid metabolic process	0.235872	0.450148	0.386098	Cyp26b1	1
GO:0044342	type B pancreatic cell proliferation	0.235872	0.450148	0.386098	Igfbp4	1
GO:0045723	positive regulation of fatty acid biosynthetic process	0.235872	0.450148	0.386098	Cd74	1
GO:0051307	meiotic chromosome separation	0.235872	0.450148	0.386098	Top2a	1
GO:0051788	response to misfolded protein	0.235872	0.450148	0.386098	Sdf2l1	1
GO:0055094	response to lipoprotein particle	0.235872	0.450148	0.386098	Cd36	1
GO:0071549	cellular response to dexamethasone stimulus	0.235872	0.450148	0.386098	Eif4ebp1	1
GO:0090189	regulation of branching involved in ureteric bud morphogenesis	0.235872	0.450148	0.386098	Hnf1b	1
GO:0090344	negative regulation of cell aging	0.235872	0.450148	0.386098	Fbxo5	1
GO:0090382	phagosome maturation	0.235872	0.450148	0.386098	Rab7b	1
GO:0097205	renal filtration	0.235872	0.450148	0.386098	Adgrf4	1
GO:0098901	regulation of cardiac muscle cell action potential	0.235872	0.450148	0.386098	Dsg2	1
GO:1903747	regulation of establishment of protein localization to mitochondrion	0.235872	0.450148	0.386098	Pmaip1	1
GO:2000311	regulation of AMPA receptor activity	0.235872	0.450148	0.386098	Cnih3	1
GO:0002244	hematopoietic progenitor cell differentiation	0.235953	0.450148	0.386098	Cebpd/Top2a/Ppp4r2	3
GO:1902904	negative regulation of supramolecular fiber organization	0.235953	0.450148	0.386098	Vill/Myoc/Met	3
GO:0009063	cellular amino acid catabolic process	0.236812	0.450663	0.38654	Afmid/Nos1	2
GO:0019226	transmission of nerve impulse	0.236812	0.450663	0.38654	Scn10a/Kcnq2	2
GO:0032024	positive regulation of insulin secretion	0.236812	0.450663	0.38654	Glrx/Arrb1	2
GO:0043242	negative regulation of protein-containing complex disassembly	0.236812	0.450663	0.38654	Vill/Irak3	2
GO:0018108	peptidyl-tyrosine phosphorylation	0.23819	0.453004	0.388547	Cd36/Ntf3/Cd74/Ctf1/Cd4	5
GO:0045017	glycerolipid biosynthetic process	0.23868	0.453655	0.389106	Pcyt1a/Pigb/Etnk2	3
GO:0014015	positive regulation of gliogenesis	0.240613	0.454682	0.389986	Cx3cl1/Ntf3	2
GO:0031110	regulation of microtubule polymerization or depolymerization	0.240613	0.454682	0.389986	Togaram2/Met	2
GO:2000117	negative regulation of cysteine-type endopeptidase activity	0.240613	0.454682	0.389986	Ltf/Arrb1	2
GO:0048660	regulation of smooth muscle cell proliferation	0.241413	0.454682	0.389986	Ager/Cx3cl1/Edn1	3
GO:0050953	sensory perception of light stimulus	0.241413	0.454682	0.389986	Cdh23/Crybb1/Aoc2	3
GO:2001236	regulation of extrinsic apoptotic signaling pathway	0.241413	0.454682	0.389986	Cx3cl1/Atf3/Tnfrsf23	3
GO:0000305	response to oxygen radical	0.243742	0.454682	0.389986	Cd36	1
GO:0001956	positive regulation of neurotransmitter secretion	0.243742	0.454682	0.389986	Prrt2	1
GO:0010742	macrophage derived foam cell differentiation	0.243742	0.454682	0.389986	Cd36	1
GO:0010971	positive regulation of G2/M transition of mitotic cell cycle	0.243742	0.454682	0.389986	Fbxo5	1
GO:0014829	vascular associated smooth muscle contraction	0.243742	0.454682	0.389986	Edn1	1
GO:0015874	norepinephrine transport	0.243742	0.454682	0.389986	Adora2b	1
GO:0031342	negative regulation of cell killing	0.243742	0.454682	0.389986	H2-T23	1
GO:0033688	regulation of osteoblast proliferation	0.243742	0.454682	0.389986	Ltf	1
GO:0034067	protein localization to Golgi apparatus	0.243742	0.454682	0.389986	Arl5c	1
GO:0042044	fluid transport	0.243742	0.454682	0.389986	Edn1	1
GO:0042753	positive regulation of circadian rhythm	0.243742	0.454682	0.389986	Casp1	1
GO:0042908	xenobiotic transport	0.243742	0.454682	0.389986	Slc36a1	1
GO:0048305	immunoglobulin secretion	0.243742	0.454682	0.389986	H2-T23	1
GO:0048745	smooth muscle tissue development	0.243742	0.454682	0.389986	Col3a1	1
GO:0051443	positive regulation of ubiquitin-protein transferase activity	0.243742	0.454682	0.389986	Dcun1d2	1
GO:0051767	nitric-oxide synthase biosynthetic process	0.243742	0.454682	0.389986	Edn1	1
GO:0051769	regulation of nitric-oxide synthase biosynthetic process	0.243742	0.454682	0.389986	Edn1	1
GO:0060716	labyrinthine layer blood vessel development	0.243742	0.454682	0.389986	Fzd5	1
GO:0070050	neuron cellular homeostasis	0.243742	0.454682	0.389986	Cx3cl1	1
GO:0071677	positive regulation of mononuclear cell migration	0.243742	0.454682	0.389986	Ager	1
GO:0150077	regulation of neuroinflammatory response	0.243742	0.454682	0.389986	Cx3cl1	1
GO:2000727	positive regulation of cardiac muscle cell differentiation	0.243742	0.454682	0.389986	Edn1	1
GO:0018212	peptidyl-tyrosine modification	0.243899	0.454682	0.389986	Cd36/Ntf3/Cd74/Ctf1/Cd4	5
GO:0006958	complement activation, classical pathway	0.244151	0.454682	0.389986	Ighg1/Ighg2c/C1s1	3
GO:0010594	regulation of endothelial cell migration	0.244151	0.454682	0.389986	Ager/Met/Adora2b	3
GO:0043900	regulation of multi-organism process	0.244418	0.454682	0.389986	Pkdrej/Gpr149	2
GO:0045685	regulation of glial cell differentiation	0.244418	0.454682	0.389986	Ntf3/Opalin	2
GO:0051304	chromosome separation	0.244418	0.454682	0.389986	Fbxo5/Top2a	2
GO:0055072	iron ion homeostasis	0.244418	0.454682	0.389986	Lcn2/Ltf	2
GO:0006979	response to oxidative stress	0.246287	0.457882	0.392731	Lcn2/Cd36/Glrx/Melk/Met/Ccl19	6
GO:0051100	negative regulation of binding	0.246894	0.458731	0.393459	Met/Ifit2/Styx	3
GO:0007187	G protein-coupled receptor signaling pathway, coupled to cyclic nucleotide second messenger	0.247964	0.460365	0.394861	Drd2/Edn1/Nos1/Adora2b	4
GO:0007215	glutamate receptor signaling pathway	0.248224	0.460365	0.394861	Cx3cl1/Cnih3	2
GO:0033077	T cell differentiation in thymus	0.248224	0.460365	0.394861	Cd74/Fzd5	2
GO:0006399	tRNA metabolic process	0.249641	0.460365	0.394861	Pop5/Pop4/Pop1	3
GO:0002347	response to tumor cell	0.251532	0.460365	0.394861	Cd274	1
GO:0002693	positive regulation of cellular extravasation	0.251532	0.460365	0.394861	Ager	1
GO:0006837	serotonin transport	0.251532	0.460365	0.394861	Nos1	1
GO:0008156	negative regulation of DNA replication	0.251532	0.460365	0.394861	Fbxo5	1
GO:0010460	positive regulation of heart rate	0.251532	0.460365	0.394861	Edn1	1
GO:0019835	cytolysis	0.251532	0.460365	0.394861	Lyz2	1
GO:0033233	regulation of protein sumoylation	0.251532	0.460365	0.394861	Sumo2	1
GO:0035987	endodermal cell differentiation	0.251532	0.460365	0.394861	Hnf1b	1
GO:0045061	thymic T cell selection	0.251532	0.460365	0.394861	Cd74	1
GO:0045954	positive regulation of natural killer cell mediated cytotoxicity	0.251532	0.460365	0.394861	H2-T23	1
GO:0048596	embryonic camera-type eye morphogenesis	0.251532	0.460365	0.394861	Fzd5	1
GO:0051016	barbed-end actin filament capping	0.251532	0.460365	0.394861	Vill	1
GO:0051446	positive regulation of meiotic cell cycle	0.251532	0.460365	0.394861	Fbxo5	1
GO:0060037	pharyngeal system development	0.251532	0.460365	0.394861	Adgrf4	1
GO:0060390	regulation of SMAD protein signal transduction	0.251532	0.460365	0.394861	Fam89b	1
GO:0060445	branching involved in salivary gland morphogenesis	0.251532	0.460365	0.394861	Met	1
GO:0061217	regulation of mesonephros development	0.251532	0.460365	0.394861	Hnf1b	1
GO:0070979	protein K11-linked ubiquitination	0.251532	0.460365	0.394861	Ube2t	1
GO:0071402	cellular response to lipoprotein particle stimulus	0.251532	0.460365	0.394861	Cd36	1
GO:0086005	ventricular cardiac muscle cell action potential	0.251532	0.460365	0.394861	Dsg2	1
GO:1901020	negative regulation of calcium ion transmembrane transporter activity	0.251532	0.460365	0.394861	Drd2	1
GO:1904035	regulation of epithelial cell apoptotic process	0.252033	0.461007	0.395411	Ager/Angptl4	2
GO:1901615	organic hydroxy compound metabolic process	0.253951	0.464237	0.398182	Drd2/Sult1a1/Ddc/Hmgcs2/Cyp26b1/Aoc2/Dct	7
GO:0015850	organic hydroxy compound transport	0.254677	0.46501	0.398845	Cd36/Drd2/Nos1/Adora2b	4
GO:0034976	response to endoplasmic reticulum stress	0.254677	0.46501	0.398845	Fbxo17/Pmaip1/Atf3/Sdf2l1	4
GO:0048659	smooth muscle cell proliferation	0.25515	0.46557	0.399325	Ager/Cx3cl1/Edn1	3
GO:0018105	peptidyl-serine phosphorylation	0.255424	0.46557	0.399325	Ntf3/Arrb1/Nos1/Bdkrb2/Met	5
GO:0031343	positive regulation of cell killing	0.255843	0.46557	0.399325	H2-T23/H2-K1	2
GO:0051492	regulation of stress fiber assembly	0.255843	0.46557	0.399325	Myoc/Met	2
GO:2001243	negative regulation of intrinsic apoptotic signaling pathway	0.255843	0.46557	0.399325	Cd74/Bdkrb2	2
GO:0051494	negative regulation of cytoskeleton organization	0.257912	0.46557	0.399325	Vill/Myoc/Met	3
GO:1901215	negative regulation of neuron death	0.259174	0.46557	0.399325	Cx3cl1/Ntf3/Arrb1/Nos1	4
GO:0002717	positive regulation of natural killer cell mediated immunity	0.259241	0.46557	0.399325	H2-T23	1
GO:0003085	negative regulation of systemic arterial blood pressure	0.259241	0.46557	0.399325	Cd36	1
GO:0007602	phototransduction	0.259241	0.46557	0.399325	Arrb1	1
GO:0010800	positive regulation of peptidyl-threonine phosphorylation	0.259241	0.46557	0.399325	Met	1
GO:0010893	positive regulation of steroid biosynthetic process	0.259241	0.46557	0.399325	Adora2b	1
GO:0030262	apoptotic nuclear changes	0.259241	0.46557	0.399325	Top2a	1
GO:0030318	melanocyte differentiation	0.259241	0.46557	0.399325	Mlph	1
GO:0031116	positive regulation of microtubule polymerization	0.259241	0.46557	0.399325	Met	1
GO:0033198	response to ATP	0.259241	0.46557	0.399325	Casp1	1
GO:0039694	viral RNA genome replication	0.259241	0.46557	0.399325	Top2a	1
GO:0045761	regulation of adenylate cyclase activity	0.259241	0.46557	0.399325	Drd2	1
GO:0045822	negative regulation of heart contraction	0.259241	0.46557	0.399325	Nos1	1
GO:0048643	positive regulation of skeletal muscle tissue development	0.259241	0.46557	0.399325	Cyp26b1	1
GO:0061050	regulation of cell growth involved in cardiac muscle cell development	0.259241	0.46557	0.399325	Edn1	1
GO:0071548	response to dexamethasone	0.259241	0.46557	0.399325	Eif4ebp1	1
GO:0090208	positive regulation of triglyceride metabolic process	0.259241	0.46557	0.399325	Cd36	1
GO:0097345	mitochondrial outer membrane permeabilization	0.259241	0.46557	0.399325	Pmaip1	1
GO:0099622	cardiac muscle cell membrane repolarization	0.259241	0.46557	0.399325	Kcna5	1
GO:0150117	positive regulation of cell-substrate junction organization	0.259241	0.46557	0.399325	Myoc	1
GO:1900027	regulation of ruffle assembly	0.259241	0.46557	0.399325	Eps8l1	1
GO:2000272	negative regulation of signaling receptor activity	0.259241	0.46557	0.399325	Ager	1
GO:0043409	negative regulation of MAPK cascade	0.263446	0.471775	0.404648	Arrb1/Irak3/Atf3	3
GO:0071230	cellular response to amino acid stimulus	0.263446	0.471775	0.404648	Castor1/Col3a1/Dnmt3a	3
GO:0006885	regulation of pH	0.263467	0.471775	0.404648	Edn1/Slc9a3	2
GO:0010660	regulation of muscle cell apoptotic process	0.263467	0.471775	0.404648	Arrb1/Edn1	2
GO:0120162	positive regulation of cold-induced thermogenesis	0.263467	0.471775	0.404648	Lcn2/Cd36	2
GO:0006643	membrane lipid metabolic process	0.266219	0.472075	0.404904	Sftpb/Pigb/Smpdl3b	3
GO:0043271	negative regulation of ion transport	0.266219	0.472075	0.404904	Drd2/Kcna5/Nos1	3
GO:0001945	lymph vessel development	0.266872	0.472075	0.404904	Ngp	1
GO:0002724	regulation of T cell cytokine production	0.266872	0.472075	0.404904	Fzd5	1
GO:0006515	protein quality control for misfolded or incompletely synthesized proteins	0.266872	0.472075	0.404904	Sdf2l1	1
GO:0006829	zinc ion transport	0.266872	0.472075	0.404904	Slc39a2	1
GO:0006921	cellular component disassembly involved in execution phase of apoptosis	0.266872	0.472075	0.404904	Top2a	1
GO:0010955	negative regulation of protein processing	0.266872	0.472075	0.404904	Il1r2	1
GO:0030149	sphingolipid catabolic process	0.266872	0.472075	0.404904	Smpdl3b	1
GO:0032816	positive regulation of natural killer cell activation	0.266872	0.472075	0.404904	H2-T23	1
GO:0035767	endothelial cell chemotaxis	0.266872	0.472075	0.404904	Met	1
GO:0043372	positive regulation of CD4-positive, alpha-beta T cell differentiation	0.266872	0.472075	0.404904	Ccl19	1
GO:0043552	positive regulation of phosphatidylinositol 3-kinase activity	0.266872	0.472075	0.404904	Ccl19	1
GO:0043951	negative regulation of cAMP-mediated signaling	0.266872	0.472075	0.404904	Aplnr	1
GO:0048521	negative regulation of behavior	0.266872	0.472075	0.404904	Drd2	1
GO:0051085	chaperone cofactor-dependent protein refolding	0.266872	0.472075	0.404904	Cd74	1
GO:0070286	axonemal dynein complex assembly	0.266872	0.472075	0.404904	Dnal1	1
GO:0071711	basement membrane organization	0.266872	0.472075	0.404904	Mmp11	1
GO:0080154	regulation of fertilization	0.266872	0.472075	0.404904	Pkdrej	1
GO:1902751	positive regulation of cell cycle G2/M phase transition	0.266872	0.472075	0.404904	Fbxo5	1
GO:1903318	negative regulation of protein maturation	0.266872	0.472075	0.404904	Il1r2	1
GO:0099565	chemical synaptic transmission, postsynaptic	0.267279	0.47225	0.405055	Cx3cl1/Met	2
GO:0140029	exocytic process	0.267279	0.47225	0.405055	Napb/Prrt2	2
GO:0036503	ERAD pathway	0.271091	0.476585	0.408773	Fbxo17/Sdf2l1	2
GO:0043502	regulation of muscle adaptation	0.271091	0.476585	0.408773	Edn1/Myh7	2
GO:0007369	gastrulation	0.271775	0.476585	0.408773	Hnf1b/Nat8f5/Aplnr	3
GO:0002064	epithelial cell development	0.272754	0.476585	0.408773	Cdh23/St14/Abcb1b/Met	4
GO:0006914	autophagy	0.273898	0.476585	0.408773	Ager/S100a9/S100a8/Drd2/Casp1/Mtdh	6
GO:0061919	process utilizing autophagic mechanism	0.273898	0.476585	0.408773	Ager/S100a9/S100a8/Drd2/Casp1/Mtdh	6
GO:0001832	blastocyst growth	0.274424	0.476585	0.408773	Esrrb	1
GO:0001963	synaptic transmission, dopaminergic	0.274424	0.476585	0.408773	Drd2	1
GO:0002828	regulation of type 2 immune response	0.274424	0.476585	0.408773	Cd74	1
GO:0003351	epithelial cilium movement involved in extracellular fluid movement	0.274424	0.476585	0.408773	Invs	1
GO:0006335	DNA replication-dependent nucleosome assembly	0.274424	0.476585	0.408773	H3c15	1
GO:0008299	isoprenoid biosynthetic process	0.274424	0.476585	0.408773	Hmgcs2	1
GO:0010803	regulation of tumor necrosis factor-mediated signaling pathway	0.274424	0.476585	0.408773	Casp1	1
GO:0019373	epoxygenase P450 pathway	0.274424	0.476585	0.408773	Cyp2f2	1
GO:0022011	myelination in peripheral nervous system	0.274424	0.476585	0.408773	Myoc	1
GO:0032292	peripheral nervous system axon ensheathment	0.274424	0.476585	0.408773	Myoc	1
GO:0033687	osteoblast proliferation	0.274424	0.476585	0.408773	Ltf	1
GO:0034723	DNA replication-dependent nucleosome organization	0.274424	0.476585	0.408773	H3c15	1
GO:0042481	regulation of odontogenesis	0.274424	0.476585	0.408773	Edn1	1
GO:0044030	regulation of DNA methylation	0.274424	0.476585	0.408773	Dnmt3a	1
GO:0044788	modulation by host of viral process	0.274424	0.476585	0.408773	Ltf	1
GO:0045932	negative regulation of muscle contraction	0.274424	0.476585	0.408773	Adora2b	1
GO:0055075	potassium ion homeostasis	0.274424	0.476585	0.408773	Kcna5	1
GO:0060117	auditory receptor cell development	0.274424	0.476585	0.408773	Cdh23	1
GO:0060795	cell fate commitment involved in formation of primary germ layer	0.274424	0.476585	0.408773	Hnf1b	1
GO:0086010	membrane depolarization during action potential	0.274424	0.476585	0.408773	Scn10a	1
GO:0090502	RNA phosphodiester bond hydrolysis, endonucleolytic	0.274424	0.476585	0.408773	Pop1	1
GO:1902042	negative regulation of extrinsic apoptotic signaling pathway via death domain receptors	0.274424	0.476585	0.408773	Tnfrsf23	1
GO:1905523	positive regulation of macrophage migration	0.274424	0.476585	0.408773	Cx3cl1	1
GO:2001014	regulation of skeletal muscle cell differentiation	0.274424	0.476585	0.408773	Cyp26b1	1
GO:0035051	cardiocyte differentiation	0.274558	0.476585	0.408773	Edn1/Myh6/Met	3
GO:0046889	positive regulation of lipid biosynthetic process	0.274903	0.476644	0.408823	Cd74/Adora2b	2
GO:0050795	regulation of behavior	0.274903	0.476644	0.408823	Drd2/Casp1	2
GO:0042594	response to starvation	0.277343	0.480433	0.412073	Eif4ebp1/Angptl4/Atf3	3
GO:0009117	nucleotide metabolic process	0.277402	0.480433	0.412073	Esrrb/Afmid/Nos1/Nmnat3/Hmgcs2/Adora2b	6
GO:0006906	vesicle fusion	0.278714	0.481615	0.413087	Prrt2/Rab7b	2
GO:0031058	positive regulation of histone modification	0.278714	0.481615	0.413087	Arrb1/Nos1	2
GO:0032092	positive regulation of protein binding	0.278714	0.481615	0.413087	Arrb1/Fam220a	2
GO:2001237	negative regulation of extrinsic apoptotic signaling pathway	0.278714	0.481615	0.413087	Cx3cl1/Tnfrsf23	2
GO:0045055	regulated exocytosis	0.281875	0.4833	0.414532	Drd2/Napb/Prrt2/Adora2b	4
GO:0001556	oocyte maturation	0.281899	0.4833	0.414532	Fbxo5	1
GO:0002902	regulation of B cell apoptotic process	0.281899	0.4833	0.414532	Cd74	1
GO:0006099	tricarboxylic acid cycle	0.281899	0.4833	0.414532	Mdh1b	1
GO:0006506	GPI anchor biosynthetic process	0.281899	0.4833	0.414532	Pigb	1
GO:0010574	regulation of vascular endothelial growth factor production	0.281899	0.4833	0.414532	Adora2b	1
GO:0040036	regulation of fibroblast growth factor receptor signaling pathway	0.281899	0.4833	0.414532	Hhip	1
GO:0043901	negative regulation of multi-organism process	0.281899	0.4833	0.414532	Gpr149	1
GO:0048384	retinoic acid receptor signaling pathway	0.281899	0.4833	0.414532	Cyp26b1	1
GO:0060306	regulation of membrane repolarization	0.281899	0.4833	0.414532	Kcna5	1
GO:0090075	relaxation of muscle	0.281899	0.4833	0.414532	Adora2b	1
GO:1902110	positive regulation of mitochondrial membrane permeability involved in apoptotic process	0.281899	0.4833	0.414532	Pmaip1	1
GO:2000352	negative regulation of endothelial cell apoptotic process	0.281899	0.4833	0.414532	Angptl4	1
GO:2000515	negative regulation of CD4-positive, alpha-beta T cell activation	0.281899	0.4833	0.414532	Cd274	1
GO:0010657	muscle cell apoptotic process	0.282523	0.483828	0.414986	Arrb1/Edn1	2
GO:0050848	regulation of calcium-mediated signaling	0.282523	0.483828	0.414986	Jsrp1/Cd4	2
GO:0007219	Notch signaling pathway	0.282923	0.484243	0.415342	Hnf1b/Arrb1/Kcna5	3
GO:0001659	temperature homeostasis	0.285717	0.488437	0.418938	Lcn2/Cd36/Drd2	3
GO:0006821	chloride transport	0.28633	0.488437	0.418938	Ano2/Clcnka	2
GO:0010595	positive regulation of endothelial cell migration	0.28633	0.488437	0.418938	Met/Adora2b	2
GO:0015748	organophosphate ester transport	0.28633	0.488437	0.418938	Abcb1b/Atp10b	2
GO:0044264	cellular polysaccharide metabolic process	0.28633	0.488437	0.418938	Esrrb/Ppp1r3e	2
GO:0048477	oogenesis	0.28633	0.488437	0.418938	Gpr149/Fbxo5	2
GO:0010951	negative regulation of endopeptidase activity	0.288513	0.490219	0.420467	Ltf/Serpina3n/Arrb1	3
GO:0006084	acetyl-CoA metabolic process	0.289297	0.490219	0.420467	Hmgcs2	1
GO:0006505	GPI anchor metabolic process	0.289297	0.490219	0.420467	Pigb	1
GO:0031112	positive regulation of microtubule polymerization or depolymerization	0.289297	0.490219	0.420467	Met	1
GO:0032467	positive regulation of cytokinesis	0.289297	0.490219	0.420467	Drd2	1
GO:0034260	negative regulation of GTPase activity	0.289297	0.490219	0.420467	Arrb1	1
GO:0045652	regulation of megakaryocyte differentiation	0.289297	0.490219	0.420467	Rab7b	1
GO:0048566	embryonic digestive tract development	0.289297	0.490219	0.420467	Hnf1b	1
GO:0050654	chondroitin sulfate proteoglycan metabolic process	0.289297	0.490219	0.420467	Mamdc2	1
GO:0070266	necroptotic process	0.289297	0.490219	0.420467	Tnfrsf23	1
GO:1901099	negative regulation of signal transduction in absence of ligand	0.289297	0.490219	0.420467	Cx3cl1	1
GO:2001240	negative regulation of extrinsic apoptotic signaling pathway in absence of ligand	0.289297	0.490219	0.420467	Cx3cl1	1
GO:0034766	negative regulation of ion transmembrane transport	0.290136	0.490827	0.420988	Drd2/Nos1	2
GO:0052126	movement in host environment	0.290136	0.490827	0.420988	Cd74/Cd4	2
GO:0060349	bone morphogenesis	0.290136	0.490827	0.420988	Ltf/Cyp26b1	2
GO:0006753	nucleoside phosphate metabolic process	0.293297	0.495901	0.42534	Esrrb/Afmid/Nos1/Nmnat3/Hmgcs2/Adora2b	6
GO:0009953	dorsal/ventral pattern formation	0.293939	0.495989	0.425416	Edn1/Hhip	2
GO:1905954	positive regulation of lipid localization	0.293939	0.495989	0.425416	Cd36/Edn1	2
GO:0140013	meiotic nuclear division	0.294111	0.495989	0.425416	Fbxo5/Cyp26b1/Top2a	3
GO:0031589	cell-substrate adhesion	0.294712	0.495989	0.425416	Cd36/Myoc/Vwf/Col3a1/Abi3bp	5
GO:0001964	startle response	0.296619	0.495989	0.425416	Drd2	1
GO:0003209	cardiac atrium morphogenesis	0.296619	0.495989	0.425416	Myh6	1
GO:0006858	extracellular transport	0.296619	0.495989	0.425416	Invs	1
GO:0014044	Schwann cell development	0.296619	0.495989	0.425416	Myoc	1
GO:0031338	regulation of vesicle fusion	0.296619	0.495989	0.425416	Prrt2	1
GO:0032508	DNA duplex unwinding	0.296619	0.495989	0.425416	Top2a	1
GO:0044275	cellular carbohydrate catabolic process	0.296619	0.495989	0.425416	Ppp1r3e	1
GO:0046466	membrane lipid catabolic process	0.296619	0.495989	0.425416	Smpdl3b	1
GO:0048048	embryonic eye morphogenesis	0.296619	0.495989	0.425416	Fzd5	1
GO:0090218	positive regulation of lipid kinase activity	0.296619	0.495989	0.425416	Ccl19	1
GO:0099633	protein localization to postsynaptic specialization membrane	0.296619	0.495989	0.425416	Cnih3	1
GO:0099645	neurotransmitter receptor localization to postsynaptic specialization membrane	0.296619	0.495989	0.425416	Cnih3	1
GO:1902686	mitochondrial outer membrane permeabilization involved in programmed cell death	0.296619	0.495989	0.425416	Pmaip1	1
GO:2000108	positive regulation of leukocyte apoptotic process	0.296619	0.495989	0.425416	Cd274	1
GO:0043254	regulation of protein-containing complex assembly	0.296856	0.495989	0.425416	Vill/Cd36/Napb/Eif4ebp1/Prrt2/Met	6
GO:0050673	epithelial cell proliferation	0.296856	0.495989	0.425416	Ager/Hnf1b/Igfbp4/Nras/Adora2b/Aplnr	6
GO:0009749	response to glucose	0.296913	0.495989	0.425416	Ager/Hnf1b/Arrb1	3
GO:0071229	cellular response to acid chemical	0.296913	0.495989	0.425416	Castor1/Col3a1/Dnmt3a	3
GO:0014812	muscle cell migration	0.297739	0.496827	0.426135	Ager/Met	2
GO:0031532	actin cytoskeleton reorganization	0.297739	0.496827	0.426135	S100a9/Ntf3	2
GO:1903034	regulation of response to wounding	0.299717	0.499855	0.428732	Ager/S100a9/Cd36	3
GO:0090174	organelle membrane fusion	0.301537	0.500773	0.42952	Prrt2/Rab7b	2
GO:0043200	response to amino acid	0.302522	0.500773	0.42952	Castor1/Col3a1/Dnmt3a	3
GO:0001702	gastrulation with mouth forming second	0.303866	0.500773	0.42952	Nat8f5	1
GO:0006458	'de novo' protein folding	0.303866	0.500773	0.42952	Cd74	1
GO:0016339	calcium-dependent cell-cell adhesion via plasma membrane cell adhesion molecules	0.303866	0.500773	0.42952	Cdh23	1
GO:0021846	cell proliferation in forebrain	0.303866	0.500773	0.42952	Dct	1
GO:0032435	negative regulation of proteasomal ubiquitin-dependent protein catabolic process	0.303866	0.500773	0.42952	Styx	1
GO:0043302	positive regulation of leukocyte degranulation	0.303866	0.500773	0.42952	Adora2b	1
GO:0045746	negative regulation of Notch signaling pathway	0.303866	0.500773	0.42952	Arrb1	1
GO:0045879	negative regulation of smoothened signaling pathway	0.303866	0.500773	0.42952	Hhip	1
GO:0045987	positive regulation of smooth muscle contraction	0.303866	0.500773	0.42952	Edn1	1
GO:0048147	negative regulation of fibroblast proliferation	0.303866	0.500773	0.42952	Pmaip1	1
GO:0050832	defense response to fungus	0.303866	0.500773	0.42952	Ltf	1
GO:0051084	'de novo' posttranslational protein folding	0.303866	0.500773	0.42952	Cd74	1
GO:0055083	monovalent inorganic anion homeostasis	0.303866	0.500773	0.42952	Slc34a2	1
GO:0055090	acylglycerol homeostasis	0.303866	0.500773	0.42952	Angptl4	1
GO:0060292	long-term synaptic depression	0.303866	0.500773	0.42952	Ager	1
GO:0060441	epithelial tube branching involved in lung morphogenesis	0.303866	0.500773	0.42952	Hhip	1
GO:0070328	triglyceride homeostasis	0.303866	0.500773	0.42952	Angptl4	1
GO:1900181	negative regulation of protein localization to nucleus	0.303866	0.500773	0.42952	Cd36	1
GO:1990089	response to nerve growth factor	0.303866	0.500773	0.42952	Ntf3	1
GO:1990090	cellular response to nerve growth factor stimulus	0.303866	0.500773	0.42952	Ntf3	1
GO:0009746	response to hexose	0.305328	0.501837	0.430431	Ager/Hnf1b/Arrb1	3
GO:0034754	cellular hormone metabolic process	0.30533	0.501837	0.430431	Sult1a1/Cyp26b1	2
GO:0043255	regulation of carbohydrate biosynthetic process	0.30533	0.501837	0.430431	Esrrb/Ppp1r3e	2
GO:0045446	endothelial cell differentiation	0.30533	0.501837	0.430431	Abcb1b/Met	2
GO:0060840	artery development	0.30533	0.501837	0.430431	Adgrf4/Col3a1	2
GO:0001764	neuron migration	0.308135	0.505252	0.433361	Drd2/Col3a1/Met	3
GO:0034284	response to monosaccharide	0.308135	0.505252	0.433361	Ager/Hnf1b/Arrb1	3
GO:0051668	localization within membrane	0.30912	0.505252	0.433361	Cnih3/Lrrtm4	2
GO:0042593	glucose homeostasis	0.309494	0.505252	0.433361	Ager/Cd36/Arrb1/Met	4
GO:0071695	anatomical structure maturation	0.309494	0.505252	0.433361	Myoc/Fbxo5/Fzd5/Ccl19	4
GO:0110053	regulation of actin filament organization	0.309494	0.505252	0.433361	Vill/Cx3cl1/Myoc/Met	4
GO:0002701	negative regulation of production of molecular mediator of immune response	0.311038	0.505252	0.433361	Irak3	1
GO:0003401	axis elongation	0.311038	0.505252	0.433361	Hnf1b	1
GO:0010573	vascular endothelial growth factor production	0.311038	0.505252	0.433361	Adora2b	1
GO:0033005	positive regulation of mast cell activation	0.311038	0.505252	0.433361	Adora2b	1
GO:0034381	plasma lipoprotein particle clearance	0.311038	0.505252	0.433361	Cd36	1
GO:0034661	ncRNA catabolic process	0.311038	0.505252	0.433361	Pop1	1
GO:0035909	aorta morphogenesis	0.311038	0.505252	0.433361	Col3a1	1
GO:0042832	defense response to protozoan	0.311038	0.505252	0.433361	Nras	1
GO:0048009	insulin-like growth factor receptor signaling pathway	0.311038	0.505252	0.433361	Igfbp4	1
GO:0048169	regulation of long-term neuronal synaptic plasticity	0.311038	0.505252	0.433361	Drd2	1
GO:0060261	positive regulation of transcription initiation from RNA polymerase II promoter	0.311038	0.505252	0.433361	Hnf1b	1
GO:0097242	amyloid-beta clearance	0.311038	0.505252	0.433361	Cd36	1
GO:1904707	positive regulation of vascular associated smooth muscle cell proliferation	0.311038	0.505252	0.433361	Edn1	1
GO:1905209	positive regulation of cardiocyte differentiation	0.311038	0.505252	0.433361	Edn1	1
GO:2000191	regulation of fatty acid transport	0.311038	0.505252	0.433361	Edn1	1
GO:2000516	positive regulation of CD4-positive, alpha-beta T cell activation	0.311038	0.505252	0.433361	Ccl19	1
GO:0033500	carbohydrate homeostasis	0.311809	0.506235	0.434204	Ager/Cd36/Arrb1/Met	4
GO:0008344	adult locomotory behavior	0.312906	0.506941	0.43481	Cdh23/Drd2	2
GO:0035967	cellular response to topologically incorrect protein	0.312906	0.506941	0.43481	Atf3/Sdf2l1	2
GO:0045089	positive regulation of innate immune response	0.312906	0.506941	0.43481	H2-T23/Cd74	2
GO:0120034	positive regulation of plasma membrane bounded cell projection assembly	0.312906	0.506941	0.43481	Eps8l1/Ccl19	2
GO:0001676	long-chain fatty acid metabolic process	0.316687	0.51109	0.438368	Cyp2f2/Cd36	2
GO:0008630	intrinsic apoptotic signaling pathway in response to DNA damage	0.316687	0.51109	0.438368	Cd74/Pmaip1	2
GO:1904659	glucose transmembrane transport	0.316687	0.51109	0.438368	Edn1/Met	2
GO:0001782	B cell homeostasis	0.318137	0.51109	0.438368	Cd74	1
GO:0002691	regulation of cellular extravasation	0.318137	0.51109	0.438368	Ager	1
GO:0002931	response to ischemia	0.318137	0.51109	0.438368	Cx3cl1	1
GO:0006383	transcription by RNA polymerase III	0.318137	0.51109	0.438368	Gm29609	1
GO:0007099	centriole replication	0.318137	0.51109	0.438368	Cetn4	1
GO:0007435	salivary gland morphogenesis	0.318137	0.51109	0.438368	Met	1
GO:0009954	proximal/distal pattern formation	0.318137	0.51109	0.438368	Cyp26b1	1
GO:0035794	positive regulation of mitochondrial membrane permeability	0.318137	0.51109	0.438368	Pmaip1	1
GO:0040020	regulation of meiotic nuclear division	0.318137	0.51109	0.438368	Fbxo5	1
GO:0071514	genetic imprinting	0.318137	0.51109	0.438368	Dnmt3a	1
GO:1902229	regulation of intrinsic apoptotic signaling pathway in response to DNA damage	0.318137	0.51109	0.438368	Cd74	1
GO:1990748	cellular detoxification	0.318137	0.51109	0.438368	Cd36	1
GO:2000273	positive regulation of signaling receptor activity	0.318137	0.51109	0.438368	Ager	1
GO:0008037	cell recognition	0.318765	0.511567	0.438778	Ighg1/Ighg2c/Cd36/Ccl19	4
GO:0019216	regulation of lipid metabolic process	0.318769	0.511567	0.438778	Cd36/Cd74/Angptl4/Adora2b/Ccl19	5
GO:0008645	hexose transmembrane transport	0.320464	0.513749	0.440649	Edn1/Met	2
GO:0051225	spindle assembly	0.320464	0.513749	0.440649	Fbxo5/Togaram2	2
GO:0003205	cardiac chamber development	0.322184	0.514017	0.440879	Myh6/Myh7/Mybpc3	3
GO:0006790	sulfur compound metabolic process	0.323409	0.514017	0.440879	Sult1a1/Hmgcs2/Mamdc2/AK157302	4
GO:2000241	regulation of reproductive process	0.324994	0.514017	0.440879	Pkdrej/Gpr149/Fbxo5	3
GO:0001706	endoderm formation	0.325164	0.514017	0.440879	Hnf1b	1
GO:0001953	negative regulation of cell-matrix adhesion	0.325164	0.514017	0.440879	Myoc	1
GO:0006284	base-excision repair	0.325164	0.514017	0.440879	Hmga1	1
GO:0007340	acrosome reaction	0.325164	0.514017	0.440879	Pkdrej	1
GO:0010661	positive regulation of muscle cell apoptotic process	0.325164	0.514017	0.440879	Arrb1	1
GO:0010831	positive regulation of myotube differentiation	0.325164	0.514017	0.440879	Cyp26b1	1
GO:0018208	peptidyl-proline modification	0.325164	0.514017	0.440879	Ppih	1
GO:0032228	regulation of synaptic transmission, GABAergic	0.325164	0.514017	0.440879	Drd2	1
GO:0032733	positive regulation of interleukin-10 production	0.325164	0.514017	0.440879	Cd274	1
GO:0043304	regulation of mast cell degranulation	0.325164	0.514017	0.440879	Adora2b	1
GO:0045622	regulation of T-helper cell differentiation	0.325164	0.514017	0.440879	Ccl19	1
GO:0045841	negative regulation of mitotic metaphase/anaphase transition	0.325164	0.514017	0.440879	Fbxo5	1
GO:0045940	positive regulation of steroid metabolic process	0.325164	0.514017	0.440879	Adora2b	1
GO:0051953	negative regulation of amine transport	0.325164	0.514017	0.440879	Drd2	1
GO:0060674	placenta blood vessel development	0.325164	0.514017	0.440879	Fzd5	1
GO:0062208	positive regulation of pattern recognition receptor signaling pathway	0.325164	0.514017	0.440879	Ltf	1
GO:0071174	mitotic spindle checkpoint	0.325164	0.514017	0.440879	Mtbp	1
GO:0090322	regulation of superoxide metabolic process	0.325164	0.514017	0.440879	Cd36	1
GO:0098534	centriole assembly	0.325164	0.514017	0.440879	Cetn4	1
GO:0110111	negative regulation of animal organ morphogenesis	0.325164	0.514017	0.440879	Hnf1b	1
GO:1903170	negative regulation of calcium ion transmembrane transport	0.325164	0.514017	0.440879	Drd2	1
GO:1903432	regulation of TORC1 signaling	0.325164	0.514017	0.440879	Castor1	1
GO:1904037	positive regulation of epithelial cell apoptotic process	0.325164	0.514017	0.440879	Ager	1
GO:2000249	regulation of actin cytoskeleton reorganization	0.325164	0.514017	0.440879	Ntf3	1
GO:0071496	cellular response to external stimulus	0.325733	0.514651	0.441423	Nos1/Angptl4/Atf3/Adora2b	4
GO:0042445	hormone metabolic process	0.327805	0.516371	0.442898	Sult1a1/Scg5/Cyp26b1	3
GO:0072330	monocarboxylic acid biosynthetic process	0.327805	0.516371	0.442898	Cd74/Edn1/Abhd1	3
GO:0005976	polysaccharide metabolic process	0.328002	0.516371	0.442898	Esrrb/Ppp1r3e	2
GO:0015749	monosaccharide transmembrane transport	0.328002	0.516371	0.442898	Edn1/Met	2
GO:0060078	regulation of postsynaptic membrane potential	0.328002	0.516371	0.442898	Cx3cl1/Met	2
GO:1905330	regulation of morphogenesis of an epithelium	0.328002	0.516371	0.442898	Hnf1b/Met	2
GO:2000379	positive regulation of reactive oxygen species metabolic process	0.328002	0.516371	0.442898	Ager/Cd36	2
GO:0016051	carbohydrate biosynthetic process	0.330616	0.517529	0.443891	Esrrb/Atf3/Ppp1r3e	3
GO:0008585	female gonad development	0.331763	0.517529	0.443891	Arrb1/Gpr149	2
GO:0031398	positive regulation of protein ubiquitination	0.331763	0.517529	0.443891	Arrb1/Dcun1d2	2
GO:0034219	carbohydrate transmembrane transport	0.331763	0.517529	0.443891	Edn1/Met	2
GO:0003230	cardiac atrium development	0.332118	0.517529	0.443891	Myh6	1
GO:0007212	dopamine receptor signaling pathway	0.332118	0.517529	0.443891	Drd2	1
GO:0007257	activation of JUN kinase activity	0.332118	0.517529	0.443891	Ccl19	1
GO:0009651	response to salt stress	0.332118	0.517529	0.443891	Bdkrb2	1
GO:0010613	positive regulation of cardiac muscle hypertrophy	0.332118	0.517529	0.443891	Edn1	1
GO:0021983	pituitary gland development	0.332118	0.517529	0.443891	Drd2	1
GO:0033006	regulation of mast cell activation involved in immune response	0.332118	0.517529	0.443891	Adora2b	1
GO:0042554	superoxide anion generation	0.332118	0.517529	0.443891	Edn1	1
GO:0050892	intestinal absorption	0.332118	0.517529	0.443891	Cd36	1
GO:0050931	pigment cell differentiation	0.332118	0.517529	0.443891	Mlph	1
GO:1900026	positive regulation of substrate adhesion-dependent cell spreading	0.332118	0.517529	0.443891	Myoc	1
GO:1901385	regulation of voltage-gated calcium channel activity	0.332118	0.517529	0.443891	Drd2	1
GO:1902100	negative regulation of metaphase/anaphase transition of cell cycle	0.332118	0.517529	0.443891	Fbxo5	1
GO:1902108	regulation of mitochondrial membrane permeability involved in apoptotic process	0.332118	0.517529	0.443891	Pmaip1	1
GO:1905710	positive regulation of membrane permeability	0.332118	0.517529	0.443891	Pmaip1	1
GO:2000816	negative regulation of mitotic sister chromatid separation	0.332118	0.517529	0.443891	Fbxo5	1
GO:1902903	regulation of supramolecular fiber organization	0.332916	0.518509	0.444732	Vill/Cx3cl1/Myoc/Edn1/Met	5
GO:0051952	regulation of amine transport	0.335517	0.52124	0.447074	Drd2/Adora2b	2
GO:2000045	regulation of G1/S transition of mitotic cell cycle	0.335517	0.52124	0.447074	Kcna5/Mtbp	2
GO:0006323	DNA packaging	0.336236	0.52124	0.447074	Dnmt3a/Top2a/H3c15	3
GO:0000578	embryonic axis specification	0.339	0.52124	0.447074	Fzd5	1
GO:0001562	response to protozoan	0.339	0.52124	0.447074	Nras	1
GO:0007616	long-term memory	0.339	0.52124	0.447074	Drd2	1
GO:0014046	dopamine secretion	0.339	0.52124	0.447074	Drd2	1
GO:0014059	regulation of dopamine secretion	0.339	0.52124	0.447074	Drd2	1
GO:0014742	positive regulation of muscle hypertrophy	0.339	0.52124	0.447074	Edn1	1
GO:0031076	embryonic camera-type eye development	0.339	0.52124	0.447074	Fzd5	1
GO:0031577	spindle checkpoint	0.339	0.52124	0.447074	Mtbp	1
GO:0032392	DNA geometric change	0.339	0.52124	0.447074	Top2a	1
GO:0038179	neurotrophin signaling pathway	0.339	0.52124	0.447074	Ntf3	1
GO:0042092	type 2 immune response	0.339	0.52124	0.447074	Cd74	1
GO:0043368	positive T cell selection	0.339	0.52124	0.447074	Cd74	1
GO:0043551	regulation of phosphatidylinositol 3-kinase activity	0.339	0.52124	0.447074	Ccl19	1
GO:0048520	positive regulation of behavior	0.339	0.52124	0.447074	Casp1	1
GO:0060325	face morphogenesis	0.339	0.52124	0.447074	Crispld2	1
GO:0086004	regulation of cardiac muscle cell contraction	0.339	0.52124	0.447074	Dsg2	1
GO:0097009	energy homeostasis	0.339	0.52124	0.447074	Cd36	1
GO:1905819	negative regulation of chromosome separation	0.339	0.52124	0.447074	Fbxo5	1
GO:0051099	positive regulation of binding	0.339046	0.52124	0.447074	Arrb1/Met/Fam220a	3
GO:0000086	G2/M transition of mitotic cell cycle	0.339266	0.52124	0.447074	Esrrb/Fbxo5	2
GO:0002286	T cell activation involved in immune response	0.339266	0.52124	0.447074	Cd74/Ccl19	2
GO:0007127	meiosis I	0.339266	0.52124	0.447074	Fbxo5/Top2a	2
GO:1901890	positive regulation of cell junction assembly	0.339266	0.52124	0.447074	Myoc/Lrrtm4	2
GO:1905269	positive regulation of chromatin organization	0.339266	0.52124	0.447074	Arrb1/Nos1	2
GO:0009615	response to virus	0.339696	0.52164	0.447417	Lcn2/Irak3/Ifit2/Ccl19	4
GO:0044403	symbiotic process	0.341027	0.523421	0.448945	Ltf/Cd74/Ppih/Cd4/Top2a	5
GO:0046545	development of primary female sexual characteristics	0.343008	0.525671	0.450875	Arrb1/Gpr149	2
GO:0060419	heart growth	0.343008	0.525671	0.450875	Edn1/Myh6	2
GO:1904019	epithelial cell apoptotic process	0.343008	0.525671	0.450875	Ager/Angptl4	2
[truncated: 1,064 more rows]

## Sheet: Sheet2
GO enrichment analysis for genes in DEG2
biological process								cellular component								molecular function
ID	Description	pvalue	p.adjust	qvalue	geneID	Count		ID	Description	pvalue	p.adjust	qvalue	geneID	Count		ID	Description	pvalue	p.adjust	qvalue	geneID	Count
GO:0033623	regulation of integrin activation	0.000128477	0.278159	0.261044	Ptger4/Fblim1/Skap1/Cd24a	4		GO:0005583	fibrillar collagen trimer	4.33806e-07	7.76513e-05	7.19205e-05	Col5a3/Col5a1/Col1a1/Col3a1/Col5a2	5		GO:0030020	extracellular matrix structural constituent conferring tensile strength	2.38003e-06	0.0012043	0.00109732	Col6a6/Col5a3/Col5a1/Col28a1/Col1a1/Col3a1/Col5a2	7
GO:0030199	collagen fibril organization	0.000261781	0.278159	0.261044	Col5a1/Tnxb/Sfrp2/Col1a1/Col3a1/Col5a2	6		GO:0005581	collagen trimer	0.000317704	0.0284345	0.026336	Col6a6/Col5a3/Col5a1/Col28a1/Col1a1/Col3a1/Col5a2	7		GO:0003779	actin binding	3.44098e-05	0.00580378	0.00528824	Vill/Espnl/Mlph/Eps8l1/Espn/Myo5c/Ldb3/Myh7b/Mypn/Myh1/Myh7/Tagln/Gas7/Pawr/Klhl1/Mobp/Iqgap3/Sntb1/Cxcr4/Ceacam2	20
GO:0006936	muscle contraction	0.000334538	0.278159	0.261044	Myl1/Scn10a/Bdkrb2/Myh1/Ptger4/Cav1/Arg2/Myh7/Rgs2/Ryr3/Pawr/Adora2b/Kcnj5/Cxcr4	14		GO:0062023	collagen-containing extracellular matrix	0.00145689	0.100864	0.0934203	Myoc/Ntn5/Vwf/Mmp9/Col6a6/Col5a3/Col5a1/Tnxb/Col28a1/Mfap2/Col1a1/Col3a1/Col5a2/Mfap4/Adamts4	15		GO:0003774	motor activity	0.000243639	0.0308203	0.0280826	Myo5c/Myh7b/Myh1/Myh7/Kif15/Kif19a/Kif20a/Kif24/Dnah11	9
GO:0044557	relaxation of smooth muscle	0.000795163	0.278159	0.261044	Rgs2/Pawr/Adora2b	3		GO:0016459	myosin complex	0.00169046	0.100864	0.0934203	Myl1/Mlph/Myh7b/Myh1/Myh7	5		GO:0019911	structural constituent of myelin sheath	0.000475294	0.0480997	0.0438271	Mal/Mobp/Plp1	3
GO:0043029	T cell homeostasis	0.000888402	0.278159	0.261044	Fas/Pmaip1/Ccnb2/Chst3/Cd24a	5		GO:0030016	myofibril	0.00227918	0.104388	0.096684	Myh13/Myl1/Klhl40/Ldb3/Myh7b/Mypn/Myh1/Myh7/Ky/Ryr3	10		GO:0030165	PDZ domain binding	0.000606101	0.0511025	0.0465631	Slc9a3/Tmem88/Lpar1/Musk/Sntb1/Lpar2/Cftr/Arhgef16	8
GO:0045992	negative regulation of embryonic development	0.000962388	0.278159	0.261044	Col5a1/Sfrp2/Col5a2/Rps6ka6	4		GO:0032982	myosin filament	0.00233269	0.104388	0.096684	Myh7b/Myh1/Myh7	3		GO:0051015	actin filament binding	0.000706951	0.0511025	0.0465631	Vill/Espnl/Eps8l1/Espn/Myo5c/Myh7b/Myh1/Myh7/Tagln/Gas7/Iqgap3	11
GO:0070255	regulation of mucus secretion	0.00102153	0.278159	0.261044	Nlrp6/Alox12b/Ptger4	3		GO:0000788	nuclear nucleosome	0.00308831	0.122846	0.11378	H3c14/H4c9/H3c15/H1f4	4		GO:0048407	platelet-derived growth factor binding	0.000850461	0.0537917	0.0490134	Col5a1/Col1a1/Col3a1	3
GO:0035082	axoneme assembly	0.00109422	0.278159	0.261044	Pla2g3/Ccdc40/Cfap44/Dnajb13/Wdr63/Spag16	6		GO:0043292	contractile fiber	0.00360413	0.129028	0.119505	Myh13/Myl1/Klhl40/Ldb3/Myh7b/Mypn/Myh1/Myh7/Ky/Ryr3	10		GO:0005516	calmodulin binding	0.00127515	0.0716915	0.0653233	Fas/Myh1/Myh7/Ryr3/Kcnn3/Iqgap3/Sntb1/Ndufaf4/Ceacam2/Aspm	10
GO:0030198	extracellular matrix organization	0.00120699	0.278159	0.261044	Mmp9/Col5a3/Col5a1/Tnxb/Cav1/Col28a1/Sfrp2/Col1a1/Col3a1/Col5a2/Mfap4/Mmp19/Adamts4	13		GO:0044815	DNA packaging complex	0.00444586	0.144692	0.134014	H1f2/H3c14/Ncaph/H4c9/H3c15/H1f4	6		GO:0015095	magnesium ion transmembrane transporter activity	0.0020624	0.104358	0.0950876	Mmgt2/Magt1/Nipal4	3
GO:0043062	extracellular structure organization	0.00124337	0.278159	0.261044	Mmp9/Col5a3/Col5a1/Tnxb/Cav1/Col28a1/Sfrp2/Col1a1/Col3a1/Col5a2/Mfap4/Mmp19/Adamts4	13		GO:0015629	actin cytoskeleton	0.00665812	0.197706	0.183115	Vill/Mylk3/Myl1/Mlph/Espn/Ackr2/Myo5c/Ldb3/Myh7b/Myh1/Myh7/Gas7/Kntc1/Fblim1/Pawr/Mobp	16		GO:0019838	growth factor binding	0.0029167	0.134168	0.12225	Il11ra1/Htra4/Col5a1/Wfikkn2/Col1a1/Col3a1/Cd109/Il11ra2	8
GO:0006941	striated muscle contraction	0.00125867	0.278159	0.261044	Myl1/Scn10a/Cav1/Arg2/Myh7/Rgs2/Ryr3/Kcnj5/Cxcr4	9		GO:0002080	acrosomal membrane	0.00717928	0.197706	0.183115	Pla1a/Pcsk4/Cav1	3		GO:0001653	peptide receptor activity	0.00343725	0.144937	0.132063	Ackr2/Nlrp6/Gucy2c/Bdkrb2/Gpr139/Tshr/Vipr2/Cxcr4	8
GO:0030857	negative regulation of epithelial cell differentiation	0.0014106	0.278159	0.261044	Mmp9/Xdh/Ovol2/Cav1/Cftr	5		GO:0032281	AMPA glutamate receptor complex	0.0108824	0.235503	0.218122	Cnih3/Cacng4/Cacng5	3		GO:0140375	immune receptor activity	0.00411157	0.160035	0.145819	Il11ra1/C3ar1/Ackr2/Gm13305/Cxcr4/Il11ra2/Il20ra	7
GO:0045124	regulation of bone resorption	0.0014106	0.278159	0.261044	Oscar/Ptger4/Spp1/Cartpt/Il20ra	5		GO:0001527	microfibril	0.0127419	0.235503	0.218122	Mfap2/Mfap4	2		GO:0046873	metal ion transmembrane transporter activity	0.0045935	0.166022	0.151275	Slc9a3/Scn10a/Mmgt2/Slc30a3/Mfsd2a/Slc9a6/Magt1/Cacng4/Cacna2d2/Ryr3/Kcnn3/Cacng5/Trpc7/Nipal4/Kcnj5	15
GO:0045932	negative regulation of muscle contraction	0.00142436	0.278159	0.261044	Ptger4/Arg2/Rgs2/Adora2b	4		GO:0033646	host intracellular part	0.0127419	0.235503	0.218122	Gbp6/Gbp2b	2		GO:0004896	cytokine receptor activity	0.00542816	0.170309	0.155181	Il11ra1/Ackr2/Gm13305/Cxcr4/Il11ra2/Il20ra	6
GO:0048844	artery morphogenesis	0.00144513	0.278159	0.261044	Adgrf4/Ptger4/Hpgd/Dll4/Sox4/Col3a1	6		GO:0043656	host intracellular region	0.0127419	0.235503	0.218122	Gbp6/Gbp2b	2		GO:0048365	Rac GTPase binding	0.00573245	0.170309	0.155181	Eps8l1/Cav1/Iqgap3/Srgap1/Ect2	5
GO:0001578	microtubule bundle formation	0.00156413	0.278159	0.261044	Pla2g3/Ccdc40/Kif20a/Cfap44/Dnajb13/Wdr63/Spag16	7		GO:0065010	extracellular membrane-bounded organelle	0.0127419	0.235503	0.218122	Gbp6/Gbp2b	2		GO:0003777	microtubule motor activity	0.00645473	0.170309	0.155181	Kif15/Kif19a/Kif20a/Kif24/Dnah11	5
GO:0015693	magnesium ion transport	0.00158714	0.278159	0.261044	Mmgt2/Magt1/Nipal4	3		GO:0000786	nucleosome	0.0135057	0.235503	0.218122	H1f2/H3c14/H4c9/H3c15/H1f4	5		GO:0017048	Rho GTPase binding	0.00649487	0.170309	0.155181	Eps8l1/Arhgef37/Cav1/Iqgap3/Srgap1/Dock10/Ect2/Arhgef16	8
GO:0070254	mucus secretion	0.00158714	0.278159	0.261044	Nlrp6/Alox12b/Ptger4	3		GO:0030667	secretory granule membrane	0.0135057	0.235503	0.218122	Pla1a/Pcsk4/Car4/Cav1/Syt9	5		GO:0005089	Rho guanyl-nucleotide exchange factor activity	0.00683877	0.170309	0.155181	Eps8l1/Arhgef37/Dock10/Ect2/Arhgef16	5
GO:0002260	lymphocyte homeostasis	0.00164984	0.278159	0.261044	Fas/Pmaip1/Ccnb2/Chst3/Dock10/Cd24a	6		GO:0018995	host cellular component	0.0151301	0.235503	0.218122	Gbp6/Gbp2b	2		GO:0017022	myosin binding	0.00683877	0.170309	0.155181	Myoc/Mlph/Mobp/Iqgap3/Cxcr4	5
GO:0035023	regulation of Rho protein signal transduction	0.00170577	0.278159	0.261044	Myoc/Eps8l1/Arhgef37/Col3a1/Lpar1/Ect2/Lpar2/Arhgef16	8		GO:0033643	host cell part	0.0151301	0.235503	0.218122	Gbp6/Gbp2b	2		GO:0019955	cytokine binding	0.00706817	0.170309	0.155181	Il11ra1/Ackr2/Wfikkn2/Cxcr4/Cd109/Il11ra2/Il20ra	7
GO:0060840	artery development	0.00174196	0.278159	0.261044	Adgrf4/Ptger4/Hpgd/Dll4/Sox4/Col3a1/Cxcr4	7		GO:0043657	host cell	0.0151301	0.235503	0.218122	Gbp6/Gbp2b	2		GO:0051537	2 iron, 2 sulfur cluster binding	0.00848883	0.195243	0.1779	Xdh/Aox4/AK157302	3
GO:0032963	collagen metabolic process	0.00203769	0.311234	0.292084	Mmp9/Col5a1/Tnxb/Col1a1/Mfap4/Adora2b/Mmp19	7		GO:0016460	myosin II complex	0.0176939	0.263935	0.244456	Myh1/Myh7	2		GO:0008528	G protein-coupled peptide receptor activity	0.0095364	0.209801	0.191164	Ackr2/Nlrp6/Bdkrb2/Gpr139/Tshr/Vipr2/Cxcr4	7
GO:0003012	muscle system process	0.00248786	0.357451	0.335456	Myoc/Myl1/Scn10a/Bdkrb2/Myh1/Ptger4/Cav1/Arg2/Myh7/Rgs2/Ryr3/Pawr/Adora2b/Kcnj5/Cxcr4	15		GO:0043240	Fanconi anaemia nuclear complex	0.0204273	0.292519	0.27093	Fancf/Fancb	2		GO:0004222	metalloendopeptidase activity	0.0102188	0.215445	0.196308	Adam33/Mmp9/Tll2/Mmp19/Adamts4/Pappa	6
GO:0007266	Rho protein signal transduction	0.00257837	0.357451	0.335456	Myoc/Eps8l1/Arhgef37/Col3a1/Lpar1/Srgap1/Ect2/Lpar2/Arhgef16	9		GO:0034702	ion channel complex	0.0213631	0.294154	0.272445	Clcnka/Scn10a/Cnih3/Cacng4/Cacna2d2/Ryr3/Cacng5/Trpc7/Kcnj5/Cftr	10		GO:0015386	potassium:proton antiporter activity	0.0109639	0.221909	0.202197	Slc9a3/Slc9a6	2
GO:0034103	regulation of tissue remodeling	0.00269578	0.357451	0.335456	Oscar/Ptger4/Spp1/Cd24a/Cartpt/Il20ra	6		GO:0042101	T cell receptor complex	0.0233241	0.303492	0.281094	Skap1/Ceacam2	2		GO:0008146	sulfotransferase activity	0.0131684	0.231309	0.210762	Sult1a1/Chst7/Hs3st5/Chst3	4
GO:0044406	adhesion of symbiont to host	0.00274727	0.357451	0.335456	Ltf/Gbp6/Gbp2b	3		GO:0031674	I band	0.0237368	0.303492	0.281094	Klhl40/Ldb3/Mypn/Myh7/Ky/Ryr3	6		GO:0004955	prostaglandin receptor activity	0.0132568	0.231309	0.210762	Ptger4/Hpgd	2
GO:0042770	signal transduction in response to DNA damage	0.00302115	0.373795	0.350795	Rpl26/Pmaip1/Sox4/Brca1/Stk33/Rps6ka6	6		GO:0034703	cation channel complex	0.0268976	0.32908	0.304793	Scn10a/Cnih3/Cacng4/Cacna2d2/Ryr3/Cacng5/Trpc7/Kcnj5	8		GO:0015385	sodium:proton antiporter activity	0.0132568	0.231309	0.210762	Slc9a3/Slc9a6	2
GO:0046850	regulation of bone remodeling	0.0030857	0.373795	0.350795	Oscar/Ptger4/Spp1/Cartpt/Il20ra	5		GO:1902495	transmembrane transporter complex	0.0292774	0.32908	0.304793	Clcnka/Scn10a/Cnih3/Cacng4/Cacna2d2/Ryr3/Cacng5/Trpc7/Kcnj5/Cftr	10		GO:0016813	hydrolase activity, acting on carbon-nitrogen (but not peptide) bonds, in linear amidines	0.0132568	0.231309	0.210762	Agmat/Arg2	2
GO:0042311	vasodilation	0.00336903	0.373804	0.350803	Bdkrb2/Rgs2/Adora2b/Cftr	4		GO:0000152	nuclear ubiquitin ligase complex	0.0293828	0.32908	0.304793	Brca1/Bard1/Ube2c	3		GO:0001968	fibronectin binding	0.0138234	0.233155	0.212444	Myoc/Mmp9/Mfap2	3
GO:0070838	divalent metal ion transport	0.0036264	0.373804	0.350803	Mmgt2/Slc30a3/Cav1/Magt1/Cacng4/Cacna2d2/Ryr3/Cacng5/Pawr/Trpc7/Gjc2/Nipal4/Plp1/Cxcr4/Drd3/Myb	16		GO:0000800	lateral element	0.0295845	0.32908	0.304793	Brca1/Sycp3	2		GO:0004115	3',5'-cyclic-AMP phosphodiesterase activity	0.0157381	0.238547	0.217357	Pde4c/Pde7b	2
GO:0006937	regulation of muscle contraction	0.00364577	0.373804	0.350803	Scn10a/Ptger4/Cav1/Arg2/Myh7/Rgs2/Pawr/Adora2b	8		GO:0000307	cyclin-dependent protein kinase holoenzyme complex	0.0312227	0.32908	0.304793	Ccnb2/Ccna2/Ccnb1	3		GO:0004954	prostanoid receptor activity	0.0157381	0.238547	0.217357	Ptger4/Hpgd	2
GO:0034143	regulation of toll-like receptor 4 signaling pathway	0.00374865	0.373804	0.350803	Ltf/Wdfy1/Rab7b	3		GO:0030017	sarcomere	0.0319567	0.32908	0.304793	Klhl40/Ldb3/Mypn/Myh1/Myh7/Ky/Ryr3	7		GO:0005451	monovalent cation:proton antiporter activity	0.0157381	0.238547	0.217357	Slc9a3/Slc9a6	2
GO:0045986	negative regulation of smooth muscle contraction	0.00374865	0.373804	0.350803	Ptger4/Rgs2/Adora2b	3		GO:0016529	sarcoplasmic reticulum	0.0321726	0.32908	0.304793	Xdh/Car4/Rasd1/Ryr3	4		GO:0016887	ATPase activity	0.0160288	0.238547	0.217357	Abcc3/Myo5c/Fign/Myh7/Kif15/Kif19a/Kif20a/Chtf8/Fignl1/Gins2/Cftr/Nlrp10/Dnah11	13
GO:0034121	regulation of toll-like receptor signaling pathway	0.00378909	0.373804	0.350803	Ltf/Nlrp6/Cav1/Wdfy1/Rab7b	5		GO:1990351	transporter complex	0.0333224	0.331373	0.306917	Clcnka/Scn10a/Cnih3/Cacng4/Cacna2d2/Ryr3/Cacng5/Trpc7/Kcnj5/Cftr	10		GO:0051139	metal ion:proton antiporter activity	0.018401	0.266025	0.242395	Slc9a3/Slc9a6	2
GO:0072511	divalent inorganic cation transport	0.00385611	0.373804	0.350803	Mmgt2/Slc30a3/Cav1/Magt1/Cacng4/Cacna2d2/Ryr3/Cacng5/Pawr/Trpc7/Gjc2/Nipal4/Plp1/Cxcr4/Drd3/Myb	16		GO:0005875	microtubule associated complex	0.0376738	0.36452	0.337618	Kif15/Cdca8/Kif19a/Kif20a/Dnah11/Wdr63	6		GO:0015643	toxic substance binding	0.0212389	0.282813	0.257691	Gucy2c/H2-Ab1	2
GO:0006940	regulation of smooth muscle contraction	0.00431748	0.373804	0.350803	Ptger4/Cav1/Rgs2/Pawr/Adora2b	5		GO:0031362	anchored component of external side of plasma membrane	0.0438166	0.393512	0.36447	Car4/Cd24a	2		GO:0051371	muscle alpha-actinin binding	0.0212389	0.282813	0.257691	Ldb3/Mypn	2
GO:0007288	sperm axoneme assembly	0.00432223	0.373804	0.350803	Pla2g3/Cfap44/Spag16	3		GO:0032426	stereocilium tip	0.0438166	0.393512	0.36447	Espnl/Espn	2		GO:0070403	NAD+ binding	0.0212389	0.282813	0.257691	Hpgd/Aldh1a3	2
GO:0050966	detection of mechanical stimulus involved in sensory perception of pain	0.00432223	0.373804	0.350803	Phf24/Pawr/Cxcr4	3		GO:0016528	sarcoplasm	0.0457634	0.393512	0.36447	Xdh/Car4/Rasd1/Ryr3	4		GO:0004089	carbonate dehydratase activity	0.0242455	0.299225	0.272645	Car4/Car3	2
GO:0060048	cardiac muscle contraction	0.00432278	0.373804	0.350803	Myl1/Scn10a/Cav1/Myh7/Rgs2/Kcnj5/Cxcr4	7		GO:0042383	sarcolemma	0.0485845	0.393512	0.36447	Fas/Car4/Cav1/Cacng4/Ryr3/Kcnj5	6		GO:0016725	oxidoreductase activity, acting on CH or CH2 groups	0.0242455	0.299225	0.272645	Xdh/Aox4	2
GO:0048771	tissue remodeling	0.00436264	0.373804	0.350803	Oscar/Mmp9/Ptger4/Cav1/Dll4/Spp1/Cd24a/Cartpt/Il20ra	9		GO:0001725	stress fiber	0.0491564	0.393512	0.36447	Mlph/Ldb3/Myh7/Fblim1	4		GO:0022821	potassium ion antiporter activity	0.0242455	0.299225	0.272645	Slc9a3/Slc9a6	2
GO:1901264	carbohydrate derivative transport	0.00460046	0.38349	0.359894	Nlrp6/Alox12b/Mfsd2a/Ptger4/Slc37a2	5		GO:0097517	contractile actin filament bundle	0.0491564	0.393512	0.36447	Mlph/Ldb3/Myh7/Fblim1	4		GO:0004953	icosanoid receptor activity	0.0274145	0.310326	0.28276	Ptger4/Hpgd	2
GO:0060294	cilium movement involved in cell motility	0.00470717	0.38349	0.359894	Tekt4/Pla2g3/Ccdc40/Cfap44/Dnah11/Wdr63/Spag16	7		GO:0005871	kinesin complex	0.0504006	0.393512	0.36447	Kif15/Kif19a/Kif20a	3		GO:0031005	filamin binding	0.0274145	0.310326	0.28276	Fblim1/Ceacam2	2
GO:0071900	regulation of protein serine/threonine kinase activity	0.00520483	0.38349	0.359894	Ltf/Map3k21/Tnxb/Cav1/Rgs2/Sfrp2/Ccnb2/Ccna2/Map3k15/Lpar1/Iqgap3/Cd24a/Lpar2/Cartpt/Ccnb1	15		GO:0030018	Z disc	0.0505566	0.393512	0.36447	Ldb3/Mypn/Myh7/Ky/Ryr3	5		GO:0047498	calcium-dependent phospholipase A2 activity	0.0274145	0.310326	0.28276	Pla2g3/Gm28042	2
GO:0051017	actin filament bundle assembly	0.00587937	0.38349	0.359894	Myoc/Espnl/Espn/Ptger4/Gas7/Pawr/Lpar1/Frmd7	8		GO:0001673	male germ cell nucleus	0.0517042	0.393512	0.36447	Tcfl5/Sycp3	2		GO:0008017	microtubule binding	0.0275982	0.310326	0.28276	S100a8/Mlph/Ogg1/Snph/Kif15/Kif19a/Kif20a/Kif24/Tpx2	9
GO:0030177	positive regulation of Wnt signaling pathway	0.00601565	0.38349	0.359894	Cav1/Sox4/Atp6v1c2/Sfrp2/Col1a1/Lgr6/Aspm	7		GO:0008328	ionotropic glutamate receptor complex	0.0552838	0.393512	0.36447	Cnih3/Cacng4/Cacng5	3		GO:0016247	channel regulator activity	0.0301596	0.324049	0.295264	Cnih3/Cav1/Cacng4/Cacng5/Sgk2/Cftr	6
GO:0010569	regulation of double-strand break repair via homologous recombination	0.00612638	0.38349	0.359894	Fign/Ppp4r2/Fancb/Fignl1	4		GO:0031233	intrinsic component of external side of plasma membrane	0.0558234	0.393512	0.36447	Car4/Cd24a	2		GO:0004029	aldehyde dehydrogenase (NAD+) activity	0.0307399	0.324049	0.295264	Aldh3a1/Aldh1a3	2
GO:0030261	chromosome condensation	0.00612638	0.38349	0.359894	H1f2/Ncaph/H1f4/Ccnb1	4		GO:0016324	apical plasma membrane	0.055942	0.393512	0.36447	Clcnka/Slc9a3/Fas/Car4/Cav1/Ptpro/Mal/Ceacam2/Cftr/Aspm	10		GO:0042608	T cell receptor binding	0.0307399	0.324049	0.295264	Eps8l1/Cd1d1	2
GO:0031032	actomyosin structure organization	0.00619422	0.38349	0.359894	Mylk3/Myoc/Ldb3/Mypn/Ptger4/Lpar1/Epb41l4a/Ect2/Frmd7	9		GO:0005930	axoneme	0.0564234	0.393512	0.36447	Ccdc40/Dnajb13/Dnah11/Wdr63/Spag16	5		GO:0016782	transferase activity, transferring sulfur-containing groups	0.0329056	0.327395	0.298313	Sult1a1/Chst7/Hs3st5/Chst3	4
GO:0001539	cilium or flagellum-dependent cell motility	0.0062577	0.38349	0.359894	Tekt4/Pla2g3/Ccdc40/Cfap44/Dnah11/Wdr63/Spag16	7		GO:0016323	basolateral plasma membrane	0.0573674	0.393512	0.36447	Clcnka/St14/Abcc3/Cav1/Hpgd/Tshr/Ceacam2/Cftr	8		GO:0015299	solute:proton antiporter activity	0.0342157	0.327395	0.298313	Slc9a3/Slc9a6	2
GO:0060285	cilium-dependent cell motility	0.0062577	0.38349	0.359894	Tekt4/Pla2g3/Ccdc40/Cfap44/Dnah11/Wdr63/Spag16	7		GO:0030141	secretory granule	0.0587809	0.393512	0.36447	Ltf/Pla1a/Fas/Vwf/Pcsk4/Myo5c/Car4/Cav1/Syt9/Col1a1/Cartpt	11		GO:0016500	protein-hormone receptor activity	0.0342157	0.327395	0.298313	Tshr/Lgr6	2
GO:0030098	lymphocyte differentiation	0.00634782	0.38349	0.359894	Lag3/Fas/Il11ra1/H2-Ab1/Ptger4/Dll4/Sox4/Pknox1/Tshr/Dock10/Cd24a/Cd1d1/Eomes/Myb	14		GO:0097014	ciliary plasm	0.0594977	0.393512	0.36447	Ccdc40/Dnajb13/Dnah11/Wdr63/Spag16	5		GO:0031492	nucleosomal DNA binding	0.0342157	0.327395	0.298313	H1f2/H1f4	2
GO:0061572	actin filament bundle organization	0.00651748	0.38349	0.359894	Myoc/Espnl/Espn/Ptger4/Gas7/Pawr/Lpar1/Frmd7	8		GO:0098878	neurotransmitter receptor complex	0.0603839	0.393512	0.36447	Cnih3/Cacng4/Cacng5	3		GO:0008237	metallopeptidase activity	0.0342924	0.327395	0.298313	Adam33/Mmp9/Tll2/Mmp19/Adamts4/Cpa6/Pappa	7
GO:0000018	regulation of DNA recombination	0.00741035	0.38349	0.359894	Fign/Ppp4r2/H1f2/Fancb/Fignl1/H1f4	6		GO:0043235	receptor complex	0.0604557	0.393512	0.36447	Il11ra1/Cnih3/Ltk/Cacng4/Cacng5/Tshr/Plp1/Skap1/Musk/Ceacam2/Il11ra2	11		GO:0015078	proton transmembrane transporter activity	0.0367401	0.329822	0.300525	Slc9a3/Slc9a6/Cox7b/Atp6v1c2/Slc36a1	5
GO:0110020	regulation of actomyosin structure organization	0.00741035	0.38349	0.359894	Mylk3/Myoc/Ptger4/Lpar1/Ect2/Frmd7	6		GO:0045177	apical part of cell	0.0623871	0.39577	0.366562	Clcnka/Slc9a3/Fas/Car4/Cav1/Ptpro/Mal/Spp1/Ceacam2/Cftr/Drd3/Aspm	12		GO:0017016	Ras GTPase binding	0.0372889	0.329822	0.300525	Sytl1/Mlph/Eps8l1/Arhgef37/Cav1/Tnpo1/Mobp/Iqgap3/Srgap1/Dock10/Ect2/Arhgef16	12
GO:0051480	regulation of cytosolic calcium ion concentration	0.00757506	0.38349	0.359894	C3ar1/Ackr2/Bdkrb2/Ptger4/Cav1/Ryr3/Pawr/Trpc7/Lpar1/Cxcr4/Cd24a/Scgn/Drd3	13		GO:0000779	condensed chromosome, centromeric region	0.0630137	0.39577	0.366562	Nsl1/Sycp3/Ccnb1	3		GO:0004030	aldehyde dehydrogenase [NAD(P)+] activity	0.0378361	0.329822	0.300525	Aldh3a1/Aldh1a3	2
GO:0045453	bone resorption	0.00776659	0.38349	0.359894	Oscar/Ptger4/Spp1/Cartpt/Il20ra	5		GO:0032432	actin filament bundle	0.0660845	0.400987	0.371393	Mlph/Ldb3/Myh7/Fblim1	4		GO:0002020	protease binding	0.0388582	0.329822	0.300525	Fas/Vwf/Bdkrb2/Col1a1/Col3a1/Adamts4	6
GO:0010575	positive regulation of vascular endothelial growth factor production	0.0079675	0.38349	0.359894	C3ar1/Brca1/Adora2b	3		GO:0042641	actomyosin	0.0660845	0.400987	0.371393	Mlph/Ldb3/Myh7/Fblim1	4		GO:0015631	tubulin binding	0.0389086	0.329822	0.300525	S100a8/Mlph/Ogg1/Snph/Rgs2/Kif15/Kif19a/Kif20a/Kif24/Tpx2/1110017D15Rik	11
GO:0034123	positive regulation of toll-like receptor signaling pathway	0.0079675	0.38349	0.359894	Ltf/Cav1/Wdfy1	3		GO:0005884	actin filament	0.0675931	0.403306	0.373541	Espn/Ackr2/Ldb3/Gas7/Pawr	5		GO:0008047	enzyme activator activity	0.039955	0.329822	0.300525	Ltf/Rap1gap2/Cav1/Rgs2/Sfrp2/Ncaph/Tpx2/Iqgap3/Srgap1/Chn2/Ect2/Cd24a/Ccnb1	13
GO:2000311	regulation of AMPA receptor activity	0.0079675	0.38349	0.359894	Cnih3/Cacng4/Cacng5	3		GO:0098839	postsynaptic density membrane	0.0702091	0.412047	0.381637	Ptpro/Cacng4/Cacng5/Drd3	4		GO:0005245	voltage-gated calcium channel activity	0.0412484	0.329822	0.300525	Cacng4/Cacna2d2/Cacng5	3
GO:0048545	response to steroid hormone	0.00856772	0.38349	0.359894	Sult1a1/Fas/Srarp/Cav1/Aldh3a1/Bche/Spp1/Brca1/Pappa	9		GO:0034704	calcium channel complex	0.0740491	0.427574	0.396018	Cacng4/Cacna2d2/Ryr3	3		GO:0016538	cyclin-dependent protein serine/threonine kinase regulator activity	0.0412484	0.329822	0.300525	Ccnb2/Ccna2/Ccnb1	3
GO:0045780	positive regulation of bone resorption	0.00885902	0.38349	0.359894	Oscar/Ptger4/Spp1	3		GO:0032993	protein-DNA complex	0.078827	0.441245	0.40868	H1f2/H3c14/H4c9/H3c15/H1f4/Gins2	6		GO:0015605	organophosphate ester transmembrane transporter activity	0.0415956	0.329822	0.300525	Mfsd2a/Slc37a2	2
GO:0046852	positive regulation of bone remodeling	0.00885902	0.38349	0.359894	Oscar/Ptger4/Spp1	3		GO:0098802	plasma membrane signaling receptor complex	0.0804066	0.441245	0.40868	Cnih3/Cacng4/Cacng5/Plp1/Skap1/Ceacam2	6		GO:0030676	Rac guanyl-nucleotide exchange factor activity	0.0415956	0.329822	0.300525	Eps8l1/Ect2	2
GO:0035637	multicellular organismal signaling	0.00909437	0.38349	0.359894	Scn10a/Cav1/Cacng4/Cacng5/Pawr/Kcnj5/Cartpt	7		GO:0043073	germ cell nucleus	0.0827073	0.441245	0.40868	Tcfl5/Sycp3	2		GO:0005262	calcium channel activity	0.0417167	0.329822	0.300525	Cacng4/Cacna2d2/Ryr3/Cacng5/Trpc7	5
GO:0043405	regulation of MAP kinase activity	0.00934042	0.38349	0.359894	Map3k21/Tnxb/Cav1/Rgs2/Sfrp2/Map3k15/Lpar1/Iqgap3/Cd24a/Lpar2/Cartpt	11		GO:0022625	cytosolic large ribosomal subunit	0.0828478	0.441245	0.40868	Rpl26/Rpl34/Rpl21	3		GO:0031267	small GTPase binding	0.0467639	0.360192	0.328196	Sytl1/Mlph/Eps8l1/Arhgef37/Cav1/Tnpo1/Mobp/Iqgap3/Srgap1/Dock10/Ect2/Arhgef16	12
GO:2001235	positive regulation of apoptotic signaling pathway	0.0096062	0.38349	0.359894	Rpl26/S100a8/Fas/Mmp9/Pmaip1/Cav1/Mal/Il20ra	8		GO:0005874	microtubule	0.0861607	0.441245	0.40868	Mlph/Snph/Fign/Kif15/Kntc1/Kif19a/Kif20a/Kif24/Tpx2/Ckap2/Aspm	11		GO:0030295	protein kinase activator activity	0.0469815	0.360192	0.328196	Ltf/Tpx2/Cd24a/Ccnb1	4
GO:0002693	positive regulation of cellular extravasation	0.00980662	0.38349	0.359894	Plvap/Ptger4/Pawr	3		GO:0005769	early endosome	0.0869673	0.441245	0.40868	Ltf/Mmgt2/H2-Ab1/Slc9a6/Wdfy1/Cxcr4/Cftr/Cd1d1	8		GO:0016722	oxidoreductase activity, oxidizing metal ions	0.0495101	0.368413	0.335687	Frrs1/Cybrd1	2
GO:0035987	endodermal cell differentiation	0.00980662	0.38349	0.359894	Col5a1/Col5a2/Eomes	3		GO:0030496	midbody	0.0874366	0.441245	0.40868	Cdca8/Cep126/Kif20a/Ect2/Aspm	5		GO:0050998	nitric-oxide synthase binding	0.0495101	0.368413	0.335687	Cav1/Arg2	2
GO:0072395	signal transduction involved in cell cycle checkpoint	0.00980662	0.38349	0.359894	Rpl26/Sox4/Brca1	3		GO:0042470	melanosome	0.0875094	0.441245	0.40868	Sytl1/Mlph	2		GO:0072509	divalent inorganic cation transmembrane transporter activity	0.0514653	0.376637	0.343181	Slc30a3/Cacng4/Cacna2d2/Ryr3/Cacng5/Trpc7	6
GO:0072401	signal transduction involved in DNA integrity checkpoint	0.00980662	0.38349	0.359894	Rpl26/Sox4/Brca1	3		GO:0048770	pigment granule	0.0875094	0.441245	0.40868	Sytl1/Mlph	2		GO:0004709	MAP kinase kinase kinase activity	0.0536544	0.376637	0.343181	Map3k21/Map3k15	2
GO:0072422	signal transduction involved in DNA damage checkpoint	0.00980662	0.38349	0.359894	Rpl26/Sox4/Brca1	3		GO:0016328	lateral plasma membrane	0.0889511	0.442285	0.409643	Ptpro/Iqgap3/Ceacam2	3		GO:0030898	actin-dependent ATPase activity	0.0536544	0.376637	0.343181	Myo5c/Myh7	2
GO:0006939	smooth muscle contraction	0.00997496	0.38349	0.359894	Bdkrb2/Ptger4/Cav1/Rgs2/Pawr/Adora2b	6		GO:0043230	extracellular organelle	0.100086	0.490834	0.454609	Slc9a3/Car4/Gbp6/Gbp2b	4		GO:0050431	transforming growth factor beta binding	0.0536544	0.376637	0.343181	Wfikkn2/Cd109	2
GO:2000779	regulation of double-strand break repair	0.0100596	0.38349	0.359894	Ogg1/Fign/Ppp4r2/Fancb/Fignl1	5		GO:0000775	chromosome, centromeric region	0.104353	0.501172	0.464185	Cenpu/Cdca8/Kntc1/Nsl1/Sycp3/Ccnb1	6		GO:0005088	Ras guanyl-nucleotide exchange factor activity	0.054337	0.376637	0.343181	Eps8l1/Arhgef37/Dock10/Ect2/Arhgef16	5
GO:0001776	leukocyte homeostasis	0.0103869	0.38349	0.359894	Fas/Pmaip1/Ccnb2/Chst3/Dock10/Cd24a	6		GO:0099061	integral component of postsynaptic density membrane	0.104994	0.501172	0.464185	Ptpro/Cacng4/Drd3	3		GO:0004114	3',5'-cyclic-nucleotide phosphodiesterase activity	0.0579167	0.384388	0.350243	Pde4c/Pde7b	2
GO:0006977	DNA damage response, signal transduction by p53 class mediator resulting in cell cycle arrest	0.0104864	0.38349	0.359894	Rpl26/Sox4	2		GO:0000780	condensed nuclear chromosome, centromeric region	0.107491	0.503668	0.466497	Sycp3/Ccnb1	2		GO:0015491	cation:cation antiporter activity	0.0579167	0.384388	0.350243	Slc9a3/Slc9a6	2
GO:0032650	regulation of interleukin-1 alpha production	0.0104864	0.38349	0.359894	Ptger4/Nlrp10	2		GO:0045171	intercellular bridge	0.108331	0.503668	0.466497	Cdca8/Kif20a/Tpx2	3		GO:0016493	C-C chemokine receptor activity	0.0579167	0.384388	0.350243	Ackr2/Cxcr4	2
GO:0034145	positive regulation of toll-like receptor 4 signaling pathway	0.0104864	0.38349	0.359894	Ltf/Wdfy1	2		GO:1990752	microtubule end	0.112661	0.511696	0.473932	Mlph/Aspm	2		GO:0019209	kinase activator activity	0.059903	0.384388	0.350243	Ltf/Tpx2/Cd24a/Ccnb1	4
GO:0048251	elastic fiber assembly	0.0104864	0.38349	0.359894	Tnxb/Mfap4	2		GO:0022626	cytosolic ribosome	0.112916	0.511696	0.473932	Rpl26/Rpl34/Rpl21/Rps18	4		GO:0019887	protein kinase regulator activity	0.0606502	0.384388	0.350243	Ltf/Ccnb2/Ccna2/Tpx2/Cd24a/Ccnb1	6
GO:0051001	negative regulation of nitric-oxide synthase activity	0.0104864	0.38349	0.359894	Cav1/Arg2	2		GO:0000777	condensed chromosome kinetochore	0.117895	0.527579	0.488643	Nsl1/Ccnb1	2		GO:0001637	G protein-coupled chemoattractant receptor activity	0.0622921	0.384388	0.350243	Ackr2/Cxcr4	2
GO:0051971	positive regulation of transmission of nerve impulse	0.0104864	0.38349	0.359894	Pawr/Cartpt	2		GO:0031672	A band	0.123188	0.544063	0.50391	Klhl40/Myh1	2		GO:0004950	chemokine receptor activity	0.0622921	0.384388	0.350243	Ackr2/Cxcr4	2
GO:0070257	positive regulation of mucus secretion	0.0104864	0.38349	0.359894	Alox12b/Ptger4	2		GO:0099146	intrinsic component of postsynaptic density membrane	0.125608	0.544063	0.50391	Ptpro/Cacng4/Drd3	3		GO:0019957	C-C chemokine binding	0.0622921	0.384388	0.350243	Ackr2/Cxcr4	2
GO:0072674	multinuclear osteoclast differentiation	0.0104864	0.38349	0.359894	Oscar/Cd109	2		GO:0043209	myelin sheath	0.127508	0.544063	0.50391	Myoc/Mog/Gjc2/Tspan2/Mobp/Plp1	6		GO:0048027	mRNA 5'-UTR binding	0.0622921	0.384388	0.350243	Rpl26/Igf2bp2	2
GO:0098953	receptor diffusion trapping	0.0104864	0.38349	0.359894	Cacng4/Cacng5	2		GO:0005719	nuclear euchromatin	0.128537	0.544063	0.50391	H1f2/H1f4	2		GO:0000146	microfilament motor activity	0.0667757	0.395265	0.360154	Myo5c/Myh7	2
GO:0098970	postsynaptic neurotransmitter receptor diffusion trapping	0.0104864	0.38349	0.359894	Cacng4/Cacng5	2		GO:0031526	brush border membrane	0.129177	0.544063	0.50391	Slc9a3/Car4/Cybrd1	3		GO:0004112	cyclic-nucleotide phosphodiesterase activity	0.0667757	0.395265	0.360154	Pde4c/Pde7b	2
GO:0099628	neurotransmitter receptor diffusion trapping	0.0104864	0.38349	0.359894	Cacng4/Cacng5	2		GO:0005891	voltage-gated calcium channel complex	0.13394	0.5494	0.508854	Cacng4/Cacna2d2	2		GO:0042910	xenobiotic transmembrane transporter activity	0.0667757	0.395265	0.360154	Abcc3/Slc36a1	2
GO:2000391	positive regulation of neutrophil extravasation	0.0104864	0.38349	0.359894	Ptger4/Pawr	2		GO:0031941	filamentous actin	0.13394	0.5494	0.508854	Espn/Ldb3	2		GO:0022853	active ion transmembrane transporter activity	0.0673094	0.395265	0.360154	Slc9a3/Mfsd2a/Slc9a6/Atp6v1c2/Slco5a1/Slc37a2/Slc36a1	7
GO:2000774	positive regulation of cellular senescence	0.0104864	0.38349	0.359894	Arg2/Pawr	2		GO:0032154	cleavage furrow	0.139394	0.5494	0.508854	Kif20a/Ect2	2		GO:0015085	calcium ion transmembrane transporter activity	0.0689383	0.395265	0.360154	Cacng4/Cacna2d2/Ryr3/Cacng5/Trpc7	5
GO:0007019	microtubule depolymerization	0.0107522	0.38349	0.359894	Kif19a/Kif24/Tpx2/Ckap2	4		GO:0032838	plasma membrane bounded cell projection cytoplasm	0.139855	0.5494	0.508854	Ccdc40/Dnajb13/Dnah11/Wdr63/Spag16	5		GO:0016903	oxidoreductase activity, acting on the aldehyde or oxo group of donors	0.0690052	0.395265	0.360154	Aldh3a1/Aox4/Aldh1a3	3
GO:0051952	regulation of amine transport	0.0108108	0.38349	0.359894	Syt9/Arg2/Rgs2/Adora2b/Cartpt/Drd3	6		GO:0005770	late endosome	0.139944	0.5494	0.508854	Slc30a3/H2-Ab1/Slc9a6/Cxcr4/Rab7b/Cd1d1	6		GO:0004175	endopeptidase activity	0.0695229	0.395265	0.360154	Ltf/Adam33/St14/Asprv1/Mmp9/Pcsk4/Htra4/Tll2/Mmp19/Adamts4/Pappa/Prss56	12
GO:0007264	small GTPase mediated signal transduction	0.010969	0.38349	0.359894	Myoc/Eps8l1/Arhgef37/Rap1gap2/Rnd3/Col3a1/Lpar1/Iqgap3/Srgap1/Dock10/Ect2/Frmd7/Lpar2/Arhgef16	14		GO:0015934	large ribosomal subunit	0.140591	0.5494	0.508854	Rpl26/Rpl34/Rpl21/Rbm3	4		GO:0005217	intracellular ligand-gated ion channel activity	0.076049	0.413075	0.376382	Ryr3/Cftr	2
GO:0006942	regulation of striated muscle contraction	0.0110942	0.38349	0.359894	Scn10a/Cav1/Arg2/Myh7/Rgs2	5		GO:0098858	actin-based cell projection	0.144211	0.5494	0.508854	Npcd/Espnl/Espn/Kcnn3/Cd24a/Cftr	6		GO:0008143	poly(A) binding	0.076049	0.413075	0.376382	Rbms3/Pabpc5	2
GO:0051384	response to glucocorticoid	0.0110942	0.38349	0.359894	Sult1a1/Fas/Aldh3a1/Bche/Pappa	5		GO:0031514	motile cilium	0.146366	0.5494	0.508854	Tekt4/Ccdc40/Cfap44/Dnajb13/Dnah11/Spag16	6		GO:0008266	poly(U) RNA binding	0.076049	0.413075	0.376382	Rbms3/Pabpc5	2
GO:0050729	positive regulation of inflammatory response	0.0111939	0.38349	0.359894	Ighg1/S100a8/Pla2g3/Ptger4/Adora2b/Cd24a/Nlrp10	7		GO:1902554	serine/threonine protein kinase complex	0.147536	0.5494	0.508854	Ccnb2/Ccna2/Ccnb1	3		GO:0016702	oxidoreductase activity, acting on single donors with incorporation of molecular oxygen, incorporation of two atoms of oxygen	0.076049	0.413075	0.376382	Alox12b/Hpdl	2
GO:0061351	neural precursor cell proliferation	0.011849	0.38349	0.359894	Rassf10/Dll4/Gjc2/Hhip/Cxcr4/Cd24a/Aspm/Fabp7	8		GO:0090576	RNA polymerase III transcription regulator complex	0.14886	0.5494	0.508854	Gm29609	1		GO:0003730	mRNA 3'-UTR binding	0.0767372	0.413075	0.376382	Ybx2/Rbms3/Pabpc5/Igf2bp2	4
GO:0051056	regulation of small GTPase mediated signal transduction	0.0121005	0.38349	0.359894	Myoc/Eps8l1/Arhgef37/Rap1gap2/Col3a1/Lpar1/Ect2/Frmd7/Lpar2/Arhgef16	10		GO:0097197	tetraspanin-enriched microdomain	0.14886	0.5494	0.508854	Tspan15	1		GO:0051287	NAD binding	0.0777262	0.41313	0.376432	Hpgd/Aox4/Aldh1a3	3
GO:0051568	histone H3-K4 methylation	0.0121827	0.38349	0.359894	H1f2/Brca1/H1f4/Myb	4		GO:0097224	sperm connecting piece	0.14886	0.5494	0.508854	Dnajb13	1		GO:0015298	solute:cation antiporter activity	0.0808298	0.41313	0.376432	Slc9a3/Slc9a6	2
GO:0034765	regulation of ion transmembrane transport	0.0124755	0.38349	0.359894	Clcnka/Scn10a/Cnih3/Mmp9/Cav1/Rgs2/Cacng4/Cacna2d2/Cacng5/Pirt/Gjc2/Plp1/Kcnj5/Cftr/Drd3	15		GO:0099699	integral component of synaptic membrane	0.155134	0.559278	0.518002	Scn10a/Ptpro/Cacng4/Cacng5/Lpar2/Drd3	6		GO:0016701	oxidoreductase activity, acting on single donors with incorporation of molecular oxygen	0.0808298	0.41313	0.376432	Alox12b/Hpdl	2
GO:0019372	lipoxygenase pathway	0.0126826	0.38349	0.359894	Pla2g3/Alox12b	2		GO:0044853	plasma membrane raft	0.155348	0.559278	0.518002	Plvap/Cav1/Mal/Skap1	4		GO:0017147	Wnt-protein binding	0.0808298	0.41313	0.376432	Ptpro/Sfrp2	2
GO:0033625	positive regulation of integrin activation	0.0126826	0.38349	0.359894	Skap1/Cd24a	2		GO:0030285	integral component of synaptic vesicle membrane	0.161651	0.559278	0.518002	Slc30a3/Syt9	2		GO:0051393	alpha-actinin binding	0.0808298	0.41313	0.376432	Ldb3/Mypn	2
GO:0051574	positive regulation of histone H3-K9 methylation	0.0126826	0.38349	0.359894	Brca1/Myb	2		GO:0002177	manchette	0.162472	0.559278	0.518002	1110017D15Rik	1		GO:0022836	gated channel activity	0.0841091	0.425592	0.387787	Clcnka/Scn10a/Cacng4/Cacna2d2/Ryr3/Kcnn3/Cacng5/Kcnj5/Cftr	9
GO:0072431	signal transduction involved in mitotic G1 DNA damage checkpoint	0.0126826	0.38349	0.359894	Rpl26/Sox4	2		GO:0061700	GATOR2 complex	0.162472	0.559278	0.518002	Castor1	1		GO:0004252	serine-type endopeptidase activity	0.0850689	0.426187	0.388329	Ltf/St14/Mmp9/Pcsk4/Htra4/Prss56	6
GO:0086103	G protein-coupled receptor signaling pathway involved in heart process	0.0126826	0.38349	0.359894	Cav1/Rgs2	2		GO:0072546	ER membrane protein complex	0.162472	0.559278	0.518002	Mmgt2	1		GO:0016829	lyase activity	0.0884535	0.438799	0.399821	Etnppl/Gucy2c/Ogg1/Car4/Car3/Amd2	6
GO:0098532	histone H3-K27 trimethylation	0.0126826	0.38349	0.359894	H1f2/H1f4	2		GO:1990454	L-type voltage-gated calcium channel complex	0.162472	0.559278	0.518002	Cacng4	1		GO:0005244	voltage-gated ion channel activity	0.0919109	0.443959	0.404523	Clcnka/Scn10a/Cacng4/Cacna2d2/Cacng5/Kcnj5	6
GO:0099612	protein localization to axon	0.0126826	0.38349	0.359894	Mal/Ugt8a	2		GO:0005802	trans-Golgi network	0.166411	0.562144	0.520657	Pcsk4/Car4/Chst7/Pi4k2b/Chst3/Rab7b	6		GO:0022832	voltage-gated channel activity	0.0919109	0.443959	0.404523	Clcnka/Scn10a/Cacng4/Cacna2d2/Cacng5/Kcnj5	6
GO:1902400	intracellular signal transduction involved in G1 DNA damage checkpoint	0.0126826	0.38349	0.359894	Rpl26/Sox4	2		GO:0034707	chloride channel complex	0.167313	0.562144	0.520657	Clcnka/Cftr	2		GO:0051536	iron-sulfur cluster binding	0.0932627	0.443959	0.404523	Xdh/Aox4/AK157302	3
GO:2000389	regulation of neutrophil extravasation	0.0126826	0.38349	0.359894	Ptger4/Pawr	2		GO:0000922	spindle pole	0.170654	0.562144	0.520657	Kntc1/Tpx2/Ccnb1/Aspm	4		GO:0051540	metal cluster binding	0.0932627	0.443959	0.404523	Xdh/Aox4/AK157302	3
GO:0006335	DNA replication-dependent nucleosome assembly	0.012992	0.38349	0.359894	H3c14/H4c9/H3c15	3		GO:0000776	kinetochore	0.173777	0.562144	0.520657	Cenpu/Kntc1/Nsl1/Ccnb1	4		GO:0050839	cell adhesion molecule binding	0.0951098	0.443959	0.404523	Kirrel2/Vwf/Mypn/Tenm3/Ptpro/Col3a1/Spp1/Cd1d1	8
GO:0034723	DNA replication-dependent nucleosome organization	0.012992	0.38349	0.359894	H3c14/H4c9/H3c15	3		GO:0099634	postsynaptic specialization membrane	0.173777	0.562144	0.520657	Ptpro/Cacng4/Cacng5/Drd3	4		GO:0004623	phospholipase A2 activity	0.0956969	0.443959	0.404523	Pla2g3/Gm28042	2
GO:0015837	amine transport	0.0131155	0.38349	0.359894	Syt9/Arg2/Rgs2/Adora2b/Cartpt/Drd3	6		GO:0030659	cytoplasmic vesicle membrane	0.173812	0.562144	0.520657	Pla1a/Pcsk4/Slc30a3/Car4/Cav1/Syt9/Ryr3/Cftr	8		GO:0008187	poly-pyrimidine tract binding	0.0956969	0.443959	0.404523	Rbms3/Pabpc5	2
GO:0019933	cAMP-mediated signaling	0.013292	0.38349	0.359894	Ptger4/Pde7b/Rgs2/Tshr/Lpar1/Adora2b/Lpar2/Drd3	8		GO:0005818	aster	0.175866	0.562144	0.520657	Tpx2	1		GO:0016835	carbon-oxygen lyase activity	0.0965129	0.443959	0.404523	Etnppl/Car4/Car3	3
GO:0043588	skin development	0.013293	0.38349	0.359894	St14/Asprv1/Ppl/Alox12b/Col5a1/Ovol2/Col1a1/Col3a1/Col5a2/Cd109	10		GO:0036156	inner dynein arm	0.175866	0.562144	0.520657	Wdr63	1		GO:0009055	electron transfer activity	0.0998086	0.448159	0.408349	Xdh/Cox7b/Aox4	3
GO:0031960	response to corticosteroid	0.0133764	0.38349	0.359894	Sult1a1/Fas/Aldh3a1/Bche/Pappa	5		GO:0060170	ciliary membrane	0.184489	0.56259	0.52107	Prcd/Cd24a	2		GO:0008200	ion channel inhibitor activity	0.100814	0.448159	0.408349	Cav1/Cftr	2
GO:0062207	regulation of pattern recognition receptor signaling pathway	0.0133764	0.38349	0.359894	Ltf/Nlrp6/Cav1/Wdfy1/Rab7b	5		GO:0098686	hippocampal mossy fiber to CA3 synapse	0.184489	0.56259	0.52107	Slc30a3/Syt9	2		GO:0019956	chemokine binding	0.100814	0.448159	0.408349	Ackr2/Cxcr4	2
GO:0010574	regulation of vascular endothelial growth factor production	0.0141697	0.38349	0.359894	C3ar1/Brca1/Adora2b	3		GO:0019897	extrinsic component of plasma membrane	0.18629	0.56259	0.52107	St14/Sytl1/Ppl/Gng4/Nlrp10	5		GO:0008509	anion transmembrane transporter activity	0.100969	0.448159	0.408349	Clcnka/Slc9a3/Mfsd2a/Slc9a6/Slco5a1/Slc37a2/Slc36a1/Ceacam2/Cftr	9
GO:0090075	relaxation of muscle	0.0141697	0.38349	0.359894	Rgs2/Pawr/Adora2b	3		GO:0005903	brush border	0.186462	0.56259	0.52107	Slc9a3/Espn/Car4/Cybrd1	4		GO:0099106	ion channel regulator activity	0.1059	0.465961	0.42457	Cav1/Cacng4/Sgk2/Cftr	4
GO:0051302	regulation of cell division	0.0145123	0.38349	0.359894	Rbl1/Sfrp2/Kif20a/Ect2/E2f8/Drd3/Aspm	7		GO:0005641	nuclear envelope lumen	0.189047	0.56259	0.52107	Bche	1		GO:0022804	active transmembrane transporter activity	0.107934	0.470817	0.428994	Slc9a3/Abcc3/Mfsd2a/Slc9a6/Atp6v1c2/Slco5a1/Slc37a2/Slc36a1/Cftr	9
GO:0019226	transmission of nerve impulse	0.014628	0.38349	0.359894	Scn10a/Cacng4/Cacng5/Pawr/Cartpt	5		GO:0005736	RNA polymerase I complex	0.189047	0.56259	0.52107	Polr2k	1		GO:0005518	collagen binding	0.109961	0.475556	0.433313	Vwf/Tnxb/Musk	3
GO:1990266	neutrophil migration	0.0146524	0.38349	0.359894	S100a8/C3ar1/Ptger4/Pawr/Spp1/Ccl6	6		GO:0008250	oligosaccharyltransferase complex	0.189047	0.56259	0.52107	Magt1	1		GO:0016248	channel inhibitor activity	0.111267	0.477126	0.434743	Cav1/Cftr	2
GO:0048638	regulation of developmental growth	0.0147943	0.38349	0.359894	Mfsd2a/Ptger4/Rgs2/Sfrp2/Cacna2d2/Gpr21/Meis1/Tshr/Tll2/Musk/Cxcr4/Ccnb1/Drd3	13		GO:0042581	specific granule	0.189047	0.56259	0.52107	Ltf	1		GO:0019207	kinase regulator activity	0.114153	0.485388	0.442272	Ltf/Ccnb2/Ccna2/Tpx2/Cd24a/Ccnb1	6
GO:0006323	DNA packaging	0.0148594	0.38349	0.359894	H1f2/H3c14/Ncaph/H4c9/H3c15/H1f4/Sycp3/Ccnb1	8		GO:0000791	euchromatin	0.190271	0.56259	0.52107	H1f2/H1f4	2		GO:0016504	peptidase activator activity	0.116595	0.487578	0.444267	Cav1/Sfrp2	2
GO:0071496	cellular response to external stimulus	0.0149051	0.38349	0.359894	Myh13/Fas/Mmp9/Mfsd2a/Ptger4/Cav1/Sfrp2/Col1a1/Adora2b/Cartpt	10		GO:0099240	intrinsic component of synaptic membrane	0.197256	0.56259	0.52107	Scn10a/Ptpro/Cacng4/Cacng5/Lpar2/Drd3	6		GO:0070717	poly-purine tract binding	0.116595	0.487578	0.444267	Rbms3/Pabpc5	2
GO:0003356	regulation of cilium beat frequency	0.0150601	0.38349	0.359894	Ccdc40/Dnah11	2		GO:0005819	spindle	0.199402	0.56259	0.52107	Cdca8/Kntc1/Kif20a/Tpx2/Ect2/Ccnb1/Aspm	7		GO:0015297	antiporter activity	0.120491	0.497782	0.453564	Slc9a3/Slc9a6/Slc37a2	3
GO:0031936	negative regulation of chromatin silencing	0.0150601	0.38349	0.359894	H1f2/H1f4	2		GO:0005665	RNA polymerase II, core complex	0.202018	0.56259	0.52107	Polr2k	1		GO:0071949	FAD binding	0.121986	0.497782	0.453564	Xdh/Aox4	2
GO:0032610	interleukin-1 alpha production	0.0150601	0.38349	0.359894	Ptger4/Nlrp10	2		GO:0031680	G-protein beta/gamma-subunit complex	0.202018	0.56259	0.52107	Gng4	1		GO:1990939	ATP-dependent microtubule motor activity	0.121986	0.497782	0.453564	Kif19a/Dnah11	2
GO:0033632	regulation of cell-cell adhesion mediated by integrin	0.0150601	0.38349	0.359894	Skap1/Cd24a	2		GO:0042622	photoreceptor outer segment membrane	0.202018	0.56259	0.52107	Prcd	1		GO:0061134	peptidase regulator activity	0.123521	0.498591	0.454302	Ltf/Ngp/Wfikkn2/Cav1/Col28a1/Sfrp2/Cd109	7
GO:0035457	cellular response to interferon-alpha	0.0150601	0.38349	0.359894	Ifit3/Ifit2	2		GO:1990124	messenger ribonucleoprotein complex	0.202018	0.56259	0.52107	Hnrnpa3	1		GO:0008236	serine-type peptidase activity	0.124155	0.498591	0.454302	Ltf/St14/Mmp9/Pcsk4/Htra4/Prss56	6
GO:0036159	inner dynein arm assembly	0.0150601	0.38349	0.359894	Ccdc40/Wdr63	2		GO:0005777	peroxisome	0.202721	0.56259	0.52107	Xdh/Depp1/Cav1/Isoc1	4		GO:0043394	proteoglycan binding	0.127437	0.503774	0.459025	Col5a3/Col5a1	2
GO:0036295	cellular response to increased oxygen levels	0.0150601	0.38349	0.359894	Fas/Cav1	2		GO:0042579	microbody	0.202721	0.56259	0.52107	Xdh/Depp1/Cav1/Isoc1	4		GO:0046915	transition metal ion transmembrane transporter activity	0.127437	0.503774	0.459025	Mmgt2/Slc30a3	2
GO:0090343	positive regulation of cell aging	0.0150601	0.38349	0.359894	Arg2/Pawr	2		GO:1902911	protein kinase complex	0.211032	0.56957	0.527535	Ccnb2/Ccna2/Ccnb1	3		GO:0052689	carboxylic ester hydrolase activity	0.13133	0.51514	0.46938	Pla1a/Pla2g3/Bche/Gm28042/Abhd1	5
GO:0010212	response to ionizing radiation	0.0151914	0.38349	0.359894	Rpl26/Pmaip1/Sfrp2/Brca1/Fignl1/Ect2	6		GO:0031225	anchored component of membrane	0.211364	0.56957	0.527535	Car4/Enpp6/Mmp19/Cd24a/Cd109	5		GO:0017171	serine hydrolase activity	0.134572	0.519641	0.473482	Ltf/St14/Mmp9/Pcsk4/Htra4/Prss56	6
GO:0040014	regulation of multicellular organism growth	0.0152822	0.38349	0.359894	Mfsd2a/Cacna2d2/Gpr21/Tshr/Drd3	5		GO:0044391	ribosomal subunit	0.211364	0.56957	0.527535	Rpl26/Rpl34/Rpl21/Rps18/Rbm3	5		GO:0015267	channel activity	0.135876	0.519641	0.473482	Clcnka/Scn10a/Cacng4/Cacna2d2/Ryr3/Kcnn3/Cacng5/Trpc7/Gjc2/Kcnj5/Cftr	11
GO:2000134	negative regulation of G1/S transition of mitotic cell cycle	0.0153958	0.38349	0.359894	Rpl26/Sox4/Rbl1/Gjc2	4		GO:0000940	condensed chromosome outer kinetochore	0.214782	0.56957	0.527535	Ccnb1	1		GO:0022803	passive transmembrane transporter activity	0.135876	0.519641	0.473482	Clcnka/Scn10a/Cacng4/Cacna2d2/Ryr3/Kcnn3/Cacng5/Trpc7/Gjc2/Kcnj5/Cftr	11
GO:0060706	cell differentiation involved in embryonic placenta development	0.0154061	0.38349	0.359894	St14/E2f8/Eomes	3		GO:0033178	proton-transporting two-sector ATPase complex, catalytic domain	0.214782	0.56957	0.527535	Atp6v1c2	1		GO:0015077	monovalent inorganic cation transmembrane transporter activity	0.138402	0.519641	0.473482	Slc9a3/Scn10a/Mfsd2a/Slc9a6/Cox7b/Atp6v1c2/Kcnn3/Kcnj5/Slc36a1	9
GO:2001233	regulation of apoptotic signaling pathway	0.0159063	0.38349	0.359894	Rpl26/S100a8/Fas/Mmp9/Slc35f6/Pmaip1/Bdkrb2/Cav1/Sfrp2/Mal/Brca1/Fignl1/Il20ra	13		GO:0043220	Schmidt-Lanterman incisure	0.214782	0.56957	0.527535	Myoc	1		GO:0042805	actinin binding	0.138504	0.519641	0.473482	Ldb3/Mypn	2
GO:0030099	myeloid cell differentiation	0.016194	0.38349	0.359894	Oscar/Fas/Pla2g3/Adgrf4/Mfap2/Pknox1/Tspan2/Meis1/H4c9/Rab7b/Cartpt/Cd109/Myb	13		GO:0098862	cluster of actin-based cell projections	0.217079	0.571429	0.529256	Slc9a3/Espnl/Espn/Car4/Cybrd1	5		GO:0005506	iron ion binding	0.138639	0.519641	0.473482	Ltf/Xdh/Alox12b/Aox4/Cyp39a1	5
GO:0062149	detection of stimulus involved in sensory perception of pain	0.0167013	0.38349	0.359894	Phf24/Pawr/Cxcr4	3		GO:0005902	microvillus	0.219362	0.572089	0.529868	Espn/Cd24a/Cftr	3		GO:0019905	syntaxin binding	0.14259	0.527056	0.480238	Snph/Cav1/Syt9	3
GO:0099633	protein localization to postsynaptic specialization membrane	0.0167013	0.38349	0.359894	Cnih3/Cacng4/Cacng5	3		GO:0097060	synaptic membrane	0.221947	0.572089	0.529868	Scn10a/Cnih3/Snph/Ptpro/Cacng4/Cacng5/Cbln1/Musk/Lpar2/Drd3	10		GO:0001965	G-protein alpha-subunit binding	0.144115	0.527056	0.480238	Rgs2/Lpar1	2
GO:0099645	neurotransmitter receptor localization to postsynaptic specialization membrane	0.0167013	0.38349	0.359894	Cnih3/Cacng4/Cacng5	3		GO:0012506	vesicle membrane	0.226774	0.572089	0.529868	Pla1a/Pcsk4/Slc30a3/Car4/Cav1/Syt9/Ryr3/Cftr	8		GO:0043539	protein serine/threonine kinase activator activity	0.149771	0.527056	0.480238	Ltf/Ccnb1	2
GO:0006282	regulation of DNA repair	0.0168906	0.38349	0.359894	Ogg1/Fign/Ppp4r2/Fancb/Brca1/Fignl1	6		GO:0035859	Seh1-associated complex	0.227342	0.572089	0.529868	Castor1	1		GO:0004706	JUN kinase kinase kinase activity	0.151765	0.527056	0.480238	Map3k21	1
GO:0030330	DNA damage response, signal transduction by p53 class mediator	0.0171841	0.38349	0.359894	Rpl26/Pmaip1/Sox4/Rps6ka6	4		GO:0072687	meiotic spindle	0.227342	0.572089	0.529868	Aspm	1		GO:0019869	chloride channel inhibitor activity	0.151765	0.527056	0.480238	Cftr	1
GO:0048512	circadian behavior	0.0171841	0.38349	0.359894	Ciart/Ptger4/Ankfn1/Drd3	4		GO:0098691	dopaminergic synapse	0.227342	0.572089	0.529868	Drd3	1		GO:0019870	potassium channel inhibitor activity	0.151765	0.527056	0.480238	Cav1	1
GO:0015711	organic anion transport	0.0173003	0.38349	0.359894	Abcc3/Pla2g3/Bdkrb2/Slc25a47/Mfsd2a/Car4/Arg2/Rgs2/Slco5a1/Slc37a2/Atp10b/Slc36a1/Cftr/Drd3	14		GO:0055037	recycling endosome	0.229547	0.572089	0.529868	Ltf/Pla2g3/Slc9a6/Cftr	4		GO:0032356	oxidized DNA binding	0.151765	0.527056	0.480238	Ogg1	1
GO:0046631	alpha-beta T cell activation	0.017424	0.38349	0.359894	H2-Ab1/Ptger4/Arg2/Cd24a/Cd1d1/Eomes/Myb	7		GO:0032420	stereocilium	0.23129	0.572089	0.529868	Espnl/Espn	2		GO:0050544	arachidonic acid binding	0.151765	0.527056	0.480238	S100a8	1
GO:0007204	positive regulation of cytosolic calcium ion concentration	0.0174791	0.38349	0.359894	C3ar1/Ackr2/Bdkrb2/Ptger4/Cav1/Ryr3/Pawr/Lpar1/Cxcr4/Cd24a/Drd3	11		GO:0097729	9+2 motile cilium	0.232963	0.572089	0.529868	Tekt4/Dnajb13/Dnah11/Spag16	4		GO:0061575	cyclin-dependent protein serine/threonine kinase activator activity	0.151765	0.527056	0.480238	Ccnb1	1
GO:0006596	polyamine biosynthetic process	0.0176126	0.38349	0.359894	Agmat/Amd2	2		GO:0099060	integral component of postsynaptic specialization membrane	0.236215	0.572089	0.529868	Ptpro/Cacng4/Drd3	3		GO:0008514	organic anion transmembrane transporter activity	0.152063	0.527056	0.480238	Mfsd2a/Slco5a1/Slc37a2/Slc36a1/Ceacam2/Cftr	6
GO:0015816	glycine transport	0.0176126	0.38349	0.359894	Rgs2/Slc36a1	2		GO:0030286	dynein complex	0.237204	0.572089	0.529868	Dnah11/Wdr63	2		GO:0005216	ion channel activity	0.153031	0.527056	0.480238	Clcnka/Scn10a/Cacng4/Cacna2d2/Ryr3/Kcnn3/Cacng5/Trpc7/Kcnj5/Cftr	10
GO:0051988	regulation of attachment of spindle microtubules to kinetochore	0.0176126	0.38349	0.359894	Ect2/Ccnb1	2		GO:0001518	voltage-gated sodium channel complex	0.239702	0.572089	0.529868	Scn10a	1		GO:0008081	phosphoric diester hydrolase activity	0.15411	0.527056	0.480238	Pde4c/Enpp6/Pde7b	3
GO:1901569	fatty acid derivative catabolic process	0.0176126	0.38349	0.359894	Cyp4f15/Hpgd	2		GO:0010369	chromocenter	0.239702	0.572089	0.529868	Cdca8	1		GO:0016298	lipase activity	0.157404	0.527056	0.480238	Pla1a/Pla2g3/Gm28042/Abhd1	4
GO:2001242	regulation of intrinsic apoptotic signaling pathway	0.0179465	0.38349	0.359894	Rpl26/S100a8/Mmp9/Bdkrb2/Cav1/Fignl1/Il20ra	7		GO:0033270	paranode region of axon	0.239702	0.572089	0.529868	Gjc2	1		GO:0050660	flavin adenine dinucleotide binding	0.158013	0.527056	0.480238	Xdh/Fmo2/Aox4	3
GO:0010719	negative regulation of epithelial to mesenchymal transition	0.0180557	0.38349	0.359894	Ovol2/Sfrp2/Pawr	3		GO:0000793	condensed chromosome	0.246333	0.576732	0.534168	Ncaph/Brca1/Nsl1/Sycp3/Ccnb1	5		GO:0061135	endopeptidase regulator activity	0.158872	0.527056	0.480238	Ltf/Ngp/Wfikkn2/Col28a1/Sfrp2/Cd109	6
GO:0035025	positive regulation of Rho protein signal transduction	0.0180557	0.38349	0.359894	Col3a1/Lpar1/Lpar2	3		GO:0009925	basal plasma membrane	0.249054	0.576732	0.534168	Cav1/Ceacam2	2		GO:1901505	carbohydrate derivative transmembrane transporter activity	0.161213	0.527056	0.480238	Mfsd2a/Slc37a2	2
GO:0045746	negative regulation of Notch signaling pathway	0.0180557	0.38349	0.359894	Ovol2/Tspan15/Dll4	3		GO:0000794	condensed nuclear chromosome	0.250217	0.576732	0.534168	Ncaph/Brca1/Sycp3/Ccnb1	4		GO:0004383	guanylate cyclase activity	0.165616	0.527056	0.480238	Gucy2c	1
GO:0048147	negative regulation of fibroblast proliferation	0.0180557	0.38349	0.359894	Mmp9/Pmaip1/Pawr	3		GO:0000778	condensed nuclear chromosome kinetochore	0.251865	0.576732	0.534168	Ccnb1	1		GO:0005247	voltage-gated chloride channel activity	0.165616	0.527056	0.480238	Clcnka	1
GO:0050869	negative regulation of B cell activation	0.0180557	0.38349	0.359894	Fas/Pawr/Cd24a	3		GO:0005666	RNA polymerase III complex	0.251865	0.576732	0.534168	Polr2k	1		GO:0035251	UDP-glucosyltransferase activity	0.165616	0.527056	0.480238	Ugt8a	1
GO:0071479	cellular response to ionizing radiation	0.0181248	0.38349	0.359894	Rpl26/Sfrp2/Fignl1/Ect2	4		GO:0005876	spindle microtubule	0.254987	0.576732	0.534168	Kntc1/Tpx2	2		GO:0043522	leucine zipper domain binding	0.165616	0.527056	0.480238	Pawr	1
GO:0052547	regulation of peptidase activity	0.0183203	0.38349	0.359894	Ltf/Ngp/S100a8/Fas/Mmp9/Xdh/Pmaip1/Wfikkn2/Cav1/Col28a1/Sfrp2/Pawr/Cd109	13		GO:0032153	cell division site	0.254987	0.576732	0.534168	Kif20a/Ect2	2		GO:0050542	icosanoid binding	0.165616	0.527056	0.480238	S100a8	1
GO:0000724	double-strand break repair via homologous recombination	0.0187163	0.38349	0.359894	Fign/Ppp4r2/Fancb/Brca1/Fignl1/Gins2	6		GO:0098948	intrinsic component of postsynaptic specialization membrane	0.261883	0.576732	0.534168	Ptpro/Cacng4/Drd3	3		GO:0050543	icosatetraenoic acid binding	0.165616	0.527056	0.480238	S100a8	1
GO:0007093	mitotic cell cycle checkpoint	0.0187163	0.38349	0.359894	Rpl26/Sox4/Kntc1/Brca1/Stk33/Ccnb1	6		GO:0045121	membrane raft	0.261949	0.576732	0.534168	Fas/Plvap/Cav1/Mal/Mog/Tshr/Skap1/Cd24a	8		GO:0086008	voltage-gated potassium channel activity involved in cardiac muscle cell action potential repolarization	0.165616	0.527056	0.480238	Kcnj5	1
GO:0022412	cellular process involved in reproduction in multicellular organism	0.0187858	0.38349	0.359894	Ybx2/Pcsk4/Tbata/Pla2g3/Paqr5/Ncaph/Cfap44/Fignl1/Cxcr4/Sycp3/Cftr/Ccnb1/Aspm/Spag16	14		GO:0016471	vacuolar proton-transporting V-type ATPase complex	0.263833	0.576732	0.534168	Atp6v1c2	1		GO:1990405	protein antigen binding	0.165616	0.527056	0.480238	H2-Ab1	1
GO:0071560	cellular response to transforming growth factor beta stimulus	0.0188706	0.38349	0.359894	Lrg1/Fam89b/Ovol2/Wfikkn2/Cav1/Hpgd/Col3a1/Cd109	8		GO:0033268	node of Ranvier	0.263833	0.576732	0.534168	Myoc	1		GO:0005261	cation channel activity	0.167821	0.530733	0.483589	Scn10a/Cacng4/Cacna2d2/Ryr3/Kcnn3/Cacng5/Trpc7/Kcnj5	8
GO:0007179	transforming growth factor beta receptor signaling pathway	0.0190243	0.38349	0.359894	Lrg1/Fam89b/Wfikkn2/Cav1/Hpgd/Col3a1/Cd109	7		GO:0043218	compact myelin	0.263833	0.576732	0.534168	Myoc	1		GO:0042562	hormone binding	0.173919	0.543091	0.494849	Gucy2c/Aldh1a3/Vipr2	3
GO:0007622	rhythmic behavior	0.0190969	0.38349	0.359894	Ciart/Ptger4/Ankfn1/Drd3	4		GO:0061702	inflammasome complex	0.263833	0.576732	0.534168	Nlrp6	1		GO:0015291	secondary active transmembrane transporter activity	0.177656	0.543091	0.494849	Slc9a3/Mfsd2a/Slc9a6/Slco5a1/Slc37a2/Slc36a1	6
GO:0035904	aorta development	0.0190969	0.38349	0.359894	Dll4/Sox4/Col3a1/Cxcr4	4		GO:0098857	membrane microdomain	0.264201	0.576732	0.534168	Fas/Plvap/Cav1/Mal/Mog/Tshr/Skap1/Cd24a	8		GO:0015269	calcium-activated potassium channel activity	0.179242	0.543091	0.494849	Kcnn3	1
GO:1902807	negative regulation of cell cycle G1/S phase transition	0.0190969	0.38349	0.359894	Rpl26/Sox4/Rbl1/Gjc2	4		GO:0098563	intrinsic component of synaptic vesicle membrane	0.272794	0.580405	0.53757	Slc30a3/Syt9	2		GO:0019104	DNA N-glycosylase activity	0.179242	0.543091	0.494849	Ogg1	1
GO:0000725	recombinational repair	0.0193537	0.38349	0.359894	Fign/Ppp4r2/Fancb/Brca1/Fignl1/Gins2	6		GO:0005604	basement membrane	0.274851	0.580405	0.53757	Ntn5/Col5a1/Col28a1	3		GO:0022858	alanine transmembrane transporter activity	0.179242	0.543091	0.494849	Slc36a1	1
GO:0010573	vascular endothelial growth factor production	0.0194694	0.38349	0.359894	C3ar1/Brca1/Adora2b	3		GO:0005922	connexin complex	0.275611	0.580405	0.53757	Gjc2	1		GO:0043023	ribosomal large subunit binding	0.179242	0.543091	0.494849	Rbm3	1
GO:0033005	positive regulation of mast cell activation	0.0194694	0.38349	0.359894	Pla2g3/Adora2b/Cftr	3		GO:0016010	dystrophin-associated glycoprotein complex	0.275611	0.580405	0.53757	Sntb1	1		GO:0045503	dynein light chain binding	0.179242	0.543091	0.494849	Wdr63	1
GO:0034142	toll-like receptor 4 signaling pathway	0.0194694	0.38349	0.359894	Ltf/Wdfy1/Rab7b	3		GO:0045277	respiratory chain complex IV	0.275611	0.580405	0.53757	Cox7b	1		GO:0016620	oxidoreductase activity, acting on the aldehyde or oxo group of donors, NAD or NADP as acceptor	0.184531	0.552502	0.503424	Aldh3a1/Aldh1a3	2
GO:0035909	aorta morphogenesis	0.0194694	0.38349	0.359894	Dll4/Sox4/Col3a1	3		GO:0090665	glycoprotein complex	0.275611	0.580405	0.53757	Sntb1	1		GO:0031491	nucleosome binding	0.184531	0.552502	0.503424	H1f2/H1f4	2
GO:0071158	positive regulation of cell cycle arrest	0.0194694	0.38349	0.359894	Rpl26/Sox4/Brca1	3		GO:0045211	postsynaptic membrane	0.277345	0.58064	0.537788	Cnih3/Ptpro/Cacng4/Cacng5/Cbln1/Musk/Drd3	7		GO:0001102	RNA polymerase II activating transcription factor binding	0.190436	0.553736	0.504548	Rbl1/Eomes	2
GO:1902624	positive regulation of neutrophil migration	0.0194694	0.38349	0.359894	C3ar1/Ptger4/Pawr	3		GO:0099055	integral component of postsynaptic membrane	0.285458	0.584193	0.541078	Ptpro/Cacng4/Cacng5/Drd3	4		GO:0015459	potassium channel regulator activity	0.190436	0.553736	0.504548	Cav1/Sgk2	2
GO:0019217	regulation of fatty acid metabolic process	0.0196199	0.38349	0.359894	Pla2g3/Mfsd2a/Cav1/Hpgd/Brca1	5		GO:0099568	cytoplasmic region	0.285746	0.584193	0.541078	Ccdc40/Dnajb13/Dnah11/Wdr63/Spag16	5		GO:0003906	DNA-(apurinic or apyrimidinic site) endonuclease activity	0.192645	0.553736	0.504548	Ogg1	1
GO:0120162	positive regulation of cold-induced thermogenesis	0.0196199	0.38349	0.359894	Ybx2/Cav1/Mfap2/Tshr/Cxcr4	5		GO:0005640	nuclear outer membrane	0.287201	0.584193	0.541078	Retsat	1		GO:0004875	complement receptor activity	0.192645	0.553736	0.504548	C3ar1	1
GO:0098657	import into cell	0.0198672	0.38349	0.359894	Slc9a3/Slc9a6/Rgs2/Cacng4/Cacng5/Pawr/Kcnj5/Slc36a1/Drd3	9		GO:0031528	microvillus membrane	0.287201	0.584193	0.541078	Cd24a	1		GO:0015279	store-operated calcium channel activity	0.192645	0.553736	0.504548	Trpc7	1
GO:0090398	cellular senescence	0.0201007	0.38349	0.359894	Cav1/Arg2/Rbl1/Pawr	4		GO:0043083	synaptic cleft	0.287201	0.584193	0.541078	Cbln1	1		GO:0031748	D1 dopamine receptor binding	0.192645	0.553736	0.504548	Drd3	1
GO:0010644	cell communication by electrical coupling	0.0203339	0.38349	0.359894	Cav1/Gjc2	2		GO:0032421	stereocilium bundle	0.290584	0.587735	0.544359	Espnl/Espn	2		GO:1901338	catecholamine binding	0.192645	0.553736	0.504548	Drd3	1
GO:0030206	chondroitin sulfate biosynthetic process	0.0203339	0.38349	0.359894	Chst7/Chst3	2		GO:0098589	membrane region	0.293975	0.591252	0.547617	Fas/Plvap/Cav1/Mal/Mog/Tshr/Skap1/Cd24a	8		GO:0004620	phospholipase activity	0.194394	0.553736	0.504548	Pla1a/Pla2g3/Gm28042	3
GO:0032769	negative regulation of monooxygenase activity	0.0203339	0.38349	0.359894	Cav1/Arg2	2		GO:0005814	centriole	0.296596	0.593192	0.549414	Pla2g3/Kif24/Ccdc146	3		GO:0005096	GTPase activator activity	0.194793	0.553736	0.504548	Rap1gap2/Rgs2/Iqgap3/Srgap1/Chn2/Ect2	6
GO:0035815	positive regulation of renal sodium excretion	0.0203339	0.38349	0.359894	Ptger4/Drd3	2		GO:0005680	anaphase-promoting complex	0.298606	0.593893	0.550063	Ube2c	1		GO:0022843	voltage-gated cation channel activity	0.19596	0.553942	0.504736	Cacng4/Cacna2d2/Cacng5/Kcnj5	4
GO:0036296	response to increased oxygen levels	0.0203339	0.38349	0.359894	Fas/Cav1	2		GO:0005905	clathrin-coated pit	0.302416	0.594862	0.55096	Ston1/Ap1s2	2		GO:0005545	1-phosphatidylinositol binding	0.20583	0.555118	0.505808	Wdfy1	1
GO:0043517	positive regulation of DNA damage response, signal transduction by p53 class mediator	0.0203339	0.38349	0.359894	Rpl26/Pmaip1	2		GO:0043198	dendritic shaft	0.302416	0.594862	0.55096	Cnih3/Lpar1	2		GO:0008191	metalloendopeptidase inhibitor activity	0.20583	0.555118	0.505808	Wfikkn2	1
GO:0051782	negative regulation of cell division	0.0203339	0.38349	0.359894	E2f8/Aspm	2		GO:0030315	T-tubule	0.308319	0.59956	0.555311	Cacng4/Kcnj5	2		GO:0015651	quaternary ammonium group transmembrane transporter activity	0.20583	0.555118	0.505808	Slc25a47	1
GO:0072413	signal transduction involved in mitotic cell cycle checkpoint	0.0203339	0.38349	0.359894	Rpl26/Sox4	2		GO:0042611	MHC protein complex	0.309828	0.59956	0.555311	H2-Ab1	1		GO:0017081	chloride channel regulator activity	0.20583	0.555118	0.505808	Cftr	1
GO:1902402	signal transduction involved in mitotic DNA damage checkpoint	0.0203339	0.38349	0.359894	Rpl26/Sox4	2		GO:0045120	pronucleus	0.309828	0.59956	0.555311	Ccna2	1		GO:0035325	Toll-like receptor binding	0.20583	0.555118	0.505808	S100a8	1
GO:1902403	signal transduction involved in mitotic DNA integrity checkpoint	0.0203339	0.38349	0.359894	Rpl26/Sox4	2		GO:0098936	intrinsic component of postsynaptic membrane	0.317752	0.601425	0.557039	Ptpro/Cacng4/Cacng5/Drd3	4		GO:0047372	acylglycerol lipase activity	0.20583	0.555118	0.505808	Abhd1	1
GO:0042180	cellular ketone metabolic process	0.0203648	0.38349	0.359894	Afmid/Pla2g3/Cyp4f15/Mfsd2a/Cav1/Hpgd/Brca1/Slc37a2	8		GO:0005840	ribosome	0.319951	0.601425	0.557039	Rpl26/Rpl34/Rpl21/Rps18/Rbm3	5		GO:0005504	fatty acid binding	0.208289	0.555118	0.505808	S100a8/Fabp7	2
GO:0006334	nucleosome assembly	0.0204135	0.38349	0.359894	H1f2/H3c14/H4c9/H3c15/H1f4	5		GO:0005858	axonemal dynein complex	0.320872	0.601425	0.557039	Wdr63	1		GO:0016709	oxidoreductase activity, acting on paired donors, with incorporation or reduction of molecular oxygen, NAD(P)H as one donor, and incorporation of one atom of oxygen	0.208289	0.555118	0.505808	Cyp4f15/Fmo2	2
GO:0071559	response to transforming growth factor beta	0.020881	0.386731	0.362935	Lrg1/Fam89b/Ovol2/Wfikkn2/Cav1/Hpgd/Col3a1/Cd109	8		GO:0030057	desmosome	0.320872	0.601425	0.557039	Dsc3	1		GO:0003924	GTPase activity	0.211114	0.555118	0.505808	Rnd3/Rasd1/Gng4/Gbp6/Rab7b/Nlrp10/Gbp2b	7
GO:0002691	regulation of cellular extravasation	0.0209425	0.386731	0.362935	Plvap/Ptger4/Pawr	3		GO:0033017	sarcoplasmic reticulum membrane	0.320872	0.601425	0.557039	Ryr3	1		GO:0017046	peptide hormone binding	0.214279	0.555118	0.505808	Gucy2c/Vipr2	2
GO:0051482	positive regulation of cytosolic calcium ion concentration involved in phospholipase C-activating G protein-coupled signaling pathway	0.0209425	0.386731	0.362935	C3ar1/Lpar1/Drd3	3		GO:0035327	transcriptionally active chromatin	0.320872	0.601425	0.557039	H1f2	1		GO:0060589	nucleoside-triphosphatase regulator activity	0.215772	0.555118	0.505808	Rap1gap2/Rgs2/Ncaph/Iqgap3/Srgap1/Chn2/Ect2	7
GO:0032623	interleukin-2 production	0.0211365	0.386731	0.362935	Oscar/Lag3/Pawr/Cd1d1	4		GO:0001650	fibrillar center	0.322812	0.601909	0.557487	Mri1/Fblim1/Rps6ka6	3		GO:0034483	heparan sulfate sulfotransferase activity	0.2188	0.555118	0.505808	Hs3st5	1
GO:0050433	regulation of catecholamine secretion	0.0211365	0.386731	0.362935	Syt9/Adora2b/Cartpt/Drd3	4		GO:0098791	Golgi apparatus subcompartment	0.333556	0.61872	0.573057	Pcsk4/Car4/Chst7/Pi4k2b/Chst3/Rab7b	6		GO:0042043	neurexin family protein binding	0.2188	0.555118	0.505808	Sytl1	1
GO:0001890	placenta development	0.0219159	0.388692	0.364775	St14/Il11ra1/Vwf/Ovol2/Pcdh12/E2f8/Eomes	7		GO:0033176	proton-transporting V-type ATPase complex	0.342434	0.625465	0.579305	Atp6v1c2	1		GO:0045125	bioactive lipid receptor activity	0.2188	0.555118	0.505808	Lpar1	1
GO:0001706	endoderm formation	0.0224752	0.388692	0.364775	Col5a1/Col5a2/Eomes	3		GO:0035371	microtubule plus-end	0.342434	0.625465	0.579305	Mlph	1		GO:0045295	gamma-catenin binding	0.2188	0.555118	0.505808	Dsc3	1
GO:0002861	regulation of inflammatory response to antigenic stimulus	0.0224752	0.388692	0.364775	Ighg1/Nlrp6/Cd24a	3		GO:0099059	integral component of presynaptic active zone membrane	0.342434	0.625465	0.579305	Lpar2	1		GO:0045504	dynein heavy chain binding	0.2188	0.555118	0.505808	Wdr63	1
GO:0014002	astrocyte development	0.0224752	0.388692	0.364775	S100a8/Tspan2/Plp1	3		GO:0098687	chromosomal region	0.347689	0.631564	0.584953	Cenpu/Cdca8/Kntc1/Nsl1/Sycp3/Ccnb1	6		GO:0052742	phosphatidylinositol kinase activity	0.2188	0.555118	0.505808	Pi4k2b	1
GO:0062208	positive regulation of pattern recognition receptor signaling pathway	0.0224752	0.388692	0.364775	Ltf/Cav1/Wdfy1	3		GO:0046658	anchored component of plasma membrane	0.349301	0.631564	0.584953	Car4/Cd24a	2		GO:0070679	inositol 1,4,5 trisphosphate binding	0.2188	0.555118	0.505808	Trpc7	1
GO:0086065	cell communication involved in cardiac conduction	0.0224752	0.388692	0.364775	Scn10a/Cav1/Kcnj5	3		GO:0034706	sodium channel complex	0.352957	0.634968	0.588106	Scn10a	1		GO:0005544	calcium-dependent phospholipid binding	0.226305	0.555118	0.505808	Syt9/Gm28042	2
GO:0034728	nucleosome organization	0.0227629	0.388692	0.364775	H1f2/H3c14/H4c9/H3c15/H1f4/Sycp3	6		GO:0031965	nuclear membrane	0.357768	0.639475	0.59228	Retsat/Ackr2/Cmtm3/Rap1gap2/Ptger4	5		GO:0015081	sodium ion transmembrane transporter activity	0.226579	0.555118	0.505808	Slc9a3/Scn10a/Mfsd2a/Slc9a6	4
GO:2001257	regulation of cation channel activity	0.0231534	0.388692	0.364775	Cnih3/Mmp9/Cav1/Cacng4/Cacng5/Pirt/Drd3	7		GO:0031253	cell projection membrane	0.359035	0.639475	0.59228	Slc9a3/Eps8l1/Prcd/Car4/Cybrd1/Cd24a	6		GO:0042626	ATPase-coupled transmembrane transporter activity	0.228267	0.555118	0.505808	Abcc3/Atp6v1c2/Cftr	3
GO:0006978	DNA damage response, signal transduction by p53 class mediator resulting in transcription of p21 class mediator	0.023218	0.388692	0.364775	Rpl26/Rps6ka6	2		GO:0001669	acrosomal vesicle	0.362117	0.640718	0.593432	Pla1a/Pcsk4/Cav1	3		GO:0008308	voltage-gated anion channel activity	0.23156	0.555118	0.505808	Clcnka	1
GO:0016584	nucleosome positioning	0.023218	0.388692	0.364775	H1f2/H1f4	2		GO:0097440	apical dendrite	0.363312	0.640718	0.593432	Fas	1		GO:0008574	ATP-dependent microtubule motor activity, plus-end-directed	0.23156	0.555118	0.505808	Kif19a	1
GO:0051923	sulfation	0.023218	0.388692	0.364775	Sult1a1/Hs3st5	2		GO:0072686	mitotic spindle	0.366468	0.643115	0.595652	Tpx2/Ect2/Aspm	3		GO:0015278	calcium-release channel activity	0.23156	0.555118	0.505808	Ryr3	1
GO:0060134	prepulse inhibition	0.023218	0.388692	0.364775	Drd3/Fabp7	2		GO:0005912	adherens junction	0.37949	0.66272	0.61381	Ldb3/Cdca3/Ceacam2	3		GO:0015295	solute:proton symporter activity	0.23156	0.555118	0.505808	Slc36a1	1
GO:0007626	locomotory behavior	0.0232339	0.388692	0.364775	Espn/Ciart/Fign/Ankfn1/Klhl1/Meis1/Tshr/Aldh1a3/Drd3	9		GO:0045178	basal part of cell	0.383764	0.664747	0.615687	Cav1/Ceacam2	2		GO:0030296	protein tyrosine kinase activator activity	0.23156	0.555118	0.505808	Cd24a	1
GO:0031122	cytoplasmic microtubule organization	0.0233046	0.388692	0.364775	Fign/Kif19a/Cep126/Fignl1	4		GO:0098984	neuron to neuron synapse	0.389393	0.664747	0.615687	Hnrnpa3/Rps18/Slc30a3/Syt9/Ptpro/Cacng4/Cacng5/Drd3	8		GO:0035615	clathrin adaptor activity	0.23156	0.555118	0.505808	Ston1	1
GO:0043949	regulation of cAMP-mediated signaling	0.0233046	0.388692	0.364775	Ptger4/Rgs2/Lpar1/Adora2b	4		GO:0036126	sperm flagellum	0.392455	0.664747	0.615687	Tekt4/Dnajb13/Spag16	3		GO:0048019	receptor antagonist activity	0.23156	0.555118	0.505808	Wfikkn2	1
GO:0046635	positive regulation of alpha-beta T cell activation	0.0233046	0.388692	0.364775	H2-Ab1/Cd24a/Cd1d1/Myb	4		GO:0070069	cytochrome complex	0.393397	0.664747	0.615687	Cox7b	1		GO:0071933	Arp2/3 complex binding	0.23156	0.555118	0.505808	Wdr63	1
GO:0050432	catecholamine secretion	0.0233046	0.388692	0.364775	Syt9/Adora2b/Cartpt/Drd3	4		GO:0098945	intrinsic component of presynaptic active zone membrane	0.393397	0.664747	0.615687	Lpar2	1		GO:0005085	guanyl-nucleotide exchange factor activity	0.232214	0.555118	0.505808	Eps8l1/Arhgef37/Dock10/Ect2/Arhgef16	5
GO:2001244	positive regulation of intrinsic apoptotic signaling pathway	0.0233046	0.388692	0.364775	Rpl26/S100a8/Cav1/Il20ra	4		GO:0005788	endoplasmic reticulum lumen	0.39508	0.664747	0.615687	Pcsk4/Bche	2		GO:0003684	damaged DNA binding	0.232337	0.555118	0.505808	Ogg1/Brca1	2
GO:0007159	leukocyte cell-cell adhesion	0.0233458	0.388692	0.364775	S100a8/Lag3/H2-Ab1/Cav1/Arg2/Sox4/Pawr/Skap1/Cd24a/Cd1d1/Myb	11		GO:0044304	main axon	0.39508	0.664747	0.615687	Myoc/Gjc2	2		GO:0016836	hydro-lyase activity	0.232337	0.555118	0.505808	Car4/Car3	2
GO:0060326	cell chemotaxis	0.0242495	0.398792	0.374254	S100a8/C3ar1/Ackr2/Ptpro/Spp1/Lpar1/Cxcr4/Ccl6/Arhgef16/Prss56	10		GO:0030139	endocytic vesicle	0.397362	0.664747	0.615687	Lpar1/Lpar2/Rab7b/Drd3	4		GO:0051087	chaperone binding	0.232579	0.555118	0.505808	Vwf/Dnajb13/Cftr	3
GO:0090263	positive regulation of canonical Wnt signaling pathway	0.0246954	0.398792	0.374254	Cav1/Sox4/Sfrp2/Col1a1/Aspm	5		GO:0044309	neuron spine	0.397362	0.664747	0.615687	Slc9a6/Ptpro/Lpar1/Dock10	4		GO:0003678	DNA helicase activity	0.238378	0.566287	0.515984	Chtf8/Gins2	2
GO:0030111	regulation of Wnt signaling pathway	0.0247338	0.398792	0.374254	Tmem88/Cav1/Sox4/Ptpro/Atp6v1c2/Sfrp2/Rbms3/Col1a1/Lgr6/Aspm	10		GO:0019898	extrinsic component of membrane	0.404555	0.665277	0.616178	St14/Sytl1/Ppl/Mal/Gng4/Nlrp10	6		GO:0004653	polypeptide N-acetylgalactosaminyltransferase activity	0.244111	0.566606	0.516275	Galnt13	1
GO:0007188	adenylate cyclase-modulating G protein-coupled receptor signaling pathway	0.0247573	0.398792	0.374254	Ptger4/Rgs2/Tshr/Lpar1/Adora2b/Vipr2/Lpar2/Drd3	8		GO:0000139	Golgi membrane	0.405209	0.665277	0.616178	Mmgt2/Pcsk4/Cav1/Chst7/Chst3	5		GO:0015347	sodium-independent organic anion transmembrane transporter activity	0.244111	0.566606	0.516275	Slco5a1	1
GO:0007189	adenylate cyclase-activating G protein-coupled receptor signaling pathway	0.024991	0.398792	0.374254	Ptger4/Tshr/Lpar1/Adora2b/Lpar2/Drd3	6		GO:0031984	organelle subcompartment	0.407398	0.665277	0.616178	Pcsk4/Car4/Chst7/Pi4k2b/Chst3/Rab7b	6		GO:0030275	LRR domain binding	0.244111	0.566606	0.516275	Pawr	1
GO:0042060	wound healing	0.0251281	0.398792	0.374254	Vwf/Nlrp6/Ppl/Col5a1/Ptger4/Cav1/Col1a1/Col3a1/Cxcr4/Cd109/Prss56	11		GO:0005881	cytoplasmic microtubule	0.411873	0.665277	0.616178	Snph/Ckap2	2		GO:0046527	glucosyltransferase activity	0.244111	0.566606	0.516275	Ugt8a	1
GO:0030512	negative regulation of transforming growth factor beta receptor signaling pathway	0.025603	0.398792	0.374254	Fam89b/Wfikkn2/Cav1/Cd109	4		GO:0016363	nuclear matrix	0.411873	0.665277	0.616178	Ogg1/Fign	2		GO:0140312	cargo adaptor activity	0.244111	0.566606	0.516275	Ston1	1
GO:2000179	positive regulation of neural precursor cell proliferation	0.025603	0.398792	0.374254	Rassf10/Dll4/Gjc2/Aspm	4		GO:0005921	gap junction	0.412662	0.665277	0.616178	Gjc2	1		GO:1990782	protein tyrosine kinase binding	0.245602	0.567464	0.517057	Myoc/Ceacam2/Arhgef16	3
GO:0046849	bone remodeling	0.0256158	0.398792	0.374254	Oscar/Ptger4/Spp1/Cartpt/Il20ra	5		GO:0098688	parallel fiber to Purkinje cell synapse	0.412662	0.665277	0.616178	Cbln1	1		GO:0030695	GTPase regulator activity	0.246828	0.567705	0.517277	Rap1gap2/Rgs2/Iqgap3/Srgap1/Chn2/Ect2	6
GO:0034105	positive regulation of tissue remodeling	0.025719	0.398792	0.374254	Oscar/Ptger4/Spp1	3		GO:0030864	cortical actin cytoskeleton	0.41742	0.665277	0.616178	Mlph/Mobp	2		GO:0004714	transmembrane receptor protein tyrosine kinase activity	0.250482	0.569341	0.518767	Ltk/Musk	2
GO:0051205	protein insertion into membrane	0.025719	0.398792	0.374254	Rtp1/Pmaip1/Mal	3		GO:0030658	transport vesicle membrane	0.418164	0.665277	0.616178	Slc30a3/Car4/Syt9	3		GO:0008201	heparin binding	0.251178	0.569341	0.518767	Ltf/Col5a3/Col5a1/Tnxb	4
GO:0099590	neurotransmitter receptor internalization	0.025719	0.398792	0.374254	Cacng4/Cacng5/Drd3	3		GO:0008305	integrin complex	0.422064	0.665277	0.616178	Plp1	1		GO:0015079	potassium ion transmembrane transporter activity	0.251178	0.569341	0.518767	Slc9a3/Slc9a6/Kcnn3/Kcnj5	4
GO:0003341	cilium movement	0.0257714	0.398792	0.374254	Tekt4/Pla2g3/Ccdc40/Cfap44/Dnah11/Wdr63/Spag16	7		GO:0031045	dense core granule	0.422064	0.665277	0.616178	Syt9	1		GO:0005416	amino acid:cation symporter activity	0.256458	0.569341	0.518767	Slc36a1	1
GO:0060047	heart contraction	0.0259515	0.398792	0.374254	Myl1/Scn10a/Cav1/Myh7/Rgs2/Cacna2d2/Kcnj5/Cxcr4	8		GO:0097225	sperm midpiece	0.422064	0.665277	0.616178	Tekt4	1		GO:0016208	AMP binding	0.256458	0.569341	0.518767	H1f4	1
GO:1903039	positive regulation of leukocyte cell-cell adhesion	0.0259515	0.398792	0.374254	H2-Ab1/Cav1/Sox4/Pawr/Skap1/Cd24a/Cd1d1/Myb	8		GO:0097228	sperm principal piece	0.422064	0.665277	0.616178	Tekt4	1		GO:0022884	macromolecule transmembrane transporter activity	0.256458	0.569341	0.518767	Hnrnpa3	1
GO:0006044	N-acetylglucosamine metabolic process	0.0262591	0.398792	0.374254	Chst7/Chst3	2		GO:0043195	terminal bouton	0.428433	0.665277	0.616178	Rpl26/Scgn	2		GO:0061608	nuclear import signal receptor activity	0.256458	0.569341	0.518767	Tnpo1	1
GO:0042772	DNA damage response, signal transduction resulting in transcription	0.0262591	0.398792	0.374254	Rpl26/Rps6ka6	2		GO:0005834	heterotrimeric G-protein complex	0.431316	0.665277	0.616178	Gng4	1		GO:0008028	monocarboxylic acid transmembrane transporter activity	0.256541	0.569341	0.518767	Mfsd2a/Ceacam2	2
GO:1905941	positive regulation of gonad development	0.0262591	0.398792	0.374254	Ptger4/Cftr	2		GO:0031463	Cul3-RING ubiquitin ligase complex	0.431316	0.665277	0.616178	Klhl40	1		GO:0015399	primary active transmembrane transporter activity	0.258736	0.571705	0.520921	Abcc3/Atp6v1c2/Cftr	3
GO:2000647	negative regulation of stem cell proliferation	0.0262591	0.398792	0.374254	Ovol2/Cd24a	2		GO:0097431	mitotic spindle pole	0.431316	0.665277	0.616178	Aspm	1		GO:0042277	peptide binding	0.264237	0.576394	0.525194	Gpr150/Nlrp6/Gucy2c/H2-Ab1/Tnpo1/Vipr2/Cd1d1	7
GO:2001267	regulation of cysteine-type endopeptidase activity involved in apoptotic signaling pathway	0.0262591	0.398792	0.374254	Fas/Mmp9	2		GO:1905360	GTPase complex	0.431316	0.665277	0.616178	Gng4	1		GO:0001222	transcription corepressor binding	0.268603	0.576394	0.525194	Fam89b	1
GO:1901991	negative regulation of mitotic cell cycle phase transition	0.0265546	0.398792	0.374254	Rpl26/Sox4/Rbl1/Gjc2/Brca1/Ccnb1	6		GO:0070062	extracellular exosome	0.433899	0.665277	0.616178	Slc9a3/Car4	2		GO:0005324	long-chain fatty acid transporter activity	0.268603	0.576394	0.525194	Mfsd2a	1
GO:0046634	regulation of alpha-beta T cell activation	0.0265579	0.398792	0.374254	H2-Ab1/Arg2/Cd24a/Cd1d1/Myb	5		GO:0030175	filopodium	0.439336	0.665277	0.616178	Npcd/Kcnn3	2		GO:0017116	single-stranded DNA helicase activity	0.268603	0.576394	0.525194	Chtf8	1
GO:2001020	regulation of response to DNA damage stimulus	0.0265634	0.398792	0.374254	Rpl26/Pmaip1/Ogg1/Fign/Ppp4r2/Fancb/Brca1/Fignl1	8		GO:0005790	smooth endoplasmic reticulum	0.440421	0.665277	0.616178	Ryr3	1		GO:0051010	microtubule plus-end binding	0.268603	0.576394	0.525194	Mlph	1
GO:0002437	inflammatory response to antigenic stimulus	0.0268014	0.400653	0.376	Ighg1/Nlrp6/Bdkrb2/Cd24a	4		GO:0051233	spindle midzone	0.440421	0.665277	0.616178	Cdca8	1		GO:0030276	clathrin binding	0.268665	0.576394	0.525194	Ston1/Syt9	2
GO:0048592	eye morphogenesis	0.0271534	0.401508	0.376803	Mfsd2a/Col5a1/Tenm3/Mfap2/Meis1/Aldh1a3/Col5a2	7		GO:0097546	ciliary base	0.440421	0.665277	0.616178	Cep126	1		GO:0004866	endopeptidase inhibitor activity	0.268832	0.576394	0.525194	Ltf/Ngp/Wfikkn2/Col28a1/Cd109	5
GO:0019935	cyclic-nucleotide-mediated signaling	0.0271853	0.401508	0.376803	Ptger4/Pde7b/Rgs2/Tshr/Lpar1/Adora2b/Lpar2/Drd3	8		GO:0044306	neuron projection terminus	0.443824	0.667601	0.618331	Rpl26/Ptger4/Slc9a6/Scgn	4		GO:0005080	protein kinase C binding	0.274726	0.586546	0.534443	Ldb3/Pawr	2
GO:1903037	regulation of leukocyte cell-cell adhesion	0.0272602	0.401508	0.376803	Lag3/H2-Ab1/Cav1/Arg2/Sox4/Pawr/Skap1/Cd24a/Cd1d1/Myb	10		GO:0000795	synaptonemal complex	0.450124	0.671435	0.621882	Brca1/Sycp3	2		GO:0005242	inward rectifier potassium channel activity	0.280551	0.586606	0.534499	Kcnj5	1
GO:0010470	regulation of gastrulation	0.0274301	0.401508	0.376803	Col5a1/Sfrp2/Col5a2	3		GO:0099086	synaptonemal structure	0.450124	0.671435	0.621882	Brca1/Sycp3	2		GO:0008307	structural constituent of muscle	0.280551	0.586606	0.534499	Myl1	1
GO:0098801	regulation of renal system process	0.0274301	0.401508	0.376803	Ptger4/Ptpro/Drd3	3		GO:0031970	organelle envelope lumen	0.455474	0.673324	0.623631	Myoc/Bche	2		GO:0031489	myosin V binding	0.280551	0.586606	0.534499	Mlph	1
GO:1903845	negative regulation of cellular response to transforming growth factor beta stimulus	0.028033	0.40863	0.383487	Fam89b/Wfikkn2/Cav1/Cd109	4		GO:0043596	nuclear replication fork	0.458196	0.673324	0.623631	Gins2	1		GO:0036041	long-chain fatty acid binding	0.280551	0.586606	0.534499	S100a8	1
GO:1901342	regulation of vasculature development	0.0284819	0.409834	0.384617	Ngp/Lrg1/C3ar1/Mmp9/Xdh/Ptger4/Dll4/Sfrp2/Brca1/Hhip/Cxcr4	11		GO:0005901	caveola	0.460794	0.673324	0.623631	Plvap/Cav1	2		GO:0043138	3'-5' DNA helicase activity	0.280551	0.586606	0.534499	Gins2	1
GO:0048145	regulation of fibroblast proliferation	0.0285076	0.409834	0.384617	Mmp9/Pmaip1/Ccna2/Pawr/Ccnb1	5		GO:0030117	membrane coat	0.460794	0.673324	0.623631	Scn10a/Ap1s2	2		GO:0030414	peptidase inhibitor activity	0.2876	0.598272	0.545129	Ltf/Ngp/Wfikkn2/Col28a1/Cd109	5
GO:2000772	regulation of cellular senescence	0.0292004	0.409834	0.384617	Arg2/Rbl1/Pawr	3		GO:0048475	coated membrane	0.460794	0.673324	0.623631	Scn10a/Ap1s2	2		GO:0008569	ATP-dependent microtubule motor activity, minus-end-directed	0.292304	0.598272	0.545129	Dnah11	1
GO:0042130	negative regulation of T cell proliferation	0.0292978	0.409834	0.384617	H2-Ab1/Arg2/Pawr/Cd24a	4		GO:0031594	neuromuscular junction	0.466084	0.676679	0.626739	Kcnn3/Musk	2		GO:0015106	bicarbonate transmembrane transporter activity	0.292304	0.598272	0.545129	Cftr	1
GO:0003159	morphogenesis of an endothelium	0.0294514	0.409834	0.384617	Dll4/Cxcr4	2		GO:0098636	protein complex involved in cell adhesion	0.466871	0.676679	0.626739	Plp1	1		GO:0099095	ligand-gated anion channel activity	0.292304	0.598272	0.545129	Cftr	1
GO:0015701	bicarbonate transport	0.0294514	0.409834	0.384617	Car4/Cftr	2		GO:1903561	extracellular vesicle	0.47657	0.687952	0.63718	Slc9a3/Car4	2		GO:0004129	cytochrome-c oxidase activity	0.303866	0.598272	0.545129	Cox7b	1
GO:0032682	negative regulation of chemokine production	0.0294514	0.409834	0.384617	Arg2/Cd24a	2		GO:0001772	immunological synapse	0.483808	0.695595	0.644259	Skap1	1		GO:0005243	gap junction channel activity	0.303866	0.598272	0.545129	Gjc2	1
GO:0051571	positive regulation of histone H3-K4 methylation	0.0294514	0.409834	0.384617	Brca1/Myb	2		GO:0035770	ribonucleoprotein granule	0.499408	0.710613	0.658169	Hnrnpa3/Myh1/Pabpc5/Bard1	4		GO:0005385	zinc ion transmembrane transporter activity	0.303866	0.598272	0.545129	Slc30a3	1
GO:0061154	endothelial tube morphogenesis	0.0294514	0.409834	0.384617	Dll4/Cxcr4	2		GO:0005778	peroxisomal membrane	0.500208	0.710613	0.658169	Cav1	1		GO:0008139	nuclear localization sequence binding	0.303866	0.598272	0.545129	Tnpo1	1
GO:0072672	neutrophil extravasation	0.0294514	0.409834	0.384617	Ptger4/Pawr	2		GO:0031903	microbody membrane	0.500208	0.710613	0.658169	Cav1	1		GO:0008483	transaminase activity	0.303866	0.598272	0.545129	Etnppl	1
GO:2000380	regulation of mesoderm development	0.0294514	0.409834	0.384617	Sfrp2/Rps6ka6	2		GO:0098982	GABA-ergic synapse	0.502229	0.710664	0.658216	Ptpro/Drd3	2		GO:0008553	proton-exporting ATPase activity, phosphorylative mechanism	0.303866	0.598272	0.545129	Atp6v1c2	1
GO:0002224	toll-like receptor signaling pathway	0.0295155	0.409834	0.384617	Ltf/Nlrp6/Cav1/Wdfy1/Rab7b	5		GO:0030136	clathrin-coated vesicle	0.507263	0.714258	0.661544	Vwf/Ston1	2		GO:0015002	heme-copper terminal oxidase activity	0.303866	0.598272	0.545129	Cox7b	1
GO:0007281	germ cell development	0.0300135	0.415108	0.389566	Ybx2/Pcsk4/Pla2g3/Paqr5/Cfap44/Cxcr4/Sycp3/Cftr/Ccnb1/Aspm/Spag16	11		GO:0009898	cytoplasmic side of plasma membrane	0.508759	0.714258	0.661544	Npcd/Rgs2/Gng4	3		GO:0015125	bile acid transmembrane transporter activity	0.303866	0.598272	0.545129	Ceacam2	1
GO:0050900	leukocyte migration	0.0305369	0.417537	0.391846	S100a8/C3ar1/Mmp9/Plvap/Ptger4/Ptpro/Pawr/Spp1/Ccl6/Cd24a/Prss56	11		GO:0022627	cytosolic small ribosomal subunit	0.523839	0.729706	0.675853	Rps18	1		GO:0016676	oxidoreductase activity, acting on a heme group of donors, oxygen as acceptor	0.303866	0.598272	0.545129	Cox7b	1
GO:0048144	fibroblast proliferation	0.0305457	0.417537	0.391846	Mmp9/Pmaip1/Ccna2/Pawr/Ccnb1	5		GO:0048787	presynaptic active zone membrane	0.523839	0.729706	0.675853	Lpar2	1		GO:0019865	immunoglobulin binding	0.303866	0.598272	0.545129	Vwf	1
GO:0051668	localization within membrane	0.0305457	0.417537	0.391846	Cnih3/Cacng4/Cacng5/Musk/Cd24a	5		GO:0055038	recycling endosome membrane	0.531466	0.735321	0.681053	Slc9a6	1		GO:0031690	adrenergic receptor binding	0.303866	0.598272	0.545129	Bdkrb2	1
GO:0003206	cardiac chamber morphogenesis	0.0307437	0.418615	0.392857	Ovol2/Myh7/Dll4/Sox4/Sfrp2/Dnah11	6		GO:0030118	clathrin coat	0.538971	0.735321	0.681053	Scn10a	1		GO:0004869	cysteine-type endopeptidase inhibitor activity	0.310989	0.603324	0.549732	Ltf/Ngp	2
GO:2001258	negative regulation of cation channel activity	0.0310297	0.41887	0.393096	Mmp9/Cav1/Drd3	3		GO:0061695	transferase complex, transferring phosphorus-containing groups	0.539479	0.735321	0.681053	Polr2k/Ccnb2/Ccna2/Ccnb1	4		GO:0015301	anion:anion antiporter activity	0.315239	0.603324	0.549732	Slc37a2	1
GO:0007156	homophilic cell adhesion via plasma membrane adhesion molecules	0.0315982	0.41887	0.393096	Mypn/Tenm3/Dsc3/Pcdh19/Pcdh12	5		GO:0034399	nuclear periphery	0.541559	0.735321	0.681053	Ogg1/Fign	2		GO:0016675	oxidoreductase activity, acting on a heme group of donors	0.315239	0.603324	0.549732	Cox7b	1
GO:0017015	regulation of transforming growth factor beta receptor signaling pathway	0.0315982	0.41887	0.393096	Lrg1/Fam89b/Wfikkn2/Cav1/Cd109	5		GO:0005938	cell cortex	0.545515	0.735321	0.681053	Mlph/Cav1/Rnd3/Mobp/Ect2	5		GO:0044769	ATPase activity, coupled to transmembrane movement of ions, rotational mechanism	0.315239	0.603324	0.549732	Atp6v1c2	1
GO:0043279	response to alkaloid	0.0319274	0.41887	0.393096	Cacng4/Bche/Fancb/Drd3	4		GO:0005801	cis-Golgi network	0.546356	0.735321	0.681053	Trpc7	1		GO:0046961	proton-transporting ATPase activity, rotational mechanism	0.315239	0.603324	0.549732	Atp6v1c2	1
GO:0051057	positive regulation of small GTPase mediated signal transduction	0.0319274	0.41887	0.393096	Col3a1/Lpar1/Frmd7/Lpar2	4		GO:0008287	protein serine/threonine phosphatase complex	0.546356	0.735321	0.681053	Ppp4r2	1		GO:0140323	solute:anion antiporter activity	0.315239	0.603324	0.549732	Slc37a2	1
GO:0097755	positive regulation of blood vessel diameter	0.0319274	0.41887	0.393096	Bdkrb2/Rgs2/Adora2b/Cftr	4		GO:0016469	proton-transporting two-sector ATPase complex	0.546356	0.735321	0.681053	Atp6v1c2	1		GO:0000149	SNARE binding	0.316449	0.603324	0.549732	Snph/Cav1/Syt9	3
GO:0010038	response to metal ion	0.0324238	0.41887	0.393096	Fas/Mmp9/Xdh/Slc30a3/Cav1/Syt9/Cybrd1/Ect2/Spag16	9		GO:1903293	phosphatase complex	0.546356	0.735321	0.681053	Ppp4r2	1		GO:1902936	phosphatidylinositol bisphosphate binding	0.325381	0.603324	0.549732	Vill/Syt9/Pirt	3
GO:0003015	heart process	0.0325273	0.41887	0.393096	Myl1/Scn10a/Cav1/Myh7/Rgs2/Cacna2d2/Kcnj5/Cxcr4	8		GO:0030672	synaptic vesicle membrane	0.555743	0.739613	0.685029	Slc30a3/Syt9	2		GO:0001848	complement binding	0.326427	0.603324	0.549732	C3ar1	1
GO:0008637	apoptotic mitochondrial changes	0.0326732	0.41887	0.393096	Fas/Mmp9/Slc35f6/Pmaip1/Cd24a	5		GO:0099056	integral component of presynaptic membrane	0.555743	0.739613	0.685029	Scn10a/Lpar2	2		GO:0004683	calmodulin-dependent protein kinase activity	0.326427	0.603324	0.549732	Mylk3	1
GO:0006595	polyamine metabolic process	0.0327894	0.41887	0.393096	Agmat/Amd2	2		GO:0099501	exocytic vesicle membrane	0.555743	0.739613	0.685029	Slc30a3/Syt9	2		GO:0005248	voltage-gated sodium channel activity	0.326427	0.603324	0.549732	Scn10a	1
GO:0009309	amine biosynthetic process	0.0327894	0.41887	0.393096	Agmat/Amd2	2		GO:0005771	multivesicular body	0.560774	0.742981	0.688147	H2-Ab1	1		GO:0016769	transferase activity, transferring nitrogenous groups	0.326427	0.603324	0.549732	Etnppl	1
GO:0031571	mitotic G1 DNA damage checkpoint	0.0327894	0.41887	0.393096	Rpl26/Sox4	2		GO:0005774	vacuolar membrane	0.562424	0.742981	0.688147	Slc35f6/Cybrd1/Atp6v1c2	3		GO:0031681	G-protein beta-subunit binding	0.326427	0.603324	0.549732	Gng4	1
GO:0033631	cell-cell adhesion mediated by integrin	0.0327894	0.41887	0.393096	Skap1/Cd24a	2		GO:0030173	integral component of Golgi membrane	0.567811	0.747339	0.692184	Pcsk4	1		GO:0035250	UDP-galactosyltransferase activity	0.326427	0.603324	0.549732	Ugt8a	1
GO:0035633	maintenance of blood-brain barrier	0.0327894	0.41887	0.393096	Bdkrb2/Mfsd2a	2		GO:0098562	cytoplasmic side of membrane	0.573454	0.752001	0.696502	Npcd/Rgs2/Gng4	3		GO:0050780	dopamine receptor binding	0.326427	0.603324	0.549732	Drd3	1
GO:0042401	cellular biogenic amine biosynthetic process	0.0327894	0.41887	0.393096	Agmat/Amd2	2		GO:0150034	distal axon	0.579212	0.75678	0.700928	Rpl26/Npcd/Slc9a6/Cxcr4/Frmd7/Scgn	6		GO:0005254	chloride channel activity	0.334965	0.603324	0.549732	Clcnka/Cftr	2
GO:0086011	membrane repolarization during action potential	0.0327894	0.41887	0.393096	Cav1/Kcnj5	2		GO:0031228	intrinsic component of Golgi membrane	0.581549	0.757071	0.701197	Pcsk4	1		GO:0030971	receptor tyrosine kinase binding	0.334965	0.603324	0.549732	Myoc/Arhgef16	2
GO:1900424	regulation of defense response to bacterium	0.0327894	0.41887	0.393096	Arg2/Nlrp10	2		GO:0030863	cortical cytoskeleton	0.587616	0.762198	0.705947	Mlph/Mobp	2		GO:0001671	ATPase activator activity	0.337432	0.603324	0.549732	Ncaph	1
GO:0006024	glycosaminoglycan biosynthetic process	0.0329179	0.418987	0.393207	Ptger4/Chst7/Chst3	3		GO:0043679	axon terminus	0.594988	0.768974	0.712222	Rpl26/Slc9a6/Scgn	3		GO:0004181	metallocarboxypeptidase activity	0.337432	0.603324	0.549732	Cpa6	1
GO:0055002	striated muscle cell development	0.0331838	0.420847	0.394952	Mylk3/Klhl40/Ldb3/Mypn/Wfikkn2/Rgs2/Cacna2d2	7		GO:0070382	exocytic vesicle	0.602425	0.771404	0.714473	Sytl1/Slc30a3/Ston1/Syt9	4		GO:0005112	Notch binding	0.337432	0.603324	0.549732	Dll4	1
GO:0007589	body fluid secretion	0.0337707	0.424695	0.398563	Xdh/Nlrp6/Alox12b/Ptger4/Cav1	5		GO:0000323	lytic vacuole	0.604937	0.771404	0.714473	Slc35f6/Slc30a3/Cybrd1/Cxcr4/Slc36a1/Rab7b/Cd1d1	7		GO:0005160	transforming growth factor beta receptor binding	0.337432	0.603324	0.549732	Lrg1	1
GO:1903844	regulation of cellular response to transforming growth factor beta stimulus	0.0337707	0.424695	0.398563	Lrg1/Fam89b/Wfikkn2/Cav1/Cd109	5		GO:0005764	lysosome	0.604937	0.771404	0.714473	Slc35f6/Slc30a3/Cybrd1/Cxcr4/Slc36a1/Rab7b/Cd1d1	7		GO:0005212	structural constituent of eye lens	0.337432	0.603324	0.549732	Crybb1	1
GO:0003007	heart morphogenesis	0.0343924	0.424695	0.398563	Col5a1/Ovol2/Myh7/Dll4/Sox4/Sfrp2/Ccdc40/Eomes/Dnah11	9		GO:0043197	dendritic spine	0.605487	0.771404	0.714473	Ptpro/Lpar1/Dock10	3		GO:0005227	calcium activated cation channel activity	0.337432	0.603324	0.549732	Kcnn3	1
GO:0060828	regulation of canonical Wnt signaling pathway	0.034703	0.424695	0.398563	Tmem88/Cav1/Sox4/Ptpro/Sfrp2/Rbms3/Col1a1/Aspm	8		GO:0098889	intrinsic component of presynaptic membrane	0.609328	0.773544	0.716455	Scn10a/Lpar2	2		GO:0009975	cyclase activity	0.337432	0.603324	0.549732	Gucy2c	1
GO:2000116	regulation of cysteine-type endopeptidase activity	0.034703	0.424695	0.398563	Ltf/S100a8/Fas/Mmp9/Xdh/Pmaip1/Sfrp2/Pawr	8		GO:0042734	presynaptic membrane	0.615805	0.774663	0.717491	Scn10a/Snph/Lpar2	3		GO:0016849	phosphorus-oxygen lyase activity	0.337432	0.603324	0.549732	Gucy2c	1
GO:0001569	branching involved in blood vessel morphogenesis	0.0348646	0.424695	0.398563	Dll4/Sfrp2/Cxcr4	3		GO:0005765	lysosomal membrane	0.617766	0.774663	0.717491	Slc35f6/Cybrd1	2		GO:0099604	ligand-gated calcium channel activity	0.337432	0.603324	0.549732	Ryr3	1
GO:0001937	negative regulation of endothelial cell proliferation	0.0348646	0.424695	0.398563	Xdh/Cav1/Dll4	3		GO:0098852	lytic vacuole membrane	0.617766	0.774663	0.717491	Slc35f6/Cybrd1	2		GO:0004867	serine-type endopeptidase inhibitor activity	0.352157	0.627434	0.5717	Wfikkn2/Col28a1/Cd109	3
GO:0097178	ruffle assembly	0.0348646	0.424695	0.398563	Eps8l1/Ston1/Cav1	3		GO:0014069	postsynaptic density	0.618865	0.774663	0.717491	Hnrnpa3/Rps18/Ptpro/Cacng4/Cacng5/Drd3	6		GO:0019199	transmembrane receptor protein kinase activity	0.358691	0.632167	0.576012	Ltk/Musk	2
GO:0090288	negative regulation of cellular response to growth factor stimulus	0.0353431	0.424695	0.398563	Xdh/Fam89b/Wfikkn2/Cav1/Sfrp2/Cd109	6		GO:0031901	early endosome membrane	0.626291	0.781227	0.723571	Slc9a6	1		GO:0015101	organic cation transmembrane transporter activity	0.358909	0.632167	0.576012	Slc25a47	1
GO:0001892	embryonic placenta development	0.0360339	0.424695	0.398563	St14/Ovol2/Pcdh12/E2f8/Eomes	5		GO:0032279	asymmetric synapse	0.630817	0.781691	0.724001	Hnrnpa3/Rps18/Ptpro/Cacng4/Cacng5/Drd3	6		GO:0017075	syntaxin-1 binding	0.358909	0.632167	0.576012	Snph	1
GO:0010927	cellular component assembly involved in morphogenesis	0.0360339	0.424695	0.398563	Mylk3/Pla2g3/Ldb3/Mypn/Ugt8a	5		GO:0014704	intercalated disc	0.63228	0.781691	0.724001	Myh1	1		GO:0005525	GTP binding	0.360127	0.632167	0.576012	Gucy2c/Rnd3/Rasd1/H1f4/Gbp6/Rab7b/Gbp2b	7
GO:0071346	cellular response to interferon-gamma	0.0360339	0.424695	0.398563	H2-Ab1/Ccl6/Gbp6/Rab7b/Gbp2b	5		GO:0030133	transport vesicle	0.633213	0.781691	0.724001	Sytl1/Slc30a3/Ston1/Car4/Syt9	5		GO:0016810	hydrolase activity, acting on carbon-nitrogen (but not peptide) bonds	0.36106	0.632167	0.576012	Afmid/Agmat/Arg2	3
GO:0003208	cardiac ventricle morphogenesis	0.0361235	0.424695	0.398563	Myh7/Dll4/Sox4/Sfrp2	4		GO:0030426	growth cone	0.652062	0.802193	0.74299	Npcd/Cxcr4/Frmd7	3		GO:0015276	ligand-gated ion channel activity	0.365505	0.633589	0.577308	Ryr3/Kcnj5/Cftr	3
GO:0008625	extrinsic apoptotic signaling pathway via death domain receptors	0.0361235	0.424695	0.398563	Fas/Sfrp2/Mal/Brca1	4		GO:0005635	nuclear envelope	0.667562	0.815898	0.755683	Retsat/Ackr2/Cmtm3/Rap1gap2/Ptger4/Bche	6		GO:0005184	neuropeptide hormone activity	0.369385	0.633589	0.577308	Cartpt	1
GO:0045930	negative regulation of mitotic cell cycle	0.0362071	0.424695	0.398563	Rpl26/Sox4/Rbl1/Kntc1/Gjc2/Brca1/Stk33/Ccnb1	8		GO:0000151	ubiquitin ligase complex	0.670703	0.815898	0.755683	Klhl40/Brca1/Bard1/Ube2c	4		GO:0019706	protein-cysteine S-palmitoyltransferase activity	0.369385	0.633589	0.577308	Zdhhc24	1
GO:0048515	spermatid differentiation	0.0362071	0.424695	0.398563	Ybx2/Pcsk4/Tbata/Pla2g3/Cfap44/Sycp3/Cftr/Spag16	8		GO:0032587	ruffle membrane	0.671611	0.815898	0.755683	Eps8l1	1		GO:0019707	protein-cysteine S-acyltransferase activity	0.369385	0.633589	0.577308	Zdhhc24	1
GO:0006525	arginine metabolic process	0.0362677	0.424695	0.398563	Agmat/Arg2	2		GO:0030427	site of polarized growth	0.673831	0.815898	0.755683	Npcd/Cxcr4/Frmd7	3		GO:0035925	mRNA 3'-UTR AU-rich region binding	0.369385	0.633589	0.577308	Rbms3	1
GO:0031935	regulation of chromatin silencing	0.0362677	0.424695	0.398563	H1f2/H1f4	2		GO:0005657	replication fork	0.676876	0.815898	0.755683	Gins2	1		GO:0140142	nucleocytoplasmic carrier activity	0.369385	0.633589	0.577308	Tnpo1	1
GO:0034138	toll-like receptor 3 signaling pathway	0.0362677	0.424695	0.398563	Cav1/Wdfy1	2		GO:0010494	cytoplasmic stress granule	0.676876	0.815898	0.755683	Pabpc5	1		GO:0032550	purine ribonucleoside binding	0.378736	0.638283	0.581585	Gucy2c/Rnd3/Rasd1/H1f4/Gbp6/Rab7b/Gbp2b	7
GO:0044783	G1 DNA damage checkpoint	0.0362677	0.424695	0.398563	Rpl26/Sox4	2		GO:0036464	cytoplasmic ribonucleoprotein granule	0.679864	0.816749	0.756472	Myh1/Pabpc5/Bard1	3		GO:0022834	ligand-gated channel activity	0.378807	0.638283	0.581585	Ryr3/Kcnj5/Cftr	3
GO:0045837	negative regulation of membrane potential	0.0362677	0.424695	0.398563	Ltf/Pmaip1	2		GO:0005793	endoplasmic reticulum-Golgi intermediate compartment	0.687155	0.822747	0.762027	Car4	1		GO:0004190	aspartic-type endopeptidase activity	0.37969	0.638283	0.581585	Asprv1	1
GO:0098719	sodium ion import across plasma membrane	0.0362677	0.424695	0.398563	Slc9a3/Slc9a6	2		GO:0001726	ruffle	0.691005	0.823247	0.76249	Eps8l1/Gas7	2		GO:0005520	insulin-like growth factor binding	0.37969	0.638283	0.581585	Htra4	1
GO:0098962	regulation of postsynaptic neurotransmitter receptor activity	0.0362677	0.424695	0.398563	Cacng4/Cacng5	2		GO:0016591	RNA polymerase II, holoenzyme	0.692171	0.823247	0.76249	Polr2k	1		GO:0017091	AU-rich element binding	0.37969	0.638283	0.581585	Rbms3	1
GO:0003205	cardiac chamber development	0.0365093	0.425975	0.399764	Ovol2/Myh7/Dll4/Sox4/Sfrp2/Cxcr4/Dnah11	7		GO:0005844	polysome	0.697108	0.826373	0.765385	Ybx2	1		GO:0022829	wide pore channel activity	0.37969	0.638283	0.581585	Gjc2	1
GO:0006576	cellular biogenic amine metabolic process	0.0368696	0.425975	0.399764	Afmid/Agmat/Amd2	3		GO:0031301	integral component of organelle membrane	0.703126	0.828735	0.767573	Mmgt2/Pcsk4/Slc30a3/Syt9/Slc37a2	5		GO:0005178	integrin binding	0.383228	0.639978	0.58313	Vwf/Col3a1/Spp1	3
GO:0001654	eye development	0.0369706	0.425975	0.399764	Mfsd2a/Col5a1/Crybb1/Tenm3/Dll4/Mfap2/Pknox1/Meis1/Aldh1a3/Col5a2/Rcn1/Prss56	12		GO:0030176	integral component of endoplasmic reticulum membrane	0.704868	0.828735	0.767573	Mmgt2/Slc37a2	2		GO:0015103	inorganic anion transmembrane transporter activity	0.383228	0.639978	0.58313	Clcnka/Slc37a2/Cftr	3
GO:0032103	positive regulation of response to external stimulus	0.0369706	0.425975	0.399764	Ighg1/S100a8/Lag3/C3ar1/Pla2g3/Ptger4/Lpar1/Adora2b/Cxcr4/Cd24a/Nlrp10/Prss56	12		GO:0099572	postsynaptic specialization	0.706045	0.828735	0.767573	Hnrnpa3/Rps18/Ptpro/Cacng4/Cacng5/Drd3	6		GO:0032549	ribonucleoside binding	0.386726	0.640432	0.583543	Gucy2c/Rnd3/Rasd1/H1f4/Gbp6/Rab7b/Gbp2b	7
GO:0090287	regulation of cellular response to growth factor stimulus	0.0371433	0.425975	0.399764	Lrg1/Xdh/Fam89b/Wfikkn2/Cav1/Slc9a6/Sfrp2/Hhip/Cd109	9		GO:0060076	excitatory synapse	0.711448	0.832322	0.770895	Cbln1	1		GO:0033293	monocarboxylic acid binding	0.387898	0.640432	0.583543	S100a8/Fabp7	2
GO:0002821	positive regulation of adaptive immune response	0.0373003	0.425975	0.399764	Ighg1/H2-Ab1/Skap1/Cd24a/Cd1d1/Nlrp10	6		GO:0008076	voltage-gated potassium channel complex	0.716076	0.832322	0.770895	Kcnj5	1		GO:0001883	purine nucleoside binding	0.38939	0.640432	0.583543	Gucy2c/Rnd3/Rasd1/H1f4/Gbp6/Rab7b/Gbp2b	7
GO:0030217	T cell differentiation	0.0378539	0.425975	0.399764	Lag3/Fas/Ptger4/Dll4/Sox4/Pknox1/Cd1d1/Eomes/Myb	9		GO:0015935	small ribosomal subunit	0.716076	0.832322	0.770895	Rps18	1		GO:0001530	lipopolysaccharide binding	0.389828	0.640432	0.583543	Ltf	1
GO:0006816	calcium ion transport	0.0381136	0.425975	0.399764	Cav1/Cacng4/Cacna2d2/Ryr3/Cacng5/Pawr/Trpc7/Gjc2/Plp1/Cxcr4/Drd3/Myb	12		GO:0005746	mitochondrial respirasome	0.72063	0.834904	0.773287	Cox7b	1		GO:0070001	aspartic-type peptidase activity	0.389828	0.640432	0.583543	Asprv1	1
GO:0072330	monocarboxylic acid biosynthetic process	0.0382516	0.425975	0.399764	Pla2g3/Alox12b/Brca1/Aldh1a3/Plp1/Cyp39a1/Abhd1	7		GO:0001750	photoreceptor outer segment	0.725111	0.836368	0.774643	Prcd	1		GO:0005253	anion channel activity	0.393671	0.644264	0.587035	Clcnka/Cftr	2
GO:0007292	female gamete generation	0.0383043	0.425975	0.399764	Ybx2/Paqr5/Ncaph/Sycp3/Ccnb1/Aspm	6		GO:0005925	focal adhesion	0.731041	0.836368	0.774643	Cav1/Fblim1	2		GO:0046332	SMAD binding	0.399418	0.644264	0.587035	Col3a1/Col5a2	2
GO:0097530	granulocyte migration	0.0383043	0.425975	0.399764	S100a8/C3ar1/Ptger4/Pawr/Spp1/Ccl6	6		GO:0031227	intrinsic component of endoplasmic reticulum membrane	0.731041	0.836368	0.774643	Mmgt2/Slc37a2	2		GO:0008106	alcohol dehydrogenase (NADP+) activity	0.3998	0.644264	0.587035	Aldh3a1	1
GO:0035458	cellular response to interferon-beta	0.0389325	0.425975	0.399764	Ifit3/Gbp6/Gbp2b	3		GO:0098803	respiratory chain complex	0.733859	0.836368	0.774643	Cox7b	1		GO:0008157	protein phosphatase 1 binding	0.3998	0.644264	0.587035	Pawr	1
GO:0045214	sarcomere organization	0.0389325	0.425975	0.399764	Mylk3/Ldb3/Mypn	3		GO:0031461	cullin-RING ubiquitin ligase complex	0.73727	0.836368	0.774643	Klhl40/Ube2c	2		GO:0051959	dynein light intermediate chain binding	0.3998	0.644264	0.587035	Dnah11	1
GO:0045910	negative regulation of DNA recombination	0.0389325	0.425975	0.399764	H1f2/Fancb/H1f4	3		GO:0005758	mitochondrial intermembrane space	0.738129	0.836368	0.774643	Myoc	1		GO:0098632	cell-cell adhesion mediator activity	0.3998	0.644264	0.587035	Mypn	1
GO:0050974	detection of mechanical stimulus involved in sensory perception	0.0389325	0.425975	0.399764	Phf24/Pawr/Cxcr4	3		GO:0008021	synaptic vesicle	0.738247	0.836368	0.774643	Slc30a3/Ston1/Syt9	3		GO:0033613	activating transcription factor binding	0.405141	0.650797	0.592988	Rbl1/Eomes	2
GO:0032465	regulation of cytokinesis	0.0390894	0.425975	0.399764	Kif20a/Ect2/E2f8/Drd3	4		GO:0045111	intermediate filament cytoskeleton	0.743375	0.838321	0.776451	S100a8/Ppl	2		GO:0016417	S-acyltransferase activity	0.40961	0.653825	0.595747	Zdhhc24	1
GO:0060968	regulation of gene silencing	0.0390894	0.425975	0.399764	H1f2/H3c14/H3c15/H1f4	4		GO:0044291	cell-cell contact zone	0.746464	0.838321	0.776451	Myh1	1		GO:0033612	receptor serine/threonine kinase binding	0.40961	0.653825	0.595747	Cav1	1
GO:0150063	visual system development	0.0392812	0.425975	0.399764	Mfsd2a/Col5a1/Crybb1/Tenm3/Dll4/Mfap2/Pknox1/Meis1/Aldh1a3/Col5a2/Rcn1/Prss56	12		GO:0005667	transcription regulator complex	0.746996	0.838321	0.776451	Gm29609/Sox4/Rbl1/Pknox1/Meis1/E2f8	6		GO:0001882	nucleoside binding	0.41337	0.656616	0.59829	Gucy2c/Rnd3/Rasd1/H1f4/Gbp6/Rab7b/Gbp2b	7
GO:0002687	positive regulation of leukocyte migration	0.0393255	0.425975	0.399764	C3ar1/Mmp9/Plvap/Ptger4/Pawr/Prss56	6		GO:0016607	nuclear speck	0.755033	0.844693	0.782353	Ogg1/Nsl1/Bard1/Adamts4	4		GO:0044325	ion channel binding	0.413954	0.656616	0.59829	Scn10a/Cav1/Pirt	3
GO:0030856	regulation of epithelial cell differentiation	0.0393255	0.425975	0.399764	Mmp9/Xdh/Ovol2/Cav1/Cftr/Cd109	6		GO:0031252	cell leading edge	0.759416	0.84695	0.784444	Eps8l1/Fam89b/Ston1/Gas7/Cxcr4	5		GO:0009678	pyrophosphate hydrolysis-driven proton transmembrane transporter activity	0.41926	0.658897	0.600368	Atp6v1c2	1
GO:0046578	regulation of Ras protein signal transduction	0.0393458	0.425975	0.399764	Myoc/Eps8l1/Arhgef37/Col3a1/Lpar1/Ect2/Lpar2/Arhgef16	8		GO:0005811	lipid droplet	0.762348	0.84758	0.785027	Cav1	1		GO:0016831	carboxy-lyase activity	0.41926	0.658897	0.600368	Amd2	1
GO:0044772	mitotic cell cycle phase transition	0.0398189	0.425975	0.399764	Rpl26/Sox4/Rbl1/Ccnb2/Ccna2/Gjc2/Brca1/Iqgap3/Ube2c/Ccnb1/Myb	11		GO:0034705	potassium channel complex	0.766162	0.848091	0.7855	Kcnj5	1		GO:1901681	sulfur compound binding	0.419298	0.658897	0.600368	Ltf/Sult1a1/Col5a3/Col5a1/Tnxb	5
GO:0006828	manganese ion transport	0.0398809	0.425975	0.399764	Mmgt2/Trpc7	2		GO:0030055	cell-substrate junction	0.769364	0.848091	0.7855	Cav1/Fblim1	2		GO:0019001	guanyl nucleotide binding	0.424013	0.662193	0.603371	Gucy2c/Rnd3/Rasd1/H1f4/Gbp6/Rab7b/Gbp2b	7
GO:0030889	negative regulation of B cell proliferation	0.0398809	0.425975	0.399764	Pawr/Cd24a	2		GO:0070469	respirasome	0.769915	0.848091	0.7855	Cox7b	1		GO:0032561	guanyl ribonucleotide binding	0.424013	0.662193	0.603371	Gucy2c/Rnd3/Rasd1/H1f4/Gbp6/Rab7b/Gbp2b	7
GO:0044819	mitotic G1/S transition checkpoint	0.0398809	0.425975	0.399764	Rpl26/Sox4	2		GO:0031300	intrinsic component of organelle membrane	0.774467	0.850489	0.787721	Mmgt2/Pcsk4/Slc30a3/Syt9/Slc37a2	5		GO:0048306	calcium-dependent protein binding	0.427761	0.663452	0.604518	S100a8/S100a5	2
GO:0050965	detection of temperature stimulus involved in sensory perception of pain	0.0398809	0.425975	0.399764	Pawr/Cxcr4	2		GO:0005791	rough endoplasmic reticulum	0.77724	0.850924	0.788124	Car4	1		GO:0015020	glucuronosyltransferase activity	0.428752	0.663452	0.604518	Ugt1a6a	1
GO:0080182	histone H3-K4 trimethylation	0.0398809	0.425975	0.399764	H1f2/H1f4	2		GO:0048786	presynaptic active zone	0.784334	0.855741	0.792585	Lpar2	1		GO:0030547	receptor inhibitor activity	0.428752	0.663452	0.604518	Wfikkn2	1
GO:1901028	regulation of mitochondrial outer membrane permeabilization involved in apoptotic signaling pathway	0.0398809	0.425975	0.399764	Slc35f6/Pmaip1	2		GO:0055029	nuclear DNA-directed RNA polymerase complex	0.787795	0.855741	0.792585	Polr2k	1		GO:0005546	phosphatidylinositol-4,5-bisphosphate binding	0.433345	0.663694	0.604739	Vill/Syt9	2
GO:0048872	homeostasis of number of cells	0.0398934	0.425975	0.399764	Fas/Cd7/Pmaip1/Adgrf4/Ccnb2/Pknox1/Chst3/Dock10/Cd24a/Myb	10		GO:0000428	DNA-directed RNA polymerase complex	0.791202	0.855741	0.792585	Polr2k	1		GO:0008094	DNA-dependent ATPase activity	0.433345	0.663694	0.604739	Chtf8/Gins2	2
GO:0043525	positive regulation of neuron apoptotic process	0.040623	0.426883	0.400616	Fas/Pmaip1/Pawr/Musk	4		GO:0034451	centriolar satellite	0.791202	0.855741	0.792585	Cenpu	1		GO:0008194	UDP-glycosyltransferase activity	0.435604	0.663694	0.604739	Ugt1a6a/Galnt13/Ugt8a	3
GO:0021782	glial cell development	0.0408347	0.426883	0.400616	Myoc/S100a8/Sox4/Tspan2/Plp1	5		GO:0030880	RNA polymerase complex	0.801097	0.863833	0.800081	Polr2k	1		GO:0004033	aldo-keto reductase (NADP) activity	0.43809	0.663694	0.604739	Aldh3a1	1
GO:0030317	flagellated sperm motility	0.0408347	0.426883	0.400616	Pla2g3/Ccdc40/Cfap44/Dnah11/Spag16	5		GO:0031234	extrinsic component of cytoplasmic side of plasma membrane	0.813566	0.87307	0.808635	Gng4	1		GO:0008536	Ran GTPase binding	0.43809	0.663694	0.604739	Tnpo1	1
GO:2000177	regulation of neural precursor cell proliferation	0.0408347	0.426883	0.400616	Rassf10/Dll4/Gjc2/Cd24a/Aspm	5		GO:0030135	coated vesicle	0.81454	0.87307	0.808635	Vwf/Ston1	2		GO:0045505	dynein intermediate chain binding	0.43809	0.663694	0.604739	Dnah11	1
GO:0032147	activation of protein kinase activity	0.0409813	0.426883	0.400616	Map3k21/Map3k15/Tpx2/Lpar1/Iqgap3/Ect2/Lpar2/Cartpt	8		GO:0005681	spliceosomal complex	0.823441	0.874753	0.810195	Hnrnpa3/Rbm3	2		GO:1901567	fatty acid derivative binding	0.43809	0.663694	0.604739	S100a8	1
GO:0071103	DNA conformation change	0.0409813	0.426883	0.400616	H1f2/H3c14/Ncaph/H4c9/H3c15/H1f4/Sycp3/Ccnb1	8		GO:0019867	outer membrane	0.823441	0.874753	0.810195	Myoc/Retsat	2		GO:0003823	antigen binding	0.441631	0.665652	0.606523	Ighg1/H2-Ab1/Mfap4/Cd1d1	4
GO:1902622	regulation of neutrophil migration	0.0410529	0.426883	0.400616	C3ar1/Ptger4/Pawr	3		GO:0031968	organelle outer membrane	0.823441	0.874753	0.810195	Myoc/Retsat	2		GO:0051213	dioxygenase activity	0.444426	0.665652	0.606523	Alox12b/Hpdl	2
GO:0051250	negative regulation of lymphocyte activation	0.0414193	0.426883	0.400616	Lag3/Fas/H2-Ab1/Arg2/Pawr/Cd24a	6		GO:0045335	phagocytic vesicle	0.833541	0.882863	0.817706	Rab7b	1		GO:0003899	DNA-directed 5'-3' RNA polymerase activity	0.447276	0.665652	0.606523	Polr2k	1
GO:0055067	monovalent inorganic cation homeostasis	0.0414193	0.426883	0.400616	Slc9a3/Ptger4/Car4/Slc9a6/Cftr/Drd3	6		GO:0098685	Schaffer collateral - CA1 synapse	0.838846	0.88499	0.819676	Adora2b	1		GO:0008378	galactosyltransferase activity	0.447276	0.665652	0.606523	Ugt8a	1
GO:1901988	negative regulation of cell cycle phase transition	0.0414193	0.426883	0.400616	Rpl26/Sox4/Rbl1/Gjc2/Brca1/Ccnb1	6		GO:0005743	mitochondrial inner membrane	0.840493	0.88499	0.819676	Myoc/Ugt1a6a/Slc25a47/Slc25a51/Cox7b	5		GO:0015175	neutral amino acid transmembrane transporter activity	0.447276	0.665652	0.606523	Slc36a1	1
GO:0048880	sensory system development	0.0416916	0.426883	0.400616	Mfsd2a/Col5a1/Crybb1/Tenm3/Dll4/Mfap2/Pknox1/Meis1/Aldh1a3/Col5a2/Rcn1/Prss56	12		GO:0097733	photoreceptor cell cilium	0.846488	0.888689	0.823102	Prcd	1		GO:0042287	MHC protein binding	0.447276	0.665652	0.606523	Lag3	1
GO:0006310	DNA recombination	0.0423126	0.426883	0.400616	Fign/Ppp4r2/H1f2/Fancb/Brca1/Fignl1/H1f4/Sycp3/Gins2	9		GO:0097731	9+0 non-motile cilium	0.862944	0.903316	0.836649	Prcd	1		GO:0003727	single-stranded RNA binding	0.449922	0.667626	0.608321	Rbms3/Pabpc5	2
GO:0090257	regulation of muscle system process	0.0426615	0.426883	0.400616	Scn10a/Ptger4/Cav1/Arg2/Myh7/Rgs2/Pawr/Adora2b	8		GO:0005882	intermediate filament	0.875641	0.913934	0.846484	Ppl	1		GO:0004497	monooxygenase activity	0.452707	0.669257	0.609808	Cyp4f15/Fmo2/Cyp39a1	3
GO:0044843	cell cycle G1/S phase transition	0.0428435	0.426883	0.400616	Rpl26/Sox4/Rbl1/Ccna2/Gjc2/Iqgap3/Myb	7		GO:0005923	bicellular tight junction	0.890764	0.923417	0.855267	Ect2	1		GO:0031490	chromatin DNA binding	0.455386	0.669257	0.609808	H1f2/H1f4	2
GO:0006874	cellular calcium ion homeostasis	0.0429881	0.426883	0.400616	C3ar1/Ackr2/Bdkrb2/Ptger4/Cav1/Ryr3/Pawr/Trpc7/Lpar1/Cxcr4/Cd24a/Scgn/Drd3	13		GO:0042571	immunoglobulin complex, circulating	0.890764	0.923417	0.855267	Ighg1	1		GO:0033218	amide binding	0.455795	0.669257	0.609808	Gpr150/Nlrp6/Gucy2c/H2-Ab1/Tnpo1/Vipr2/Cd1d1	7
GO:0006692	prostanoid metabolic process	0.0432305	0.426883	0.400616	Pla2g3/Cyp4f15/Hpgd	3		GO:0019866	organelle inner membrane	0.893822	0.923417	0.855267	Myoc/Ugt1a6a/Slc25a47/Slc25a51/Cox7b	5		GO:0016799	hydrolase activity, hydrolyzing N-glycosyl compounds	0.456312	0.669257	0.609808	Ogg1	1
GO:0006693	prostaglandin metabolic process	0.0432305	0.426883	0.400616	Pla2g3/Cyp4f15/Hpgd	3		GO:0043204	perikaryon	0.89595	0.923417	0.855267	Gjc2	1		GO:0005539	glycosaminoglycan binding	0.459622	0.67063	0.611059	Ltf/Col5a3/Col5a1/Tnxb	4
GO:0007157	heterophilic cell-cell adhesion via plasma membrane cell adhesion molecules	0.0432305	0.426883	0.400616	Tenm3/Cbln1/Cd24a	3		GO:0019814	immunoglobulin complex	0.897623	0.923417	0.855267	Ighg1	1		GO:0015662	ion transmembrane transporter activity, phosphorylative mechanism	0.4652	0.67063	0.611059	Atp6v1c2	1
GO:0032941	secretion by tissue	0.0432305	0.426883	0.400616	Nlrp6/Alox12b/Ptger4	3		GO:0070160	tight junction	0.905596	0.928949	0.860391	Ect2	1		GO:0019205	nucleobase-containing compound kinase activity	0.4652	0.67063	0.611059	N4bp2	1
GO:0090342	regulation of cell aging	0.0432305	0.426883	0.400616	Arg2/Rbl1/Pawr	3		GO:0031256	leading edge membrane	0.911526	0.93236	0.863551	Eps8l1	1		GO:0034062	5'-3' RNA polymerase activity	0.4652	0.67063	0.611059	Polr2k	1
GO:1902041	regulation of extrinsic apoptotic signaling pathway via death domain receptors	0.0432305	0.426883	0.400616	Sfrp2/Mal/Brca1	3		GO:0043296	apical junction complex	0.922294	0.937874	0.868657	Ect2	1		GO:0097747	RNA polymerase activity	0.4652	0.67063	0.611059	Polr2k	1
GO:0010950	positive regulation of endopeptidase activity	0.0435822	0.426883	0.400616	S100a8/Fas/Xdh/Pmaip1/Sfrp2/Pawr	6		GO:0090575	RNA polymerase II transcription regulator complex	0.923545	0.937874	0.868657	E2f8	1		GO:1901682	sulfur compound transmembrane transporter activity	0.4652	0.67063	0.611059	Slc36a1	1
GO:0002863	positive regulation of inflammatory response to antigenic stimulus	0.0436239	0.426883	0.400616	Ighg1/Cd24a	2		GO:0097730	non-motile cilium	0.924775	0.937874	0.868657	Prcd	1		GO:0015294	solute:cation symporter activity	0.47159	0.675537	0.61553	Mfsd2a/Slc36a1	2
GO:0007190	activation of adenylate cyclase activity	0.0436239	0.426883	0.400616	Tshr/Vipr2	2		GO:0036064	ciliary basal body	0.931755	0.942207	0.87267	Tbata	1		GO:0015932	nucleobase-containing compound transmembrane transporter activity	0.473944	0.675537	0.61553	Hnrnpa3	1
GO:0033605	positive regulation of catecholamine secretion	0.0436239	0.426883	0.400616	Adora2b/Cartpt	2		GO:0005759	mitochondrial matrix	0.934311	0.942207	0.87267	Brca1/Ccnb1	2		GO:0016409	palmitoyltransferase activity	0.473944	0.675537	0.61553	Zdhhc24	1
GO:0033630	positive regulation of cell adhesion mediated by integrin	0.0436239	0.426883	0.400616	Skap1/Cd24a	2		GO:0030027	lamellipodium	0.937075	0.942339	0.872793	Fam89b	1		GO:0035255	ionotropic glutamate receptor binding	0.473944	0.675537	0.61553	Cacng4	1
GO:0042759	long-chain fatty acid biosynthetic process	0.0436239	0.426883	0.400616	Alox12b/Plp1	2		GO:0005741	mitochondrial outer membrane	0.941032	0.943668	0.874023	Myoc	1		GO:0003735	structural constituent of ribosome	0.47795	0.675785	0.615755	Rpl26/Rpl21/Rps18	3
GO:0045475	locomotor rhythm	0.0436239	0.426883	0.400616	Ciart/Ankfn1	2		GO:0010008	endosome membrane	0.974678	0.974678	0.902745	Slc9a6	1		GO:0004180	carboxypeptidase activity	0.482545	0.675785	0.615755	Cpa6	1
GO:0050650	chondroitin sulfate proteoglycan biosynthetic process	0.0436239	0.426883	0.400616	Chst7/Chst3	2										GO:0008188	neuropeptide receptor activity	0.482545	0.675785	0.615755	Gpr139	1
GO:0051481	negative regulation of cytosolic calcium ion concentration	0.0436239	0.426883	0.400616	Ryr3/Drd3	2										GO:0043014	alpha-tubulin binding	0.482545	0.675785	0.615755	1110017D15Rik	1
GO:0007187	G protein-coupled receptor signaling pathway, coupled to cyclic nucleotide second messenger	0.0443866	0.433139	0.406488	Ptger4/Rgs2/Tshr/Lpar1/Adora2b/Vipr2/Lpar2/Drd3	8										GO:0043531	ADP binding	0.482545	0.675785	0.615755	H1f4	1
GO:0072329	monocarboxylic acid catabolic process	0.0446778	0.433572	0.406894	Cyp4f15/Mfsd2a/Hpgd/Cyp39a1/Abhd1	5										GO:0060590	ATPase regulator activity	0.482545	0.675785	0.615755	Ncaph	1
GO:0097722	sperm motility	0.0446778	0.433572	0.406894	Pla2g3/Ccdc40/Cfap44/Dnah11/Spag16	5										GO:0046943	carboxylic acid transmembrane transporter activity	0.486245	0.675785	0.615755	Mfsd2a/Slc36a1/Ceacam2	3
GO:0030166	proteoglycan biosynthetic process	0.0454648	0.438785	0.411786	Chst7/Hs3st5/Chst3	3										GO:0099094	ligand-gated cation channel activity	0.487501	0.675785	0.615755	Ryr3/Kcnj5	2
GO:0032309	icosanoid secretion	0.0454648	0.438785	0.411786	Pla2g3/Bdkrb2/Drd3	3										GO:0005342	organic acid transmembrane transporter activity	0.490368	0.675785	0.615755	Mfsd2a/Slc36a1/Ceacam2	3
GO:0007018	microtubule-based movement	0.0458243	0.439175	0.412152	Tekt4/Pla2g3/Kif15/Ccdc40/Kif19a/Kif20a/Kif24/Cfap44/Dnah11/Wdr63/Spag16	11										GO:0005109	frizzled binding	0.491006	0.675785	0.615755	Myoc	1
GO:0031109	microtubule polymerization or depolymerization	0.0460053	0.439175	0.412152	Cav1/Kif19a/Kif24/Tpx2/Ckap2	5										GO:0005246	calcium channel regulator activity	0.491006	0.675785	0.615755	Cacng4	1
GO:0050868	negative regulation of T cell activation	0.0460053	0.439175	0.412152	Lag3/H2-Ab1/Arg2/Pawr/Cd24a	5										GO:0098631	cell adhesion mediator activity	0.491006	0.675785	0.615755	Mypn	1
GO:0090101	negative regulation of transmembrane receptor protein serine/threonine kinase signaling pathway	0.0460053	0.439175	0.412152	Fam89b/Wfikkn2/Cav1/Sfrp2/Cd109	5										GO:0030674	protein-macromolecule adaptor activity	0.49148	0.675785	0.615755	Mlph/Ston1/Cav1/Ppp4r2	4
GO:0001649	osteoblast differentiation	0.0467635	0.440207	0.413121	Ltf/Myoc/Ptger4/Sfrp2/Col1a1/Spp1/Fignl1	7										GO:0003729	mRNA binding	0.49508	0.677373	0.617203	Hnrnpa3/Rpl26/Ybx2/Rbms3/Pabpc5/Igf2bp2	6
GO:0055001	muscle cell development	0.0467635	0.440207	0.413121	Mylk3/Klhl40/Ldb3/Mypn/Wfikkn2/Rgs2/Cacna2d2	7										GO:0015108	chloride transmembrane transporter activity	0.497941	0.677373	0.617203	Clcnka/Cftr	2
GO:0015850	organic hydroxy compound transport	0.0470594	0.440207	0.413121	Abcc3/Cav1/Syt9/Spp1/Adora2b/Cftr/Cartpt/Drd3	8										GO:0017137	Rab GTPase binding	0.498566	0.677373	0.617203	Sytl1/Mlph/Mobp	3
GO:0051937	catecholamine transport	0.0470949	0.440207	0.413121	Syt9/Adora2b/Cartpt/Drd3	4										GO:0005547	phosphatidylinositol-3,4,5-trisphosphate binding	0.499328	0.677373	0.617203	Pirt	1
GO:0071214	cellular response to abiotic stimulus	0.0471125	0.440207	0.413121	Rpl26/Bdkrb2/Ptger4/Cav1/Sfrp2/Col1a1/Mfap4/Fignl1/Ect2	9										GO:0022839	ion gated channel activity	0.499328	0.677373	0.617203	Kcnn3	1
GO:0104004	cellular response to environmental stimulus	0.0471125	0.440207	0.413121	Rpl26/Bdkrb2/Ptger4/Cav1/Sfrp2/Col1a1/Mfap4/Fignl1/Ect2	9										GO:0005272	sodium channel activity	0.507515	0.686521	0.625538	Scn10a	1
GO:0010721	negative regulation of cell development	0.0472385	0.440207	0.413121	Fas/Rap1gap2/Cav1/Rgs2/Col3a1/Meis1/Lpar1/Cd24a/Cftr/Drd3/Aspm	11										GO:0046982	protein heterodimerization activity	0.513508	0.686521	0.625538	Ugt1a6a/Bdkrb2/Cav1/Tenm3/Bard1	5
GO:0048565	digestive tract development	0.047356	0.440207	0.413121	Ovol2/Sfrp2/Ccdc40/Col3a1/Myb	5										GO:0005048	signal sequence binding	0.515569	0.686521	0.625538	Tnpo1	1
GO:0051261	protein depolymerization	0.047356	0.440207	0.413121	Vill/Kif19a/Kif24/Tpx2/Ckap2	5										GO:0008009	chemokine activity	0.515569	0.686521	0.625538	Ccl6	1
GO:0006144	purine nucleobase metabolic process	0.0474917	0.440207	0.413121	Xdh/Aox4	2										GO:0008391	arachidonic acid monooxygenase activity	0.515569	0.686521	0.625538	Cyp4f15	1
GO:1990776	response to angiotensin	0.0474917	0.440207	0.413121	Cav1/Adora2b	2										GO:0042169	SH2 domain binding	0.515569	0.686521	0.625538	Skap1	1
GO:0097193	intrinsic apoptotic signaling pathway	0.0479462	0.44325	0.415977	Rpl26/S100a8/Mmp9/Pmaip1/Bdkrb2/Cav1/Brca1/Fignl1/Il20ra	9										GO:0048487	beta-tubulin binding	0.515569	0.686521	0.625538	Rgs2	1
GO:0044782	cilium organization	0.0494686	0.456124	0.428058	Tekt4/Pla2g3/Ccdc40/Kif19a/Cep126/Kif24/Cfap44/Dnajb13/Wdr63/Spag16	10										GO:0008376	acetylgalactosaminyltransferase activity	0.523491	0.69342	0.631824	Galnt13	1
GO:0002888	positive regulation of myeloid leukocyte mediated immunity	0.0501013	0.460749	0.432398	Ighg1/Pla2g3/Adora2b	3										GO:0061631	ubiquitin conjugating enzyme activity	0.523491	0.69342	0.631824	Ube2c	1
GO:0098739	import across plasma membrane	0.0504897	0.462534	0.434074	Slc9a3/Slc9a6/Rgs2/Pawr/Kcnj5/Slc36a1	6										GO:0005044	scavenger receptor activity	0.531284	0.698259	0.636234	Ackr2	1
GO:0098742	cell-cell adhesion via plasma-membrane adhesion molecules	0.0509058	0.462534	0.434074	Mypn/Tenm3/Dsc3/Pcdh19/Cbln1/Cd24a/Pcdh12	7										GO:0042605	peptide antigen binding	0.531284	0.698259	0.636234	H2-Ab1	1
GO:0046394	carboxylic acid biosynthetic process	0.0513788	0.462534	0.434074	Pla2g3/Alox12b/Mri1/Ptger4/Brca1/Aldh1a3/Plp1/Cyp39a1/Abhd1	9										GO:1901618	organic hydroxy compound transmembrane transporter activity	0.531284	0.698259	0.636234	Ceacam2	1
GO:0002827	positive regulation of T-helper 1 type immune response	0.0514793	0.462534	0.434074	H2-Ab1/Nlrp10	2										GO:0005548	phospholipid transporter activity	0.53895	0.704674	0.642078	Mfsd2a	1
GO:0043501	skeletal muscle adaptation	0.0514793	0.462534	0.434074	Myoc/Myh7	2										GO:0070888	E-box binding	0.53895	0.704674	0.642078	Ciart	1
GO:0050961	detection of temperature stimulus involved in sensory perception	0.0514793	0.462534	0.434074	Pawr/Cxcr4	2										GO:0030331	estrogen receptor binding	0.546491	0.707223	0.644402	Srarp	1
GO:0051969	regulation of transmission of nerve impulse	0.0514793	0.462534	0.434074	Pawr/Cartpt	2										GO:0050661	NADP binding	0.546491	0.707223	0.644402	Fmo2	1
GO:0070734	histone H3-K27 methylation	0.0514793	0.462534	0.434074	H1f2/H1f4	2										GO:0051879	Hsp90 protein binding	0.546491	0.707223	0.644402	Cd24a	1
GO:2000181	negative regulation of blood vessel morphogenesis	0.0515484	0.462534	0.434074	Ngp/Xdh/Ptger4/Dll4/Hhip	5										GO:0061650	ubiquitin-like protein conjugating enzyme activity	0.546491	0.707223	0.644402	Ube2c	1
GO:0042552	myelination	0.0517025	0.462534	0.434074	Myoc/Mal/Tspan2/Plp1/Ugt8a/Cxcr4	6										GO:0019903	protein phosphatase binding	0.550143	0.710133	0.647053	Pawr/Skap1/Ceacam2	3
GO:0090068	positive regulation of cell cycle process	0.0517438	0.462534	0.434074	Rpl26/Sox4/Brca1/Ect2/E2f8/Ube2c/Ccnb1/Drd3	8										GO:0016830	carbon-carbon lyase activity	0.561205	0.718911	0.655051	Amd2	1
GO:0016053	organic acid biosynthetic process	0.0522615	0.463421	0.434907	Pla2g3/Alox12b/Mri1/Ptger4/Brca1/Aldh1a3/Plp1/Cyp39a1/Abhd1	9										GO:0016860	intramolecular oxidoreductase activity	0.561205	0.718911	0.655051	Mri1	1
GO:0050672	negative regulation of lymphocyte proliferation	0.0523023	0.463421	0.434907	H2-Ab1/Arg2/Pawr/Cd24a	4										GO:0030544	Hsp70 protein binding	0.561205	0.718911	0.655051	Cd24a	1
GO:1904063	negative regulation of cation transmembrane transport	0.0523023	0.463421	0.434907	Mmp9/Cav1/Rgs2/Drd3	4										GO:0008235	metalloexopeptidase activity	0.568383	0.726267	0.661754	Cpa6	1
GO:0032720	negative regulation of tumor necrosis factor production	0.0525026	0.463421	0.434907	Ptger4/Arg2/Cd24a	3										GO:0001664	G protein-coupled receptor binding	0.572701	0.729761	0.664937	Rtp1/Myoc/Bdkrb2/Ccl6/Drd3	5
GO:0061383	trabecula morphogenesis	0.0525026	0.463421	0.434907	Ovol2/Dll4/Col1a1	3										GO:0019829	ATPase-coupled cation transmembrane transporter activity	0.575444	0.729761	0.664937	Atp6v1c2	1
GO:0090090	negative regulation of canonical Wnt signaling pathway	0.0529926	0.466574	0.437865	Tmem88/Cav1/Ptpro/Sfrp2/Rbms3	5										GO:0030170	pyridoxal phosphate binding	0.575444	0.729761	0.664937	Etnppl	1
GO:0055074	calcium ion homeostasis	0.0539276	0.473619	0.444477	C3ar1/Ackr2/Bdkrb2/Ptger4/Cav1/Ryr3/Pawr/Trpc7/Lpar1/Cxcr4/Cd24a/Scgn/Drd3	13										GO:0004674	protein serine/threonine kinase activity	0.577658	0.730411	0.665529	Mylk3/Map3k21/Stk32b/Map3k15/Stk33/Rps6ka6/Sgk2	7
GO:0032945	negative regulation of mononuclear cell proliferation	0.0541051	0.473993	0.444828	H2-Ab1/Arg2/Pawr/Cd24a	4										GO:0140097	catalytic activity, acting on DNA	0.580287	0.730411	0.665529	Ogg1/Chtf8/Gins2	3
GO:0019932	second-messenger-mediated signaling	0.0545552	0.475084	0.445852	Ackr2/Ptger4/Pde7b/Rasd1/Rgs2/Tshr/Lpar1/Adora2b/Cxcr4/Cd24a/Lpar2/Drd3	12										GO:1901981	phosphatidylinositol phosphate binding	0.580287	0.730411	0.665529	Vill/Syt9/Pirt	3
GO:1903556	negative regulation of tumor necrosis factor superfamily cytokine production	0.0549585	0.475084	0.445852	Ptger4/Arg2/Cd24a	3										GO:0070279	vitamin B6 binding	0.582389	0.731238	0.666283	Etnppl	1
GO:0007265	Ras protein signal transduction	0.0552132	0.475084	0.445852	Myoc/Eps8l1/Arhgef37/Col3a1/Lpar1/Iqgap3/Srgap1/Ect2/Lpar2/Arhgef16	10										GO:0005267	potassium channel activity	0.585554	0.733392	0.668246	Kcnn3/Kcnj5	2
GO:0042098	T cell proliferation	0.0552729	0.475084	0.445852	Zbtb32/H2-Ab1/Arg2/Pawr/Cxcr4/Cd24a/Cd1d1	7										GO:0008144	drug binding	0.594563	0.742726	0.67675	Cxcr4/Drd3	2
GO:0007272	ensheathment of neurons	0.0554471	0.475084	0.445852	Myoc/Mal/Tspan2/Plp1/Ugt8a/Cxcr4	6										GO:0042625	ATPase-coupled ion transmembrane transporter activity	0.595942	0.742726	0.67675	Atp6v1c2	1
GO:0008366	axon ensheathment	0.0554471	0.475084	0.445852	Myoc/Mal/Tspan2/Plp1/Ugt8a/Cxcr4	6										GO:0048020	CCR chemokine receptor binding	0.602553	0.74912	0.682577	Ccl6	1
GO:0002523	leukocyte migration involved in inflammatory response	0.055582	0.475084	0.445852	S100a8/Cd24a	2										GO:0016627	oxidoreductase activity, acting on the CH-CH group of donors	0.609056	0.755349	0.688252	Retsat	1
GO:0033008	positive regulation of mast cell activation involved in immune response	0.055582	0.475084	0.445852	Pla2g3/Adora2b	2										GO:0044389	ubiquitin-like protein ligase binding	0.611821	0.756923	0.689687	H2-Ab1/Brca1/Cxcr4/Ube2c/Ccnb1	5
GO:0035455	response to interferon-alpha	0.055582	0.475084	0.445852	Ifit3/Ifit2	2										GO:0001221	transcription cofactor binding	0.621746	0.767325	0.699165	Fam89b	1
GO:0043306	positive regulation of mast cell degranulation	0.055582	0.475084	0.445852	Pla2g3/Adora2b	2										GO:0017124	SH3 domain binding	0.624937	0.769344	0.701004	Espn/Mypn	2
GO:0032412	regulation of ion transmembrane transporter activity	0.0567188	0.481389	0.451769	Cnih3/Mmp9/Cav1/Cacng4/Cacng5/Pirt/Cftr/Drd3	8										GO:0004713	protein tyrosine kinase activity	0.62913	0.769344	0.701004	Ltk/Musk	2
GO:0010952	positive regulation of peptidase activity	0.0567307	0.481389	0.451769	S100a8/Fas/Xdh/Pmaip1/Sfrp2/Pawr	6										GO:0016758	transferase activity, transferring hexosyl groups	0.63326	0.769344	0.701004	Ugt1a6a/Galnt13/Ugt8a	3
GO:0051494	negative regulation of cytoskeleton organization	0.0567307	0.481389	0.451769	Vill/Myoc/Espn/Tpx2/Frmd7/Ckap2	6										GO:0035091	phosphatidylinositol binding	0.633641	0.769344	0.701004	Vill/Syt9/Wdfy1/Pirt	4
GO:0031529	ruffle organization	0.0574685	0.483697	0.453934	Eps8l1/Ston1/Cav1	3										GO:0005507	copper ion binding	0.634025	0.769344	0.701004	S100a5	1
GO:0086001	cardiac muscle cell action potential	0.0574685	0.483697	0.453934	Scn10a/Cav1/Kcnj5	3										GO:0015179	L-amino acid transmembrane transporter activity	0.634025	0.769344	0.701004	Slc36a1	1
GO:0009314	response to radiation	0.0579754	0.483697	0.453934	Rpl26/Pmaip1/Ogg1/Ap1s2/Sfrp2/Col3a1/Brca1/Mfap4/Fignl1/Ect2/Drd3	11										GO:0050840	extracellular matrix binding	0.634025	0.769344	0.701004	Spp1	1
GO:0050878	regulation of body fluid levels	0.0586856	0.483697	0.453934	Clcnka/Vwf/Xdh/Nlrp6/Alox12b/Ptger4/Cav1/Ptpro/Cftr/Prss56	10										GO:0030145	manganese ion binding	0.640014	0.772905	0.704249	Arg2	1
GO:0001894	tissue homeostasis	0.0587911	0.483697	0.453934	Oscar/Cd7/Bdkrb2/Mfsd2a/Ptger4/Spp1/Cartpt/Il20ra	8										GO:0070063	RNA polymerase binding	0.640014	0.772905	0.704249	Brca1	1
GO:0051304	chromosome separation	0.0597131	0.483697	0.453934	Ncaph/Sycp3/Ube2c/Ccnb1	4										GO:0001786	phosphatidylserine binding	0.657403	0.792014	0.72166	Syt9	1
GO:0003094	glomerular filtration	0.0597951	0.483697	0.453934	Adgrf4/Ptpro	2										GO:0005319	lipid transporter activity	0.661364	0.794894	0.724284	Mfsd2a/Ceacam2	2
GO:0006706	steroid catabolic process	0.0597951	0.483697	0.453934	Spp1/Cyp39a1	2										GO:0035254	glutamate receptor binding	0.668527	0.801598	0.730393	Cacng4	1
GO:0010165	response to X-ray	0.0597951	0.483697	0.453934	Pmaip1/Sfrp2	2										GO:0015293	symporter activity	0.676621	0.804968	0.733463	Mfsd2a/Slc36a1	2
GO:0035813	regulation of renal sodium excretion	0.0597951	0.483697	0.453934	Ptger4/Drd3	2										GO:0016616	oxidoreductase activity, acting on the CH-OH group of donors, NAD or NADP as acceptor	0.676621	0.804968	0.733463	Hpgd/Aldh3a1	2
GO:0060004	reflex	0.0597951	0.483697	0.453934	Aldh1a3/Drd3	2										GO:0016705	oxidoreductase activity, acting on paired donors, with incorporation or reduction of molecular oxygen	0.67836	0.804968	0.733463	Cyp4f15/Fmo2/Cyp39a1	3
GO:0086019	cell-cell signaling involved in cardiac conduction	0.0597951	0.483697	0.453934	Scn10a/Kcnj5	2										GO:0045296	cadherin binding	0.679291	0.804968	0.733463	Ptpro	1
GO:0097164	ammonium ion metabolic process	0.0597951	0.483697	0.453934	Enpp6/Bche	2										GO:0098960	postsynaptic neurotransmitter receptor activity	0.679291	0.804968	0.733463	Drd3	1
GO:1901798	positive regulation of signal transduction by p53 class mediator	0.0597951	0.483697	0.453934	Rpl26/Pmaip1	2										GO:0016597	amino acid binding	0.684541	0.807408	0.735687	Castor1	1
GO:0031668	cellular response to extracellular stimulus	0.0598669	0.483697	0.453934	Myh13/Fas/Mmp9/Mfsd2a/Sfrp2/Adora2b/Cartpt	7										GO:1990841	promoter-specific chromatin binding	0.684541	0.807408	0.735687	Rbl1	1
GO:0048639	positive regulation of developmental growth	0.0598669	0.483697	0.453934	Ptger4/Cacna2d2/Gpr21/Tshr/Musk/Cxcr4/Ccnb1	7										GO:0043021	ribonucleoprotein complex binding	0.691314	0.8135	0.741238	Ybx2/Rbm3	2
GO:0006023	aminoglycan biosynthetic process	0.0600318	0.483697	0.453934	Ptger4/Chst7/Chst3	3										GO:0019843	rRNA binding	0.694787	0.814381	0.74204	Rps18	1
GO:0017145	stem cell division	0.0600318	0.483697	0.453934	Sfrp2/Aspm/Myb	3										GO:0042578	phosphoric ester hydrolase activity	0.695282	0.814381	0.74204	Pde4c/Enpp6/Pde7b/Ptpro/Car3	5
GO:0030219	megakaryocyte differentiation	0.0600318	0.483697	0.453934	Meis1/H4c9/Rab7b	3										GO:0015370	solute:sodium symporter activity	0.699784	0.817762	0.745121	Mfsd2a	1
GO:0071715	icosanoid transport	0.0600318	0.483697	0.453934	Pla2g3/Bdkrb2/Drd3	3										GO:0019888	protein phosphatase regulator activity	0.7047	0.817825	0.745178	Ppp4r2	1
GO:1900449	regulation of glutamate receptor signaling pathway	0.0600318	0.483697	0.453934	Cnih3/Cacng4/Cacng5	3										GO:0004386	helicase activity	0.705454	0.817825	0.745178	Chtf8/Gins2	2
GO:1901571	fatty acid derivative transport	0.0600318	0.483697	0.453934	Pla2g3/Bdkrb2/Drd3	3										GO:0019902	phosphatase binding	0.707982	0.817825	0.745178	Pawr/Skap1/Ceacam2	3
GO:0060271	cilium assembly	0.0616369	0.494456	0.464031	Tekt4/Pla2g3/Ccdc40/Cep126/Kif24/Cfap44/Dnajb13/Wdr63/Spag16	9										GO:0016614	oxidoreductase activity, acting on CH-OH group of donors	0.708904	0.817825	0.745178	Hpgd/Aldh3a1	2
GO:0007215	glutamate receptor signaling pathway	0.0616486	0.494456	0.464031	Cnih3/Cacng4/Cacng5/Plp1	4										GO:0008395	steroid hydroxylase activity	0.709536	0.817825	0.745178	Cyp39a1	1
GO:0097529	myeloid leukocyte migration	0.0622493	0.495017	0.464559	S100a8/C3ar1/Ptger4/Ptpro/Pawr/Spp1/Ccl6	7										GO:0043130	ubiquitin binding	0.709536	0.817825	0.745178	Cxcr4	1
GO:0032964	collagen biosynthetic process	0.0626479	0.495017	0.464559	Col5a1/Col1a1/Adora2b	3										GO:0038024	cargo receptor activity	0.714292	0.820191	0.747334	Ackr2	1
GO:0033003	regulation of mast cell activation	0.0626479	0.495017	0.464559	Pla2g3/Adora2b/Cftr	3										GO:0016853	isomerase activity	0.715702	0.820191	0.747334	Mri1/Cftr	2
GO:0022409	positive regulation of cell-cell adhesion	0.0630777	0.495017	0.464559	H2-Ab1/Cav1/Sox4/Pawr/Skap1/Cd24a/Cd1d1/Myb	8										GO:0031406	carboxylic acid binding	0.716451	0.820191	0.747334	S100a8/Castor1/Fabp7	3
GO:0009612	response to mechanical stimulus	0.0634157	0.495017	0.464559	Ptger4/Phf24/Cav1/Col1a1/Pawr/Cxcr4	6										GO:0042379	chemokine receptor binding	0.723574	0.826475	0.75306	Ccl6	1
GO:0010717	regulation of epithelial to mesenchymal transition	0.0636169	0.495017	0.464559	Ovol2/Sfrp2/Col1a1/Pawr	4										GO:0005125	cytokine activity	0.730143	0.832099	0.758185	Cmtm3/Spp1/Ccl6	3
GO:0015908	fatty acid transport	0.0636169	0.495017	0.464559	Pla2g3/Bdkrb2/Mfsd2a/Drd3	4										GO:0016811	hydrolase activity, acting on carbon-nitrogen (but not peptide) bonds, in linear amides	0.732555	0.832972	0.75898	Afmid	1
GO:0070664	negative regulation of leukocyte proliferation	0.0636169	0.495017	0.464559	H2-Ab1/Arg2/Pawr/Cd24a	4										GO:0020037	heme binding	0.735302	0.834221	0.760118	Cyp4f15/Cyp39a1	2
GO:0045927	positive regulation of growth	0.0636328	0.495017	0.464559	Mfsd2a/Ptger4/Sfrp2/Cacna2d2/Gpr21/Tshr/Musk/Cxcr4/Ccnb1	9										GO:0005543	phospholipid binding	0.742264	0.840236	0.765599	Vill/Syt9/Wdfy1/Pirt/Lpar1/Gm28042	6
GO:0001936	regulation of endothelial cell proliferation	0.063756	0.495017	0.464559	Lrg1/Xdh/Cav1/Dll4/Adora2b	5										GO:0005249	voltage-gated potassium channel activity	0.749653	0.841074	0.766362	Kcnj5	1
GO:1903038	negative regulation of leukocyte cell-cell adhesion	0.063756	0.495017	0.464559	Lag3/H2-Ab1/Arg2/Pawr/Cd24a	5										GO:0015171	amino acid transmembrane transporter activity	0.749653	0.841074	0.766362	Slc36a1	1
GO:0030204	chondroitin sulfate metabolic process	0.0641141	0.495017	0.464559	Chst7/Chst3	2										GO:0016209	antioxidant activity	0.749653	0.841074	0.766362	S100a8	1
GO:0034104	negative regulation of tissue remodeling	0.0641141	0.495017	0.464559	Cd24a/Cartpt	2										GO:0051082	unfolded protein binding	0.749653	0.841074	0.766362	Dnajb13	1
GO:0051307	meiotic chromosome separation	0.0641141	0.495017	0.464559	Ncaph/Sycp3	2										GO:0043178	alcohol binding	0.753754	0.843804	0.76885	Trpc7	1
GO:0051570	regulation of histone H3-K9 methylation	0.0641141	0.495017	0.464559	Brca1/Myb	2										GO:0043177	organic acid binding	0.755963	0.844299	0.769301	S100a8/Castor1/Fabp7	3
GO:0090200	positive regulation of release of cytochrome c from mitochondria	0.0641141	0.495017	0.464559	Fas/Mmp9	2										GO:0008080	N-acetyltransferase activity	0.757788	0.844299	0.769301	Nat1	1
GO:0097205	renal filtration	0.0641141	0.495017	0.464559	Adgrf4/Ptpro	2										GO:0060090	molecular adaptor activity	0.760737	0.844299	0.769301	Mlph/Ston1/Cav1/Ppp4r2	4
GO:0010948	negative regulation of cell cycle process	0.064689	0.49836	0.467696	Rpl26/Sox4/Rbl1/Gjc2/Brca1/E2f8/Ccnb1	7										GO:0019208	phosphatase regulator activity	0.761757	0.844299	0.769301	Ppp4r2	1
GO:1904062	regulation of cation transmembrane transport	0.0650995	0.499356	0.46863	Cnih3/Mmp9/Cav1/Rgs2/Cacng4/Cacng5/Pirt/Gjc2/Plp1/Drd3	10										GO:0046906	tetrapyrrole binding	0.762539	0.844299	0.769301	Cyp4f15/Cyp39a1	2
GO:0010656	negative regulation of muscle cell apoptotic process	0.0653162	0.499356	0.46863	Cav1/Sfrp2/Cftr	3										GO:0035258	steroid hormone receptor binding	0.76566	0.845904	0.770763	Srarp	1
GO:0035456	response to interferon-beta	0.0653162	0.499356	0.46863	Ifit3/Gbp6/Gbp2b	3										GO:0004857	enzyme inhibitor activity	0.76943	0.848217	0.772871	Ltf/Ngp/Wfikkn2/Col28a1/Cd109	5
GO:0072331	signal transduction by p53 class mediator	0.0653868	0.499356	0.46863	Rpl26/Pmaip1/Bdkrb2/Sox4/Rps6ka6	5										GO:0008238	exopeptidase activity	0.776992	0.854691	0.77877	Cpa6	1
GO:0051492	regulation of stress fiber assembly	0.0656179	0.500034	0.469267	Myoc/Ptger4/Lpar1/Frmd7	4										GO:0032182	ubiquitin-like protein binding	0.791256	0.868494	0.791346	Cxcr4	1
GO:0055123	digestive system development	0.0670409	0.50293	0.471984	Ovol2/Sfrp2/Ccdc40/Col3a1/Myb	5										GO:0051117	ATPase binding	0.798043	0.874047	0.796406	Cav1	1
GO:0016054	organic acid catabolic process	0.0671859	0.50293	0.471984	Afmid/Cyp4f15/Mfsd2a/Arg2/Hpgd/Cyp39a1/Abhd1	7										GO:0004725	protein tyrosine phosphatase activity	0.801353	0.875777	0.797983	Ptpro	1
GO:0046395	carboxylic acid catabolic process	0.0671859	0.50293	0.471984	Afmid/Cyp4f15/Mfsd2a/Arg2/Hpgd/Cyp39a1/Abhd1	7										GO:0004842	ubiquitin-protein transferase activity	0.81504	0.887298	0.808481	Fancf/Brca1/Bard1/Ube2c/Mkrn3	5
GO:0001836	release of cytochrome c from mitochondria	0.068036	0.50293	0.471984	Fas/Mmp9/Pmaip1	3										GO:0001227	DNA-binding transcription repressor activity, RNA polymerase II-specific	0.815408	0.887298	0.808481	Zbtb32/Ovol2/Tcfl5/E2f8	4
GO:0007528	neuromuscular junction development	0.068036	0.50293	0.471984	Ky/Cacna2d2/Musk	3										GO:0001217	DNA-binding transcription repressor activity	0.817156	0.887298	0.808481	Zbtb32/Ovol2/Tcfl5/E2f8	4
GO:0044773	mitotic DNA damage checkpoint	0.068036	0.50293	0.471984	Rpl26/Sox4/Stk33	3										GO:0016757	transferase activity, transferring glycosyl groups	0.819711	0.888166	0.809271	Ugt1a6a/Galnt13/Ugt8a	3
GO:0071156	regulation of cell cycle arrest	0.068036	0.50293	0.471984	Rpl26/Sox4/Brca1	3										GO:0072341	modified amino acid binding	0.825961	0.890404	0.811311	Syt9	1
GO:1903539	protein localization to postsynaptic membrane	0.068036	0.50293	0.471984	Cnih3/Cacng4/Cacng5	3										GO:0048018	receptor ligand activity	0.826907	0.890404	0.811311	Hspe1-rs1/Cmtm3/Sfrp2/Spp1/Ccl6/Cartpt	6
GO:0002683	negative regulation of immune system process	0.0681351	0.50293	0.471984	Lag3/Fas/Nlrp6/H2-Ab1/Ptger4/Arg2/Col3a1/Pawr/Meis1/H4c9/Cd24a/Cartpt	12										GO:0030246	carbohydrate binding	0.827291	0.890404	0.811311	Galnt13/Chodl/Cd24a	3
GO:0003018	vascular process in circulatory system	0.0684559	0.50293	0.471984	Mylk3/Bdkrb2/Mfsd2a/Cav1/Rgs2/Adora2b/Cftr	7										GO:0016410	N-acyltransferase activity	0.828815	0.890404	0.811311	Nat1	1
GO:0001956	positive regulation of neurotransmitter secretion	0.0685345	0.50293	0.471984	Ptger4/Syt9	2										GO:0016407	acetyltransferase activity	0.839772	0.897524	0.817798	Nat1	1
GO:0016048	detection of temperature stimulus	0.0685345	0.50293	0.471984	Pawr/Cxcr4	2										GO:0030594	neurotransmitter receptor activity	0.839772	0.897524	0.817798	Drd3	1
GO:0035812	renal sodium excretion	0.0685345	0.50293	0.471984	Ptger4/Drd3	2										GO:0019787	ubiquitin-like protein transferase activity	0.840764	0.897524	0.817798	Fancf/Brca1/Bard1/Ube2c/Mkrn3	5
GO:0042908	xenobiotic transport	0.0685345	0.50293	0.471984	Abcc3/Slc36a1	2										GO:0061629	RNA polymerase II-specific DNA-binding transcription factor binding	0.845059	0.900211	0.820246	Srarp/Rbl1/Eomes	3
GO:0060343	trabecula formation	0.0685345	0.50293	0.471984	Ovol2/Col1a1	2										GO:0016922	nuclear receptor binding	0.847528	0.900943	0.820914	Srarp	1
GO:1901071	glucosamine-containing compound metabolic process	0.0685345	0.50293	0.471984	Chst7/Chst3	2										GO:0005496	steroid binding	0.859631	0.911894	0.830892	Paqr5	1
GO:1905939	regulation of gonad development	0.0685345	0.50293	0.471984	Ptger4/Cftr	2										GO:0004519	endonuclease activity	0.8642	0.914823	0.83356	N4bp2	1
GO:0022898	regulation of transmembrane transporter activity	0.0687036	0.50293	0.471984	Cnih3/Mmp9/Cav1/Cacng4/Cacng5/Pirt/Cftr/Drd3	8										GO:0016779	nucleotidyltransferase activity	0.866428	0.915267	0.833965	Polr2k	1
GO:0034341	response to interferon-gamma	0.068718	0.50293	0.471984	H2-Ab1/Ccl6/Gbp6/Rab7b/Gbp2b	5										GO:0045182	translation regulator activity	0.877035	0.924325	0.842218	Ybx2	1
GO:0051961	negative regulation of nervous system development	0.0689592	0.50351	0.472529	Fas/Rap1gap2/Cav1/Col3a1/Cbln1/Meis1/Lpar1/Cd24a/Drd3/Aspm	10										GO:0031625	ubiquitin protein ligase binding	0.878657	0.924325	0.842218	H2-Ab1/Brca1/Cxcr4	3
GO:0000075	cell cycle checkpoint	0.0690839	0.50351	0.472529	Rpl26/Sox4/Kntc1/Brca1/Stk33/Ccnb1	6										GO:0047485	protein N-terminus binding	0.881039	0.924908	0.842749	Vwf	1
GO:0002027	regulation of heart rate	0.0697174	0.503945	0.472936	Scn10a/Cav1/Myh7/Kcnj5	4										GO:0005179	hormone activity	0.882991	0.925039	0.842869	Cartpt	1
GO:0006885	regulation of pH	0.0697174	0.503945	0.472936	Slc9a3/Car4/Slc9a6/Cftr	4										GO:0019842	vitamin binding	0.895794	0.93483	0.85179	Etnppl	1
GO:0010660	regulation of muscle cell apoptotic process	0.0697174	0.503945	0.472936	Ltk/Cav1/Sfrp2/Cftr	4										GO:0016747	transferase activity, transferring acyl groups other than amino-acyl groups	0.896033	0.93483	0.85179	Zdhhc24/Nat1	2
GO:0099072	regulation of postsynaptic membrane neurotransmitter receptor levels	0.0697174	0.503945	0.472936	Cnih3/Cacng4/Cacng5/Drd3	4										GO:0016798	hydrolase activity, acting on glycosyl bonds	0.900844	0.937916	0.854602	Ogg1	1
GO:0044770	cell cycle phase transition	0.0702186	0.506526	0.475359	Rpl26/Sox4/Rbl1/Ccnb2/Ccna2/Gjc2/Brca1/Iqgap3/Ube2c/Ccnb1/Myb	11										GO:0034987	immunoglobulin receptor binding	0.904075	0.939346	0.855905	Ighg1	1
GO:0000819	sister chromatid segregation	0.0705454	0.50784	0.476593	Cdca8/Ncaph/Nsl1/Sycp3/Ube2c/Ccnb1	6										GO:0031072	heat shock protein binding	0.910224	0.943393	0.859593	Cd24a	1
GO:0060711	labyrinthine layer development	0.0708065	0.508677	0.477378	St14/Ovol2/Pcdh12	3										GO:0008083	growth factor activity	0.911698	0.943393	0.859593	Hspe1-rs1	1
GO:0043406	positive regulation of MAP kinase activity	0.0710388	0.509305	0.477967	Map3k21/Map3k15/Lpar1/Iqgap3/Cd24a/Lpar2/Cartpt	7										GO:0035257	nuclear hormone receptor binding	0.918718	0.948717	0.864443	Srarp	1
GO:0045765	regulation of angiogenesis	0.0720238	0.513732	0.482122	Ngp/Lrg1/C3ar1/Mmp9/Dll4/Sfrp2/Brca1/Hhip/Cxcr4	9										GO:0016746	transferase activity, transferring acyl groups	0.934902	0.963463	0.87788	Zdhhc24/Nat1	2
GO:0010565	regulation of cellular ketone metabolic process	0.0721417	0.513732	0.482122	Pla2g3/Mfsd2a/Cav1/Hpgd/Brca1	5										GO:0016791	phosphatase activity	0.937501	0.963527	0.877938	Ptpro/Car3	2
GO:1901343	negative regulation of vasculature development	0.0721417	0.513732	0.482122	Ngp/Xdh/Ptger4/Dll4/Hhip	5										GO:0140297	DNA-binding transcription factor binding	0.939035	0.963527	0.877938	Srarp/Rbl1/Eomes	3
GO:0007286	spermatid development	0.0723518	0.513732	0.482122	Ybx2/Pcsk4/Pla2g3/Cfap44/Sycp3/Cftr/Spag16	7										GO:0004721	phosphoprotein phosphatase activity	0.940677	0.963527	0.877938	Ptpro	1
GO:0002347	response to tumor cell	0.0730521	0.513732	0.482122	Rbms3/Cd24a	2										GO:0003714	transcription corepressor activity	0.945398	0.966406	0.880562	Zbtb32	1
GO:0045061	thymic T cell selection	0.0730521	0.513732	0.482122	Fas/Cd1d1	2										GO:0051427	hormone receptor binding	0.949744	0.968892	0.882826	Srarp	1
GO:0045922	negative regulation of fatty acid metabolic process	0.0730521	0.513732	0.482122	Mfsd2a/Brca1	2										GO:0061630	ubiquitin protein ligase activity	0.957443	0.97346	0.886989	Fancf/Mkrn3	2
GO:0060390	regulation of SMAD protein signal transduction	0.0730521	0.513732	0.482122	Fam89b/Ovol2	2										GO:0000287	magnesium ion binding	0.961463	0.97346	0.886989	Rps6ka6	1
GO:0071875	adrenergic receptor signaling pathway	0.0730521	0.513732	0.482122	Rgs2/Drd3	2										GO:0004518	nuclease activity	0.961463	0.97346	0.886989	N4bp2	1
GO:0050863	regulation of T cell activation	0.0731187	0.513732	0.482122	Lag3/H2-Ab1/Cav1/Arg2/Sox4/Pawr/Cd24a/Cd1d1/Myb	9										GO:0061659	ubiquitin-like protein ligase activity	0.961917	0.97346	0.886989	Fancf/Mkrn3	2
GO:0000082	G1/S transition of mitotic cell cycle	0.0735217	0.514396	0.482745	Rpl26/Sox4/Rbl1/Gjc2/Iqgap3/Myb	6										GO:0005126	cytokine receptor binding	0.965459	0.975094	0.888478	Lrg1/Ccl6	2
GO:0008016	regulation of heart contraction	0.0735217	0.514396	0.482745	Scn10a/Cav1/Myh7/Rgs2/Cacna2d2/Kcnj5	6										GO:0003713	transcription coactivator activity	0.978456	0.984649	0.897184	Brca1	1
GO:0050905	neuromuscular process	0.073888	0.514396	0.482745	Ap1s2/Ankfn1/Aldh1a3/Drd3/Fabp7	5										GO:0008022	protein C-terminus binding	0.978811	0.984649	0.897184	Fign	1
GO:0007200	phospholipase C-activating G protein-coupled receptor signaling pathway	0.0739454	0.514396	0.482745	C3ar1/Gpr139/Lpar1/Drd3	4										GO:0042393	histone binding	0.987559	0.991478	0.903406	Cd1d1	1
GO:0030593	neutrophil chemotaxis	0.0739454	0.514396	0.482745	S100a8/C3ar1/Spp1/Ccl6	4										GO:0003712	transcription coregulator activity	0.994447	0.99593	0.907463	Zbtb32/Brca1	2
GO:0007517	muscle organ development	0.074965	0.519432	0.487471	Klhl40/Cav1/Myh7/Dll4/Ky/Rgs2/Col3a1/Meis1/Tll2/Ccnb1/Eomes	11										GO:0140098	catalytic activity, acting on RNA	0.99593	0.99593	0.907463	Polr2k	1
GO:0010639	negative regulation of organelle organization	0.074965	0.519432	0.487471	Vill/Myoc/Espn/Slc35f6/H1f2/Brca1/Tpx2/H1f4/Frmd7/Ckap2/Ccnb1	11
GO:0046889	positive regulation of lipid biosynthetic process	0.0761072	0.522304	0.490166	Pla2g3/Ccdc3/Mfsd2a/Adora2b	4
GO:0098659	inorganic cation import across plasma membrane	0.0761072	0.522304	0.490166	Slc9a3/Slc9a6/Pawr/Kcnj5	4
GO:0099587	inorganic ion import across plasma membrane	0.0761072	0.522304	0.490166	Slc9a3/Slc9a6/Pawr/Kcnj5	4
GO:0007059	chromosome segregation	0.0764652	0.522304	0.490166	Cdca8/Ncaph/Brca1/Nsl1/Ect2/Sycp3/Ube2c/Cdca2/Ccnb1	9
GO:0016042	lipid catabolic process	0.0764652	0.522304	0.490166	Pla1a/Cyp4f15/Mfsd2a/Enpp6/Hpgd/Spp1/Gm28042/Cyp39a1/Abhd1	9
GO:0050982	detection of mechanical stimulus	0.0764971	0.522304	0.490166	Phf24/Pawr/Cxcr4	3
GO:0061337	cardiac conduction	0.0764971	0.522304	0.490166	Scn10a/Cav1/Kcnj5	3
GO:0002705	positive regulation of leukocyte mediated immunity	0.0765689	0.522304	0.490166	Ighg1/Lag3/Pla2g3/Adora2b/Cd24a/Cd1d1	6
GO:2001056	positive regulation of cysteine-type endopeptidase activity	0.0774493	0.523663	0.491442	S100a8/Fas/Xdh/Pmaip1/Pawr	5
[truncated: 2,997 more rows]
