# Supplementary material for: RNA-seq co-expression network analysis reveals anxiolytic behavior of mice with Efnb2 knockout in parvalbumin+ neurons
Source: Mol Brain. 2021 Jul 19;14:118. doi: 10.1186/s13041-021-00829-z (PMC8287822; doi:10.1186/s13041-021-00829-z)
Supplement: Supplementary file 4 — Additional file 4. Gene list of WGCNA. [file 13041_2021_829_MOESM4_ESM.xlsx]

## Sheet: Sheet 1
Gene list of WGCNA
Gene name	WT_EPM_1	WT_EPM_2	WT_EPM_3	KO_EPM_1	KO_EPM_2	KO_EPM_3	WT_1	WT_2	WT_3	WT_4	KO_1	KO_2	KO_3	KO_4
Gnai3	8.67206	8.12876	7.6042	8.59854	6.72943	7.16664	10.0348	9.0777	8.27082	7.79784	10.993	9.36271	8.86249	7.82393
Narf	12.9653	12.7138	14.1384	10.2108	10.0983	9.8834	9.98955	10.2991	11.578	11.0806	11.9086	10.0683	9.30372	10.0259
Cav2	2.95659	2.64598	3.01006	3.16557	2.80688	4.07813	4.36149	3.51601	3.16336	2.62135	3.50455	4.14993	2.88526	2.57851
Klf6	10.3612	11.4127	9.69195	9.05372	8.36418	9.41355	10.8016	11.158	9.66833	11.6893	10.2468	10.3985	10.4686	9.96418
Scmh1	4.29834	4.46856	5.00823	3.97496	3.64931	4.99618	5.52492	4.68552	4.69023	4.98076	4.22662	5.0647	4.5337	4.87716
Cox5a	39.1885	39.2804	42.1608	41.1445	46.5302	36.483	40.6277	41.4457	40.3581	42.6487	42.4825	40.01	38.6737	40.1361
Wnt9a	6.00786	6.08182	7.16336	8.89065	7.03473	7.73608	5.56663	5.60384	3.17845	6.49371	5.23059	4.7965	4.49825	4.18471
Fer	3.02084	3.35028	3.01373	3.35469	2.6581	2.98144	3.45532	3.94156	3.89347	3.83965	3.69443	3.50283	3.13422	3.31829
Xpo6	4.23899	4.75971	5.47501	4.89821	5.18641	4.93403	4.53209	4.47466	3.84197	4.54771	3.99582	4.28869	4.62865	4.35348
Axin2	5.81573	4.65124	5.6958	4.48222	4.81883	4.75018	4.55508	4.77934	3.95369	3.93142	3.25508	3.62323	4.57761	3.71546
Gna12	19.2106	19.411	17.2269	17.0377	18.3715	15.8003	20.5959	22.214	21.783	22.9818	21.4849	19.0387	21.2617	20.1199
Dlat	17.0156	15.7511	16.6038	17.5205	16.1409	19.6621	17.6376	19.0669	16.9231	16.4885	16.9495	18.3583	16.3951	17.7209
Sdhd	46.1435	48.357	43.738	48.7843	51.417	48.2045	50.5611	52.1357	54.6963	53.5068	53.3088	49.7795	51.0478	52.5195
Ccnd2	12.9227	11.1452	11.5367	6.36647	6.67701	7.1283	6.7747	7.00317	6.31495	6.07498	8.6709	8.57576	7.42455	5.20406
Gpr107	4.45562	4.92299	5.16162	4.70645	4.9948	4.99034	4.45632	4.94306	4.46124	4.63243	4.43145	4.23886	4.82723	4.62051
Nalcn	7.58754	7.95589	7.50192	7.69546	5.96324	7.30645	8.76905	9.92022	7.74156	8.78854	7.44162	9.43999	8.26978	9.47408
Btbd17	2.07776	2.30806	1.97995	1.88795	2.71679	1.51527	1.80268	1.90895	2.20344	2.5579	2.57591	1.89408	2.39165	2.7338
Th	0.547149	2.81016	0.480522	1.37095	0.626141	0.606824	2.32142	2.85189	2.43178	3.5849	10.5034	1.6737	3.13406	2.72841
Drp2	7.42503	5.78143	8.68716	5.46158	6.44729	5.46747	5.85271	4.56186	4.71472	5.18693	5.41448	4.85684	5.11959	4.87194
Lhx2	9.47535	9.61546	8.88846	7.03879	10.9188	8.32527	8.77795	8.52196	6.59343	6.82512	8.5871	7.98525	9.48846	6.61127
Gmpr	16.1591	14.1817	14.1695	15.3809	16.86	17.0581	16.8447	17.1725	18.9625	18.3082	14.8273	14.568	15.9702	16.984
Mid2	2.89364	2.84076	2.58137	3.14142	2.58718	3.45346	4.05792	4.35903	3.79678	3.83138	3.00883	4.58409	3.6414	4.57946
Dgke	4.43182	4.83807	5.42088	5.34798	6.56191	5.0765	4.73732	5.92038	4.0462	4.42374	4.18354	4.52448	8.63228	8.20622
Mnt	10.5706	10.6555	8.64295	12.1152	10.925	11.14	8.07572	9.00271	8.88482	8.10343	7.58211	8.52427	7.72821	6.93466
Itgb2	1.301	1.61506	1.04275	1.85752	2.50527	1.73543	1.4277	1.37415	1.78758	1.57875	1.52732	1.05114	1.0473	1.35684
Hddc2	2.28681	2.21891	2.30905	2.39487	2.8332	2.63472	1.99772	2.12783	2.73103	2.16748	2.46698	2.58347	2.64869	2.76847
Tpd52l1	11.379	11.1205	11.5675	10.0875	11.0615	10.6266	17.2238	18.6457	17.9674	19.4044	13.6388	16.4931	14.9552	19.2108
Cdh4	2.79399	3.41087	2.63443	4.18303	3.78091	4.20252	3.47926	3.67109	3.24558	3.36603	5.08227	3.99239	4.49303	4.85269
Ckmt1	98.5341	99.9859	100.677	107.714	90.0551	93.9406	100.184	96.376	103.238	104.525	93.3641	99.6825	94.0998	109.989
Comt	27.3919	23.8452	25.0634	28.6459	29.6804	27.3933	24.3268	25.2618	28.822	26.0324	25.0913	24.2323	27.3453	28.2277
Rtca	23.8765	24.1421	29.3367	33.0298	33.6964	29.713	23.7868	25.575	23.7888	23.1113	31.2918	26.1759	27.7943	25.3774
Dbt	3.57161	3.85496	3.05448	3.35624	3.43464	4.00228	4.27146	4.01817	5.30347	3.9754	4.14586	4.34037	4.04671	4.50168
Dazap2	36.4948	38.2063	36.9034	40.0532	41.2635	40.2961	42.4112	44.1222	50.6033	44.6149	43.4183	39.5261	42.7384	40.6385
Mcts1	12.3698	10.7701	11.5028	12.2949	10.7312	10.6533	12.9118	13.3214	14.4756	13.6599	13.7421	13.5967	11.0432	11.9658
Trappc10	14.966	14.1746	15.2916	15.5044	15.7304	15.8031	13.6466	14.8123	13.2226	14.4672	13.2037	15.3141	15.3641	13.7597
Ccm2	5.75601	5.29584	4.94636	6.27558	5.7531	6.52931	10.0277	8.36167	9.84354	12.9011	8.18062	11.4223	12.4447	10.5206
Tbrg4	3.53201	3.88036	3.47064	3.82368	4.63655	5.08444	4.47719	3.86759	4.35619	4.85406	3.98943	4.03092	4.04122	4.30796
Ndufa9	42.4697	44.1268	41.5117	44.2078	44.5894	46.1298	46.4298	44.5073	48.8224	47.1143	27.4127	45.0119	43.0048	26.405
Cttnbp2	9.89012	11.5588	9.23079	10.005	10.7626	9.35483	9.23643	9.74433	6.53969	7.5204	10.405	12.5613	10.7899	8.322
Galnt1	7.54591	6.86219	6.6924	8.00609	7.17886	6.9296	8.72613	7.32555	8.09994	8.9888	7.37934	8.39075	7.54433	8.37708
Raf1	9.03264	8.12673	9.10909	8.86469	8.51934	8.78703	8.33409	8.02516	8.16816	8.76368	8.79516	8.37626	8.68469	9.00491
Pdgfb	6.32229	7.8139	6.41058	5.15653	6.21378	5.67719	4.09818	4.05439	3.88883	4.25477	4.72393	3.87065	4.99017	3.47357
Acvrl1	2.25165	1.57622	2.64619	3.49335	2.28502	3.0535	2.3312	3.43312	4.36181	2.85133	2.57292	3.6381	4.40107	3.37007
Grasp	34.7077	39.7352	32.3401	27.3931	31.9814	32.6024	20.926	21.4944	19.8414	20.4353	26.2264	20.3335	27.4397	19.4242
Acvr1b	35.245	34.9439	40.7968	38.6251	36.3795	38.9873	34.747	34.7894	31.9279	36.6639	30.7924	32.6081	33.282	29.5444
Tom1l2	32.9128	34.2655	35.8359	35.408	37.9299	31.685	28.7622	30.4205	31.3582	31.1013	27.8694	26.4241	30.9035	26.8647
Zfp385a	21.1441	26.3399	21.1386	17.961	29.1525	23.5946	15.2838	23.8644	20.5567	18.8204	21.1602	23.0556	18.323	23.9594
Itga5	0.326991	0.366165	0.429957	0.390505	0.243591	0.530921	0.8091	1.04967	1.59201	1.25175	0.669021	1.38793	1.34798	1.31166
Gabra2	10.0338	10.2122	8.78861	7.24393	5.40546	5.18218	14.8432	15.3827	10.968	12.2414	7.76751	7.28716	8.79455	7.75006
Wdr77	3.61977	4.37953	4.36001	3.85217	4.66821	4.82554	9.312	9.07938	4.09576	9.00798	3.96668	4.30412	4.65281	4.50731
Atp5pb	47.8135	39.3205	47.7089	47.7449	45.6511	49.6499	43.0219	52.1569	51.3278	52.5793	53.7559	44.7626	51.0255	43.2329
Sox9	3.55979	3.09457	2.60027	3.67383	3.52958	3.0117	4.79364	5.30774	5.41067	5.03618	4.22056	4.52445	3.94051	5.17691
Hnrnpd	14.0072	14.2725	12.5838	15.9239	12.1806	15.7064	17.5496	17.9905	16.47	16.4793	16.4523	17.5982	14.3985	17.5281
Dynlt1c	1.49598	1.72985	1.51216	1.21591	1.92206	1.05838	1.78629	1.60509	2.30299	1.84354	1.82632	2.75304	2.32148	2.09121
C1d	4.81344	5.78666	6.02007	6.04344	5.8036	6.21506	7.29321	6.4115	8.01588	7.64375	7.48983	8.35069	5.99411	8.53883
Gm2a	12.3106	13.2273	13.0981	12.5845	14.313	12.1241	13.1232	12.8334	14.4214	13.446	13.6279	12.3396	13.2046	13.0029
Clcn4	17.5476	16.925	18.3058	18.0941	19.1587	18.3247	17.7586	18.2918	16.2497	18.2852	17.9194	18.1198	19.0569	16.8329
Sema4f	9.35011	9.32755	11.054	8.90674	8.79045	8.05911	7.42901	7.49067	7.20463	8.11797	5.80678	6.88353	7.54085	7.51897
Myo18a	13.1062	12.7161	12.9013	12.1911	11.7237	11.3371	11.4429	10.9278	10.8793	11.0268	9.50088	10.3286	12.5324	9.49767
Sez6	22.6045	23.732	20.196	23.533	19.2893	24.8887	30.456	34.8218	33.0682	37.2711	28.6592	36.311	35.3664	43.6551
Cd52	1.26406	0.745514	0.94707	1.4053	1.31582	1.11397	0.673204	0.720133	1.18154	1.17148	0.746801	0.518365	0.634192	0.802548
Kat2b	3.04536	2.87997	3.00795	2.77039	3.24284	2.93179	4.53475	4.06736	3.90534	3.78546	4.06587	3.96376	3.66617	4.42786
Rab5b	47.8883	49.9779	46.4614	51.387	50.6771	46.5909	52.6656	52.4216	55.2802	53.3651	52.7214	49.9859	51.604	52.6468
Spg7	8.52593	9.81943	8.69476	9.33875	11.118	11.7814	9.48039	10.0406	9.44784	9.47702	7.43014	8.26874	9.04017	9.06123
Rpl13	38.422	42.0199	34.0381	45.2316	50.3077	42.5179	46.1233	46.1454	56.4814	50.2342	53.2011	44.3812	43.4421	50.7145
Chmp1a	16.5474	19.5151	19.0114	19.1546	21.7281	20.4467	17.9157	18.9987	19.1636	19.6286	20.2856	17.7482	18.8281	18.3307
Rpa1	6.92005	6.8891	7.24335	4.97564	7.4761	7.11538	8.35742	8.07918	5.63958	6.12552	5.39152	8.69417	5.58866	8.56225
Serpinf1	3.24948	3.9616	3.58598	4.28169	4.36866	2.74924	2.75802	3.85169	4.34209	3.01003	5.96038	3.18232	4.21051	3.57326
Polr3d	5.82837	8.32898	7.20356	8.46119	7.68514	7.70617	7.57117	7.72852	7.9453	7.64194	8.03589	7.88253	7.45699	8.09251
Ddx3x	34.8322	35.4698	35.3917	40.5807	31.1468	39.7181	47.2418	46.7533	37.7822	48.9391	39.6714	43.5624	40.9431	50.2257
Slc5a5	4.73918	2.59123	4.88733	7.19222	7.73098	5.77998	8.61222	7.96368	9.58549	9.40248	6.99151	6.99748	6.08676	6.38055
Kcnn3	2.44612	2.65202	2.30986	1.54132	1.44464	1.74576	2.94885	3.91159	2.92909	3.46518	2.60816	4.17026	2.94983	4.62368
Usp32	25.6205	25.4909	26.4683	24.131	21.9373	23.8741	26.2291	25.1317	21.6475	23.0981	23.169	26.2005	26.6564	22.1957
Car4	16.8615	15.7991	18.0599	19.1256	22.7032	21.1151	10.933	11.1781	9.0342	9.55464	11.9019	9.35097	12.9985	7.2017
Zfp512b	6.50874	6.24193	8.0183	8.77321	7.74435	8.62055	6.71662	7.07206	6.25591	6.10979	7.07291	7.33702	6.63347	7.3556
Dnajc5	26.212	25.8898	25.4112	26.932	26.7809	27.0104	24.0446	27.5351	23.3998	23.0439	23.8978	24.7352	25.7409	24.1476
Tpd52l2	6.33842	6.79109	5.65533	6.0791	6.09867	6.50824	4.12397	5.11195	6.42003	5.4964	5.91761	5.14558	5.89653	5.6365
Fmr1	6.64159	6.73143	6.49969	6.11607	5.22133	5.87789	7.45939	6.63239	5.74816	6.44981	6.78558	6.85266	6.45074	5.94392
Bcl11a	6.43059	7.06533	6.65422	6.44002	5.82926	6.61818	6.33114	6.08866	5.94527	6.47807	6.50211	5.94128	5.96666	6.04985
Pxmp4	3.80906	3.94835	4.0257	4.41416	4.28508	3.79892	3.91588	4.88268	4.56643	4.48518	4.61586	3.27783	4.28993	4.10894
Dlg3	40.2565	40.1579	39.7673	38.5607	37.0635	40.4249	34.8793	36.1674	35.6452	37.5325	39.0038	38.1299	36.8222	37.5126
Smarcb1	7.34485	7.11924	7.26925	7.77068	7.78912	7.87113	7.93577	7.96512	8.83123	8.52842	8.45838	7.91364	7.61534	8.6918
Hip1r	11.0215	10.9995	10.631	10.3625	11.1464	10.8066	10.5346	10.2394	10.7085	11.9149	9.52073	10.3813	10.9038	10.6097
Top1mt	4.95266	4.81942	4.46112	4.48714	5.86152	6.41241	5.29622	6.27258	6.43999	6.35873	6.92357	6.83406	5.15904	6.98144
Mmp14	0.923559	1.21708	1.09029	1.09271	1.05012	0.655055	2.21309	2.91244	1.68127	1.97569	2.51828	2.59347	2.13441	2.46124
Oxa1l	8.69777	9.33062	9.17748	9.95003	10.668	10.4163	9.05822	10.8744	10.7325	10.2746	10.7146	9.76488	9.33207	11.0532
Heatr6	1.98944	1.2726	1.95394	2.45318	2.26552	2.68317	1.73435	2.1111	2.23795	2.58915	2.23845	2.66864	2.37173	2.74088
Ilf2	8.43215	9.28629	9.07439	9.45786	9.38987	9.25955	9.68912	9.84062	9.69958	9.84317	9.63665	9.69479	8.14523	9.74776
Chtop	13.4144	14.3853	13.7904	16.772	16.4997	13.6902	12.2704	16.2706	16.6763	15.6173	16.2474	16.091	14.2296	17.2145
Snapin	10.0004	12.7912	9.5561	10.2594	15.7417	13.77	14.7792	11.4211	20.371	16.6728	14.6653	17.1602	13.4637	14.2857
S100a4	1.04787	1.16278	0.915195	1.08234	1.40509	0.948812	2.20609	2.20674	1.59192	1.45488	2.48539	2.10688	0.956336	1.82138
S100a5	0.0001	6.01026	0.0001	0.0001	0.0001	0.0001	0.439385	4.30053	0.412922	0.64549	34.7721	0.0001	3.59863	1.27149
S100a6	2.65025	4.23942	3.80171	3.89924	6.00516	4.24281	4.16805	4.78391	5.99551	4.20125	5.04722	5.04372	3.57326	2.26373
Epn2	8.02472	14.7712	17.5012	15.5535	7.58484	18.8974	18.5205	18.8318	17.2796	20.3385	16.7855	22.3565	8.40849	14.3037
B9d1	6.49299	6.59559	5.74189	6.40252	6.92799	6.06957	6.03344	6.34194	8.64152	8.33041	6.83353	3.91973	5.94718	6.84869
Sec24b	9.41756	9.80326	9.83284	9.95086	8.55068	9.22903	9.13935	8.7186	8.41684	9.32113	8.5836	9.2453	8.86573	8.66299
N4bp3	3.61569	4.75699	3.4158	3.81813	4.99565	4.97243	3.76451	3.75066	4.04055	4.52666	3.78938	3.76013	4.53444	3.50792
Rmnd5b	17.7267	15.5622	17.5385	17.5271	19.2449	18.9583	13.3509	14.6253	17.7502	13.465	14.8112	15.4773	17.1161	14.1375
Nhp2	23.6592	25.3308	22.7952	24.4276	26.202	26.0227	23.1834	27.3139	28.6295	26.5536	27.3273	26.7756	27.8106	26.1029
Vps9d1	5.60368	5.84135	6.41199	5.26484	6.22761	5.46623	4.16406	4.94231	3.86729	4.31284	4.93717	6.24124	6.02505	4.28504
Luzp1	15.15	14.2775	15.4009	13.3548	12.2565	12.5074	11.9862	11.2108	10.8847	11.0664	10.5815	11.188	13.0674	10.0336
Kctd10	13.0898	11.9344	12.9484	12.3811	13.195	11.2899	12.1259	13.182	15.1057	12.6752	13.6236	12.4062	13.3206	13.5539
Poldip2	22.8869	23.9062	22.4293	24.7329	27.6736	23.9124	21.7145	23.5042	24.1611	22.558	21.9698	21.0932	21.7898	21.6374
Sebox	2.4929	2.55043	2.80286	3.70645	3.63026	2.4855	1.28227	1.68947	2.70858	2.3447	2.08235	2.05061	1.79289	1.09049
Ift20	15.8171	15.9858	15.2948	14.8	16.3079	14.0965	15.8566	14.9756	15.473	16.1179	15.8786	17.0231	14.9827	15.0984
Col6a1	8.49027	8.02223	7.73168	9.56637	9.76177	11.0873	8.39637	8.22679	9.07417	7.79043	8.43512	9.98476	7.2813	13.6469
Pcbp3	13.937	17.2657	14.6634	17.4981	14.5486	15.8291	18.2122	17.4212	17.7767	20.1084	23.9952	13.7092	16.4899	15.791
Lgals9	2.0036	2.38566	3.04819	2.98631	3.15314	2.5037	2.4314	3.68982	2.84773	3.29624	3.0582	1.99999	3.30129	2.41336
Araf	8.16321	8.38458	8.63001	9.01537	8.67776	9.28709	10.047	10.3273	10.3897	9.33948	8.91188	9.6265	10.2224	10.9553
Cfp	3.64528	3.40509	4.63075	1.73893	2.61714	2.61818	1.10259	0.781105	1.25536	1.45041	1.89967	1.86994	1.29258	1.82215
Uxt	0.862145	1.28161	1.16918	1.53629	1.17442	0.575985	1.12099	1.41729	1.20692	0.94053	1.60193	0.743596	1.75555	1.17681
Cnnm3	2.92064	3.37281	2.67894	3.73339	2.94571	3.00473	3.30736	3.63212	3.87642	3.50174	2.84954	3.31099	3.22591	3.47568
Lman2l	3.91675	3.82005	4.17302	4.02444	3.75036	3.30917	3.65309	4.06719	3.67106	4.42606	5.62131	4.50376	4.9882	4.72723
Mcm3ap	7.98367	8.29001	8.83368	8.58622	8.40646	8.279	7.27552	7.17621	7.51063	7.66312	7.38993	8.00407	7.92299	8.61753
Pcnt	2.88862	2.7643	2.62069	3.58016	3.44672	3.78361	3.13009	3.13993	2.74313	3.13389	2.45801	2.86399	2.71779	2.58015
Snrnp27	14.3657	13.8576	12.9041	14.9465	13.6138	13.7655	17.0641	17.347	17.9174	18.6239	17.512	16.691	13.6276	15.3461
Ocrl	8.42573	8.39957	9.11778	9.19626	8.70121	9.65166	8.69722	9.73823	8.75855	7.83823	8.39521	9.81784	8.76898	9.48655
Calm1	145.353	144.898	148.714	134.433	130.638	149.271	163.969	141.896	154.779	159.273	151.451	160.962	131.006	142.719
Agpat3	31.3898	32.2241	33.6321	34.2942	35.3111	33.9502	29.7097	31.8657	30.9445	29.6786	28.1254	29.5129	32.8011	29.4319
Sema6b	20.8115	22.0632	21.3761	20.4985	20.644	20.9114	17.1917	18.6651	19.7146	20.8102	18.1702	17.3975	19.7785	18.4033
Dpp9	8.50952	8.3867	8.70482	7.85877	7.9589	6.682	6.46932	6.45522	6.23409	7.29834	7.47625	7.63365	7.8461	7.01981
Ramp2	2.67554	4.18434	4.71086	6.32377	6.30672	4.99922	2.62389	4.04729	3.46107	3.83607	3.8863	3.68592	3.9843	3.38938
Lsr	1.53606	1.68443	1.93121	1.95377	2.68515	2.00986	2.37883	2.09792	2.20813	1.73293	2.18531	1.45401	2.20913	1.50765
Gramd1a	10.9434	10.6236	10.2668	11.2582	14.3943	16.1196	11.3933	12.0818	12.3577	11.9631	9.23061	13.4593	10.2882	11.0187
Gabrg1	1.60944	1.77764	1.7658	1.86732	1.83367	1.92563	2.99446	3.35448	3.23127	2.87361	2.94757	3.23824	2.16631	3.51144
Ckb	191.593	213.874	180.866	206.067	234.326	197.82	219.611	208.781	276.932	248.15	220.899	179.809	203.864	201.805
Sp1	2.71375	2.6118	2.39088	2.72676	0.51912	2.27937	2.92952	3.02151	2.38643	2.99532	2.47126	2.73509	2.58984	2.66509
Myg1	4.56089	4.71995	4.84084	5.66115	5.14261	6.25885	5.91608	6.59474	6.76821	6.33796	5.96716	6.08914	5.84358	7.37194
Rarg	1.53169	1.52377	1.68856	2.15579	1.86681	1.59846	2.11252	2.14778	1.91136	2.25362	1.96142	1.29049	2.0863	1.93827
Pfdn5	74.0801	80.2886	67.9846	83.2227	93.9677	85.8939	91.0207	87.7806	108.757	94.8886	95.3617	81.8269	86.239	99.8168
Efnb2	6.73682	7.39338	7.18113	7.44644	6.75854	7.54917	11.2248	12.7261	9.07148	11.2782	9.44305	10.1427	9.15259	10.8587
Rnd2	41.8631	39.9214	37.893	41.0642	48.5035	39.1797	46.7814	42.0146	61.1933	51.3917	42.1745	41.69	42.5645	53.102
Srr	15.1056	15.0067	16.8178	16.53	21.8206	24.1186	27.2965	16.7159	24.2415	15.612	14.3318	25.4048	16.2777	23.4559
Fndc5	27.5471	27.1378	28.1537	23.8498	24.3856	24.9801	24.7087	23.6722	26.0314	26.7616	26.8822	21.4093	23.538	25.7278
Fbxo9	18.63	22.2973	22.3844	19.1462	24.2097	25.3211	22.1612	23.1232	22.5893	21.6975	20.1436	19.8265	18.3941	19.7883
Hars	41.0769	41.3608	40.3251	43.4498	40.1433	42.086	40.2873	42.6187	42.5667	40.7465	41.0655	40.227	39.3893	41.7065
Zmat2	98.9165	101.953	97.0896	95.0443	103.554	100.052	95.461	91.7635	100.163	97.8329	94.2411	90.2691	87.2278	87.3859
Smg5	12.349	13.4893	13.4609	12.702	14.5202	13.0703	12.3182	12.1679	13.6517	13.0723	11.6279	12.8723	13.9941	13.2582
Cct3	14.0622	14.8436	13.5504	15.8011	13.6323	14.0996	16.9492	16.6378	17.7613	18.1054	16.3422	16.4641	16.3336	17.8171
Glmp	3.69993	3.41495	4.46989	3.23324	4.15325	3.5923	2.91614	3.42034	3.81196	3.6733	3.11126	3.41113	4.5746	3.87026
Mef2d	53.0595	17.724	50.259	40.1716	42.1554	49.5177	41.237	39.4793	37.0813	42.2773	35.4563	40.7459	47.3539	38.3132
Snd1	7.71966	7.81228	8.10717	9.31613	9.38775	8.76069	8.37171	9.007	9.6731	9.48704	8.58448	9.11043	8.39481	9.53321
Kpnb1	33.1896	33.8224	34.209	38.5165	31.4919	35.3292	36.7579	37.1077	35.2653	38.1066	35.6084	37.6313	36.5495	36.0194
Npepps	18.2348	15.8249	19.139	18.8115	16.4893	16.6562	18.8534	19.2006	19.9911	20.1252	20.5755	20.1342	18.1325	19.8877
Tbx21	0.249702	0.6439	0.084184	1.32126	0.17861	0.219913	1.22861	1.13178	0.875711	1.08993	2.3149	0.096951	0.44941	0.086787
Mrpl10	23.7711	23.5295	21.8403	23.7621	25.4757	25.6732	25.4473	27.3511	27.6234	27.7835	23.4602	22.0953	25.9072	30.4317
Cyp51	15.5131	15.3662	12.2492	14.4046	15.9086	12.4208	12.3363	12.5534	12.4372	11.9204	14.896	12.6375	12.5512	11.8674
Tcf25	91.692	82.9875	84.8755	87.2826	88.4508	91.9711	73.4224	75.1747	81.1205	77.5397	75.4572	70.3734	85.3502	74.0745
Tubb6	1.40731	1.81123	1.82342	1.73068	1.22061	1.58837	1.8673	2.08427	1.36965	2.00433	2.43734	1.43833	1.51478	1.3477
Def8	8.3722	9.37916	9.61449	8.34616	10.0628	9.45553	9.5285	9.38787	9.95069	9.21183	9.9935	10.3188	10.6408	9.84081
Nkx2-1	0.0284122	0.0365753	0.0001	0.0389682	0.0344127	0.104258	0.408373	0.405023	0.70244	0.502876	0.168487	0.680611	0.453652	1.08809
Col1a1	0.491205	0.404524	1.43962	0.61278	0.367735	0.275686	0.808689	0.746915	0.382982	0.565414	1.44306	0.524211	0.910427	0.827736
Itfg2	1.59842	1.26015	1.37868	1.0611	1.78178	1.51856	1.73901	2.49507	2.03612	2.28461	2.18956	1.74656	2.14844	2.05902
Nrip2	2.76294	1.94051	1.86166	2.57975	2.95493	2.60452	3.23536	3.784	4.84936	3.852	2.61352	4.1938	3.08061	5.72783
Tubb5	147.206	154.489	144.992	158.361	145.026	147.18	146.604	148.39	153.705	172.036	168.869	149.534	156.049	162.684
Jup	5.47589	5.52894	5.19726	4.73157	5.21544	4.97464	5.55161	5.01029	5.53997	7.84855	7.8708	6.84469	6.84529	6.37248
Ergic1	14.876	13.4764	15.8052	15.2231	14.8531	15.375	14.2531	14.1979	14.6655	14.7083	14.5151	14.1928	15.7141	15.4507
Ifrd1	6.58864	6.96714	6.25056	7.12598	7.37881	7.02605	5.3735	4.98527	4.97084	4.748	5.50441	5.97237	6.23142	4.73675
Stk38l	5.81472	6.50109	6.81913	6.6765	6.04825	7.3881	6.50165	5.46909	5.50761	5.19647	5.60292	5.97922	5.53333	5.46263
Brpf1	5.77204	5.60891	5.44476	5.32644	5.29738	5.47106	4.31099	4.78012	4.37781	4.45504	4.4278	4.62617	5.00664	4.56538
Gstt1	4.04992	4.61825	3.41315	5.70071	5.88523	4.01255	4.88228	3.2945	5.62746	5.17779	2.9905	3.03054	3.62847	4.74963
Ddt	18.447	16.4766	13.209	19.4019	21.9921	18.6098	16.8306	19.6641	21.176	20.7291	16.645	18.7926	15.255	20.151
Ddx18	7.79603	8.27139	7.23241	6.18371	8.15759	8.22514	8.55041	7.43269	8.46835	9.37518	9.11961	8.4559	8.01735	9.58047
Ubl3	14.4921	14.4681	14.7106	15.2481	13.1728	14.2151	16.4584	14.9172	17.0096	16.0793	14.8277	16.6692	16.5495	17.6247
Eef1e1	4.705	6.23717	5.24855	6.11748	5.14346	5.1036	6.18087	6.54026	6.82361	6.77213	7.5978	6.98759	5.93495	7.30579
Akt1	34.721	36.43	33.3306	36.7253	41.0451	34.3848	38.4248	37.1609	43.8101	37.3032	36.0307	34.4362	36.4248	38.5515
Coasy	5.82444	6.17519	6.3223	5.91178	6.53412	6.25141	6.03177	5.1224	5.89911	6.24477	6.50571	5.87733	6.60476	6.93437
Tspan33	3.73674	3.59866	3.68749	3.16545	4.07834	3.83736	3.20158	3.88669	3.61487	4.12083	4.28776	4.00965	3.74186	4.51561
Crnkl1	4.49138	4.94822	4.35703	4.23848	3.62158	4.26793	4.56091	4.8531	4.4326	4.47481	5.43118	5.32754	4.94339	4.96733
Rin2	3.08959	2.28128	3.09321	2.06335	4.3789	3.55108	1.67034	2.55639	2.6141	2.49982	3.08927	2.59786	2.45599	2.21002
Chordc1	7.84636	7.70816	6.92472	5.75623	4.75539	5.32669	6.33803	5.63545	6.14309	6.64436	8.00141	7.40938	6.84511	6.42394
Rtcb	46.8632	50.9103	45.2373	52.9634	50.7528	52.1646	50.61	52.8649	53.1637	52.6621	51.3902	50.2921	47.6433	52.1274
Pwp1	5.79018	5.72675	5.78281	6.35076	5.22518	6.42594	6.49199	7.18638	8.15889	7.0943	7.70817	6.80764	6.84809	7.16107
Fbxo7	6.67417	6.48787	6.77589	7.21524	8.08754	8.22545	6.35856	7.02973	7.22249	7.17173	6.50652	7.19444	6.64488	6.95825
Capns1	26.7218	41.9789	24.9007	26.2581	45.4375	36.1165	24.0195	39.6415	28.9299	28.7306	30.407	26.4638	28.4404	32.0632
Lrp3	17.0318	11.1102	16.936	15.9024	16.1045	16.7074	11.6412	12.2802	12.3578	13.4675	12.9201	10.1797	16.1538	16.08
Sept7	24.17	21.948	21.2333	22.5147	16.9051	26.7794	26.9486	32.1553	29.0881	23.2925	29.787	23.6778	22.743	19.6165
Zdhhc4	3.78302	3.86879	4.83792	3.97877	5.75265	4.84331	3.20617	3.93736	3.89787	3.5547	3.79811	3.60533	4.54358	4.56551
Rac1	62.2084	62.8085	59.1592	69.2813	66.1843	64.7661	71.4547	75.0191	75.5596	23.3065	68.9149	69.1178	69.7041	74.7321
Aif1l	1.17676	1.18549	1.26739	1.7511	1.26137	1.24362	3.11685	2.65885	3.17479	2.76587	2.63365	2.80088	2.14457	2.99112
Ugp2	19.2864	19.4049	18.8224	18.3304	14.7942	15.6918	22.392	22.1133	24.863	20.7771	23.113	24.2903	22.677	23.0096
Trmt1	4.11889	4.32358	3.96089	4.14902	5.70858	4.57097	3.76572	3.91083	3.95764	2.94135	3.02188	4.14869	4.18043	4.46485
Nacc1	30.5654	30.1895	30.6661	30.3225	33.5841	31.0927	28.0643	29.3064	28.6906	30.4227	28.4697	26.6048	30.833	26.4598
Nfix	24.0362	21.6934	29.4876	28.1	23.8439	17.7196	22.3476	21.1606	18.3407	20.4697	19.3073	14.8643	22.0084	17.7295
Uba1	75.536	81.4674	79.3207	84.0611	78.6774	80.5154	69.9478	71.3664	79.2685	81.6379	78.5964	76.2236	75.6104	79.5748
Vsig2	3.86471	4.51558	10.0735	3.02303	6.65242	4.46052	4.58395	3.91485	3.80065	2.11307	3.16972	3.65726	4.39599	3.13783
Esam	3.87704	4.04505	4.3189	3.69515	5.01968	4.0284	3.73518	3.53893	4.75929	4.4016	4.19996	3.45498	4.7813	3.30092
Spa17	1.76784	0.55896	0.991043	0.817906	0.75913	0.565497	1.63237	2.19697	2.52634	2.50582	2.28847	2.1521	1.14832	2.5889
Fam50a	8.33393	8.19013	7.97296	8.63376	8.93382	9.56343	9.13131	9.2183	9.47427	9.2945	8.07958	7.70755	7.22413	8.70541
Emd	10.4044	13.2552	9.15639	11.0274	12.2907	11.0836	10.3256	10.537	12.5619	11.5054	11.934	11.5058	11.3967	11.8556
Taco1	7.34674	6.15741	6.59817	6.95823	4.89644	7.18205	7.18122	6.51303	8.11569	8.3417	7.11804	8.23546	7.67911	8.098
Grik3	19.7279	20.4608	18.799	17.5833	15.0304	16.9172	19.7119	22.6206	18.4088	19.937	16.914	19.6108	19.596	19.828
Gria3	22.7517	20.7157	21.5844	21.2064	10.9348	20.6362	21.9136	14.8454	17.4183	19.2829	19.2217	20.2872	20.758	10.7958
Npas1	3.13177	3.23789	3.66526	4.20968	4.54898	3.4091	2.65156	2.63619	2.89261	2.8282	2.59706	2.89855	3.14076	2.31107
Sipa1l2	7.10315	7.50751	6.65305	6.25397	5.85058	5.99978	5.75653	5.99242	5.66115	5.89396	5.89696	5.22142	6.82887	4.86561
Blvra	5.28771	5.58811	5.29832	6.02474	4.46175	5.65817	5.10718	4.49162	5.64808	5.24381	4.99997	4.53647	5.17912	5.51205
Pdzd4	35.0956	37.783	35.0336	39.2513	41.6299	41.127	38.7039	40.4723	41.4806	39.6866	37.7648	39.523	41.3825	41.7682
Idh3g	28.8742	25.7559	27.6662	29.9076	31.0308	29.9369	27.4406	30.3716	28.0252	28.8972	26.5206	27.7455	32.9061	30.7913
Pnck	17.0751	20.2155	16.4243	20.5185	17.7029	21.7515	18.5549	25.1285	26.9474	23.0483	21.1953	23.3729	19.3219	33.6659
Ssr4	5.13611	5.74871	5.76824	5.22796	6.8435	6.11322	5.44443	5.57476	6.2657	5.73162	6.6138	6.01417	5.17683	6.74725
Bcap31	42.6288	36.9946	39.9612	39.2372	39.7671	36.9959	38.7533	39.7676	46.8252	46.3283	44.7153	41.4737	37.8018	43.0017
Fam98a	11.1104	9.92787	9.31269	8.98987	8.32386	8.92546	8.00144	8.08109	7.85391	7.37012	9.45947	9.20969	7.68277	8.63516
Kmt2a	10.3685	11.9267	9.2039	9.31836	7.61499	9.8397	8.23085	9.51472	6.51557	6.93549	5.87146	8.1836	6.47676	5.78688
Ift46	4.14838	4.39999	4.40728	4.8645	5.76989	4.46737	4.09994	5.40129	4.99666	4.17916	4.02097	4.53499	4.66312	5.02769
Tmem25	14.2158	13.1979	13.4688	13.7125	16.1643	13.2598	10.5441	9.89308	10.5354	10.2249	9.12872	9.70251	11.1952	9.86396
Supt6	32.4709	32.6112	32.293	30.8736	30.157	33.3116	30.0832	31.1317	32.4029	32.9471	29.9334	33.6142	30.8818	32.6891
Spag5	2.46703	1.96762	2.6511	1.79395	2.5777	2.15245	1.04706	1.00344	0.891504	0.947166	1.08146	1.33489	1.1216	0.894095
Unc119	4.83638	4.79947	6.84813	6.04849	6.07751	5.54985	5.8398	6.16703	4.52137	5.71849	6.10553	5.13663	6.24275	3.96819
Rab34	2.61547	2.30007	2.48677	2.76858	2.89813	3.37902	2.95348	3.15705	3.01682	2.71221	2.61526	3.81344	2.90954	4.12648
Sdf2	26.0616	19.0348	25.8549	26.7453	31.2866	15.7092	18.4221	28.2657	19.9135	17.9139	30.1704	18.4688	26.8696	20.0004
Ccne1	5.57286	6.47502	6.27578	6.69456	7.48086	8.14483	5.28362	6.05233	5.2945	7.16657	5.56925	5.59914	5.89124	5.02465
Psmc3	51.0202	55.6701	50.7727	61.0949	57.6581	51.3691	53.5814	54.7015	53.9316	60.2429	54.6093	57.3152	52.4002	48.2374
Acp2	14.4575	8.80546	9.49803	10.1685	15.2189	10.2025	16.4629	9.51887	9.71271	10.1686	9.4517	10.7418	9.75895	10.3579
Slc39a13	3.07613	1.94914	2.21772	3.11033	2.75256	1.93815	1.97259	3.02051	2.21851	2.23336	3.02305	2.42472	1.815	3.1012
Celf2	6.28757	7.58362	7.75478	7.31564	7.36305	7.82008	7.83465	8.04789	6.43216	6.75412	6.9088	7.99514	7.0893	8.71096
Ddb2	2.47729	1.85332	1.66804	2.61486	2.47504	2.87458	2.01002	1.55016	1.21142	1.58562	1.52417	2.04922	2.18668	1.80483
Sf3a1	15.1511	16.2648	14.8088	15.9649	14.6057	14.9234	13.3127	13.8296	15.5443	14.945	15.4625	14.3123	14.5525	16.3201
Vrk3	2.50301	2.5976	2.53342	2.88188	3.68398	3.07941	3.46378	3.11798	3.49759	3.97911	3.71861	3.41335	3.79184	3.76134
Smg9	7.50236	7.46291	7.06904	7.98483	8.76001	8.34711	6.06995	6.82932	5.80051	6.2744	4.82117	4.83272	5.09962	6.20796
Rmnd5a	17.1656	16.903	17.4085	17.152	14.8963	16.1271	18.2261	18.4508	16.8332	17.6839	16.6333	17.9588	17.8457	13.7339
Ppm1j	0.337585	0.771898	0.0268365	0.604093	0.127968	0.0284199	1.01029	0.890935	0.954516	0.720021	1.95117	0.0534724	0.524752	0.0304451
Rhoc	5.18927	4.9793	4.43532	5.2564	6.07259	4.38288	4.90012	5.60331	5.12983	5.25044	7.52428	5.56257	6.1536	5.58771
Peg3	25.8047	23.1642	25.2462	20.0993	15.7053	21.3975	21.3289	20.7001	23.1158	2.7341	18.6416	25.9956	3.23171	25.8021
Metrn	4.35708	5.70116	4.04605	4.28447	5.66194	3.50702	5.61778	4.55109	5.39968	4.81213	6.92919	4.32623	6.49607	6.80045
Ciao3	3.78181	3.07065	3.29834	3.77117	3.74864	3.50281	3.19381	3.53615	3.73615	3.78817	3.41966	3.07486	3.74149	3.52331
Daxx	3.81866	4.15218	4.49776	3.75997	5.8089	4.05599	5.18834	3.86165	4.03832	4.97494	4.1212	4.662	4.73761	5.19375
Ipo4	12.5668	13.7628	13.2318	13.8656	12.956	13.9226	10.8094	11.135	10.8822	11.7176	9.67752	11.7568	12.711	13.6473
Tm9sf1	4.07104	4.54153	3.6615	4.2444	4.31864	3.81389	4.0445	4.21687	4.05712	3.29027	3.75452	3.85176	3.66619	5.26512
Mdp1	15.2671	15.5129	16.8716	16.1859	17.3127	17.332	17.0972	17.9479	16.4867	16.5044	15.1628	14.0089	15.7604	16.6484
Dhrs1	14.4421	15.2698	15.2354	13.4228	19.409	13.4561	16.9371	17.7348	19.1883	15.685	15.0222	14.2673	14.5112	15.0808
Ncan	36.2743	31.2508	40.8964	27.8507	27.4642	29.4222	31.6226	34.7014	28.4209	33.5778	33.4518	32.3029	38.781	29.5736
Tmem161a	2.04569	2.21689	4.04858	1.96237	2.31675	2.13324	3.79846	3.54847	3.33959	3.32751	3.07841	1.584	1.35588	1.9084
Armc6	5.32133	4.70795	5.21922	4.47331	6.61574	5.59144	3.52182	4.86139	4.83465	4.96535	4.72559	4.67648	4.9998	4.51688
Borcs8	9.8472	10.1087	9.67501	9.4718	9.63885	8.85555	9.74346	9.73777	11.2239	10.0434	9.46466	8.55259	9.73618	10.7029
Slc25a42	3.20611	4.96328	2.74071	2.38181	4.35869	4.32587	3.54668	3.07849	4.04155	3.70716	3.79103	3.87231	4.48445	3.78991
Ndufa11	13.8459	16.7724	16.3442	19.8583	20.2194	17.9574	18.8391	19.8079	20.9493	17.928	19.2298	17.0835	16.9525	20.3867
Use1	10.9044	11.0976	9.52833	12.8656	12.2598	11.8212	14.2939	13.6733	15.049	13.8166	13.7883	10.9224	12.867	14.0331
Dyrk1b	5.9868	5.24225	5.48832	5.63928	6.44753	6.1386	5.3917	7.11963	5.46949	5.18454	4.90939	5.04689	6.05472	5.59461
Braf	8.98693	7.38063	8.46448	7.66257	6.9189	8.05922	8.13285	8.74321	6.7194	6.86464	6.83224	8.06475	7.50276	7.24549
Ndufb2	4.13803	4.38365	3.81945	4.22073	4.50976	4.2555	4.70496	4.50473	5.21512	4.76305	5.63748	4.68372	4.43822	4.99801
Prpf6	19.4108	20.2357	19.2175	19.128	19.976	20.1856	17.7553	18.86	19.7901	18.6544	19.0067	19.8196	17.5111	21.3021
Rgs19	3.65013	2.63753	2.84407	2.43196	3.0617	3.45565	3.88765	4.53477	3.5033	6.16287	4.63155	4.31671	5.32076	5.74029
Rgs20	5.36848	4.91089	5.92322	5.07365	5.55026	4.95069	6.80819	6.95767	7.91995	6.98403	5.40067	8.06613	7.66577	6.66756
Abhd3	16.281	16.4468	12.3527	14.4907	17.0896	14.173	16.6433	17.0763	19.3844	18.5737	16.7162	12.8781	15.6917	19.0594
Snrpd1	10.1901	9.49923	9.67543	11.1851	9.50122	9.92499	12.174	11.4323	13.4601	11.4495	10.6925	11.5989	10.4964	12.1861
Tiam1	5.61363	7.13631	6.33364	5.66337	4.60446	6.63573	7.29667	7.64476	6.57012	7.98355	7.32215	7.76602	7.8768	7.93887
Tsc2	8.98797	8.66482	8.02516	8.59277	8.67864	9.08061	6.5402	7.01807	7.63282	7.66646	7.77588	6.80454	7.85217	7.89958
Slc9a3r2	9.34688	7.51186	11.9638	12.1765	7.5095	6.48768	11.1843	10.5249	5.88769	10.707	13.6375	10.9803	12.7721	6.57029
Puf60	24.6832	25.3021	24.1547	28.647	28.4897	27.3521	26.7539	27.0337	29.3205	29.4872	29.5577	27.156	26.1818	29.4003
Golga2	17.8991	18.0936	18.7816	20.0195	18.9701	19.1374	18.1345	18.3137	18.0189	17.9146	16.8903	16.8371	17.6715	18.5158
Uck1	10.6832	9.96982	10.7739	10.416	9.33272	10.6347	9.80779	9.79914	9.73351	10.4852	11.073	9.07853	9.9711	9.17649
Mien1	60.9327	59.6801	60.54	57.9789	61.8436	55.7612	59.871	65.3269	75.4757	76.2239	75.3599	64.3925	64.0295	74.8011
Axl	8.26392	9.13458	8.55128	9.69055	12.3337	8.78865	9.38215	9.72086	10.1417	9.45562	8.82838	7.94548	9.5642	8.60399
Ccdc97	11.1327	11.7701	11.7951	13.0199	12.0454	12.2665	10.4661	9.81278	11.9649	11.4776	10.8683	10.0511	11.3906	13.0296
Akap8l	10.682	11.2162	11.1976	11.7576	12.7439	11.6306	8.62138	9.79301	10.129	8.56065	8.63892	9.643	8.00606	8.66623
Pdcd2l	3.0546	3.82604	3.42455	3.61805	4.39135	3.38523	3.91262	3.59146	4.43059	4.30847	4.14762	3.45187	2.77427	3.91468
Gtf2f1	47.4477	47.7416	42.8433	49.3307	50.4981	48.2931	47.7655	46.8171	49.3378	48.3077	46.9152	41.376	44.4311	45.6343
Clpp	20.2357	26.1335	24.0308	23.5623	27.037	24.0996	23.1314	25.9336	26.738	25.4391	27.7088	23.9774	24.6239	25.8546
Alkbh7	5.18055	4.96147	4.54556	3.53927	4.50362	4.2198	4.45988	5.44714	6.55455	7.02451	4.71354	5.0431	5.45858	5.13459
Med6	7.02679	8.19663	7.96283	5.30924	4.26073	8.26064	5.67547	5.5087	5.62661	8.27119	5.75239	5.67044	7.99974	6.6655
Prkd1	2.47267	2.84148	2.54932	2.41777	3.22265	2.42791	3.11033	3.39706	3.49178	3.01655	3.06209	2.49383	2.4344	2.32747
Cse1l	12.0033	11.9542	12.5368	12.026	11.1814	11.7731	12.3556	12.009	12.2018	12.2404	12.8714	13.9323	11.5165	11.6991
Naa20	9.08676	9.8921	9.93983	8.45938	10.0939	9.03623	11.0651	9.22249	9.08648	9.22862	9.13222	9.53717	8.20954	10.7323
Prkra	4.34088	5.28351	4.18909	6.0476	4.92008	3.80413	5.58047	6.08835	5.88506	6.2696	5.97834	6.81446	5.39246	7.68708
Plekha3	12.3745	12.7894	10.6582	12.1109	12.0384	12.8164	12.0799	12.2669	13.5346	12.9762	12.8149	11.7162	12.8734	13.2491
Ykt6	31.5507	31.9271	32.3436	29.8312	33.4686	30.4361	29.0177	29.5115	29.3307	29.4897	30.2472	27.524	28.534	26.2882
Baz1b	10.97	11.0643	11.2414	10.1378	9.61514	10.0349	9.729	9.44719	9.49447	9.73239	8.72712	10.5267	9.9333	9.73694
Pex6	7.25575	7.25744	7.36562	7.93234	9.77694	8.19317	6.88598	8.46022	8.30015	9.35434	9.68003	7.67523	8.70101	11.2722
Mrpl2	16.833	16.664	16.3246	20.804	17.5137	19.5764	18.6072	18.8741	19.9362	19.5423	16.8933	16.5404	17.0934	19.1817
Mea1	33.9281	34.1568	32.1278	33.0475	39.3622	32.9287	34.1168	33.4688	27.5938	38.7872	35.8425	33.5729	33.3319	37.6078
Kdelr1	8.94188	16.609	12.2078	8.96288	9.27916	13.9987	10.4094	11.5311	16.0369	11.2237	11.6131	9.43779	11.2365	16.4464
Jag2	3.39097	4.02638	3.80195	4.1094	4.58496	4.05539	3.06136	3.30106	2.8986	3.42852	2.8695	2.71524	3.58186	3.66973
Btbd6	1.82129	1.78569	2.15444	6.38032	6.96695	2.68377	2.09276	2.76194	5.64439	1.96148	1.79403	2.08861	2.18014	3.41968
Epdr1	44.3666	40.9127	44.1492	42.8305	42.1432	39.5833	42.7566	41.4695	44.478	43.2387	37.0528	42.4164	42.0393	42.5198
Flii	10.7285	10.3888	10.5986	11.3715	10.5399	11.1319	9.7704	9.53291	11.2923	10.8309	10.5945	9.81218	9.9779	11.5807
Atg4d	3.07204	2.60841	2.59561	2.90961	2.92785	3.28864	2.58624	2.8686	2.40527	2.69178	3.01337	2.25826	2.82171	2.81145
Qtrt1	3.34289	2.3392	3.24903	2.63706	3.39701	2.884	2.39771	2.81005	2.60106	2.16406	2.69597	2.5165	2.27863	2.53906
Plin4	1.24148	1.47988	0.492236	2.61322	4.67335	5.60345	0.254453	0.11759	0.443256	0.173781	0.331707	0.391798	0.308342	0.219441
Hdgfl2	12.8239	12.2348	11.8082	12.6281	14.1118	12.0487	10.7347	10.7493	11.9949	11.8492	10.8823	11.4635	11.526	10.995
Adprh	24.5829	22.2558	24.397	21.7565	26.6277	22.026	21.752	24.3735	22.6509	23.9587	22.775	22.1521	21.1468	23.5662
Timmdc1	9.20267	9.12608	10.6389	8.43412	10.7875	11.1186	10.2997	9.30586	11.2889	11.6952	12.2535	9.23553	10.5953	10.7838
Pla1a	0.702808	0.869068	0.45452	0.883478	1.47958	1.26577	0.302382	0.208435	0.740798	0.298419	0.273127	0.446835	0.084826	0.390219
Nab1	6.6429	6.24983	5.04645	5.74159	5.94057	5.83913	6.98852	6.49086	6.39078	6.96062	7.28416	7.15458	6.58646	6.55984
Il17ra	2.83809	3.26445	2.10774	2.80281	3.19197	2.82373	2.529	1.98778	2.08692	2.32808	2.46296	2.19357	2.8575	1.63296
Lamb1	1.56357	1.52199	2.0906	1.51823	1.35831	1.69973	2.00886	1.97492	2.15366	1.84853	1.92964	2.18025	1.9397	2.52716
Kcnn1	2.36296	3.62733	4.26738	1.44184	4.19163	2.46358	1.61887	1.72204	3.27241	3.46736	3.37874	3.17231	3.42116	1.55976
Arrdc2	2.07045	1.91835	2.09681	3.10125	3.53858	4.02371	1.69661	1.68142	1.81118	1.8243	2.00727	1.73174	2.39766	1.6723
Cd36	0.0166049	0.0435091	0.090083	0.410975	0.0363239	0.291677	0.944508	0.0971697	0.802804	0.562907	0.604176	0.561538	0.372105	0.539952
Map2k7	10.2788	14.6169	13.2516	11.3413	15.8674	8.16798	8.05108	12.875	13.8445	13.4886	7.50074	7.2005	7.07559	16.5483
Ap2a2	41.1169	44.4668	40.0398	46.3163	44.2721	44.35	37.3481	39.4886	38.897	43.4995	40.9155	41.4809	42.0807	39.722
Pnkp	4.08077	4.3326	4.33134	4.28786	4.51293	3.4853	3.51653	3.95969	4.54662	3.25169	3.93414	2.86015	3.22781	3.40421
Med25	5.7075	5.48619	5.8751	6.03951	6.83842	6.15911	4.99845	5.27815	5.42871	5.05867	5.0337	4.42043	5.58147	5.02561
Bcam	2.6087	3.03971	3.50182	4.30475	4.94674	3.38091	3.82179	3.45423	4.10821	3.36021	3.70535	3.028	4.14267	3.60431
Clptm1	19.5191	20.3726	22.2613	23.1126	20.8909	20.9579	21.1989	23.9004	22.1983	22.6078	20.6453	21.3914	23.9364	28.9607
Tomm40	10.2336	10.5403	10.5981	11.1649	11.4588	11.5855	9.96674	10.7861	10.7438	11.2538	9.9318	9.6158	10.9031	10.3112
Apoe	189.793	317.506	277.966	184.327	291.3	313.747	219.495	333.695	382.774	329.751	281.555	307.176	330.981	256.821
Prkar2b	16.0745	14.5773	8.99767	8.59412	13.5734	8.11414	12.3071	12.0056	12.8221	12.0753	9.59849	13.84	12.1645	15.2331
Cdkn1b	5.65562	5.6762	6.21773	5.62638	5.53323	4.07023	5.94247	7.95595	5.66448	7.29363	5.14656	6.5542	4.78582	6.23728
Klf4	1.88298	1.93003	1.88505	1.41169	2.02825	1.77543	0.870894	1.01195	1.27607	0.710273	1.84289	1.62061	2.06331	1.11544
Ap1m1	17.6931	19.2398	18.5205	21.8807	20.7713	20.8578	20.32	21.2892	20.3295	21.6099	19.9207	18.3741	18.9064	21.7099
Hmgn2	1.70454	2.47884	2.97953	2.49656	2.68763	2.5571	5.51751	3.39173	3.78579	2.91637	4.49479	3.4041	2.96796	4.05393
Fam32a	20.5818	22.357	17.6065	19.2993	21.929	22.0657	24.1703	23.8397	23.369	23.3558	20.8859	20.6127	19.9187	21.2937
Stk11	8.34456	9.72833	8.52888	7.53595	7.83759	7.9701	9.05978	7.60856	10.2399	8.29626	7.55708	6.32049	9.45977	7.13195
Atp5d	45.2916	46.0329	42.7137	41.8629	48.7227	50.3435	38.0907	41.4275	45.4784	45.5318	46.5701	38.7356	45.2509	41.1006
Ppp5c	38.665	37.7059	36.8433	41.4469	39.8512	39.679	35.4572	36.5173	35.2856	36.4487	35.6974	33.9009	38.2675	33.6946
Cdk12	2.20488	2.26964	2.17738	2.52768	1.85761	2.33229	2.2234	2.51172	1.97312	1.81989	2.56834	2.48944	2.57454	2.2315
Pafah1b2	22.6851	23.399	21.7849	26.5737	23.2172	25.9492	26.8997	27.4994	26.4706	26.8858	25.2196	26.3084	23.6449	25.0789
Tbc1d8	3.18203	3.50173	3.14569	4.15816	3.34193	4.89817	6.21988	6.37522	6.60287	6.79589	5.28701	6.6973	6.04543	7.84164
Cnot11	8.15529	7.84039	8.01648	9.28118	8.05763	9.01084	8.49346	9.1094	8.54137	9.16411	8.39878	8.75695	8.88599	8.2758
Slc2a3	23.0687	27.3036	23.8678	20.144	22.0405	21.9963	18.9044	20.47	19.2559	19.3989	21.6957	19.9882	21.0733	18.9934
Foxj2	6.98733	7.44184	7.36915	6.50415	6.42646	6.9668	5.99804	5.37965	5.26487	6.04029	5.6326	5.87321	5.30598	5.90525
Sri	7.2157	4.90518	4.51551	4.68552	5.15139	7.05507	4.96191	4.93391	5.05833	5.85145	5.91596	5.4172	4.61654	4.79367
Dgcr2	14.9908	14.8439	15.5122	16.1525	16.2581	16.286	13.5854	14.044	13.9192	15.055	12.9866	13.9503	14.6705	15.1235
Irf3	2.20998	1.96843	1.84701	1.95387	2.86773	2.17846	1.66098	1.93254	1.70966	2.24407	2.91537	2.18327	2.59808	2.39741
Zfp959	0.482861	0.211504	0.196839	1.35183	0.448147	1.54572	0.140543	0.241588	0.2217	0.657843	1.28694	1.50011	0.2078	0.890578
Mpnd	20.0871	20.4689	18.7235	22.5031	26.7729	23.3473	20.7007	21.1676	23.2456	22.1065	20.5915	21.0432	22.4974	22.9861
Sh3gl1	5.40462	5.95841	5.2999	4.58957	4.88184	4.72181	4.00338	4.07681	4.30262	4.31406	4.23671	3.76574	4.8759	4.62559
Ranbp2	10.8971	10.0149	10.0696	9.38168	6.39546	8.69781	10.5568	10.5065	8.17239	8.87981	9.64905	11.4653	10.322	9.15874
Grk5	4.34788	4.98646	4.64226	4.95784	4.33102	4.04754	5.74537	5.98174	5.7825	6.495	5.56523	6.88249	6.75655	7.68276
Dvl3	9.31349	8.29816	9.06844	7.9209	7.63046	7.60247	6.58814	6.83638	6.4443	6.80787	7.45502	5.90736	7.08138	5.46749
Abcf3	14.3221	19.4723	14.7538	19.515	17.9189	16.7748	17.051	15.9488	20.15	17.9378	16.1701	15.8497	16.6698	15.4567
Eif2b5	23.2152	23.0085	22.3014	23.5149	22.966	25.2896	21.9815	21.8863	23.9056	22.7038	21.9849	21.0467	23.6384	22.7056
Cyth2	21.0418	21.82	20.0933	25.8091	24.3996	24.4126	23.058	22.2727	20.9922	21.362	22.7106	21.6612	23.2251	21.4115
Sult2b1	2.16684	2.26644	1.71901	2.80743	3.04539	2.23969	1.64718	2.02778	1.80593	1.81283	1.58912	1.77832	1.66474	1.43009
Car11	51.3384	56.565	49.2893	49.9175	56.5537	61.0477	55.7992	61.8903	63.8222	63.7997	50.5455	53.3628	55.2931	69.764
Dlgap1	23.7206	25.1895	23.2164	23.9933	20.4637	23.6621	25.088	22.9779	19	21.5345	21.472	21.4892	22.386	15.9642
Mrpl4	10.8521	10.0654	9.05987	11.0511	11.4835	10.9706	8.23809	8.51125	9.62666	8.30582	8.60907	8.68227	10.0043	10.2405
Keap1	11.4449	11.0396	10.5385	13.1625	11.9893	10.7288	11.8516	11.9517	10.9292	14.3775	9.9784	11.161	11.4142	10.8735
Glg1	33.5208	33.3297	36.1633	35.7957	30.3419	33.113	36.8202	39.005	34.0494	34.3593	29.0107	36.1262	35.7979	36.3907
Btbd2	15.0061	7.38966	14.4266	12.7981	14.9436	14.0695	12.7683	14.6513	16.3324	15.6472	14.1921	12.5012	14.2994	15.6663
Csnk1g2	20.7007	22.6196	20.4129	25.1614	24.6215	21.6049	20.7258	19.3512	24.5569	18.4429	20.8709	18.5966	21.5039	19.5094
Abhd17a	35.1234	33.8051	32.1395	31.3016	41.4518	33.3122	30.4569	29.6947	31.4247	32.0548	33.2488	24.7468	34.2993	27.3643
Cacnb3	68.0334	66.8717	68.6122	61.5734	74.0941	60.3572	53.928	55.0684	55.6397	58.0011	57.2921	47.4946	60.479	41.5588
Ccdc65	4.96976	5.4353	4.49988	4.73896	4.75243	5.52302	4.70511	5.00803	4.91402	4.35589	4.26189	4.36781	4.12338	4.79124
Ddx23	10.7936	11.1805	10.761	12.2102	11.8933	10.9695	11.5055	11.9874	11.8225	11.6163	10.9346	11.5884	10.7924	11.5349
Pld3	161.833	166.987	166.403	145.357	150.911	146.351	128.836	125.155	131.922	134.866	116.445	116.843	136.434	119.484
Grik5	34.7439	33.2715	35.3429	30.3763	33.3993	31.3696	24.6139	27.5187	27.5787	28.0672	25.0478	25.0523	27.9781	25.1057
Rabac1	20.7573	20.0888	25.137	22.2762	24.7887	28.071	20.9846	28.8455	25.1242	23.7648	23.9286	21.8091	23.6305	28.9609
Etv3	2.94614	3.06832	2.94355	3.54982	3.18492	3.4706	2.60011	2.76076	2.56237	2.47364	2.7759	2.9005	2.86407	2.63655
Prkcsh	16.4037	15.0639	15.0662	12.9742	14.9954	13.7556	12.8898	12.5921	15.6645	14.0578	13.9467	14.3057	14.6529	15.3924
Elavl3	34.5295	34.7041	33.3807	33.5115	29.7682	30.9377	32.8048	32.3081	31.7897	33.658	33.9485	32.5634	33.8902	32.4889
Rab3b	16.1435	18.8519	14.8642	20.7762	21.3363	20.8556	19.4688	18.949	19.032	16.6475	21.8133	18.008	17.5981	20.6211
Fcgrt	4.66812	4.68628	5.49282	5.78457	5.40569	5.17335	4.22987	4.56631	5.17952	5.44655	6.04888	4.10509	4.58322	4.08613
Nosip	14.5272	12.0322	12.9079	13.7589	14.2468	13.4581	13.9737	15.2122	14.2451	15.115	13.5217	13.44	11.9106	13.2215
Pih1d1	7.68309	8.94665	7.81437	8.27783	8.74206	9.01005	8.65416	6.96912	7.43841	7.8078	8.30319	7.29179	7.35245	7.94465
Rps11	117.095	130.755	105.66	135.821	133.353	128.797	146.051	134.724	146.775	153.606	138.748	125.107	142.8	155.467
Supt5	26.6983	28.7982	25.6242	31.9559	27.7733	29.2854	25.915	26.3286	27.1918	27.7677	26.3813	25.9891	26.119	26.2938
Paf1	14.5341	14.3657	13.2926	15.3293	13.9748	13.8237	13.072	12.851	16.262	13.5726	15.8278	13.0289	13.6924	14.4637
Timm50	5.89595	5.83757	5.61985	6.39366	6.37679	6.15623	5.58698	6.17641	5.84304	6.96721	6.79675	5.29109	5.62723	6.98889
Med29	11.8877	10.8104	8.9907	9.73023	11.8162	11.1209	12.02	13.8228	13.9082	12.6596	11.9956	9.69299	10.8558	11.8947
Ncstn	14.8326	15.386	17.4596	15.6143	16.094	16.0175	13.9978	16.0037	14.1739	15.3135	13.252	12.5156	15.3724	14.6613
Pex19	14.6236	17.9973	21.0651	17.7317	18.7231	17.8453	19.4403	19.566	18.7545	18.7982	19.0887	16.6734	18.0367	17.3898
Phyhip	203.547	197.853	200.784	182.695	211.672	175.263	162.996	174.872	190.124	175.305	128.552	130.854	171.824	141.802
Inmt	0.130398	0.177558	0.0001	0.91492	0.203753	0.502736	2.79976	0.0001	2.34639	1.53253	1.09673	1.40019	1.40601	1.24125
Impdh1	11.3797	11.118	11.7293	10.2035	11.982	11.0036	10.0651	13.2159	8.67851	11.9003	9.66457	10.142	11.7638	13.8635
Dusp3	29.1831	30.1155	32.3014	31.1528	29.4701	29.6679	30.383	29.3149	28.2072	28.2729	27.5447	29.2279	29.3136	23.6274
Prodh	2.80667	2.43026	2.18806	2.77068	4.4331	3.31499	2.03778	1.92876	2.64498	1.87798	2.48455	2.02018	2.42561	1.82488
Ess2	6.7207	7.23523	6.689	7.42587	7.44316	8.03838	6.22114	6.55123	6.18164	6.04499	6.45016	5.60134	6.44396	6.47995
Slc25a1	11.7505	12.4883	12.9686	12.9881	13.6308	12.2466	12.1885	14.5201	14.835	14.6725	14.6282	13.8404	13.6674	14.0472
Dgcr6	7.67804	8.63928	7.41989	8.38965	10.5865	8.53039	7.65646	8.21813	8.64256	8.53878	8.07654	6.47155	8.06122	7.30404
Ddr1	9.19127	9.01694	9.59269	8.02819	7.26195	7.35733	8.87196	10.4737	10.4039	10.7079	9.92378	8.86895	7.38585	10.1304
Ier3	8.41238	7.54153	6.87625	4.8059	6.64597	5.4519	4.35948	5.10676	5.46511	4.40955	4.43393	3.36403	5.29255	4.28194
Fosb	5.51997	7.33825	3.53826	3.90379	4.25822	3.93035	0.411008	2.63942	3.12905	1.59086	4.66341	3.43627	3.3945	3.02141
Klc4	6.65655	7.82245	6.37686	6.38389	6.45749	6.47309	7.19466	7.27083	7.61823	7.01295	6.81169	6.50169	6.85349	6.6351
As3mt	3.6261	3.43363	3.1821	3.10103	3.69833	3.38362	3.61495	4.02056	5.36567	4.78026	4.00835	3.69284	3.39349	4.60653
Homer3	1.46689	1.29317	1.25165	1.64844	1.46008	1.45928	1.70765	1.71737	1.83885	1.97295	2.35411	1.76682	2.37603	1.69488
Crtc1	14.3477	14.6397	14.9006	14.6483	17.8991	14.5211	12.1727	13.9209	14.0089	13.3616	10.9866	11.3774	13.4031	12.4826
Rnf215	5.65311	5.48866	6.04153	5.86713	7.65994	6.22248	4.64538	4.51549	6.19018	5.76209	7.16997	4.53141	5.70346	5.687
Sec14l2	13.0874	13.5334	13.0793	11.6834	14.0715	13.1174	10.3062	10.3014	12.4321	10.2295	11.6559	9.3754	11.424	10.0519
Crot	5.44084	5.41449	5.1919	5.16188	6.62282	5.38905	4.55933	4.47734	5.65823	4.38257	4.38571	4.94339	4.21338	3.6965
Rps6ka1	2.45131	1.8061	2.09212	2.96796	2.39904	2.20823	2.03292	2.75573	2.6277	2.71978	1.95549	1.96678	2.44979	2.6519
Calb2	9.30842	22.5182	5.72024	18.9467	8.60645	8.25044	32.3822	32.5162	44.051	28.9472	64.1643	12.7145	16.936	19.9725
Snrnp200	19.1979	19.8482	17.81	21.8982	18.4775	20.4355	18.3795	19.4214	18.4618	19.8766	18.2353	19.483	18.3683	19.8333
Ciao1	13.9667	11.9632	11.3763	15.0776	13.7181	15.5133	12.969	13.2382	13.4239	13.4673	13.1524	12.7228	12.7048	12.7908
Insig2	10.4004	10.1077	9.40995	10.47	10.608	9.25457	11.4783	12.3048	10.5611	10.9384	11.5	12.2213	12.2109	11.4737
Kpna6	20.3861	19.881	21.1007	20.9381	19.7951	20.1574	19.8169	18.8606	19.3916	19.4977	19.1534	20.6739	19.9869	19.2391
Man1a	2.52778	2.54904	2.94972	2.87915	2.26662	2.90247	4.81641	5.71892	5.03692	4.9872	4.66011	5.97038	4.73062	6.03436
Coq8b	2.98715	3.31589	3.18288	3.09531	3.21456	3.34709	2.59384	2.74799	2.9933	2.86155	2.76233	2.45911	2.81511	2.96446
Farsa	4.46402	4.9369	4.97407	5.12982	4.92178	4.87126	3.816	4.354	4.48817	4.54987	4.87819	4.77951	5.15855	4.65263
Gcdh	6.04858	5.94802	6.45219	7.1314	7.96209	6.87249	6.0628	5.7193	7.04869	7.29494	8.09856	7.41261	7.28222	8.28734
Mast2	19.2671	18.1423	17.7677	19.2105	19.8365	18.3319	16.3756	16.0968	15.8444	16.5562	17.3554	17.1598	20.5446	13.5666
Dnase2a	1.70563	0.395328	1.2338	0.665659	1.3198	1.21537	0.971378	2.38681	0.99869	1.13487	1.40982	0.858487	1.84823	1.72505
Rad23a	15.7702	16.4267	14.3033	16.9903	18.0809	17.1767	15.3667	15.9235	18.1327	16.1832	15.8397	14.3832	14.6854	16.1911
Calr	180.898	186.35	172.617	166.7	154.163	141.152	134.038	142.789	162.925	176.432	210.717	172.272	201.544	179.59
Nob1	4.76099	5.28216	5.27608	6.9169	7.00536	5.31965	5.64962	5.80608	6.21129	5.59053	4.88791	4.98962	5.98044	5.12331
Nqo1	1.44403	1.41782	1.57101	1.84059	1.93155	2.20064	2.40568	2.51092	3.02204	1.96816	1.78923	1.9711	1.7744	1.86128
Ppfia3	29.7335	26.1495	28.849	27.4873	30.6041	26.9935	19.9072	21.5407	25.8158	21.4612	25.0408	24.3459	23.8393	20.9871
Gys1	3.21218	2.01603	3.26227	2.07668	2.29173	2.27094	2.48447	2.65676	3.33636	2.37663	2.73966	2.61922	2.62822	2.81045
Ruvbl2	7.58851	8.40831	7.6875	7.49152	8.77752	7.19123	7.83508	8.28991	9.41235	9.20234	8.62806	7.70716	9.31073	8.60489
Lin7b	19.7957	17.1626	19.8878	16.5466	17.2798	17.1162	14.246	16.1682	15.2351	17.3149	15.6324	14.295	16.843	14.9633
Bax	8.59818	9.55393	9.54843	8.03091	10.5443	9.01557	8.39617	10.0211	8.88252	9.06104	9.00834	9.14231	10.0813	9.21415
Tfam	5.50529	6.19791	6.05614	5.8082	6.36782	6.54034	7.35484	7.15912	6.24059	6.05641	6.76535	7.26926	5.68544	6.19606
Zfp81	2.93138	2.57772	3.18805	2.88724	2.38633	2.68271	3.49027	3.27219	2.73422	2.94553	3.36745	3.18268	2.74854	3.19952
Efnb3	14.9425	14.6965	11.2353	17.0558	13.1155	15.5773	25.1892	32.7451	32.736	33.7307	26.7798	29.5809	27.6693	42.9992
Mmd	68.3673	66.9215	71.276	73.4783	75.9795	69.5645	69.3985	69.8732	71.537	72.7888	70.4321	77.653	75.8428	68.1387
Hlf	33.862	31.6963	38.2559	30.2044	31.0027	30.448	28.7132	28.2144	17.1023	14.0409	14.1106	22.0245	15.2854	11.3554
Fam162a	21.4228	20.9561	13.3336	14.7556	14.4347	20.2765	22.2243	15.0193	28.7062	24.8903	16.0892	23.3936	14.8919	19.8949
Rpl8	127.029	145.434	118.471	149.191	158.782	144.348	161.817	160.331	179.192	171.731	173.422	147.335	150.124	170.585
Grm3	14.5263	14.9956	15.0297	15.1793	15.9748	14.1383	14.9695	19.7298	15.7532	19.045	16.2897	18.1947	19.0916	16.176
Ssbp2	10.0063	10.1758	9.01928	11.028	8.96809	10.3023	12.0539	12.6874	12.8313	11.5816	11.2988	11.5979	11.2561	11.9788
Brinp2	14.8255	5.67207	6.03881	12.8985	13.2717	13.0804	4.48661	11.1544	4.53799	11.9975	12.0094	10.4611	4.8949	9.15216
Gstm5	75.7365	73.9868	77.2769	92.7997	96.1177	91.3074	78.0841	86.0692	104.545	78.3818	85.5681	76.9903	78.8149	86.4615
Gstm7	5.71647	6.7188	4.91032	8.22313	7.65887	7.144	10.0066	10.7453	11.9386	11.9714	10.8641	8.72192	9.59262	15.4016
Cavin1	3.18874	3.78807	4.09345	6.45441	6.27067	5.47832	5.8138	4.69984	6.18444	4.89471	5.47498	3.65608	4.932	4.43894
Map3k11	3.11456	3.39297	3.08944	4.19353	4.2062	3.76563	4.12136	3.05122	3.17124	4.43595	3.9093	3.63502	3.26714	3.21069
Akt2	14.8314	14.2674	15.6813	13.5889	13.181	12.659	15.344	14.0761	16.1555	16.6733	15.584	15.6066	17.7873	14.6493
Dnaja3	14.9944	15.7843	13.4707	16.7523	16.001	16.0865	16.5209	16.5337	16.9844	17.2466	13.1842	16.6369	13.3649	14.9569
Hmox2	22.7433	31.2125	23.7347	28.3545	33.1319	26.1145	34.2384	34.2015	33.2853	22.876	33.8042	20.8078	21.6445	22.239
Cdip1	22.8888	22.213	21.0921	9.52883	24.0661	23.1302	20.419	9.27906	22.8859	10.0597	22.4108	20.5222	22.3354	22.5658
Cwc15	29.3855	31.9598	29.3938	33.1148	31.6156	31.5462	37.5753	35.9045	38.7749	37.8907	35.9425	36.4061	33.404	34.2391
Dnmt1	8.41645	8.83306	8.92742	9.41726	8.20886	8.53982	8.82658	9.03017	8.49167	8.93448	9.14377	9.75203	8.61111	9.20922
Ppan	3.05608	3.24044	3.17021	3.1497	3.02494	3.11641	2.56395	2.69868	2.30303	2.41021	2.48355	2.4394	2.62956	2.98541
Cacna1e	6.60144	6.49373	7.92144	7.38516	6.2523	7.66252	3.05643	4.39087	2.41136	3.47513	6.47276	4.26517	6.46025	7.36558
Cacna1b	12.8716	12.7278	14.1759	12.8293	9.99197	11.9132	10.4857	10.681	8.66686	9.60775	8.48091	11.0848	11.0557	10.3518
Etv1	4.79141	4.84729	5.04664	5.82196	3.14066	4.3036	5.66369	6.30855	4.01339	5.70649	5.83857	6.00384	4.83473	4.77769
Kifc2	128.837	124.687	120.796	133.165	160.917	140.311	116.496	116.617	122.998	109.201	112.23	101.435	113.679	97.2071
Psap	624.593	634.641	617.838	628.73	659.701	622.221	555.97	611.36	601.701	615.395	575.636	553.372	592.044	573.764
Wars2	0.921329	1.09376	1.39908	1.28768	0.984299	1.0111	1.55599	1.77134	1.70777	1.24085	1.49946	1.77486	1.28903	1.58104
Atn1	35.8593	35.2352	30.7164	32.6318	29.2385	31.8582	28.2218	30.8356	29.1368	27.2766	28.9715	26.5862	28.8659	26.8811
Phb2	10.5203	11.3457	9.44037	10.857	10.4995	11.7241	8.74003	8.59704	9.04665	8.7649	9.62974	8.38661	11.3487	11.1333
Eno2	138.529	156.12	164.967	146.507	152.847	135.717	128.55	165.051	188.79	193.544	148.569	162.782	157.026	169.24
Emg1	3.74535	4.44615	4.19806	4.25511	3.95203	3.78148	4.49522	4.28062	4.81467	4.27752	5.07874	5.01277	4.77176	5.16883
Lpcat3	4.00487	3.50389	4.08638	3.90493	4.26139	4.49263	3.94908	4.03218	3.73471	3.89331	4.36296	3.76913	4.1806	4.42237
Atp6v1f	61.9443	67.3901	58.8265	63.0332	65.5439	65.7643	61.8892	72.1652	71.5327	75.3683	72.4447	64.4863	62.9185	71.7622
Clcn3	9.2193	8.75772	8.53284	10.1394	7.75271	10.0877	11.5835	11.3631	9.50574	10.5573	10.0353	10.8363	10.432	9.3547
Hif3a	1.02575	1.07882	1.31246	1.08934	1.73215	1.88193	0.263119	0.339396	0.497258	0.177466	0.594739	0.679929	0.326111	0.228718
Gpx6	0.0001	0.0357647	0.0001	0.117505	0.0001	0.111719	0.971396	1.75594	1.9962	1.40067	0.0950254	0.761571	1.19657	0.412359
Pde1c	0.141417	0.271139	0.169666	0.185603	0.208681	0.305334	0.687792	0.843973	0.871961	0.860438	0.776169	0.979777	0.597205	1.34808
9330159F19Rik	13.0193	12.2382	9.48043	8.34478	9.39754	10.9119	8.01093	10.3245	9.44091	9.43986	7.24912	7.64747	10.1841	7.00095
Cul3	26.7958	25.51	25.2299	25.9649	20.2469	21.8122	29.8179	28.9502	26.8345	27.3267	27.6764	29.6935	27.7964	27.0452
Sst	169.975	175.931	153.919	163.624	211.841	170.68	160.717	167.526	178.004	191.218	173.043	184.845	203.742	182.153
Large1	23.9624	23.0332	23.2701	28.9556	27.3856	28.0658	20.5927	22.2277	19.4719	22.0706	23.2622	23.5473	25.9458	21.1501
Ddx56	9.58509	11.052	9.96057	12.9698	12.6897	12.3322	13.2323	12.7898	11.1924	13.119	12.1076	11.7587	11.9576	12.9919
Tmed4	22.8531	23.462	22.4948	22.4522	24.8877	22.8119	22.0913	25.3821	24.4621	25.9432	25.6899	25.4873	24.3017	28.1073
Ppp1cc	22.8821	19.062	19.1635	20.6481	21.1424	20.2172	21.3294	19.0797	21.1248	20.4914	22.4973	21.0837	27.945	21.9445
Dnajb11	21.4275	20.5058	19.3948	16.3557	15.5787	15.8407	14.801	15.5464	16.083	17.5068	19.3951	17.7533	21.4409	15.1794
Gab2	4.83416	4.98928	4.13655	5.38679	5.46187	5.10113	6.0296	5.34034	5.82566	6.18952	5.29526	5.62639	5.74871	6.5394
Coro1c	9.31009	11.0442	9.69237	11.0239	10.5857	11.0575	10.1989	10.3874	11.4818	11.1868	11.7219	11.4732	10.4825	11.5938
Tax1bp1	13.4465	13.1298	12.0005	12.8421	10.2541	11.9899	14.6845	14.5449	13.8062	14.0147	14.9187	14.5608	13.9998	13.0481
Ndrg2	183.868	177.626	164.288	208.684	264.52	221.749	196.253	189.522	300.875	213.653	213.143	193.845	189.328	227.249
Mettl17	3.11684	2.7199	3.05705	2.393	3.45474	2.97482	2.11459	1.75359	1.93388	1.84169	2.26888	2.10228	2.27656	2.33294
Pnpla6	5.61739	5.05466	5.6446	5.8414	6.17663	5.15302	4.31791	4.21359	4.36203	4.6108	4.52443	4.59939	4.44503	5.11837
Mcoln1	5.37525	4.71733	5.63625	5.41035	6.04733	5.81559	4.41968	4.75174	5.60426	4.92335	4.40057	4.89451	4.51864	4.62109
Arhgef18	3.12447	3.35164	3.3116	3.32997	3.3523	3.09513	2.49826	2.30605	2.72423	2.03424	2.88173	2.08449	3.1535	1.99929
Etfb	16.528	16.9362	18.8124	15.2274	19.5301	15.817	17.247	21.1996	25.9184	23.5251	22.288	20.9617	17.8867	21.5164
Sgce	1.83162	2.06382	2.12626	2.00475	2.021	1.8177	2.23674	2.5537	2.71103	2.36188	2.37103	2.34383	2.43533	2.73741
Chn2	4.30764	4.8741	4.16678	4.01275	3.05275	3.204	7.4911	8.74861	9.05511	8.5988	7.70346	9.67478	7.12706	14.4894
Wwox	1.86163	1.82707	1.67415	2.47593	2.31149	2.42879	2.30261	2.0274	2.18886	2.26041	1.55338	1.73825	1.81252	1.81245
Aqp1	0.204223	0.291597	0.218284	0.59028	0.114992	0.479127	1.54794	0.593986	1.4038	1.18422	2.80702	0.622895	0.880556	0.401942
Cnn2	1.581	1.59148	2.72808	1.91492	1.86358	1.44612	2.34325	2.31199	2.19075	2.19072	2.74198	1.34204	1.72199	1.63441
Polr2e	11.5803	12.3712	11.254	12.8025	12.7745	12.9049	12.1789	12.4098	11.8037	12.9089	11.4666	10.8892	12.6338	12.3898
Myo9b	4.94358	5.11583	5.55703	4.48884	4.7226	4.48859	4.32438	3.24255	3.39432	3.72502	4.03655	4.67157	4.16618	4.32283
Adgre1	1.3673	1.40815	1.86322	1.97319	2.13729	1.61316	1.12931	1.47313	1.45074	1.88274	1.42448	0.854319	1.28594	0.896797
Mtfp1	27.566	29.7937	27.0894	28.8229	31.4132	28.8639	26.0398	27.8728	25.4778	25.1312	31.6647	22.1205	27.9395	21.467
Rab11a	22.6769	19.8446	22.7829	20.5686	20.1734	20.1909	26.6981	27.1259	22.4725	25.8705	35.8836	25.0761	22.7149	21.2136
Eif2b2	14.5909	14.8132	15.9218	16.065	15.5081	16.6588	12.3922	14.919	15.0404	14.0916	16.1597	13.8109	15.5084	15.675
Dlst	6.16941	6.39576	7.04037	7.41336	6.38144	6.44126	5.39876	11.5144	13.3959	5.79097	6.30748	6.39429	7.11229	6.46646
Ulk2	21.5547	20.9079	22.3308	20.1688	19.2893	20.0804	21.5842	22.7079	19.3269	21.3183	20.5058	19.5776	20.8332	19.2523
Dgkq	4.13406	2.81265	2.45934	2.78044	2.91175	3.702	2.36792	2.29416	2.47406	3.11858	2.26565	2.80624	2.06238	3.39263
Grap	2.7981	2.37505	3.3383	2.23915	3.06542	1.87063	2.52355	2.89498	3.22632	3.65349	2.59672	2.04405	2.80435	2.59713
Chmp2b	21.7548	22.9902	23.8025	22.5591	19.7614	21.9101	27.7825	26.9045	24.8786	26.5488	27.7971	23.5646	24.7612	24.3554
Plod3	4.04432	4.76109	4.92094	3.39155	4.26583	3.58462	3.41982	3.72907	3.68892	3.76501	3.84465	3.26151	4.17321	3.91858
Ap1s1	69.8817	80.7869	76.8524	73.072	93.7051	76.0017	80.7997	85.7449	95.4993	93.4584	84.8779	93.4707	88.505	89.8986
Srpk1	4.22317	4.51828	4.45038	5.27606	5.54916	4.39105	4.31533	4.07354	4.05343	4.26429	3.90021	5.15993	4.73289	4.1667
Crabp2	1.92005	1.81235	3.43465	2.50175	2.37312	1.7027	1.99739	2.21218	1.23884	2.3726	4.0681	0.922279	1.95068	1.55912
Nes	2.18177	2.27078	2.19127	1.57404	1.44127	1.07653	2.16135	2.51622	1.58238	2.49007	1.90599	2.11331	2.09697	1.36603
Bcan	30.0713	27.1128	31.564	27.1318	38.4978	26.6629	30.4116	30.7657	31.3528	31.9998	29.7007	27.9141	30.9636	31.2708
Hapln2	2.92651	2.27652	1.69699	3.40991	3.29513	4.45491	4.81973	3.73472	3.69183	3.31621	2.6852	3.70225	3.51353	4.38077
Prcc	21.4461	24.0863	21.9949	22.2567	23.0959	21.8088	22.6693	22.477	22.9519	23.7582	21.0466	21.1771	22.4108	22.6022
Hdgf	48.8155	51.213	49.7024	59.1113	60.5102	53.4789	57.5687	53.6462	63.1283	53.3765	56.5257	56.1355	56.3117	54.5543
Slc25a18	28.304	28.6736	24.1282	26.9796	39.6849	26.0702	29.6876	28.3678	25.5696	21.7342	32.0192	25.4749	25.6452	25.4781
Thop1	8.50823	8.48698	8.38077	8.48556	8.95773	7.99777	7.16472	7.7524	7.31212	7.81461	7.9093	7.35066	8.76185	8.2389
Apba3	2.48821	1.55824	1.65857	1.11286	1.47519	1.30837	1.10442	1.38326	2.56965	1.21299	1.1914	1.40135	1.81749	1.18379
Matk	16.3402	15.3443	14.8812	17.8643	19.9294	18.5587	14.7253	13.2114	14.2067	13.1613	13.2104	13.2055	15.3727	16.5389
Pias4	4.68755	5.42299	4.70842	4.399	4.7302	4.90906	4.34171	4.81769	5.1143	4.59148	4.52417	4.06666	4.30171	4.55486
Map2k1	69.4944	79.3321	72.0415	73.3834	68.2914	71.2166	72.6546	81.3653	82.1907	75.9347	75.8088	75.4077	72.6581	76.8866
Sgta	29.5312	30.6095	26.0002	31.0221	33.7956	31.4283	27.1205	27.9492	28.7586	28.368	29.7645	25.6131	27.1646	28.8348
Tmem242	12.4575	14.349	13.5307	14.1923	15.1829	14.8225	15.5397	15.3601	16.7846	15.4256	15.9065	14.1283	14.2229	16.4918
Hspb1	5.08009	5.14364	3.29998	2.89982	3.35959	1.78327	1.75455	2.12439	1.48633	1.88218	3.56355	2.35915	3.83484	2.14712
Syt5	58.3135	65.5891	58.1202	63.9548	68.9053	67.811	59.4898	65.8613	69.2329	68.8258	63.9341	65.1088	63.3653	71.9902
Hnrnpa2b1	40.1549	42.3792	38.1304	40.7123	32.9373	37.4443	45.3347	40.7585	41.0856	43.8441	48.6198	48.1251	41.9467	47.5945
Ccdc130	3.01168	3.20396	3.0659	3.59503	4.71749	3.15558	3.4147	3.90274	3.58927	3.70707	4.74147	3.5769	3.93742	3.974
Mri1	2.07748	2.30552	2.4326	2.59171	2.79477	2.2734	1.63195	0.956475	1.35669	1.74728	1.25729	1.21449	0.997873	1.10836
Prkacb	57.4143	60.3557	55.9174	25.0963	52.909	58.2461	65.221	65.2085	66.7538	65.5616	58.1606	61.9359	58.5265	63.3354
Chd5	37.4208	39.3846	38.4952	40.8573	39.0068	40.8505	34.8089	35.6633	33.8261	36.9278	35.7142	35.0805	36.3506	31.6851
Cstb	19.577	21.6296	18.2689	19.4586	20.712	20.5705	17.5659	20.5569	23.6567	21.3202	22.0006	21.8317	19.1695	19.5611
Pex5	10.1104	10.7281	10.0195	10.8388	10.9067	7.2253	8.40728	8.79489	8.28585	8.5802	10.0254	8.76277	9.34181	8.92555
Jkamp	10.5061	10.1746	11.4321	10.1186	8.88174	9.19336	11.9618	9.90423	11.9198	11.2478	11.9417	10.3722	12.1618	10.3288
Slc1a2	172.035	159.863	174.743	163.786	197.144	169.478	198.987	199.223	161.654	105.229	145.325	162.963	169.726	130.652
Wdr1	15.794	17.0171	14.5795	18.1305	17.2314	16.2626	13.6672	16.5776	14.8484	16.486	15.9369	15.9667	16.0164	15.8279
Ndrg1	10.1386	10.3849	9.03887	10.9401	10.3615	11.0392	15.7666	12.77	14.3621	16.951	14.266	14.1361	13.9766	14.448
Man2b1	4.5672	5.07345	5.16173	5.28427	5.57322	5.09903	3.91364	2.93875	3.40663	3.41092	3.46797	3.06816	3.85804	3.53018
Klf5	1.64576	2.12012	1.93283	1.76049	1.44004	1.84012	2.26406	2.58	2.68063	2.54732	1.90858	3.05119	2.28758	3.09596
Wdr83	4.07281	3.50707	3.35141	3.93116	4.55574	4.13032	3.1379	3.9066	3.59489	3.54178	4.48323	3.76779	3.46831	4.41267
Prdx2	37.7027	40.1571	36.2701	39.3813	43.3615	39.2841	41.7329	47.4919	46.8896	46.3121	48.5305	47.0184	48.5414	51.5902
Polr2a	17.6864	17.0574	18.8796	14.2235	14.1939	15.8153	13.6821	14.3735	13.429	14.6874	14.8503	14.1431	14.2172	14.7153
Senp3	16.3586	13.1604	13.8428	14.9809	15.9734	16.5779	12.6742	11.7875	15.0285	12.3393	16.7386	11.8588	16.3929	15.4346
Ufd1	10.1351	9.55811	9.20646	9.34931	7.44745	7.4932	8.58432	9.69081	11.5614	8.35158	11.8171	7.95135	7.89311	9.86422
Ubqln1	34.6672	36.1767	34.4191	39.2011	34.7167	36.376	36.9678	35.9165	36.3608	38.9869	35.0391	38.2089	37.4729	38.4672
Cadm3	58.1357	46.1521	54.8816	56.2621	57.5228	60.7872	55.0014	61.6231	56.0285	58.2535	54.4638	51.8201	68.1367	52.3179
Txn2	11.0356	13.8879	9.43234	11.0205	12.2871	11.4383	9.06672	11.9417	12.8182	12.4643	13.198	10.7416	9.88252	11.9559
Slc1a6	2.785	2.68381	2.361	2.26794	2.46471	2.90733	1.86789	2.05123	2.17548	2.13932	2.16529	1.82996	1.89643	2.13052
Slc1a3	29.8679	60.6844	29.7931	29.0544	33.1028	27.2726	64.8697	37.4348	75.9063	31.2323	67.3139	64.1055	32.5813	32.9776
Crbn	8.97481	8.84288	8.50494	9.15049	7.77631	9.00894	9.75071	9.44215	8.93798	9.03329	8.628	9.52242	8.65904	9.00907
Msh6	4.52462	5.07711	4.3881	4.69184	3.6838	4.40675	5.17496	4.95239	4.97696	5.33851	4.98773	4.86986	4.31121	5.16165
Fbxo11	32.5915	29.5327	29.8348	30.2625	25.3636	29.1687	33.9374	31.3728	29.2935	29.9533	30.0822	33.1935	29.5446	29.9499
Tbl2	4.65672	4.48725	4.68868	4.1791	4.39865	3.96176	3.76117	4.06674	3.64867	4.08645	3.45829	3.31925	3.56368	3.98056
Bud23	4.18991	4.32368	4.15931	3.79902	4.67859	3.78885	3.4915	3.2046	4.15701	2.78554	3.6128	3.81012	3.79178	3.58899
Hmox1	4.35516	3.74888	3.86328	2.71104	3.27812	2.94098	1.71491	2.33086	2.31479	2.50715	2.9338	1.76928	3.1317	2.38159
Mprip	28.1919	30.4622	30.5419	30.6518	29.5756	27.198	31.6197	30.4905	30.845	31.6553	28.0761	27.1297	31.026	29.8031
Cic	14.0045	15.1677	14.1224	14.3336	14.6937	13.7922	12.0837	14.2697	10.1476	13.908	12.046	12.1868	13.8338	11.6485
Pafah1b3	3.17831	3.24833	2.43328	3.68857	2.77066	2.6951	2.89711	3.65759	3.35263	3.78436	3.86265	3.42827	3.70177	3.9093
Prkaca	77.8425	81.2318	79.6298	81.365	82.6943	81.4346	79.8451	87.89	88.5735	86.8911	82.8689	88.2505	89.4595	95.7925
Dnajb1	33.7373	34.3715	27.7281	22.0762	23.7901	21.8034	17.6649	19.3868	20.5587	19.1324	23.0929	17.3308	20.9072	17.1833
Kbtbd4	4.36624	3.31941	3.75081	4.01989	3.50385	4.17057	4.38234	4.04082	3.43209	3.76916	4.27275	4.21421	3.52632	4.45644
Celf1	17.5889	15.0668	18.0784	16.0133	14.1649	17.7482	18.5364	20.545	15.8188	15.7239	16.8868	18.8169	17.4744	16.0855
Ndufs3	28.0332	29.4236	29.7523	27.0314	33.1492	30.326	30.1593	30.7135	32.5998	31.9181	32.8639	31.0469	29.8709	30.4677
Por	20.2893	18.818	18.6435	15.831	17.1693	17.3183	14.5857	15.4622	17.5851	16.8945	15.7597	14.9963	17.477	17.8627
Igf1r	4.43344	4.61062	4.93215	4.73144	4.49624	4.66439	3.53095	4.22719	3.43752	3.28542	3.69738	3.86742	3.69162	3.14879
Insr	2.96494	2.96208	3.22057	3.09484	2.834	1.76149	1.81806	1.33994	1.69642	1.16217	2.22775	2.91898	1.77466	2.02117
Cyp2a5	0.0001	0.109994	0.0001	0.0667796	0.0001	0.121803	0.802816	0.215263	0.554483	0.693596	0.752724	0.527112	0.31089	1.10266
Trim28	23.3478	24.493	22.7813	23.4104	21.4117	23.9925	22.7196	23.6353	24.9231	23.4581	23.0303	21.6002	22.9623	24.005
Ube2m	34.1034	33.7082	31.9151	41.9556	50.7182	36.1876	33.2884	31.0909	35.1652	35.9222	36.8392	36.7477	37.853	32.7727
Adcy9	14.402	13.5318	15.5186	13.2843	14.1302	14.0179	10.0914	10.0538	9.14806	9.43861	8.70317	11.452	11.914	8.89529
Mef2c	10.5376	9.21679	33.0066	28.4616	28.5937	29.158	29.4144	16.1714	5.96367	25.2151	25.4857	7.79843	17.3609	11.1654
Ctr9	7.8368	8.24386	8.07205	7.71065	6.67162	7.32206	8.02566	7.97191	8.20696	8.37163	8.57647	8.73369	7.71813	8.24348
Eif4g2	58.4945	59.8148	57.185	56.0341	52.7008	52.8351	61.5397	62.9317	57.4344	58.9274	63.4423	63.866	67.0425	64.2808
Pcyt1a	2.09963	1.96049	1.72679	5.92811	5.46929	5.57765	1.88917	6.29563	5.99691	1.63319	1.8825	5.76554	1.96802	1.67214
Zfp592	4.6881	5.08233	4.62599	5.0228	4.64155	4.75088	4.25009	4.28531	3.99673	4.28361	4.19058	4.67431	4.4613	4.21448
Psmd4	24.5316	24.9949	24.1268	27.6149	26.5889	26.1424	26.1465	26.8654	27.0577	23.7147	27.0659	22.5845	25.1609	28.2983
Snx6	9.23774	8.71404	8.66008	8.56592	7.89135	7.9905	9.37182	9.12412	10.0834	9.98996	10.1873	9.34848	8.73626	10.2446
Mthfd2	1.18741	1.45343	1.03897	1.00746	0.871131	1.09319	1.52116	1.44531	1.64087	1.4188	1.75848	1.6078	1.26271	1.99076
Kit	4.63875	4.56746	4.42821	5.43295	4.93781	5.01198	4.7202	4.9041	4.68118	4.51357	4.52336	5.00411	5.05205	4.00239
Tomm40l	11.253	10.9904	9.17309	9.61049	13.2772	9.2746	11.0245	11.3977	13.3355	12.4928	12.1168	11.637	12.3899	12.2933
Cs	47.2657	50.1389	47.3342	53.7036	51.5356	51.514	48.115	49.7963	51.9347	53.0841	52.6604	51.1021	52.5724	52.0516
Ampd3	3.53567	3.72451	3.82017	4.58505	4.48614	4.05038	3.99708	4.22912	4.38539	4.62404	4.5731	4.41156	4.22312	5.10855
Bcas2	7.3726	6.81431	6.63698	7.01544	7.48341	6.85312	7.55089	6.98711	7.10969	7.42596	7.66612	7.23125	7.15918	7.07992
Ctcf	13.6662	13.0979	11.9916	13.9144	11.7855	12.9724	14.2908	14.7344	13.854	13.8303	13.4193	14.2946	13.2386	13.7278
Pard6a	3.87022	5.66012	3.91015	5.11782	4.58435	4.68394	4.90477	3.56144	4.18689	4.63713	4.59219	4.02175	5.50796	4.25851
Pvalb	44.7778	41.3194	53.6979	49.9501	65.8871	53.8476	38.8833	31.6939	39.7094	35.6829	27.9225	33.8401	35.9554	26.3497
Ranbp1	15.8265	18.3025	18.5745	20.4705	19.4498	20.3368	22.2123	20.824	29.5188	21.6356	28.024	21.7921	23.4806	22.0908
Rfx5	2.49276	2.29373	2.86739	3.46506	2.64099	3.31234	2.9712	3.32822	3.59588	3.27942	3.21132	3.82758	3.11441	3.69098
Psmb4	40.7421	44.0777	39.865	43.4772	46.476	42.2967	42.1437	45.8139	51.1529	44.8788	49.5477	40.531	42.0143	46.7658
Slc30a4	11.5367	10.3302	12.1751	12.6669	10.397	11.4646	13.4269	11.5664	10.4804	9.96655	9.86809	11.4986	11.5273	10.0886
Sqor	1.25876	0.981326	0.990589	0.819919	0.810092	0.881164	1.25131	1.46353	1.5693	1.45007	1.5274	1.19629	0.943265	1.44221
Bloc1s6	9.96091	9.80383	10.8005	8.96545	7.4436	9.55478	10.4056	10.0877	10.2677	10.1752	10.0577	9.92907	8.56018	10.1479
Gpr108	5.89695	5.85173	5.63383	6.53505	7.13015	5.37757	4.95415	5.95445	5.39191	5.49163	5.30206	5.12492	6.23085	5.86556
Rsl1d1	17.7281	17.5905	16.8356	18.3459	16.135	18.3101	18.6385	17.8279	18.5231	18.7382	18.518	19.895	17.4204	19.0467
Apc	5.77735	5.59022	13.148	6.70415	2.75631	4.38457	5.60489	6.27757	4.37881	4.78071	6.02687	4.65074	7.592	3.32505
Reep5	106.741	112.166	104.791	121.895	114.76	117.13	124.917	122.542	127.197	125.752	113.077	116.772	123.259	114.947
Ergic3	31.2367	31.304	25.4106	35.0032	37.8908	30.0674	36.1752	36.484	38.7678	39.2915	26.1684	30.1955	32.986	28.923
Uqcc1	6.31383	4.90435	6.36051	5.08318	8.89731	4.8112	7.53886	7.94824	8.29193	5.11783	4.94191	7.45658	8.46902	9.18123
Trh	1.13084	4.14281	0.579061	1.96858	0.60709	0.92833	3.48027	4.64583	6.51859	4.97969	13.7659	2.57981	4.34996	2.36184
Nr2c2	4.63215	4.6587	4.6273	5.57285	3.73913	4.92545	4.85742	5.99876	4.42071	4.43713	4.12204	4.47665	5.12256	4.45927
Nr2c1	1.63959	1.36931	1.2359	1.53999	1.33124	1.38353	1.9018	1.80213	1.6115	2.1428	1.36577	1.74067	1.34076	1.9501
Smpd4	5.2359	4.39262	5.20837	4.96682	6.56768	5.9291	3.30365	3.28803	2.94565	2.9027	3.0751	3.9285	3.31915	3.53615
Kctd20	8.84418	9.18742	8.60868	8.75252	6.66929	4.99119	6.77398	8.02517	7.89694	9.17991	7.26393	7.26184	10.0909	7.85572
Ctns	3.44104	3.63344	4.03964	3.68002	4.35739	4.4009	2.93346	3.36119	3.33027	3.35021	3.27151	3.0055	3.67721	3.29004
Ephb3	4.3556	4.346	5.003	3.89111	4.05666	3.67753	2.71723	3.10281	2.1693	2.17382	2.37368	2.15771	3.19951	1.46922
Rcn1	3.73567	4.74598	4.3376	4.18269	4.41655	4.54144	6.74093	7.9307	7.22852	8.28696	8.36782	11.5905	10.6699	18.2586
Trap1	26.1927	27.0852	25.9832	28.8899	28.6204	26.7961	25.519	26.443	28.3927	29.0437	26.732	26.941	28.1233	30.0708
Naa60	12.7437	12.7371	13.5223	11.6425	11.4456	11.211	10.3325	10.6373	11.4926	10.2308	9.91268	9.67529	12.8561	10.4111
Ankrd13d	16.8433	17.4855	18.0377	19.2958	20.736	15.536	15.7434	17.7703	15.8081	16.0268	16.1317	14.0012	17.0932	17.4805
Tpr	9.43479	8.24681	8.49756	7.93282	6.27043	7.95889	10.3237	10.9282	9.11096	8.94658	8.95177	9.37733	9.44984	8.60635
Odr4	8.14656	2.92382	7.38072	7.3985	6.40723	7.65164	9.64413	8.39979	8.41169	7.9023	8.07975	8.54257	5.15991	8.23936
Prg4	0.466679	0.599622	4.08531	1.74302	1.068	0.707714	0.472411	0.261171	0.161024	0.119316	0.627859	0.18275	0.338899	0.370866
Kptn	5.49212	5.28619	5.17962	4.38945	5.05823	5.33846	5.65111	5.57886	6.25782	6.12845	5.52045	6.21626	6.15024	5.91922
Napa	61.3397	58.9872	58.405	60.959	67.9331	53.2719	52.4055	53.0636	55.7003	51.7126	53.587	53.8252	60.0243	52.2022
Sra1	9.89664	5.74811	10.4733	5.89236	9.51317	10.2478	9.52108	9.88259	11.7369	8.97459	9.21723	10.2061	9.08873	6.03841
Atp5g1	13.8022	13.0479	13.587	10.6648	13.3428	11.0577	11.4969	14.597	10.4249	13.2093	14.4129	12.9402	15.3282	14.9897
Snf8	15.9839	17.2408	15.8642	17.4595	19.8029	18.2386	16.3608	17.0822	16.8241	18.876	17.544	16.0296	16.7509	17.6181
Tbcb	36.8734	30.7881	32.1481	28.9757	27.7965	25.5807	27.1258	32.9604	30.3307	31.0181	34.3826	26.6129	34.145	32.135
Inpp5k	4.07797	3.70716	4.16161	4.62777	4.78049	5.32438	4.15628	4.38119	4.15611	4.08967	3.27808	3.70664	3.73665	4.18981
Crkl	10.9585	11.3828	10.6263	10.19	11.1323	10.921	10.4129	11.3908	10.5852	10.4013	11.1404	11.3037	9.77993	11.0473
Clint1	7.89984	7.782	7.0686	7.66515	6.97893	7.42357	7.89492	7.75041	8.20152	8.45518	8.18799	8.01783	7.95775	8.15499
Htra1	38.7525	39.7825	35.2016	45.5625	67.6268	50.8737	32.4588	31.8852	34.1167	31.8053	39.2256	33.1175	39.8448	28.3013
Zbtb17	7.53745	8.49181	5.95629	6.27177	8.17067	7.17304	6.45275	5.3444	6.66851	6.08604	6.10321	6.15618	6.42862	5.49167
Epor	1.67727	1.54812	2.4216	1.84184	2.07608	1.88624	2.08507	2.42834	2.79411	2.46048	1.69668	2.82441	3.18457	2.89507
Ccdc159	2.67805	2.30456	2.45004	2.2838	2.67684	2.70904	1.9383	1.78034	2.10047	2.42254	1.28445	2.35841	1.52113	2.35016
Atp6v1b2	140.873	144.302	143.935	148.122	146.297	150.38	142.427	154.005	148.573	152.574	146.767	148.572	153.405	148.263
Eps15l1	8.02405	7.46776	8.42081	7.97275	8.0726	8.61057	6.06664	6.69057	7.15216	6.87874	6.23004	6.58432	6.86442	7.18768
Ttc5	7.36677	7.39188	7.51087	8.1672	8.67065	8.64441	8.11967	8.63531	7.83096	8.12977	8.7071	9.00708	7.98452	8.54751
Osgep	3.08813	2.76703	2.73879	2.09302	2.26078	2.2261	2.353	2.32617	3.66208	3.22167	3.13823	2.48798	2.22858	2.44399
Aamp	26.0012	33.8173	31.4303	34.4665	32.4852	32.4919	26.9748	36.4531	36.1419	38.4433	34.9924	33.1634	36.1449	36.2721
Tmbim1	1.47365	1.28025	1.77673	1.78222	1.61342	1.51062	1.95227	2.21744	2.54713	2.23353	1.98887	1.95348	2.11346	2.49973
Arpc2	82.3114	82.9021	78.6091	87.3908	81.5763	88.186	80.8107	80.249	83.7458	81.686	85.0566	83.287	87.3943	79.8043
Kmt2b	5.25071	4.66132	5.81149	4.18663	4.8059	4.64894	3.32045	4.53794	4.47738	4.43771	3.9279	3.49451	3.83748	4.58792
Tmem147	17.3116	16.3319	17.2312	28.1336	20.6393	18.8288	19.2879	19.2886	20.5014	19.9036	21.449	18.6739	21.3657	20.9156
Rps9	50.3596	52.3757	44.4352	48.6892	47.1229	52.3266	64.1322	59.2213	69.8806	62.0331	63.9038	55.8951	53.7938	68.7335
Tfpt	14.8756	16.5455	9.48396	10.2248	9.68316	9.74441	15.2695	10.3295	17.4426	9.69203	8.90132	15.9732	14.2603	9.39075
Susd2	4.80747	3.68112	4.28001	4.24443	5.55342	3.79821	3.92475	3.96849	4.3976	4.84806	3.49134	3.1441	3.572	2.71798
Crip2	18.7955	16.3895	13.0619	15.3327	18.6966	18.1054	19.3415	17.1006	25.8465	24.3686	18.1053	20.7666	20.0668	20.2415
Cbfa2t3	3.91282	4.21821	3.96661	2.60686	2.48695	2.46894	2.25085	2.13777	2.40533	2.22739	2.35449	2.21576	2.63558	1.70775
Pgrmc1	103.055	109.193	97.3546	114.21	103.011	114.209	124.7	130.871	137.867	130.073	132.189	129.603	117.055	146.533
Elovl1	3.75214	4.25332	4.73871	2.91952	3.44309	3.04597	3.49709	3.72851	4.66535	3.74605	3.95887	3.65034	5.03245	5.06955
Med8	5.61902	6.20368	5.49529	3.94642	5.56373	4.55822	4.20662	5.24604	4.33803	3.83519	3.74661	3.91423	3.89309	3.9319
Hyi	2.3667	1.89217	2.34432	3.2755	2.98457	2.83625	2.38873	2.00227	2.71075	2.45993	2.69752	2.59917	2.90171	3.43735
Adamts4	1.56677	1.4345	1.84257	1.46857	0.635777	1.01774	2.96666	2.80519	2.57732	2.86453	2.83881	3.26937	3.2129	3.1434
Pfdn2	35.7996	39.8755	36.5207	43.7879	48.7666	41.3942	44.4139	44.591	43.3792	40.2678	42.0191	37.866	45.5221	42.7579
Rnf114	17.9844	19.0587	17.3878	18.733	19.908	20.0724	17.2962	17.7253	18.4824	17.478	17.7711	16.7154	18.099	17.751
C330007P06Rik	4.51207	4.36889	4.19092	4.58516	4.18824	4.13178	5.55031	4.69849	4.45371	5.08152	6.17728	4.909	5.07919	4.91509
Neurl1a	20.1291	21.4559	20.1327	18.3161	22.7726	20.381	19.1742	20.975	23.0382	23.6482	20.127	20.238	21.2752	20.9018
Srm	21.4162	22.9621	23.4774	22.9485	22.6928	22.2672	17.8145	19.8882	20.5408	22.3276	21.0769	20.5207	23.2022	26.2768
Rbm14	5.19319	5.67984	3.40683	5.05825	2.42548	4.70281	3.27918	4.46615	5.35692	4.4984	5.53334	4.61894	4.14122	4.97071
Zdhhc24	2.43124	1.62163	2.79007	1.98431	1.91805	1.96021	4.6854	2.54773	4.84668	2.98871	5.44063	4.40251	2.83396	3.3826
Bbs1	6.37266	6.68233	6.32643	6.43731	6.11276	6.21636	5.88126	5.35573	5.41395	6.09934	6.02494	6.01038	6.69494	5.73652
Nsmf	45.5317	47.599	41.4922	44.8267	55.356	52.6703	42.1388	43.9528	43.1123	43.4916	47.2481	39.8986	52.9212	41.1008
Pdk1	6.1051	5.99718	6.29013	10.3055	8.3022	7.47739	6.25042	7.28628	5.64185	8.36073	8.36159	7.62499	7.44506	7.27684
Ptbp1	4.24752	4.04304	3.61282	4.68686	3.99799	4.04377	3.79364	3.76438	4.32092	3.41187	4.68525	4.43353	4.79979	4.70742
Mvd	10.4364	9.42232	9.54731	6.39135	7.6805	6.43597	6.25953	6.85516	6.92389	8.14593	6.61828	6.31666	6.01055	6.81229
Cyba	1.32737	1.75921	1.77745	1.73531	2.733	1.8188	2.50342	1.82917	3.48278	2.79485	2.59237	2.40528	1.91518	2.60063
Itih3	8.55582	7.16256	5.58585	8.96825	12.206	7.05841	9.87981	9.52306	13.6164	6.97043	6.79267	8.39155	7.32791	12.7913
Stimate	4.19236	3.72622	3.96991	3.14113	3.50466	3.67837	3.10315	4.01888	3.66125	3.31315	3.12704	3.59567	4.05134	3.86831
Rundc3a	99.2131	101.646	90.7205	92.8109	111.547	94.5889	91.0515	92.4228	93.3245	90.5066	92.4461	86.7577	94.7023	82.1931
Slc4a3	13.0695	14.1056	13.907	13.6936	14.4722	13.923	11.1835	12.2192	11.5341	11.6747	11.1615	11.0808	13.271	12.0435
Runx1t1	2.06437	1.78305	1.97853	1.68587	1.25632	1.72561	1.34532	1.75062	1.21998	1.47278	2.01471	1.73242	1.23069	1.67271
Aprt	6.72913	4.79478	5.62979	5.431	6.38612	4.74774	3.38349	4.76617	5.52855	5.81649	7.083	7.00384	6.67581	6.55612
Gtf2h1	11.977	13.2721	9.98956	11.6179	11.129	11.6023	13.3679	12.6947	12.7768	11.8621	12.0209	12.0138	12.2606	12.1284
Abhd1	6.82394	7.12009	7.02509	0.681054	0.948808	0.496083	6.02146	5.43893	6.0006	7.35363	6.61537	7.23854	6.86955	7.89884
Slc5a6	4.5382	3.5724	4.10382	4.27676	3.85812	4.50188	3.45596	3.95429	3.41327	3.8911	3.39263	3.11792	3.9795	4.32206
Aplp1	312.584	318.389	308.087	299.323	323.915	309.993	305.838	338.452	335.606	361.477	306.964	307.536	330.472	346.147
Qrich1	5.64875	7.50355	7.71589	8.74792	7.40641	6.80809	7.62578	6.1444	6.7375	7.38656	6.15311	6.37399	6.75907	7.78492
P4htm	17.1926	17.1879	15.865	17.9639	20.6445	18.0855	16.1603	18.2067	17.7144	17.5825	16.0344	14.9812	16.1437	18.0459
Usp19	12.2665	13.1162	13.2052	13.4313	12.4426	12.5266	11.1353	11.2049	12.2908	12.3407	11.4179	12.1934	12.7451	12.4749
Cdc42	93.1207	92.4777	98.5359	92.2704	92.098	90.7943	103.484	101.152	105.715	104.443	106.838	99.2435	99.1946	97.3527
Pknox1	1.81694	2.33131	1.73538	0.643695	0.842635	1.74175	2.1823	1.96032	2.13903	2.42511	2.6835	2.25727	2.552	2.13228
D130043K22Rik	9.0782	7.83825	9.72804	7.76771	6.71103	6.94977	6.29451	6.39743	5.92769	6.77558	5.66693	6.9676	6.54259	6.20961
Gmnn	2.24132	1.32044	1.23868	1.24974	1.66139	2.0834	2.16484	1.68528	2.66278	2.45473	2.44437	2.49114	1.54212	2.98584
Acot13	52.4363	53.1673	49.3262	58.8675	68.2264	59.2584	60.7037	65.6079	57.7348	58.7565	64.7462	59.5388	57.6894	62.2593
Cdk4	7.29737	7.66926	7.09963	7.29027	8.60749	7.6103	8.23216	9.07562	8.7379	8.76578	9.76894	11.985	8.60232	9.67197
B4galnt1	32.2831	34.0672	29.584	31.3373	34.7164	32.4407	24.279	26.7688	30.1037	27.3629	28.5359	30.2992	35.9737	28.3126
Mettl1	2.69592	2.62993	2.96067	3.12757	2.55895	2.85171	3.23865	2.85503	3.54515	3.27901	3.17855	3.94281	3.13887	4.03545
Tspan31	23.896	25.6116	24.2867	23.2885	27.086	25.0414	21.4173	22.473	26.2239	24.5937	30.757	21.9014	27.8988	28.3407
Kif5b	19.2474	15.5535	15.1314	17.1187	13.7873	15.9926	22.8729	18.1051	17.5829	17.5704	20.5425	22.2014	19.6338	19.9143
Cnp	40.5461	36.0549	38.284	26.6678	25.1355	27.9413	45.3102	57.9824	56.4359	59.5508	46.4461	46.8793	48.0638	62.8701
Sulf2	26.8764	27.4841	28.1072	31.0118	30.2329	28.408	23.2052	22.1815	21.0415	24.2412	22.6642	24.6149	27.5148	24.1269
Sod2	18.7479	18.4208	19.2914	18.8807	17.2189	19.0319	18.3497	21.1549	18.9891	18.8531	19.8232	20.0753	18.384	19.1936
Ezh1	10.3962	10.5528	10.6146	11.3424	11.339	10.6394	10.3103	11.4428	10.7263	11.5626	9.27	10.9278	9.97758	10.3804
Hap1	11.8608	14.7838	10.0787	16.2473	13.7293	16.2734	23.085	27.9789	28.5941	24.1809	24.7383	28.4353	22.4416	44.7711
P3h4	2.75275	2.75307	1.95041	2.63988	3.11049	2.94901	3.12883	4.16369	2.86453	3.5011	3.45064	2.7657	3.39329	3.51368
Ctnnb1	68.791	80.1899	76.3836	73.9153	67.2165	77.6046	77.5302	75.9058	74.7224	80.9	90.404	78.6953	79.9543	78.773
Eif1b	57.4846	63.2158	55.3555	57.3613	57.7659	52.1982	52.9823	41.1367	48.1875	46.6037	58.1876	53.4595	52.2324	53.5786
Chrd	3.39505	2.78751	3.84191	3.44332	4.18651	3.97331	1.78896	1.55583	1.64043	1.65217	2.2419	2.05119	2.3369	1.87282
Psmd2	51.7204	53.808	48.9465	52.5864	48.4985	47.4266	50.0123	48.6039	53.1281	52.881	50.7	48.2018	50.8152	52.6676
Syngr3	64.5838	67.4541	62.4027	68.2738	68.2418	66.2598	65.4159	69.8108	67.161	68.7298	68.9515	64.8466	74.1006	73.6664
Hspa1l	1.16749	1.22805	1.88984	1.94981	4.04601	1.9088	2.33801	1.44114	1.66432	2.99169	1.89605	1.4306	1.41089	1.52697
Abhd16a	16.3616	16.2547	17.1943	17.4855	16.6972	18.0808	15.4218	16.2607	15.4996	14.976	13.8863	13.9448	13.8805	14.3002
Neu1	12.0015	12.583	11.9898	12.2476	13.4656	13.1144	9.4589	10.2099	9.55954	8.67406	11.0905	10.1472	10.8727	10.2567
Ddah2	4.02392	5.85069	4.35049	4.66486	3.74477	3.83666	5.61862	7.47499	4.69176	7.02561	8.05007	4.92038	5.68396	6.10441
Clic1	3.64652	4.24646	4.57547	4.6599	5.94736	3.69025	5.10792	4.59715	5.60405	5.37125	9.05436	5.3761	4.88858	4.59604
Atp1a2	109.601	114.918	131.918	116.876	165.933	118.978	117.864	114.823	124.994	113.03	122.41	105.1	127.623	113.799
Stx1a	119.106	126.647	138.046	102.883	117.241	102.162	83.831	86.8298	72.6902	84.4525	85.0523	69.8551	93.1005	53.8787
Mrpl49	21.503	20.6932	19.432	22.4489	23.3171	21.2347	20.3183	23.5195	23.0127	21.258	24.477	20.3963	22.2622	22.301
Mark3	7.33709	7.82994	8.27377	8.24686	7.54259	7.15175	7.06881	6.86047	7.17346	6.98327	7.22681	8.11146	7.48886	7.40626
Gatad1	12.565	9.43148	9.25777	9.57063	13.6695	8.90718	11.5949	10.2554	10.906	10.716	9.65683	10.8908	9.76098	9.72722
M6pr	14.9762	15.5249	13.5485	16.7021	14.8253	14.8503	16.7188	16.7511	19.2264	17.619	16.619	17.295	17.0452	19.3951
Lrrc8a	10.619	6.92351	10.1237	5.04017	11.9512	5.20159	7.6445	9.20932	10.3687	7.76454	7.37906	7.90391	9.09138	8.93991
Ppp2r1a	169.215	175.794	173.258	181.764	181.855	181.681	157.174	166.672	180.714	176.451	168.517	158.008	167.89	169.312
Fance	1.94388	1.05755	1.87665	1.51797	2.22966	1.61473	1.60401	1.3366	2.17656	1.23272	2.03088	1.68946	1.15501	2.16049
Tinf2	1.38678	1.43614	1.43794	1.82032	2.01694	2.51722	1.90236	1.88672	1.34393	1.20835	1.98768	1.3645	1.40732	2.41361
Hapln4	40.683	41.3272	42.0183	46.6663	52.4286	39.6037	25.4146	24.1981	23.8104	22.6065	22.7408	24.8837	29.1795	23.8331
Dus3l	9.68648	10.8942	10.148	11.1072	12.0723	10.3939	9.17304	9.7738	10.8158	9.57286	9.49143	9.3526	9.86	11.266
Gtpbp3	4.41678	4.41495	4.39233	4.14307	4.58853	4.32591	2.42225	2.43573	2.96951	3.07471	2.3533	2.48397	3.14193	2.90379
Tgfbr1	4.01723	3.42656	4.12817	3.25652	3.54692	3.17788	3.65189	3.34698	2.83453	3.2143	3.80958	3.56032	1.80096	3.07857
Homer1	19.263	23.1733	16.5587	13.5837	12.3945	11.811	11.7405	11.7403	10.6784	9.20226	13.4055	14.8797	18.4827	8.86932
Gabrb2	17.466	15.9518	17.455	16.9221	9.80474	15.2159	20.1645	18.9032	13.6927	15.6044	14.4471	17.5841	17.1153	14.6717
Cav1	1.61875	1.70526	2.12973	1.42366	1.14459	1.39798	1.55076	1.54888	4.53765	1.94245	1.86088	1.79132	2.74871	4.19784
Arpp19	59.9191	55.0129	52.8521	45.5734	63.78	70.4318	44.5738	72.2121	55.2036	76.5369	55.7485	73.5912	48.3145	49.5015
Bcl2l1	16.7834	6.98702	17.7566	19.2915	10.2762	10.8645	16.2681	16.2711	18.8527	18.6687	15.8274	6.84793	18.3209	7.10017
Khsrp	15.4148	16.1904	15.7547	12.6686	11.397	12.3552	12.8738	11.6607	14.9151	15.4011	12.1944	10.1799	9.28895	10.761
Dio2	21.275	24.1931	23.1257	13.3152	17.1984	12.784	13.0841	10.7399	6.66905	8.98513	13.1897	12.2012	14.5306	7.84946
Ccdc124	40.8062	36.4102	40.2293	43.6415	50.576	41.7019	48.2323	51.119	51.2031	54.3845	50.7702	45.5234	49.0179	46.1738
Cct4	14.9903	15.9265	16.9636	18.0594	14.8537	15.7676	16.0076	18.7608	20.1645	16.4546	18.2122	17.3806	19.735	20.8289
0610009B22Rik	9.43328	9.73482	10.3524	8.37113	8.83411	10.0091	10.5242	10.375	12.3834	10.986	13.6986	10.5062	12.6355	13.1988
Cpt1c	12.3392	11.4516	11.3733	13.6181	12.9792	13.6326	10.0388	10.9002	11.2651	11.729	11.7351	11.6209	12.0419	12.7302
Zfp655	5.08594	4.77332	4.73827	4.97667	4.23515	5.31565	5.52432	5.58555	5.5401	4.62786	5.21019	5.8164	5.62597	4.95948
Rhoa	17.356	18.4059	19.4449	19.6751	19.7058	18.8726	21.5117	21.8186	22.9155	22.814	23.5124	21.7599	20.192	21.1975
Zmiz1	14.0469	14.6063	13.3424	12.7877	13.2442	13.5028	10.8308	11.6543	7.44841	11.9525	11.106	11.1407	12.1855	9.96707
Hnrnpa0	17.2243	18.9145	18.6548	20.7952	20.4703	21.702	21.8845	22.1744	23.2817	21.1021	21.937	20.5823	17.9439	20.7843
Hnrnph1	16.9139	15.6626	15.6029	15.4597	13.9006	13.7511	16.2836	16.5763	17.2889	16.8517	19.5492	18.6994	16.5431	18.6303
Ift43	3.53328	3.05371	2.54903	3.31905	3.43008	3.12601	2.92546	3.92502	3.65112	3.20477	4.00877	3.2346	3.27505	4.5485
Id3	3.71127	3.95178	3.6736	4.17013	4.6152	3.69265	4.93906	6.5885	6.04543	4.4627	6.92874	3.91114	4.42992	4.45248
Tcap	4.86228	6.83808	5.83269	3.66831	5.18731	5.90709	3.2512	3.20153	2.43345	2.33982	2.24879	1.81491	3.03394	0.861023
Arid1a	12.5621	6.94174	12.7094	12.1277	11.4555	11.8623	11.1106	12.5011	10.7405	11.5754	11.1108	11.6355	11.7416	11.947
Ctsd	155.032	161.994	158.43	165.127	179.879	156.845	130.301	136.444	151.921	152.991	141.713	132.424	147.637	136.16
Rplp1	233.362	257.884	224.454	267.328	306.378	275.509	267.928	327.455	331.425	318.619	346.083	277.826	278.114	338.567
Ttc9b	39.4578	38.2897	36.9736	37.9448	46.7687	37.2306	30.9801	30.7844	32.4371	36.5589	22.3059	23.7282	28.0533	19.8428
Abhd8	37.6206	39.9736	36.0377	35.1252	44.3252	35.5225	33.6425	34.73	36.5822	34.3385	33.291	29.7481	36.008	30.212
Ift22	14.4238	17.3699	15.5092	15.7311	15.5491	13.4132	16.1213	16.7687	16.9306	17.1135	16.6166	15.2015	15.5651	19.1528
Fzd3	9.18357	8.81811	9.8348	8.75329	6.81773	8.87002	9.41181	10.5496	6.9331	8.27248	8.47334	9.58336	8.73506	8.07649
Mid1ip1	28.0842	11.9472	23.6567	26.1043	29.0463	22.6034	36.4753	33.744	39.0359	37.1098	32.3431	35.0239	32.667	19.0508
Ap2s1	66.8936	67.6844	49.7262	67.4259	80.9332	65.8733	59.362	63.4461	65.5568	64.2532	72.519	59.6221	64.39	61.4683
Fgfrl1	1.83242	1.86479	2.94737	1.66015	1.76416	1.09824	1.89082	2.36582	2.01283	1.95513	2.26277	1.97193	2.77026	3.74041
Fhl2	18.2778	20.2121	19.9482	20.9912	21.7559	21.6653	16.569	15.7169	16.5021	18.2919	17.4444	16.4331	17.4669	11.823
Emc10	20.8067	22.5421	20.4642	24.7651	24.7227	12.0094	9.06872	10.9289	10.2974	23.9346	9.48376	27.6294	30.6255	16.4717
Clstn3	77.0124	75.4254	76.134	65.2917	70.4051	73.5517	53.3021	60.4167	56.0036	63.9472	53.6234	60.7609	67.9176	63.9365
Fnbp4	4.76038	4.38704	5.66089	5.60402	5.4207	5.61027	5.3575	4.78796	3.37523	4.30382	4.87563	5.60001	4.91906	5.77938
Scrn3	6.06662	5.50372	5.46646	6.298	4.79535	6.09805	6.24593	6.4987	7.35194	7.04275	5.70555	6.82264	6.29741	5.81378
Phax	14.6236	15.2352	14.8252	15.4634	14.4371	15.8161	17.3082	15.8508	17.2178	17.496	18.3187	17.2514	16.4877	16.426
Tle1	2.44624	2.4754	2.36643	3.54907	3.23962	3.05664	2.82579	3.19288	3.24094	3.05588	2.96897	2.94281	2.73968	3.48577
Relt	3.4016	3.35771	3.66544	3.75781	4.10392	3.95399	4.32012	3.85316	3.42007	3.42298	2.94233	3.06323	3.58028	3.41369
Snrpb2	4.88529	4.83379	4.99718	5.29581	5.25589	5.55711	6.87264	6.55512	6.04424	6.57684	6.19475	5.97406	4.9201	5.07634
Ubc	97.0451	127.656	130.027	121.036	133.718	113.103	85.0769	118.849	119.552	101.964	125.866	115.99	117.145	152.485
Prpf31	7.69826	7.79971	7.78763	8.38571	8.56822	8.45528	8.04302	8.62481	8.07372	8.63213	8.53913	8.27843	7.41459	8.07055
Sertad1	9.1798	9.8753	6.5189	7.27194	8.96965	6.6928	4.18145	6.13007	5.32474	4.26786	6.25344	5.06821	6.29377	3.88845
Carhsp1	9.87123	9.24358	6.93271	9.4901	8.83377	9.03053	16.5942	18.1964	21.8466	20.571	14.2534	18.1637	15.6623	25.3845
Herpud2	6.96162	6.72364	7.15879	7.31641	7.02697	7.33743	7.58716	6.8137	7.19009	7.72446	6.57594	6.77371	7.21594	7.59963
Rdh13	3.98127	4.18211	3.86967	2.90355	2.36893	3.69851	3.30978	3.00006	3.4001	3.30779	3.15966	2.49598	3.2424	3.10026
Nutf2	12.7325	11.7109	5.45122	5.73751	11.2694	12.3169	13.3268	13.002	6.12066	6.01596	13.985	13.3974	11.479	13.2851
Arpc5	12.8916	19.3509	12.4597	10.5103	32.717	20.7958	11.3463	23.3818	12.8461	13.219	12.2741	14.6991	34.2239	19.0658
Elavl2	3.53157	4.64655	3.18311	3.7196	2.90696	3.16303	6.49151	3.98332	3.00846	3.2645	3.79351	5.85231	3.81297	5.66496
Mgst1	1.76952	2.58177	1.82546	1.92367	2.57063	2.10385	3.81251	3.42146	6.18961	4.12511	4.94247	2.56193	2.12806	3.7746
Nfib	4.73345	3.59719	4.88593	4.41072	3.87166	4.60921	4.77241	5.07924	3.71398	4.2311	4.4888	4.79407	4.13256	3.65348
Ubqln4	34.0144	35.7418	34.657	33.2404	40.6263	31.8029	32.4406	30.6546	33.7542	35.0944	30.9661	30.9253	34.4715	29.9063
Rbfox1	50.3119	45.2025	54.6356	47.6895	40.7462	47.2738	51.5313	49.8564	47.3397	45.1435	34.8416	45.6402	45.6378	40.6992
Rps18	2.46306	4.4798	3.04759	3.49219	26.0069	4.11314	4.26695	3.96141	4.96927	4.38707	5.57927	3.85934	2.63694	3.47447
Rpl10	34.0749	35.8878	30.771	38.7228	40.3559	37.4658	38.1074	39.4115	43.2077	42.3355	43.7279	37.1566	41.1892	49.0802
Rps15a	17.782	18.6755	15.9411	19.3902	21.0244	18.1872	19.4758	19.1968	21.7618	20.0295	20.48	21.0401	19.7346	22.5868
Ncaph2	24.4699	24.483	20.4354	26.7342	29.0964	24.016	21.8299	20.7368	21.7952	25.3846	23.5312	23.1979	19.1619	20.8219
Hipk1	12.1599	11.4555	11.4804	11.5726	11.5499	12.5089	12.7558	12.8551	11.6333	11.5033	11.1524	13.0395	13.2628	11.3087
Gprc5b	17.9697	22.3433	21.7167	20.0795	27.3982	22.8301	23.5025	24.6032	35.3745	32.4069	38.4923	27.4665	28.8696	22.744
Man1a2	17.0719	16.4268	19.8828	14.9782	14.669	16.0441	18.2215	17.0536	13.0948	13.7754	15.9283	17.6578	16.3885	14.9063
Acyp1	4.64731	6.22656	6.77482	4.72437	6.75213	6.8123	4.44674	6.9613	6.79139	6.83606	7.47128	6.304	5.56359	4.7983
Hdac5	14.5676	15.6269	13.1816	14.5121	16.1583	13.9935	12.8896	13.1522	16.2084	15.549	15.7989	13.496	15.4088	15.2405
Rala	20.812	21.1833	20.7431	19.2495	17.0345	17.7376	23.2658	21.9235	22.4183	22.436	24.7568	23.5557	22.3618	22.4563
Vdac3	19.1342	18.7618	18.2499	19.6881	19.6459	19.1838	19.7304	21.9276	23.4488	20.9562	21.6446	20.821	19.3556	21.6864
Vps72	6.85375	6.92055	6.95197	7.44684	8.15446	6.99866	7.87327	7.96721	8.23337	8.12959	8.08935	6.08412	8.10952	8.01809
Gabpa	3.2976	3.38179	2.89294	3.08303	2.93733	2.7998	3.64064	3.6158	3.82206	3.77626	4.09608	4.33058	3.03692	3.84251
Bmp7	3.50914	2.56744	3.55225	3.49965	3.22958	2.8792	3.29423	3.03472	2.44764	2.64397	5.00994	3.00786	3.38777	2.88554
Dynll1	22.5602	22.6636	20.8835	22.1855	24.5171	20.8009	23.6767	21.3134	22.0201	26.409	30.0901	23.3116	23.5003	22.0286
Pdcl	4.91146	4.34752	5.23488	5.98763	4.78375	4.84452	5.16448	5.85915	5.58437	6.37456	7.16902	5.25658	5.08654	5.63088
Tmem184b	11.902	12.787	15.3942	13.0039	12.6445	13.8231	10.993	11.6852	11.3326	13.1456	11.1133	11.1052	12.5913	12.8079
Nf2	12.9242	13.797	12.9129	14.0424	14.5541	12.3894	14.9593	16.4666	13.7454	16.1414	15.6848	15.7828	15.0852	14.6763
Cabp7	5.95511	5.57438	5.31121	8.13198	9.37645	6.95317	6.795	7.09874	7.96799	9.33142	9.69727	8.8945	7.77327	9.72225
Zmat5	7.15159	6.98592	6.67336	7.55322	8.71582	7.09905	9.53853	7.487	8.28381	8.81565	8.25648	6.52546	7.80694	8.46266
Ewsr1	26.3421	26.2638	23.7285	28.1196	27.698	27.7224	25.3086	24.9514	23.9229	24.5873	24.9397	24.5273	24.1615	25.4371
Ap1b1	35.8697	37.4864	38.2423	37.6887	40.7207	39.7139	32.4286	34.0565	34.1202	35.2734	32.5406	32.3929	33.8184	33.7034
Bcl2l13	7.31632	8.04542	7.32374	7.4193	7.24373	7.55029	6.81581	6.90453	7.24119	6.89801	7.35521	6.98294	7.67789	6.34938
Lnpk	3.34614	3.65185	3.84237	2.66249	2.59721	2.80554	3.18183	3.61587	3.38806	3.46815	3.18236	3.53345	3.03286	2.91011
Fam163b	55.1729	62.151	48.6735	49.0925	59.5212	57.5641	51.2722	57.0358	50.0134	64.8013	55.3905	46.1836	50.6698	39.9233
Rarres2	1.86048	1.81867	2.89248	3.10887	2.86842	2.26769	3.25886	3.54574	4.78814	3.80846	3.49377	3.76552	2.81032	4.99453
Pttg1ip	6.7229	11.958	7.43353	3.0856	13.2505	11.9924	10.4946	3.17283	12.0593	2.81657	3.83517	11.9707	3.41601	13.0923
Trpm2	3.23438	2.61422	2.86887	2.96981	2.84417	3.02462	2.21628	2.25918	2.2948	2.87787	2.33786	2.49213	2.63248	2.88147
Ube2g2	13.0342	16.0949	13.8648	5.68065	13.2121	14.4852	13.5905	15.7327	13.7532	6.41522	17.7955	15.3046	16.6062	16.2331
Met	0.936046	0.770364	1.20394	0.620688	0.527694	0.176467	1.13521	1.02142	1.01972	0.799609	1.00797	0.545713	0.821633	0.532028
Syn2	82.3919	86.196	84.6023	93.5763	90.724	87.3828	72.4502	81.2357	74.1165	75.8483	77.4325	74.2972	80.847	69.808
Elk1	10.7146	10.3477	12.1501	12.8497	12.7053	11.4743	11.0918	10.8672	10.375	10.8404	12.4198	11.5882	10.6509	10.9214
Nav1	4.11078	4.22054	7.3969	3.33716	4.08757	4.27318	2.59224	1.8517	3.05173	2.07034	1.8784	1.99559	2.86963	1.79904
Tnpo1	5.02921	5.32062	4.26442	1.14284	2.72569	1.54414	4.45536	4.57707	3.94618	4.53119	5.18263	5.20095	1.4007	4.83942
Rnmt	7.49439	7.77008	7.59335	8.14353	7.27873	8.02875	9.01471	9.36875	4.76852	8.43911	7.96644	8.7695	7.89316	8.42734
Srp14	24.6044	64.3682	59.5455	48.5798	44.9917	51.2741	28.2846	69.1227	74.6523	28.6617	65.5322	66.4997	51.8163	72.7556
Cdk9	9.30045	9.01977	9.64205	10.4411	10.8292	10.8673	8.23594	8.72049	8.91954	7.94049	8.7189	8.68844	8.48243	8.09248
Tor2a	3.51676	3.703	3.67412	4.52129	5.19771	2.8258	4.1632	3.9237	4.17233	4.59054	4.19427	3.36717	3.01824	2.97998
Mrtfb	36.9954	35.1003	39.9113	33.676	32.9278	35.0087	29.5541	31.5148	28.1346	30.3089	26.8373	32.2518	34.8859	30.5232
Cbx5	20.2318	21.2915	21.1042	20.6198	18.8266	19.8066	21.8779	25.351	21.6491	22.1262	22.9546	25.1097	22.4487	22.6565
Sardh	2.47832	2.43482	2.05528	1.77678	2.33036	1.69004	1.91804	2.44675	2.53468	2.1388	2.37734	1.94216	1.69607	2.45556
Ppp2cb	60.3922	62.5918	60.8192	66.2928	59.3745	59.5712	71.5272	68.8622	69.4987	72.3336	71.1841	69.4834	65.2416	65.0968
G0s2	2.95404	1.75238	2.03535	2.21724	2.28846	1.4518	2.4873	2.26499	1.71182	2.71517	2.66723	2.14156	2.23971	3.33837
Dmap1	6.40566	5.91926	6.81889	7.34452	8.77928	7.85586	6.73442	7.81932	8.24444	7.26409	6.59755	5.86235	7.27281	7.81104
Bcr	17.006	16.6993	16.9585	16.1298	17.4108	17.6715	22.6148	24.0531	25.9517	24.3285	19.5777	26.5542	24.2541	28.8403
Fxyd5	2.22622	1.85444	2.83481	2.21961	1.67166	2.02007	1.55182	1.97058	1.7536	1.126	2.2247	1.09532	1.93987	0.940128
Tfcp2	2.38611	2.11186	2.74462	2.17147	2.59762	2.4768	1.99492	1.56264	1.46878	2.24954	1.7949	2.21657	2.3904	1.50825
Pou6f1	21.5005	16.9838	23.5873	15.3723	17.3479	21.7398	18.4924	19.1315	15.9283	16.4346	15.4402	10.0413	16.3485	12.0332
Ubp1	8.24421	7.93679	8.20735	7.1932	6.76853	7.73074	6.8974	6.63935	6.46345	5.94463	6.47571	7.88104	6.65073	6.78783
Sdhb	44.0743	47.2838	44.001	48.2592	47.2119	44.1755	50.7725	48.0125	52.8152	53.4559	55.3655	48.2517	46.6118	52.7183
Cox4i2	2.31986	2.6237	1.85488	1.47819	1.86845	1.36112	1.83847	2.28446	2.96567	3.35346	1.9568	1.82319	2.26305	1.27596
Snap47	107.119	150.255	147.067	119.907	159.98	111.03	97.6365	135.84	145.482	108.011	97.7049	126.506	132.575	134.472
Kdsr	3.64083	3.35621	3.90392	2.89571	3.23614	3.48041	3.27878	3.43757	2.86963	2.99567	3.08288	3.1273	2.89486	2.8138
Vps4b	3.61355	3.54511	3.78364	3.90191	3.29829	3.55621	4.1279	4.25979	3.48093	3.86726	3.98855	4.05748	3.43301	3.91163
Rps25	31.0043	35.7565	30.7909	38.3436	42.3922	36.6528	44.9804	40.5741	46.9966	41.6406	43.2786	42.4795	37.7905	47.4834
Taz	2.68812	2.44625	2.49975	2.56715	2.78443	3.47642	1.91983	2.23219	2.08203	2.19587	1.88626	2.07842	2.1496	2.26222
Aldh3a2	7.32041	8.03366	7.55815	8.6466	7.52945	7.48646	8.76734	9.09361	8.20917	8.7001	8.99746	10.0306	8.88975	10.0371
Zmynd10	1.15242	1.22947	1.34388	1.51305	2.08681	1.58223	1.73261	2.44629	2.11027	1.73964	1.77499	1.38765	1.81377	2.45272
Tmem115	13.0119	12.6476	12.6909	11.6327	14.7509	12.0173	12.461	12.6474	12.729	12.259	12.0499	11.1003	12.6897	12.8448
Hyal2	1.39435	0.848186	0.819542	0.821787	0.956085	1.31919	1.58007	1.60757	1.51929	1.54692	0.718449	0.689071	1.44171	1.89789
Tusc2	47.982	50.3969	46.5332	47.4267	48.929	45.4374	44.5292	46.6203	49.4671	46.7513	48.4252	41.1796	48.6284	45.954
Nprl2	13.4191	13.9238	13.9244	12.9552	15.4485	11.6339	12.2756	12.0674	11.5735	12.7907	12.8644	11.7689	12.5583	12.0513
Slc38a3	11.077	11.8223	11.737	9.6716	12.2137	10.0215	10.9258	12.1226	13.3515	11.922	13.3092	9.92223	13.0561	12.6707
Cacna2d2	4.03331	3.92757	4.19271	4.01155	4.25584	4.62663	6.46912	7.7826	9.09703	8.59405	4.93309	9.8096	7.36681	14.6177
Rnf112	59.8379	54.4033	73.2143	55.9032	57.595	53.634	39.8927	38.2079	40.7731	38.8964	35.1132	38.7756	41.8784	34.5066
Slc3a2	30.3408	31.7404	27.2357	27.566	30.0135	29.2849	21.531	25.0774	26.5336	26.4429	26.0871	21.8028	24.8243	22.4837
Nxf1	14.4588	15.0669	14.0949	13.129	14.5282	12.6533	10.8135	9.53078	10.9101	11.1423	11.4125	12.7666	12.6492	13.0316
Stx5a	4.22582	4.01551	4.16752	3.28777	4.45881	3.56696	3.90795	3.60955	3.79535	3.53	3.89228	4.12614	3.06129	4.47866
Slc47a1	0.915621	0.511549	1.83434	0.964356	0.625444	0.528689	0.519998	0.742542	0.291632	0.246141	1.0618	0.189292	0.519023	0.148693
Pifo	0.0510175	0.0881369	0.0001	0.34324	0.21295	0.134798	0.503461	1.02938	0.897799	0.595885	0.45852	0.862465	0.298113	1.04784
Spire2	6.36405	6.67333	6.43604	6.14619	5.91986	6.45166	5.52273	6.56242	7.31139	6.26242	5.66777	6.03814	5.98132	6.06735
Raver1	7.36578	8.25168	7.14171	9.41399	9.26202	5.45016	4.70091	7.05322	8.56985	7.6833	7.9172	7.14601	5.53544	9.04053
2610507B11Rik	36.5564	37.572	38.5638	37.7974	38.3903	37.4463	36.9305	36.8887	36.4592	36.9786	36.4249	37.6125	40.8452	36.1578
AI597479	7.85942	7.37783	8.12868	9.74526	8.40959	7.62242	9.71759	9.99369	9.879	9.51336	9.54627	9.69302	8.69056	9.70076
Tmem86a	4.58279	4.18589	4.96499	4.22223	5.91946	4.71569	5.51071	4.53012	4.15719	3.95874	4.51357	3.39388	3.42971	4.59716
Rdm1	1.14281	0.517999	0.650183	1.86531	1.93377	1.4248	1.58701	1.51472	2.30764	2.43828	2.03954	1.79969	1.78877	2.00464
Nedd8	31.7911	34.3181	35.0784	34.2675	40.0841	31.7099	34.9268	38.2178	39.9384	37.593	42.6811	35.5013	34.1586	37.4591
Gosr1	9.94922	11.9019	10.7102	11.4476	11.2919	10.8272	13.248	13.3416	13.0139	12.7951	11.9973	12.669	12.163	13.4861
Mrpl52	4.48764	6.12681	3.9306	4.70062	4.85439	5.2892	7.10339	6.7125	7.09218	7.47319	7.1316	6.75739	6.64426	8.71316
Kansl3	11.9263	12.0773	11.3275	11.6156	12.7442	11.622	10.0201	10.8596	10.5269	10.3727	9.99663	10.3731	11.4738	11.6129
Myt1	0.739372	0.932164	0.667509	1.127	0.929524	1.16502	1.27452	1.69802	1.20795	1.05545	1.74381	1.79089	1.47197	2.34142
Faf1	5.64746	5.68489	6.48556	6.78582	6.7371	6.45551	6.72025	6.79198	7.31326	7.75554	7.16212	7.62979	6.74026	8.46196
Mettl16	2.27573	2.6232	2.25049	2.00494	1.98988	1.78641	2.04288	2.19548	2.55111	2.85699	1.87404	2.93782	2.1858	3.05431
Pigyl	10.4832	14.0631	11.2313	12.808	14.2939	13.4606	14.0712	11.4872	14.1864	16.266	12.7055	12.1845	12.2878	11.8261
Rbm25	5.66951	5.11893	5.19092	4.56042	4.4163	5.18615	5.25774	4.9761	4.24814	4.32681	4.57473	5.38541	4.11391	4.46789
Fads1	56.9363	55.7457	52.3047	53.8739	63.957	56.0054	56.0234	51.7581	56.7201	57.323	60.7404	59.2786	62.7468	57.3983
Lmbr1	4.36399	4.19489	5.0721	4.56889	3.84468	3.68418	5.20587	5.14517	4.70262	4.52793	4.73688	4.98496	5.14993	5.03019
Cars	4.96503	6.08561	5.66838	6.05557	6.42634	6.38232	5.51141	5.21481	5.18062	5.17692	4.85016	4.93462	5.68238	5.23258
Wnt2	2.07784	1.93758	1.99133	2.00959	1.71576	1.16125	2.05402	1.66309	2.58918	1.67807	1.66932	1.8429	2.936	2.17989
Gabra1	52.4065	48.5203	52.6716	52.927	39.8539	50.3656	53.1536	51.1279	44.4052	45.9908	43.8818	20.0188	46.3079	40.6084
Apip	5.44103	7.29464	8.23923	7.31271	5.47339	5.24292	6.25273	6.03082	10.0048	6.8157	9.37638	7.79102	7.42368	7.40448
Pdhx	12.0552	11.3402	12.1153	11.1785	9.17462	11.0778	11.5559	12.1228	11.33	11.7554	12.2956	11.7089	11.5966	10.4053
Vac14	3.25992	3.31767	3.14057	3.77417	3.64716	3.28152	3.40881	3.56938	3.81265	3.64676	3.12211	3.28079	3.39216	3.77774
Akt1s1	9.84133	10.2464	9.60008	9.91406	12.1158	8.54929	8.86777	6.46861	5.649	5.01946	11.3392	8.41322	5.43265	7.76303
Tbrg1	11.4806	11.4014	13.0328	13.14	12.2431	11.9671	12.4098	12.1872	13.1036	12.7681	12.538	12.1968	11.2738	11.7852
Adssl1	7.05306	7.11329	6.66691	7.48496	8.42741	8.02312	8.19821	6.81613	11.1914	7.44963	6.43027	6.07721	7.19957	7.94152
Cfap161	0.0001	0.0163318	0.0607543	0.0001	0.109607	0.0620462	0.264526	0.502165	0.552643	0.346776	0.26813	0.396796	0.315143	0.631581
Brf1	3.42049	3.50149	3.62692	4.29554	4.36272	4.42256	4.25598	4.05771	4.44037	3.65552	4.12721	3.52778	4.02399	3.83401
Vipr2	0.0795236	0.854575	0.142692	0.269855	0.122728	0.109614	0.569949	0.701359	0.522581	0.657078	0.894507	0.344407	0.454967	0.142419
Odc1	9.12035	8.70193	8.28337	13.0985	12.9128	11.4015	10.4247	11.2766	11.8897	11.4002	12.0411	12.2294	9.98627	10.2868
Thg1l	3.22895	3.86215	3.0557	2.95896	3.56602	3.18159	2.81784	3.31118	3.00358	2.33814	2.67417	3.02705	2.68186	2.88677
Adam19	5.85348	5.45942	6.45967	4.96877	4.56961	5.07228	4.67992	4.05627	3.66852	4.22683	4.98449	4.69365	6.8886	4.222
Pabpc4	7.5027	7.07253	7.03635	6.54236	8.29991	7.83011	5.8233	6.30416	6.16058	6.79118	7.90937	7.67824	7.03971	7.92203
Zfp296	0.908554	1.01632	1.21775	1.13979	1.35932	1.14318	1.09485	0.646348	0.776367	0.638565	0.476953	0.692151	0.834997	0.3103
Sugp1	8.56863	8.38966	8.80363	10.144	10.6398	10.6027	8.87153	8.70856	8.58615	8.13027	7.92051	8.37449	8.47901	9.11786
Dhdh	1.7884	1.59607	1.72478	1.8691	1.62122	1.94546	2.10232	2.44548	2.25148	2.36355	1.85335	2.23499	1.91173	2.68307
Zfp790	5.58256	5.69843	5.82309	4.21205	4.60126	4.39978	4.83581	4.94121	4.69251	4.40894	4.66734	4.6731	4.73591	4.42532
Fsd1	11.5933	11.5064	10.8774	13.4966	13.2815	12.2827	12.0981	11.9449	12.3598	12.5162	11.188	13.2817	11.3947	13.1946
Sptbn4	15.6866	14.8026	16.4437	15.5767	16.3658	16.2714	13.3653	12.9169	13.935	12.5582	12.5622	13.8736	14.3125	13.9764
Pgam1	183.992	189.188	190.545	187.207	195.072	189.94	176.08	186.501	172.686	200.222	168.597	184.343	194.496	184.124
Evi5	7.81484	7.1923	7.5629	6.52156	5.88431	7.07872	7.57833	6.91016	5.86676	6.35782	6.88554	7.20343	6.30405	6.37637
Evi5l	9.30781	13.9106	14.2873	13.4344	9.14975	9.43155	13.196	8.60578	13.9745	13.7118	12.524	8.84562	14.1257	10.905
Snapc2	8.78475	7.44972	6.93037	12.3031	12.6501	10.4882	10.7397	9.29409	9.5429	10.4795	8.75841	10.2313	10.4329	11.3039
Git1	88.8631	90.4256	79.1153	81.8019	101.704	80.5482	78.5406	75.2044	79.937	83.8762	78.8856	71.655	91.9911	68.829
Gltp	11.9795	11.2486	11.635	12.3099	13.8051	10.9376	15.3947	16.2889	17.1886	20.2015	15.7477	15.899	15.5966	20.0668
Bnip2	3.8262	4.0217	4.47115	3.54615	4.20987	4.46105	4.81409	3.90121	3.84314	3.70885	4.05412	5.00195	3.76664	4.58505
Brms1l	16.663	18.1131	17.7879	18.3582	14.4729	14.3296	17.7551	19.0549	18.6525	17.8307	17.9762	19.7335	17.5103	17.954
Med15	3.58088	3.45575	3.37615	3.85809	4.93504	3.63717	2.89129	2.70539	3.23074	3.06674	2.8935	2.85903	3.18396	2.85517
Dhdds	6.15476	6.93402	7.43432	14.1535	8.25198	15.6083	7.09534	12.0046	7.51713	12.3309	6.72083	12.6494	7.1309	17.4332
Tjap1	3.59171	3.18588	3.22838	2.43765	2.99375	2.80767	1.76153	2.10521	2.422	2.37093	2.42374	2.08719	2.69881	3.03282
Rpl15	31.9321	36.7798	32.7452	36.9919	37.7312	33.7093	41.5446	43.037	42.9478	38.7805	45.0938	40.4806	40.1303	41.414
Tmem167	3.27671	2.90841	3.32283	2.78767	2.4287	2.91709	3.15187	3.35958	2.88	3.25311	3.71122	3.73078	3.35477	3.3891
Rpa3	4.27643	3.80618	4.12115	3.765	3.57742	1.48069	6.10519	3.66432	5.68541	4.06233	6.00307	2.58244	4.9891	3.43516
Zfp715	1.5904	4.52259	4.22623	3.96648	3.48278	3.7009	4.22082	3.68153	3.51035	3.89921	3.57681	4.32367	4.4952	1.16529
Rps5	52.1681	54.7726	48.5598	60.3463	67.9644	61.213	68.4383	76.5783	83.2915	73.3367	77.3128	66.6112	62.5492	79.0283
Adgrl1	75.3485	69.2646	80.0628	72.7487	63.4018	45.4197	60.2252	44.1447	29.8279	63.6312	55.3087	62.6217	62.8474	59.2415
Amotl1	2.86523	3.20394	2.51083	3.09469	2.87651	3.01678	3.98815	4.25363	4.64434	3.5281	3.9724	4.54137	4.16912	4.1622
Etv5	42.6118	48.2629	40.5263	46.873	43.5227	41.7229	35.012	32.3817	37.0297	34.3326	34.7615	37.0663	43.4949	30.2289
Gfod2	3.97387	3.577	4.08637	3.60865	3.8596	3.09463	3.58247	4.25259	2.65231	3.90513	4.3425	3.82494	4.0146	4.14362
Atp6v0d1	137.32	142.404	135.084	142.102	144.519	133.265	123.275	126.477	132.099	135.221	136.925	123.299	138.507	130.13
Ptprs	21.6669	20.2618	25.0513	21.7654	20.6614	20.8776	17.0484	19.0248	15.899	19.3817	16.1097	18.9162	20.3534	18.3151
Slc41a1	13.8314	13.8056	14.8516	11.4388	14.6051	13.0923	11.3876	12.6785	14.0074	12.5889	12.9855	13.6481	13.9035	13.5665
Iglon5	14.4336	13.7051	14.7324	11.8808	14.1872	11.7531	10.9516	10.7352	10.9931	10.895	12.1561	11.6976	11.6302	11.2927
Zfp651	13.38	14.2286	13.7473	13.065	17.0388	14.4996	11.5325	11.7764	12.2587	9.00696	12.0521	9.98884	7.73269	10.0487
Nelfb	10.8888	11.6105	11.6591	11.7217	12.3393	11.0441	9.326	9.80313	10.2907	11.4622	10.293	10.5358	9.50652	9.93727
Tmem175	4.77338	4.81546	5.59855	6.72295	6.11493	6.54951	5.55304	5.65822	5.54064	6.21488	4.76596	4.89625	5.6554	5.32822
Bcas1	26.4397	23.3528	20.3244	20.7975	19.329	18.705	42.4116	22.8661	56.2818	53.8378	44.7633	29.9421	44.5219	33.4506
Tango2	6.92496	5.54409	8.42915	6.58136	8.55487	6.58777	6.50346	4.34276	5.27451	5.32381	5.4219	7.42564	8.10546	4.76573
Aldh1a2	3.47701	2.83667	4.1447	3.97397	3.8993	3.37001	4.79653	3.95059	2.70266	3.5935	7.52184	2.01103	2.99134	2.7081
Ndufs2	68.9207	76.2159	74.6147	78.8161	79.1632	77.3418	76.1341	79.9275	81.6256	81.3418	78.5067	73.9689	79.9185	76.2577
Atraid	4.89529	6.22978	6.41794	10.0688	10.2194	13.7254	6.45769	6.38702	7.44624	7.43768	7.96375	5.15315	6.81219	8.95192
Sh3bp5l	3.93446	4.33909	5.7694	3.64084	4.25325	5.92204	4.38293	5.60622	6.10888	5.995	3.88084	5.3998	4.64348	5.07994
Atad1	13.927	14.499	14.6326	14.5539	13.1079	14.9947	17.4915	17.4407	16.6158	16.7737	17.2472	18.1618	15.5886	15.3874
Pten	15.7047	15.5667	15.7025	15.3449	13.5237	14.9765	16.8349	16.1617	13.7041	14.7922	15.4678	15.4973	14.4066	13.5408
Pea15a	164.934	170.741	126.794	167.321	172.919	151.301	140.814	184.435	203.755	173.919	167.853	159.23	149.813	180.926
Timm23	7.31681	10.4813	10.0731	11.5044	10.5993	9.76724	14.1025	11.3022	12.8674	13.966	12.5599	13.2488	10.8142	13.6356
Trnt1	6.58469	6.35834	4.69048	5.11288	6.34193	6.39372	7.74942	7.63155	5.64004	4.90239	7.52735	7.94834	7.93916	5.90276
Ly6g6e	0.737104	2.64964	0.418111	1.50258	1.20313	1.98398	2.87364	2.04189	3.21542	3.27228	5.48728	2.30153	2.79232	3.07671
Ehmt2	28.0794	29.2873	28.5193	26.7932	30.5395	28.8699	27.3763	30.4499	30.7663	31.4725	28.1026	27.6763	25.6775	28.9024
Elof1	10.5715	11.5785	10.7008	11.0681	11.5019	11.9471	11.2669	11.559	13.1955	11.7198	12.1483	11.924	11.7378	11.5006
Med16	6.55241	6.5372	7.11611	8.04069	8.34028	8.2935	6.73851	7.18143	7.40979	8.11502	6.74862	6.45225	7.61487	7.52973
St3gal1	5.63022	5.95163	5.13154	4.74588	4.62776	3.65778	4.47519	5.53321	4.5637	5.42924	5.06888	4.23668	4.74092	4.64983
Tmem259	11.1567	10.6453	11.0084	10.421	11.6748	11.7019	8.95671	9.39594	8.92062	10.3142	9.66424	9.4158	9.6997	9.75479
Clip3	163.357	164.808	163.769	162.022	170.958	156.631	131.451	135.218	145.087	142.495	135.965	130.533	142.787	130.866
Dedd	2.78428	3.07933	2.57888	2.54955	2.11351	2.2265	3.14251	2.65219	2.54783	1.50708	2.30475	2.47486	4.06279	2.53756
Rnf168	8.0984	8.73196	7.58023	8.26524	7.87195	8.91504	9.44497	9.00252	9.38341	9.13825	8.85191	9.51046	8.27921	8.16463
Tctex1d2	2.46712	2.53862	2.81939	2.62865	2.94134	3.06869	2.70545	3.1411	2.52781	2.37113	3.02084	3.70152	3.16132	3.64355
Chp1	20.4894	22.7203	21.8852	21.104	17.8197	18.7961	21.1342	19.7182	20.886	22.31	21.1909	23.0441	19.6969	22.0277
Klhl3	6.82848	6.93274	6.55222	5.51464	5.99204	5.41653	7.20077	8.66302	7.23342	8.31968	6.21811	9.99611	7.49595	8.23486
Tvp23b	6.78645	7.4778	7.20616	7.23286	6.72323	6.13109	7.98427	8.33566	7.5652	8.21095	8.25671	8.07137	7.71238	8.10279
Dnajc7	29.1195	27.2883	27.2277	32.874	28.157	28.9395	33.7316	29.487	34.5307	28.2758	29.1139	30.9324	29.9109	32.0908
Cacybp	25.3046	23.6706	21.8133	22.553	18.6204	20.1281	27.934	28.0901	27.4494	26.9061	30.5553	30.1908	26.9365	27.2442
Cluap1	8.97051	9.02591	9.0402	8.19765	9.00251	9.08992	10.2098	10.2042	9.66952	9.65599	9.29244	10.2404	8.77803	9.81022
Zswim7	5.95947	5.07956	6.3017	7.16343	9.21771	6.99809	8.04614	6.56922	7.01267	7.39329	7.32982	5.48588	8.10048	6.13003
Pigl	2.4511	2.34925	2.77197	2.66316	1.91734	2.29766	2.18149	2.59117	1.63865	2.76389	3.06377	3.76421	2.55729	2.83502
Ndufa2	33.0578	34.0913	31.7446	34.5108	43.2978	40.0488	41.4664	43.0346	46.7348	41.2298	45.1345	38.7904	37.6123	42.4245
Pam16	2.72302	2.99542	3.79972	3.60012	4.43	2.93232	4.03158	3.64003	4.543	3.84575	4.07272	3.88673	3.65169	3.84181
Cox6c	25.4957	20.1961	20.0805	21.9698	24.5931	21.3038	19.307	22.0942	29.5399	27.6926	26.5664	24.7149	24.0991	24.4903
Ube2z	24.2253	25.2744	23.1842	25.9593	26.2519	25.558	24.0395	25.3433	26.8154	25.5021	25.8372	23.8057	23.6622	26.032
Mertk	11.7714	11.9698	11.2934	10.2068	14.1687	13.2533	6.94364	5.88557	6.79516	6.10437	8.39041	8.37562	7.56763	5.92683
Tsg101	20.4597	21.7887	20.9885	22.2884	20.2597	20.5012	23.7083	25.6465	25.8751	22.6758	22.4738	23.3604	21.7418	23.0039
Map3k4	5.34405	5.17054	4.92291	4.79545	4.65919	4.8562	4.41907	4.51586	4.87434	4.46106	4.22163	4.58723	4.46187	5.30362
Rnf166	9.76851	10.523	11.8245	9.40891	11.5657	9.01451	9.36497	9.99579	10.4865	9.90533	9.89124	9.8436	10.9338	11.5367
Ankrd28	4.38163	4.14898	4.53097	5.06573	3.92827	5.25924	5.96929	5.5612	4.39187	5.04357	4.32153	5.35583	5.45589	5.24649
Ankrd52	11.6382	11.7759	13.1937	11.069	10.0141	10.6822	7.56622	8.76855	8.10815	8.49113	9.32234	9.26228	9.90423	8.03284
Srp19	7.64569	6.39408	5.83768	6.64632	6.94243	7.19757	6.87715	7.46574	7.14333	6.96766	7.27262	7.45788	6.82024	7.85684
Rbsn	6.04728	6.08399	5.91391	7.37744	6.19304	5.96049	6.90288	6.59466	6.17923	6.97406	6.06853	6.66723	6.24917	6.31745
Mrps25	12.4846	13.1063	13.8532	14.4054	14.6357	14.3011	14.3688	14.8458	13.7504	14.7826	15.2551	15.2779	14.1349	14.6405
Dguok	1.38959	1.47423	1.63909	1.72656	1.96916	1.47932	1.9585	1.95233	1.83377	2.06564	1.56309	1.73095	1.69753	2.37964
Camta1	10.9829	15.9239	17.0419	17.6691	14.1804	11.6767	18.0451	16.8936	11.8196	12.5718	13.1781	16.7237	10.6692	14.4003
Csf1	3.78004	3.43682	3.23001	4.12475	3.08166	3.74412	3.06128	3.12919	3.29655	3.10154	2.89736	3.35135	2.77497	2.54223
Strip1	15.6052	15.9238	14.8043	17.7667	16.5024	17.3322	14.3271	14.6018	15.2123	15.3038	15.7799	14.3025	16.6893	14.5479
Kif1a	165.965	162.281	164.113	186.817	171.248	182.001	144.018	150.507	138.409	151.78	134.362	153.542	158.773	151.789
Slc25a11	34.4748	35.1178	38.9584	39.1251	37.4143	37.1571	37.2273	44.6407	46.4642	43.9794	38.7175	38.9173	36.4998	46.0859
Cmc2	3.57728	4.4854	3.35339	4.10757	3.59201	2.76869	2.15479	2.59722	2.74932	2.56826	3.09453	3.45103	2.49432	2.41976
Chfr	5.90219	6.41683	6.78937	4.81908	4.49147	5.66076	3.82659	3.89253	4.6386	3.98126	4.43541	4.80953	4.2981	4.98832
Tex261	5.69064	5.40321	5.5204	5.60721	6.85603	6.78054	5.58346	5.98984	5.78313	6.3993	7.71583	6.26408	6.1662	6.15878
Fam120b	7.41591	8.25939	8.01492	9.32859	7.78776	7.61355	8.57656	8.41423	9.15785	8.41864	8.332	8.83969	8.62892	10.0211
Psmb1	18.9428	22.2223	16.7465	20.6316	21.4256	23.2734	21.3425	23.1982	23.0878	21.8733	20.0367	18.937	19.0987	23.1137
Nol3	6.98347	7.42986	7.3316	9.00997	7.60573	8.18406	8.10037	8.50967	9.38027	9.71299	6.57024	7.4891	7.54255	8.36744
Slc9a5	4.72249	4.64935	5.25534	6.25944	6.45876	6.21623	4.45764	4.7589	5.27045	4.43099	4.31136	4.9464	5.48807	6.27593
4931428F04Rik	7.18894	5.20991	5.66491	4.91372	7.27721	5.43429	6.98859	4.29949	5.40123	4.55386	5.97306	3.68561	6.43109	4.56227
Tppp3	7.02766	10.1829	5.9772	8.50234	13.6402	8.035	9.50119	9.62498	13.3323	10.321	12.8761	8.40153	13.8662	11.0185
Tmem208	5.79779	5.83077	6.41196	6.17115	5.84457	5.38785	4.67961	5.56128	7.11284	5.99717	5.79402	5.99918	5.59432	6.6475
E2f4	10.817	11.7972	10.2434	11.4266	11.3834	11.2445	9.5313	9.34779	10.0759	9.23679	11.0172	9.00848	10.7421	9.05861
Surf4	20.7551	21.5518	20.1498	19.8857	20.7026	18.3742	18.4929	20.0491	21.6402	21.6541	20.9158	18.417	20.4651	22.3835
Dnajb9	16.0534	16.6006	17.908	15.5264	15.3772	16.3946	18.548	18.5014	18.663	17.3851	18.4009	19.3429	18.2385	17.7264
Naf1	3.38422	3.81669	2.89216	3.72749	3.36487	3.03015	2.94463	3.09903	3.16351	3.00963	3.99283	3.89237	3.00985	3.07952
Yes1	0.775341	0.892027	0.740684	0.812673	0.736458	0.849779	1.63261	1.29387	1.18848	1.2942	1.60349	1.37023	1.19495	1.0842
Ppp1cb	17.8396	17.2263	18.7587	19.7544	18.8616	19.6017	21.7879	22.4884	20.8611	20.6426	21.9319	22.3373	18.4746	18.6116
Gorasp2	25.1941	24.5752	23.4671	25.9454	26.1995	25.6372	23.1998	24.2456	24.5838	24.8719	25.1774	22.3837	25.6325	24.5678
Tsen15	3.11195	2.62274	3.14126	2.61222	3.23411	2.87257	2.80402	2.62834	3.52841	2.7235	2.95628	3.10764	2.62954	2.89749
Efr3a	10.6182	10.2895	10.0574	12.3783	11.0057	10.947	11.4675	10.5697	9.1173	9.18204	10.2059	10.9407	10.9155	9.2832
Trappc2l	13.3011	15.4898	14.1469	16.2579	13.7721	14.6725	14.6205	17.8609	17.7433	18.4661	14.5241	21.4392	16.6054	20.6565
Acsf3	3.94081	3.78268	3.2558	3.71147	4.6341	4.20799	3.73951	3.69082	4.1137	3.98296	3.93541	4.18611	4.25698	4.61671
Galns	2.42908	2.92388	2.22439	2.30713	2.72599	2.90103	2.11283	2.00881	2.57318	2.41229	2.39825	1.67066	1.89258	1.56789
Entpd2	2.81405	3.43463	2.70229	3.16603	3.67531	3.40663	3.62876	3.3181	3.32088	4.1101	3.75884	3.49416	3.41385	3.83218
Rabl6	22.5309	22.35	20.4646	23.2691	25.0685	21.5736	23.222	21.677	24.7761	24.5725	21.4094	21.8779	22.422	23.6373
Ptgds	282.512	268.133	393.773	303.454	373.898	310.318	227.646	184.516	180.25	194.835	395.969	133.586	243.169	149.038
Edf1	34.069	34.7075	31.0324	32.9191	39.121	32.6293	35.4566	36.0335	39.5944	38.5246	39.344	45.2754	33.8194	34.9378
Npdc1	29.1644	26.9343	25.7544	30.2057	33.8474	29.0304	23.2242	25.1571	25.2803	25.3175	24.727	23.921	27.9253	25.9061
Fbxw5	23.6052	21.8545	23.7102	22.595	24.003	23.8511	19.9321	20.7901	21.2966	22.2537	19.7812	20.9882	21.3202	22.5221
Ube2i	13.7737	12.5984	12.7314	14.1138	15.8349	12.9703	15.3831	13.9196	17.3155	15.4447	14.2198	12.7106	12.8425	16.4529
Tsr3	9.36362	10.5845	8.84475	11.9861	11.4578	10.2502	9.66774	9.98863	12.1137	9.66989	11.37	9.43702	9.32014	10.8626
Unkl	5.88993	5.73875	3.51111	4.48384	5.90009	5.2115	5.84805	5.61289	5.77089	5.79568	2.41591	5.21993	5.38673	5.23406
Actn1	16.1368	16.4405	17.3174	14.4948	13.1705	15.4746	12.995	11.7384	15.0438	14.0928	13.3602	15.8151	17.4536	15.0173
Sirt2	11.5574	16.282	16.813	16.2242	10.7924	15.5864	16.4219	16.2975	17.5126	17.0718	11.5622	10.9136	10.8632	17.4197
Hnrnpl	19.6173	20.1624	19.9777	21.4331	21.9379	21.8641	21.2528	20.5511	19.8244	22.4173	20.3306	23.3335	21.2607	27.2236
Nolc1	13.6882	14.6418	12.349	14.4805	14.5033	13.9731	14.1196	14.0884	14.708	13.7522	14.8777	15.1732	12.8226	13.7711
Casd1	15.8035	15.1057	15.8874	15.8545	14.1442	15.4961	19.715	20.4182	18.2527	19.4913	17.531	20.9561	18.9882	20.0236
Mtmr1	3.91323	7.57708	6.54239	6.54765	6.97591	6.42887	5.9515	6.53953	6.57321	6.33989	7.08419	6.3295	7.46372	5.71964
Hmgb3	8.90756	8.43156	7.21904	8.13473	9.50875	8.79604	12.7753	9.74227	14.0445	13.8636	9.11001	12.9071	13.4729	12.4406
Map2	24.3759	26.6418	18.7291	24.3809	20.5674	24.3633	22.0577	24.5096	22.6276	27.487	30.3644	23.4746	26.399	27.248
Cyp2j9	5.58727	6.78075	5.55389	6.59091	6.74718	7.4691	6.39351	6.51387	9.87816	6.05561	8.30343	6.87366	6.87275	7.55351
Abca1	2.70879	2.81023	2.85382	2.59416	2.64886	3.32801	3.69716	3.85002	2.73846	2.39831	3.23404	3.12652	3.23764	3.38481
Nipsnap3b	3.66595	3.81494	4.07113	3.90823	4.01812	3.02839	4.46037	4.86901	4.26127	4.52715	4.09511	4.77212	4.59581	4.08351
Lage3	2.93067	2.84453	2.79375	3.16597	3.1458	3.83224	3.61386	3.97079	3.54642	3.55597	3.69043	2.9478	3.23775	3.65309
Ubl4a	25.333	21.3446	24.0413	21.7106	20.3094	19.8134	19.9316	21.4407	19.7122	19.5586	21.1722	18.7214	21.2762	21.2049
Gdi1	135.339	144.487	139.594	137.08	127.313	148.676	135.941	138.853	145.047	149.071	134.915	143.139	142.444	149.586
Sash1	6.92869	7.01032	6.46545	6.66278	6.48072	6.29008	8.33838	8.98043	7.44953	7.88061	9.93649	7.8506	8.1823	8.57592
Gadd45b	9.84354	9.65645	8.69768	6.48901	7.42766	6.8431	4.58678	6.73157	5.45003	4.87188	6.57204	5.28138	6.63513	4.99008
Endog	3.11937	3.99659	3.44237	3.17088	3.24458	3.91343	3.65032	3.58796	3.30693	3.77395	3.6725	3.02063	3.38519	3.04925
Golga7	7.66904	7.73378	7.69705	6.4578	7.43466	7.10468	8.83099	8.47845	8.20919	8.71519	9.09866	8.327	8.77081	8.40266
Xk	4.76955	4.47881	5.12493	5.49108	4.50588	4.57987	5.21919	5.32592	5.08013	4.34568	4.77702	5.11504	5.20294	5.37568
Dennd6b	5.27224	4.54055	5.24488	4.73467	6.01912	5.79242	3.95776	3.96139	4.89425	3.42804	3.3534	3.57289	3.55691	3.97368
Cd83	4.06424	4.17137	3.45042	5.21117	6.61057	4.71738	6.68546	6.67142	8.12424	6.56024	4.67796	4.45699	4.31958	5.91849
Ager	0.0407454	0.0001	0.0451511	0.596512	0.0304532	0.690522	2.18795	0.114895	2.1011	1.17586	1.11345	1.26924	1.00835	0.7885
Atf6b	13.9418	14.7489	14.1339	14.6217	14.5276	12.8119	11.237	10.6489	13.7638	14.5983	15.4427	12.6096	14.3742	13.5221
Ppt2	7.23096	9.11867	8.22753	5.53948	8.99138	7.17969	6.96668	5.92797	7.45791	7.64317	7.21056	6.45909	6.64795	8.39458
Prrt1	43.8859	44.3742	44.1176	42.6253	44.8023	42.3153	35.968	37.6485	40.3279	42.0202	45.4455	40.2145	42.1427	40.9532
Rnf5	15.2058	17.0179	14.1878	14.0567	18.3763	15.8268	16.8808	20.0075	19.5454	19.3278	20.572	18.424	17.118	20.8844
Fam163a	1.60128	2.3968	2.63859	1.6366	1.29102	0.703232	1.78584	1.39066	1.69796	1.32848	2.57597	0.964626	1.23961	1.38162
Hivep2	20.9866	20.7512	21.1002	17.9463	12.3906	18.6778	25.2578	16.68	12.0178	15.1871	16.1733	17.9513	18.9161	18.7981
Arnt	2.55983	2.17826	3.06082	2.44575	2.43479	2.59983	1.83215	1.76942	1.6994	2.02997	1.9582	2.15347	2.12449	2.07257
Mocs2	3.88368	3.48674	3.28164	3.47843	3.70843	3.57749	4.05235	3.48695	4.01	2.73508	3.9644	3.91023	3.88432	3.98379
Nat9	4.94485	4.91088	4.74638	5.43944	7.04395	5.241	5.80007	6.39168	6.42441	6.27074	5.11888	6.05858	6.24093	6.32202
Lpl	1.16788	1.23971	1.18988	1.77488	1.28765	1.31656	2.62439	3.56566	2.63889	2.78621	1.85877	1.94095	1.60244	2.1786
Atp6v0e	3.40445	3.88627	4.23	3.31931	4.4932	4.09942	3.14917	2.45725	3.92821	2.7036	4.01154	3.43584	2.81102	3.89627
Ttbk1	14.794	14.5717	14.8121	14.0876	15.5318	13.9647	11.3161	11.9744	11.2689	11.7383	12.2973	12.3023	13.8958	11.4322
Srf	10.7681	10.5185	9.23726	9.2956	11.0065	9.96661	8.19487	9.38061	9.41395	8.67979	9.0994	9.76559	9.36811	9.2436
Hspa8	389.345	457.962	395.164	441.899	378.424	374.749	324.376	326.319	391.187	440.748	433.056	433.573	316.427	419.247
Serac1	5.53522	4.73205	5.24281	3.90471	3.33304	3.9708	3.41659	3.51097	3.6514	3.39528	3.72956	4.2031	4.12504	3.85829
Pdzd11	14.0679	12.1469	11.5179	13.4174	14.5295	13.0968	13.2884	14.3866	13.769	14.8874	15.0635	13.5601	12.7851	15.3052
Psma2	20.449	20.7763	19.3758	23.1495	21.0742	21.1221	23.2794	24.0601	24.8006	22.5876	23.4125	21.8675	23.1173	23.283
Mrpl32	1.35061	2.49528	2.07903	2.34463	0.889312	2.2045	2.22895	1.23435	2.52446	2.65651	2.70481	1.39874	2.38187	2.49803
Setdb1	6.47876	6.56596	6.97845	5.86576	6.01088	6.08842	4.65722	4.50508	4.83988	5.146	5.42495	5.80268	4.94662	5.76234
Arnt2	69.322	68.2498	70.6731	67.8033	71.7791	70.6604	68.3969	61.1606	62.7973	64.6135	52.7227	59.1297	60.6235	51.0826
Prune1	8.65822	9.429	9.31776	10.3251	9.40255	10.7524	9.83326	9.86789	9.11787	11.4102	9.84944	9.50084	9.66089	9.25861
Cers2	9.02125	8.11606	8.50423	8.74112	9.27642	7.7581	10.952	10.7583	12.1981	11.3293	11.0493	10.7668	11.1936	13.7202
Capza2	24.2665	24.352	26.691	23.7847	23.9524	23.1547	29.7768	27.8669	28.8503	25.8238	27.6016	25.8713	26.8601	25.0212
Plekho1	17.107	15.6951	14.2565	18.9009	15.2374	14.2328	13.1132	12.7534	11.6449	11.63	13.8668	12.0634	14.2073	10.5128
Vps45	11.2114	11.1005	11.3163	13.1319	13.3362	12.3797	12.491	12.315	12.4798	12.2644	12.8317	12.1856	12.6806	12.5517
Anp32e	14.0452	16.8397	12.3466	25.9415	15.5051	14.4609	29.139	28.9058	16.6596	29.9681	25.3891	25.828	21.6633	15.7389
Aph1a	7.13167	5.8703	7.925	6.70565	7.47532	8.40911	6.39103	6.80793	6.77323	6.30415	6.88479	5.88779	6.98273	6.7325
Tab2	11.4467	11.8295	11.4696	11.5435	10.2201	11.5228	14.0184	13.4391	11.8084	12.2993	12.1012	13.5055	13.6015	14.2097
Ppil4	4.89426	5.15047	4.75514	3.92855	3.28618	4.00338	5.70571	5.31216	4.75671	5.2776	5.28386	5.55279	4.56295	5.25989
Cnih1	24.6721	25.8899	27.3648	25.3038	24.7156	26.4693	30.4415	30.0892	29.7851	28.7066	30.3884	30.666	28.065	29.0943
Eps8	2.5451	2.85016	2.63678	2.11003	2.35573	2.18822	3.13078	3.44205	3.26245	3.04104	2.86511	3.21451	2.98493	3.21287
Med22	5.80158	6.59062	6.34145	5.13913	7.33411	5.45446	7.04828	6.1444	6.62538	6.01331	6.31925	5.48768	7.08962	5.93232
Surf1	17.5934	17.233	18.4067	20.8949	20.8813	18.5775	19.9661	21.3816	20.8225	19.1396	17.1891	18.2262	17.3784	21.162
Med28	4.72778	5.20664	4.52311	5.96693	5.3105	7.96523	5.23023	5.83874	5.5478	5.31677	5.52461	4.92708	7.99863	5.77004
Qdpr	51.9744	22.5403	22.4589	44.7527	24.5204	22.724	68.4629	68.0109	69.189	41.9787	63.8961	35.7687	40.8356	91.973
Gnrh1	0.0001	0.0773602	0.317461	0.0795855	0.146387	0.070791	0.982165	1.74683	2.89585	0.439883	2.10877	2.18036	1.27088	6.63302
Tnr	21.4495	21.1655	23.1761	22.4404	19.3305	24.1162	18.313	20.841	14.5633	17.1391	18.3401	20.8197	19.1321	17.8996
Sqstm1	134.601	136.934	133.473	139.056	143.19	138.179	123.373	128.198	143.008	133.068	127.115	120.169	125.048	133.797
Nfe2l2	4.07185	3.95118	3.91928	4.07388	4.52836	3.3594	3.64122	3.65954	4.96831	4.39753	4.42722	3.92043	4.42889	3.83365
Rxrg	2.59804	2.39213	2.4116	2.64502	2.57807	4.46575	14.0347	14.7212	18.4535	18.3406	9.47893	15.7816	16.8663	24.1061
Rxra	5.1828	4.66536	4.71483	5.08273	4.60454	5.03398	4.32151	4.38053	5.51305	5.06216	3.76586	4.0713	4.22513	4.70017
Adamtsl4	1.07552	0.593732	0.714409	0.758977	0.749049	0.90223	1.01765	1.29626	1.54164	1.6827	0.717338	0.921632	1.12276	1.5787
Fcrls	1.65829	2.77513	2.92635	5.81785	6.10444	3.52757	1.97707	2.21316	2.4219	5.31616	3.83065	3.34055	2.96591	2.84296
Prpsap1	6.73331	6.75061	7.1989	7.4378	7.97833	7.30505	7.0019	6.34073	7.84354	7.56541	7.22993	6.67248	7.93722	7.3482
Lta4h	4.77189	5.03006	5.26503	4.83088	4.73774	4.54651	4.70551	4.56459	5.4104	5.10329	4.87397	4.80669	5.4408	5.50586
Dstn	65.5999	72.8506	69.3283	71.7506	61.4192	65.94	79.1097	78.8602	78.697	81.9153	80.8661	79.7765	77.7785	71.2937
Macroh2a1	5.92944	6.90321	5.52203	6.74314	7.48724	6.90591	7.2973	7.91289	7.81515	8.23042	8.86038	7.4998	6.99089	8.50362
Gtf2ird2	2.49025	2.13908	1.52851	2.16581	1.88177	2.73852	2.33963	1.639	1.49194	1.79518	2.39553	1.43265	1.15449	1.89271
Bola1	3.54078	3.7494	3.15247	3.42598	4.09359	3.60067	3.78581	4.03928	4.05493	3.91276	4.07634	4.55087	3.02458	4.74433
Castor2	25.0067	25.5534	24.3789	23.4559	25.1861	24.895	19.5436	23.6049	21.9424	20.7502	22.1204	22.5011	22.4025	18.4888
Ncf1	1.36112	1.67834	1.81005	1.97353	2.63833	1.871	1.12983	1.20649	2.01134	1.52261	1.38864	1.05926	1.10869	1.34102
Adss	14.7264	12.6239	10.7963	14.424	12.2176	11.598	13.6094	10.4646	14.5215	10.9753	11.6894	15.4408	14.8423	15.7965
Cacna1d	3.46246	3.23796	3.79244	3.6301	3.08976	3.35728	3.22328	2.87972	2.30015	2.67252	2.98034	3.27897	2.97048	2.7399
Actr8	5.09478	4.97709	4.72652	5.45196	5.06517	4.82912	5.16817	4.57124	5.60549	4.58049	4.38697	5.22543	4.71549	4.7475
Lrrc27	3.14275	2.96848	2.93079	2.49286	3.1244	2.62413	1.95196	2.05463	2.62395	1.98588	1.91241	1.89398	1.97851	2.02855
Stk32c	66.7943	52.8233	51.6691	61.4285	52.9118	50.542	48.3356	62.9791	51.079	62.5656	48.852	50.5649	59.8816	52.0966
Fnta	10.5056	10.7339	10.7546	10.4668	10.2619	10.1832	11.4866	12.1715	11.8546	11.8027	12.7931	11.834	11.2998	13.2534
Mtrex	8.88046	9.28131	9.0252	9.82339	8.02814	8.45381	10.5794	10.5067	10.2132	9.85806	9.22295	10.4221	9.77141	9.52496
Camk1g	21.262	23.2212	19.0857	16.9285	23.3577	20.7959	12.3077	10.2898	14.3228	9.86835	12.6642	12.7594	15.492	12.5637
Utp25	3.17323	2.71866	3.38815	2.33957	2.20025	2.70261	2.21857	2.08843	2.11785	2.28353	2.00124	2.45802	2.54693	2.27008
Hsd11b1	2.30959	2.03485	2.57798	2.66956	2.78369	1.92915	2.32761	2.83527	2.48705	1.98895	2.58636	1.63354	2.15665	1.86763
Syt14	1.55428	1.54867	0.433321	1.41259	0.742165	0.346344	1.00872	0.71099	1.35863	1.29602	0.351357	1.62088	0.675637	0.528132
Atp5e	6.81709	8.28604	8.23514	7.42867	16.7207	12.9906	15.8916	11.1152	17.1776	22.4956	18.9178	20.3524	20.1675	17.5394
Nelfcd	10.6956	10.0849	9.28708	11.8712	11.9653	12.2451	12.0471	12.7696	12.9442	12.8273	11.5605	11.3266	11.2854	12.1221
Ctsz	20.5682	23.2121	18.5251	27.4031	29.8825	24.5271	27.0651	26.0261	32.3278	34.512	26.1758	23.8151	24.4609	31.7469
Prelid3b	18.0834	18.0952	19.2579	21.0679	19.7726	19.6725	22.684	19.4627	21.1745	21.6017	22.3385	22.6407	20.845	20.4295
Sertad4	4.57166	4.6425	5.31005	3.98358	3.32888	3.93875	5.67325	6.00317	5.85109	5.05635	4.67471	6.4945	4.9953	6.95604
Ube2a	6.7151	5.87308	6.78547	12.2003	5.51227	10.5594	5.82352	5.81729	13.0692	7.23363	14.9188	7.12001	12.4092	13.1971
Slc25a5	91.4576	94.4185	89.015	96.51	87.54	93.4105	95.4765	97.1109	105.234	108.514	111.601	103.325	105.091	113.054
Ppdpf	6.48672	6.97108	6.19245	6.46816	7.785	9.46384	6.49566	5.34008	6.64011	6.11091	7.69228	6.03322	5.38527	6.74972
Kcnq2	5.20282	22.7876	4.94865	5.01931	4.95075	4.97638	4.0811	4.4177	25.4005	4.23846	3.87571	5.10961	5.14539	24.2092
Eef1a2	591.858	601.832	573.814	609.558	614.486	571.883	502.463	504.45	554.914	577.745	545.664	499.869	537.443	532.008
Pls3	26.6847	19.3112	19.0939	35.6878	27.9437	33.081	26.7215	29.0318	33.5038	31.0946	33.1057	34.4091	35.9131	29.5905
Mpped2	7.0377	7.65317	6.93871	8.79923	6.69955	7.7612	10.8546	11.5271	11.8219	12.795	10.1347	12.1159	10.9436	14.4197
Nkap	2.76089	2.43171	2.854	2.96478	2.26286	2.76979	3.53248	3.67767	3.31255	3.53442	3.35383	3.70762	2.62868	3.34187
Ndufa1	50.9046	57.585	51.9785	54.1025	60.3683	60.0652	64.4624	57.3215	68.1456	70.0155	77.5261	58.2006	55.0857	65.1166
E2f3	5.835	6.20637	6.35696	5.77062	1.20668	6.45131	5.55504	5.93313	5.00059	5.49357	4.91104	1.21873	5.96422	5.8497
Ppfibp1	2.86581	3.36941	2.84331	1.77173	1.85187	2.50231	2.53726	3.62594	2.89129	3.77845	2.64758	3.35175	4.17383	2.04197
Cd34	12.9055	11.6439	14.7161	11.1278	14.8138	10.8281	11.4247	9.67531	9.71738	8.85484	7.43032	8.30642	9.72578	4.74378
Gtf3a	4.74274	6.56429	6.44559	5.89527	8.14086	6.26137	6.43972	6.11055	7.96422	7.64569	7.01727	6.38655	7.19505	7.29881
Dyrk3	4.27438	4.65766	4.69647	4.635	5.11358	5.67123	2.44214	3.30802	2.89673	2.44566	3.94337	3.40209	2.88771	2.44836
Mapkapk2	12.3033	12.6852	12.5753	12.8732	12.2306	13.33	9.85133	10.3811	10.5265	11.2337	11.7491	9.4753	10.313	9.71579
Lamp2	6.60221	6.18107	6.82053	6.85872	6.49646	6.19858	7.85366	7.68721	7.40417	7.40441	7.63963	7.64987	6.66356	6.82624
Atxn10	137.499	143.551	137.927	161.317	148.481	156.784	133.238	141.051	149.876	148.626	146.846	144.1	143.283	156.833
Eif3d	15.4568	15.6211	14.1676	15.7034	16.2745	15.7021	14.9085	15.0765	15.9863	16.7502	15.6521	14.8627	16.6458	16.4807
H3f3b	21.8892	25.451	32.1613	27.6565	25.4183	29.1954	34.4623	33.1541	34.5726	31.3712	51.149	30.6767	38.2133	33.1139
Nup50	9.59683	9.78002	8.98523	8.88832	8.82481	7.74282	8.43242	8.83997	8.53553	8.44162	9.25737	8.91666	9.58067	9.30703
Phf21b	3.31388	3.60185	3.35415	2.02766	2.27394	1.83156	1.47384	1.0091	0.998257	0.924042	1.62115	2.00445	2.55554	1.65725
Ift27	4.4168	4.01582	4.2632	4.76802	5.81583	4.50921	4.09304	4.78005	5.50483	3.95891	6.02394	5.07992	5.2365	6.14035
Pacsin2	10.5452	7.55264	9.43398	10.5256	9.29076	9.19059	13.2449	12.9691	12.8005	13.7231	8.72668	12.2069	10.8019	11.3379
Ttll12	3.98208	4.34688	4.00253	4.0826	3.48852	3.50892	3.84989	3.74888	3.68457	3.64029	4.21914	3.8732	4.05241	4.66921
Scube1	8.24886	8.14711	10.5618	8.70683	6.71853	8.98187	5.16884	5.40482	3.72079	5.76897	6.07932	4.61243	5.84354	4.48469
Tox4	12.3868	12.5164	12.2208	10.0604	8.72957	9.0842	8.8135	8.48277	10.6803	10.4331	9.40596	9.47663	10.2948	9.49456
Mrps18c	9.88707	9.72653	9.74384	10.9371	12.7939	12.3998	10.89	10.0447	11.669	11.2859	13.5149	12.3821	9.77243	13.6014
Sulf1	2.11211	2.181	2.00202	2.87027	2.29795	2.31349	2.20252	2.71251	2.76836	3.70074	2.81705	3.00966	2.53017	3.28508
Srsf6	17.2284	17.5832	18.5528	17.9	17.4451	17.0674	17.1278	14.3571	14.9946	14.0601	16.2821	19.5518	17.0923	19.2941
Plcg1	11.1468	10.8152	11.0322	11.4718	10.3759	12.1732	10.6056	10.2718	9.69152	10.6222	10.142	11.1774	11.3288	11.4469
Kctd2	15.3939	15.5693	16.0325	15.9824	16.9617	14.1134	16.5494	17.0844	17.5119	19.918	18.0302	15.0831	19.6818	18.2571
Kctd5	3.96145	4.50475	4.29941	3.78899	3.99316	4.42703	4.15998	4.18102	3.69297	3.61965	4.6605	3.87124	4.35077	4.27226
Etaa1	1.33695	1.43702	1.02567	1.59609	0.991628	0.988411	2.11944	1.95945	1.64432	1.84966	1.67761	1.87089	1.78044	1.59425
Sdc4	12.1145	14.0771	11.7292	14.3485	26.141	18.2845	9.97207	9.72264	15.2121	9.63928	11.4259	11.2978	12.1202	11.4674
Il13ra1	1.18243	1.08733	1.23547	0.893412	1.14807	1.08916	1.83716	1.61427	2.03959	1.95108	1.87762	1.73899	1.51416	2.84316
Nbr1	23.3806	23.1463	22.4576	17.4799	14.4947	23.9843	18.1904	25.9063	26.8349	19.6275	25.2295	25.4123	23.7692	18.331
Cyth1	13.3342	14.4762	13.651	13.6036	7.8121	14.7656	12.8466	12.0254	6.67371	12.0483	12.3334	13.5437	12.5302	13.3866
Rnd3	2.97316	3.95892	2.71032	2.79751	2.41256	2.60297	4.44011	5.15229	3.83518	3.14705	6.38782	5.75399	4.72446	4.89595
Cntnap1	53.4547	48.2175	53.9434	49.6733	54.1946	50.1269	41.8286	43.9185	45.2414	46.657	33.4524	42.3296	47.1327	40.8863
Coa3	43.4581	48.2035	44.7052	47.128	54.7309	44.7343	50.1857	51.5421	56.529	57.2591	55.0472	47.6279	51.033	54.6721
Med24	14.8443	14.194	16.6089	18.1633	17.3231	16.5689	13.1263	15.0518	13.6694	14.1558	13.2604	14.027	15.3957	13.6902
Psmd3	21.1791	22.436	19.8643	20.6891	22.2414	21.8264	17.9423	20.8807	22.1637	20.323	19.1508	19.1102	20.0968	22.1678
Exosc10	10.1446	10.5679	8.96648	12.1927	10.84	10.8051	10.5645	10.6786	12.0746	11.5339	11.4464	11.7406	11.3376	12.3528
Glod4	6.21599	6.64971	5.68128	8.13675	7.72908	6.68902	7.80325	9.34439	8.30303	8.34241	7.47368	7.61928	7.09381	8.14389
Vps53	14.7738	14.8518	13.7619	15.8642	14.7802	15.0904	13.2969	14.5019	15.968	14.8699	15.1642	15.0902	14.565	15.2801
Taok1	8.97387	7.74738	3.71372	8.00682	2.64593	8.08417	9.45243	4.42294	7.77823	7.68374	8.86593	10.0953	8.69633	8.56098
Dnttip1	9.25165	8.42835	7.05552	9.35998	9.77065	8.9538	9.18934	9.67788	9.26877	9.67651	8.95371	7.88458	9.6501	8.91741
Acot8	3.57158	4.46853	2.93677	3.66691	3.24937	3.60853	3.16744	3.35042	3.37097	3.78107	3.70104	3.32764	3.63669	4.0399
Mpp2	38.6262	43.0213	38.2271	36.2599	38.3012	36.1869	31.7618	34.1338	33.3667	33.5967	35.0782	28.1938	36.0945	27.8237
Vtn	21.41	22.3279	24.7944	23.9736	28.2342	20.856	24.8914	27.6082	26.8749	30.5689	34.6098	21.8486	29.0747	24.1071
Nlk	24.4422	25.1504	25.1522	22.7035	21.2043	19.922	19.8237	17.5342	15.1557	15.6806	16.8053	18.7615	20.7249	15.0036
Aldoc	181.564	185.398	172.641	179.483	233.803	200.508	154.752	152.343	217.743	173.054	172.908	147.72	175.411	168.956
Stac2	51.4608	45.493	40.0921	53.9088	71.6956	46.3533	42.0527	38.4406	44.4773	45.0254	39.5024	42.8698	52.0966	40.6608
Rpl19	208.476	217.444	193.989	237.845	262.077	245.333	249.636	244.159	289.56	273.803	269.498	240.608	240.122	285.098
Cacnb4	20.9528	17.8997	20.9464	19.2635	4.61693	19.2676	23.2634	21.915	14.9115	5.83565	6.13994	21.5586	7.54206	5.38214
Plxdc1	7.36608	7.03574	7.12453	6.45215	6.44298	6.06365	6.52955	6.47031	4.74461	7.12138	4.29855	4.50968	5.92608	4.88752
Arl5b	0.634156	2.12781	2.03057	2.01726	0.736934	1.52491	2.03926	1.60885	1.68962	1.44204	1.9271	0.385593	0.365113	1.81391
Zfp207	11.341	10.5589	10.6637	10.043	9.29808	10.0654	10.3762	9.73346	10.7048	11.3841	11.0076	10.006	10.3758	10.8524
Pipox	0.207433	0.220789	0.115543	0.239377	0.141657	0.301718	0.894985	0.735174	0.784928	0.504038	0.55152	0.689755	0.572395	1.10917
Timp2	71.9096	77.8388	71.7178	81.282	77.3012	74.3064	79.6536	89.0503	92.1268	89.7197	86.8159	88.2101	83.272	101.192
Zc3h18	5.10697	5.36199	5.11122	5.30875	4.89744	5.0563	4.37314	4.67158	4.73938	4.62399	4.07874	4.5428	4.36171	4.65343
Top2b	6.00798	6.13287	5.8892	6.02853	4.76998	5.66687	7.80591	7.06147	5.93415	6.78015	7.11311	7.14141	6.87028	6.33666
Rarb	0.746043	0.776313	0.743234	0.843945	0.900321	1.14088	4.14362	4.67401	5.82037	4.73447	2.44688	6.46496	4.80301	7.83028
Igfbp4	7.60355	8.14107	8.03574	25.7016	31.3789	8.12941	19.2371	18.8744	22.8556	7.23101	21.8688	7.12809	7.44927	16.8442
Suz12	5.53222	5.12164	4.78998	5.08302	4.25615	4.3259	6.40912	6.98744	5.42687	5.68292	5.95616	6.37898	5.37268	5.42947
Tnfaip1	13.8934	16.2045	15.203	14.8088	15.5939	14.388	14.7646	15.5105	15.6555	13.5354	14.0785	13.463	14.2692	13.3287
Abr	56.9871	36.049	34.3965	59.9119	57.8123	33.1514	34.4824	32.9702	32.6391	34.1657	38.8989	34.9385	58.0777	37.0313
Rab11fip4	62.3397	62.7763	62.3352	59.1104	58.526	59.1149	57.734	54.5879	53.9506	58.2828	49.8388	50.8808	56.0732	47.6786
Slc35c2	6.1785	6.44667	5.79814	6.5535	8.14395	7.29737	5.84853	6.36134	7.15719	6.31464	7.41229	6.25367	5.68123	6.52109
Zfp334	4.12949	3.8411	3.76649	3.54046	3.22942	3.4603	3.42138	3.58894	3.41836	3.19548	3.26282	3.8478	3.60483	3.96235
Elmo2	25.0542	25.2939	26.4686	25.2421	26.406	25.735	20.7701	22.0919	19.8437	23.5387	24.8904	21.6394	25.527	20.8989
Wsb1	6.91173	6.0321	6.76079	6.73373	7.52081	6.81005	6.48354	4.29442	4.25667	3.89543	5.46652	8.42576	5.90662	7.18823
Rhot1	9.51143	9.66438	7.03426	6.18487	8.97898	5.59998	10.0101	9.74335	9.69788	6.56708	9.86655	6.97664	6.16559	9.88211
Rhbdl3	4.37999	4.81206	4.08951	4.22339	4.97445	5.31819	4.31648	4.80213	5.69503	5.52101	5.48025	5.045	5.31332	5.68314
Serinc3	70.5645	73.7068	75.6804	75.6308	72.3905	70.9118	68.4641	70.1082	65.606	69.6691	71.4082	69.4612	70.2119	63.1182
Pgs1	14.3234	13.5089	14.5108	13.556	15.2333	14.9468	12.1234	13.1109	12.6465	11.365	11.7749	11.1916	12.9828	10.8979
Pigt	17.4663	17.6955	17.8363	17.208	18.227	17.3603	15.2734	16.0513	15.9668	15.4891	16.1492	15.3786	16.7851	16.9422
Etv4	2.29108	1.84238	2.16608	2.3789	3.11429	2.73101	2.58318	1.8356	1.83486	2.81901	2.83123	1.92376	2.4131	2.14117
Dbndd2	23.0624	21.756	20.4209	19.3265	20.1243	19.6514	24.8637	24.9209	27.0365	24.8025	21.7463	23.1581	25.6346	25.7439
Slc12a5	52.5471	51.5849	56.3848	78.902	48.7463	81.154	41.1737	47.4943	39.2822	66.0137	56.3052	41.033	43.9916	41.946
Pltp	14.7365	15.3666	16.0371	15.0744	16.9639	13.7146	16.7131	18.2469	18.7981	18.2232	15.7937	15.4632	17.174	17.7108
Ctsa	17.3484	16.2971	16.374	16.3791	17.9116	16.0688	14.2559	15.3506	17.2319	16.7306	15.7459	14.1421	16.4078	17.2013
Zswim1	7.38946	7.82962	7.09776	7.51523	8.39152	7.93754	7.22777	7.37987	6.5289	8.20627	6.19844	6.08094	7.12459	7.74055
Slc12a4	3.20181	3.16568	3.74678	3.70872	4.30284	3.64581	3.04945	3.06775	3.37996	3.61104	3.09926	3.09606	3.21806	3.44803
Myo1c	3.00133	3.00031	3.32512	3.17877	4.01546	3.411	2.43522	2.65076	2.37616	2.18388	2.69398	2.64788	2.4476	1.97425
Crk	25.8423	28.5324	27.7266	27.4447	24.1923	7.76601	29.1001	27.8519	26.2656	15.6109	29.4342	30.2016	28.6195	26.3902
Cox7c	59.2514	61.0792	55.9908	62.183	62.2207	59.3301	68.7072	68.9459	74.2441	62.4364	76.0704	61.8899	64.9888	62.8306
Pitpna	90.2601	52.4935	99.5582	105.337	45.6075	99.995	91.9306	47.6199	88.8086	81.278	83.9703	47.4323	84.1438	44.7733
Mlx	13.5117	14.3008	15.9439	13.2078	10.9185	14.3521	12.7524	13.5873	11.2046	12.1485	14.0164	13.676	15.2298	12.2465
Retreg3	18.6787	20.0435	19.174	17.2749	17.6643	16.764	15.7487	16.8152	16.5763	14.3881	4.95619	15.9668	18.1298	17.68
Rab5a	15.8709	15.9198	16.4324	18.4504	15.0505	16.8324	19.5964	19.2808	19.8292	18.9701	18.1921	19.1935	16.2805	17.7795
Nkiras2	2.40647	1.93757	2.50831	1.49431	1.36209	1.27838	1.76983	1.76974	1.91239	1.74872	0.912443	2.24437	2.1987	2.13274
Ppp2r5c	25.5139	20.8671	25.0757	23.0599	27.6086	25.9817	24.8054	24.1766	23.6463	27.0943	22.821	26.3645	25.0181	23.6218
Ift52	8.93414	8.5736	9.4635	9.90721	9.49918	10.1997	11.2125	10.7926	11.0937	10.5178	10.4808	11.845	10.1511	11.9204
B4galt5	14.792	15.377	16.5762	13.3301	13.0086	12.931	11.4563	11.4526	11.5099	11.8581	10.8879	10.3249	12.4081	10.9024
Gdap1l1	27.5116	29.4988	26.8568	30.6662	31.4029	30.4954	24.6594	26.9647	25.6901	27.1425	27.1724	25.0242	28.2894	26.8224
Cadps2	10.7614	10.4769	11.8832	11.0296	8.03471	9.25555	9.72048	8.63912	9.36075	9.5146	7.76607	8.33522	8.99163	7.4481
Ddx27	6.21655	6.75155	5.82248	6.32567	6.46207	6.50651	6.15629	5.38517	5.96003	6.04169	6.03381	6.22773	5.79055	5.39756
Rac3	12.2541	11.3987	7.86063	9.05971	9.42287	9.3809	10.0732	8.073	9.5568	11.037	8.96312	7.88768	8.9754	8.87125
Rrp7a	18.6373	19.5978	18.7423	20.362	22.2317	19.9103	18.1408	19.5603	21.4505	22.2914	19.6317	17.9384	21.2605	23.3203
Cyb5r3	15.3817	14.8304	16.73	17.5131	18.5858	17.8361	17.4853	18.5573	20.3071	22.3989	15.1	16.2087	19.8368	21.9004
Med13l	6.53085	6.50515	6.48007	5.85775	5.52513	5.86355	5.31754	5.12174	4.32277	4.82557	4.32856	5.22339	5.42283	4.7444
H2bc4	9.02963	10.0136	9.94213	10.3605	11.9604	9.32159	12.1225	12.6992	17.1746	12.41	13.7356	14.4456	12.8924	8.32827
Mafk	2.5175	2.1632	2.20135	2.24625	2.47235	2.67405	1.9555	1.99453	2.47184	2.05516	2.20383	2.36631	2.52806	2.04258
Med1	5.26628	4.74101	5.28152	6.65852	6.20459	6.8088	5.79363	5.78666	5.90317	5.27433	5.4244	7.07571	6.12606	5.86508
Erbb3	1.90175	1.38393	1.21201	1.82137	1.44033	1.52343	1.80493	2.031	1.7328	2.12138	2.12515	2.09548	2.20853	2.16384
Stard3	8.1906	6.97089	7.06974	7.2756	6.95811	6.78123	5.90517	7.07708	6.35124	7.54613	6.67371	6.91143	7.17127	7.23503
Vmp1	17.862	18.7743	19.921	17.7548	15.0734	16.8404	18.0794	18.477	17.0395	18.4387	17.3041	17.9168	17.8852	17.3597
Uchl5	8.46786	7.91457	8.08562	8.49193	8.17505	8.90426	9.79207	9.06224	8.45262	8.62671	8.12482	9.24213	7.9476	7.50733
Glrx2	2.59655	2.1251	2.28043	2.85784	5.01233	3.72971	2.5419	3.01903	1.91943	4.94456	5.80517	2.58958	2.53523	2.21246
Ro60	3.96488	3.61901	3.8492	3.33793	2.37172	3.35631	4.74343	4.51541	3.34472	3.72392	4.32099	3.5816	3.7008	3.41397
Stk4	8.45357	8.3004	8.46763	8.20321	7.81029	7.97276	7.71794	8.66128	7.64387	8.22643	8.73935	7.78139	8.72776	7.47926
Pmp22	1.53855	4.40397	6.3249	5.11216	7.32812	6.67947	5.8032	3.71709	7.25825	7.86789	6.71621	6.91265	5.78152	4.7151
Zcchc10	3.6693	4.48472	3.99224	3.17555	4.28225	4.06705	4.63747	4.06225	5.47118	4.5559	5.0779	4.70844	4.44421	4.18747
Psmb6	30.0549	35.3383	31.5187	35.4115	35.9422	33.5386	34.2617	37.0202	40.1443	38.4742	38.9807	32.3352	33.864	41.6967
Spag7	23.5416	25.3541	22.8527	26.6147	27.0802	29.565	29.4037	31.563	29.8777	30.8665	28.9327	28.2966	26.2184	31.4177
Pfn1	12.397	12.7397	13.0416	12.1866	32.6086	28.999	11.717	33.1688	34.7553	37.0255	14.2797	33.7663	12.8431	39.2608
Tomm34	20.3141	19.3897	19.1577	20.4295	25.8538	19.0102	17.2858	16.6971	19.81	20.9746	17.2661	18.5678	20.9042	22.3049
Ywhab	174.845	176.232	178.894	191.723	171.851	176.915	184.224	193.405	186.441	185.475	180.437	190.491	183.148	189.256
Ksr1	7.5798	8.62685	8.58563	3.90607	7.14167	7.76936	6.15027	6.42513	6.02254	6.66025	6.80899	5.94055	6.60675	6.75043
Gpx3	5.0045	6.02411	4.14617	6.59684	7.17027	8.00742	8.9882	9.042	16.688	11.1369	9.56798	10.9054	8.6961	20.2856
Anxa6	37.2479	35.0871	40.7793	31.1224	33.7911	33.1446	29.0622	26.6675	30.5265	33.4975	37.8784	40.4618	35.5972	40.5497
Zkscan6	4.28839	4.75701	5.32272	5.10934	6.09085	5.18494	4.31339	4.40887	4.26283	4.21217	4.2383	4.71465	4.37698	5.0924
Kpna2	8.52012	9.47639	9.74603	7.69756	7.91925	8.857	8.25893	8.6312	7.46585	9.28778	9.24254	9.4204	8.37795	8.7854
Smurf2	4.63969	5.07193	5.18432	4.85021	4.50791	5.11464	5.98414	6.81781	6.1975	6.01462	5.70076	6.72029	5.72283	6.34446
Vezf1	6.89117	7.5853	6.63675	7.62459	7.06437	7.02051	8.2136	7.8787	7.44	8.06947	8.67272	8.31312	8.04464	8.35425
Srsf1	7.12102	6.22708	6.92344	8.72831	6.29033	7.81654	7.49686	6.39255	7.14606	6.35317	6.69028	7.10635	6.16913	7.58649
Kif3a	32.4676	28.1362	33.9409	32.9153	22.9195	30.5677	30.2366	30.3961	26.0376	30.1708	28.1109	42.1866	37.1186	30.8365
Sept8	64.6026	65.4839	64.1346	69.5045	61.9804	65.4246	62.3475	58.2149	59.7271	60.2876	54.8609	55.5731	57.886	49.2766
Mtmr4	21.8619	20.2906	20.6332	16.4424	16.9533	17.2116	14.1576	15.3136	15.4736	16.1653	14.7243	15.1874	16.4147	16.7236
Mrm1	4.75236	4.63275	5.16059	5.01006	5.32151	4.54777	4.68579	4.63146	3.97997	4.27278	4.39444	4.43669	5.19805	4.21101
Mapt	70.9921	71.8109	70.0363	72.6598	69.3276	67.7557	18.3718	66.3594	68.5678	68.9456	63.5334	70.4426	70.6741	68.7449
Kansl1	14.3138	14.552	13.5644	15.0954	13.8785	14.0443	14.3426	13.0144	11.7651	13.1944	11.9864	12.6112	13.3315	12.7031
Gid4	16.4567	15.4105	15.9359	17.4213	16.9571	14.6133	19.4905	15.9845	18.2304	18.4941	15.0279	13.9829	15.8254	14.8106
Myo1b	3.05677	2.49904	3.43849	2.3877	2.13612	2.59173	3.08203	2.8891	2.49725	2.94819	1.93167	3.07344	2.94942	2.46761
Dhx40	4.68283	5.12256	4.98197	4.78193	4.2368	5.13733	7.00435	7.15487	6.87297	6.89899	6.86929	7.01946	5.87113	6.91014
Ypel2	9.91497	9.4615	10.0728	9.0992	7.03221	9.90367	12.1015	12.8653	12.8582	14.5101	11.8047	13.5886	12.0495	13.5655
Akap1	9.04394	9.51511	9.61454	10.97	9.08742	11.2304	11.7316	9.5458	11.1168	12.4249	9.68352	10.9769	10.3302	12.4761
Nol11	3.8209	4.26019	4.13268	4.42169	3.87894	4.05315	4.65017	4.93928	4.5813	4.26387	4.5511	4.99669	4.55673	4.78523
Derl2	2.99055	2.82075	2.80299	1.91245	1.83753	1.92022	2.33313	2.25033	2.79627	2.64849	2.78229	2.63156	2.54978	2.33878
C1qbp	15.6496	16.3094	15.7514	17.3902	17.3499	17.9095	17.7394	16.2435	18.8888	18.2575	17.2793	17.7225	17.2472	19.5176
Rpain	3.05985	3.73074	3.48535	3.27539	3.99318	3.5568	2.76666	2.91192	2.86753	2.2842	2.91731	2.92405	2.4085	2.73609
6330403K07Rik	125.005	127.24	111.24	127.452	136.393	125.341	131.034	110.43	153.092	117.628	134.923	127.015	118.857	167.265
Slc13a3	2.61841	2.64147	3.54861	2.9127	3.09802	2.35401	2.4696	2.77048	2.56856	2.74934	4.06414	1.8242	2.8422	2.43371
Kcnab3	23.8163	19.4463	21.0349	21.033	17.977	21.4773	16.9222	14.8756	12.6077	14.1626	16.9692	12.3316	16.768	11.6181
Chd3	73.5648	87.5759	76.7046	76.3899	79.6117	76.6192	91.4289	95.8992	88.9417	96.2376	98.8365	96.2148	91.8831	94.5304
Kdm6b	5.72726	5.1511	4.27552	5.2919	4.56136	4.44545	3.42472	3.79369	3.3308	3.06194	5.04882	4.31476	3.81531	3.50936
Appbp2	15.3915	14.9821	15.491	16.8882	13.0175	15.2284	17.1638	17.5463	15.0163	15.9481	15.8333	17.8065	16.4674	16.3718
Adora2b	2.86379	3.19192	3.39546	2.01406	1.26143	0.847083	2.32713	1.62386	4.54687	3.86808	3.93348	3.43832	3.73712	3.59765
Ncor1	16.0151	15.7148	14.9338	16.5095	14.9411	16.1467	18.1757	17.9019	15.3678	15.7926	14.3976	16.0844	16.0524	13.1562
Trpv2	3.82545	4.02456	3.8384	4.43109	4.80365	4.30886	2.89843	3.09967	2.68573	2.86532	2.48387	2.72172	2.92341	2.43273
Cenpv	7.37394	7.74276	7.11837	5.88817	8.02864	5.5319	6.73346	8.11076	6.70456	8.83122	7.89666	6.09553	6.04479	7.4589
Pcgf2	5.31237	3.33999	4.5785	3.48024	4.19083	4.38103	3.84746	4.6323	5.04197	3.44116	3.13065	3.16465	3.72169	3.67109
Pip4k2b	40.7005	41.9803	39.5967	43.9487	43.0268	42.9585	42.1603	43.1093	42.603	42.6189	40.7218	41.6318	41.9124	39.9087
Trim37	65.6991	60.7832	67.1566	58.9195	56.2821	58.366	62.6179	58.25	51.8642	57.4422	53.6478	60.0194	63.8705	53.273
Ctdnep1	23.497	26.312	22.632	23.5022	27.0586	24.7687	21.9851	23.7116	25.6202	24.4369	24.297	23.1318	25.2643	25.6249
Elp5	22.0633	16.6101	16.8615	15.555	21.2848	20.5462	19.1937	19.8389	19.6975	15.0389	16.0053	13.2413	20.8171	15.0828
Gabarap	61.6919	65.1486	61.2481	68.5471	72.1866	65.4063	65.2882	65.8774	81.7913	69.0617	76.9451	63.0751	67.7047	77.1882
Phf23	10.7723	10.7868	15.2123	10.1523	10.5075	9.25896	12.9867	12.175	9.76467	14.43	8.94919	9.03761	13.9587	9.74256
Acadvl	11.4944	11.5375	12.0747	12.2618	13.6436	12.4232	11.4427	11.7131	11.7783	12.1508	12.7909	11.5773	12.3683	13.5233
G3bp1	10.1126	10.736	10.1928	9.66937	9.67461	8.59095	9.92305	9.66463	10.163	10.4052	11.3077	10.0584	10.2217	10.8974
Atox1	21.6204	21.9425	24.5894	23.645	24.7088	24.8257	26.1838	25.5696	26.9508	27.7423	28.2136	19.5282	23.0544	23.9492
Glra2	2.36549	2.67181	2.69879	2.88763	1.73388	3.40119	4.98058	5.83293	5.27606	5.52515	6.24256	7.50232	5.27323	8.55101
Sparc	31.233	34.951	37.5532	32.7349	42.2277	37.611	40.4077	49.4259	78.941	43.1625	52.5154	41.3421	39.2126	71.0535
Crhr1	10.3381	10.8975	11.8291	6.97082	7.75119	6.05995	5.73477	5.44168	4.88241	5.4915	5.59543	4.24818	6.72508	3.76582
Dusp14	31.133	30.3223	27.9899	24.524	20.5089	25.6872	16.5518	19.4483	17.3129	16.1654	18.9606	20.3743	24.1755	20.0855
Tada2a	9.21638	8.51288	8.61852	8.9873	8.4783	8.88591	8.48797	8.19079	7.56636	7.78579	6.53668	7.35846	6.78767	8.28964
Pnpo	10.9686	10.5834	10.4685	10.374	11.6363	11.6403	10.4962	11.349	14.2681	11.285	13.7664	13.526	11.6245	13.4072
Cog1	7.92636	7.90589	8.90889	10.2229	8.95156	8.61999	7.95697	7.32795	7.78412	8.67311	8.13559	8.70913	8.89131	8.11284
Cbx1	6.49693	5.33182	6.56955	6.29076	5.28418	5.78744	7.61576	7.04939	7.35324	7.17307	7.08609	6.25097	6.26051	5.69056
Cdk5rap3	4.31226	4.33877	4.00746	4.39727	5.23606	4.82111	3.93804	4.16807	5.57514	4.18209	3.69461	4.98168	4.19813	4.69896
Slc25a39	8.8981	10.0064	7.21492	9.56053	9.16561	8.90752	7.58643	8.60035	8.97583	8.57117	8.79694	8.28479	7.39652	9.58249
Sp2	3.28428	3.7645	3.34626	4.50693	4.04202	3.97731	3.19836	4.23174	4.44382	4.39632	3.608	4.13018	4.19213	4.52692
Aatf	5.47005	5.59549	5.40422	6.12026	5.00424	4.88609	5.36736	5.51888	4.83647	5.52944	4.27811	4.68853	5.34871	5.33395
Dync1h1	51.8225	50.1372	51.8559	51.7166	46.0474	51.5618	38.0988	39.0245	34.5577	38.2208	34.2484	38.8305	41.1305	37.2911
Pex12	1.63127	1.88753	2.14651	1.88146	2.03173	1.57622	2.338	1.31191	2.37581	2.10433	2.22052	2.47194	2.57891	2.53495
Ndel1	29.2607	30.0858	29.9011	31.341	30.6079	28.8456	28.079	29.9287	29.4643	27.0776	24.9627	26.0243	28.4638	26.6671
Zbtb4	13.8824	13.5851	13.517	12.8719	13.9191	15.0083	13.1422	14.14	12.8573	12.8945	13.1488	13.1556	13.6913	12.3882
Mpdu1	6.9142	7.30203	8.19969	8.84091	10.0665	9.27745	7.4137	8.50156	8.19665	8.20771	8.61193	7.99324	8.08169	9.19988
Fxr2	32.5019	33.7088	30.4408	32.9496	34.0567	31.1766	29.3917	30.6286	33.4269	31.6134	30.6792	30.692	30.958	33.0783
Atp5g3	42.6587	43.4221	43.8501	44.6031	47.2024	44.7201	50.5865	52.0605	53.6318	58.3824	53.649	50.201	43.7364	52.6314
Cd68	4.91851	3.71919	5.49677	4.62555	6.9449	5.95592	5.40343	5.83951	6.44538	6.0054	5.17445	5.66114	5.49609	6.47294
Acsl1	5.5063	5.57796	5.55693	6.8127	5.50454	6.08616	5.91738	6.18861	5.42056	5.64296	5.37422	5.50109	5.88766	5.99659
Abca5	3.69382	3.96537	4.02021	3.91181	3.53402	3.97673	3.95366	4.1287	2.9785	3.28467	3.56648	3.84463	3.43278	3.42921
Zfyve27	6.20684	3.066	7.13976	6.13087	2.89602	2.9517	2.37439	5.32632	2.23877	5.00847	5.07588	5.83317	5.55864	5.21692
Avpi1	8.4776	9.18763	6.54174	8.14914	9.90032	7.96567	8.47976	9.03352	10.7627	8.11928	8.38637	7.76412	6.85046	8.35907
Myh11	0.566698	0.496647	0.65179	0.888724	0.750342	0.714041	1.27475	1.51167	1.12057	1.30423	1.72071	0.913196	1.62301	1.19643
Rad51d	4.98171	3.67438	4.48843	4.42004	4.95986	4.69092	5.46192	4.73411	4.99603	5.75173	3.88768	4.81723	4.29125	5.07754
Pank3	8.66403	8.22092	8.55144	8.3453	6.48186	7.2776	9.01158	9.16934	7.86028	8.41549	9.41689	9.77473	8.79091	7.68435
Rars	15.5814	14.6428	14.257	14.6552	14.3562	13.814	13.7297	15.0181	14.7814	13.4563	13.8956	14.3352	14.7781	13.9481
Wwc1	28.2055	27.8625	28.2983	25.8027	29.3277	27.2562	25.2073	23.855	26.4545	25.5353	25.9681	22.8731	29.7145	21.056
Mrpl58	7.0823	6.19891	5.42903	4.89897	6.49947	4.07155	4.41358	3.44196	4.02642	3.71448	5.20955	3.57414	8.3078	6.49821
Sult4a1	182.405	187.316	186.731	191.103	211.175	201.157	159.826	162.571	179.198	175.393	158.91	157.823	173.878	156.717
Mrpl45	10.0184	10.5678	10.684	10.2949	10.7591	11.2547	12.2093	11.3487	11.9916	10.7414	11.6179	11.518	11.4078	10.9199
P4ha2	1.86622	2.17261	2.1056	1.44509	1.85531	1.87929	1.2204	0.984314	1.3595	1.40415	1.55532	1.57305	1.54249	1.57344
Arrb1	6.04943	6.31846	9.88712	24.1237	10.82	24.1383	22.3125	6.23029	24.7252	6.06252	6.27053	32.583	6.73563	5.20458
Pelp1	9.16835	8.72718	9.59114	9.94629	9.9097	9.20528	8.16084	8.94165	9.56764	9.36895	8.37483	8.44718	7.37263	9.39665
Med11	5.48588	6.67457	6.48158	6.07592	7.48492	6.18156	6.8873	6.27198	6.77071	6.05063	6.46309	5.09834	5.57035	6.51643
Ccl6	0.565615	0.258069	0.512586	0.152385	0.226572	0.200382	0.817043	0.473426	0.701852	0.457613	0.787807	0.343397	0.427629	0.87004
Natd1	3.07699	3.45099	3.07105	2.46476	2.7898	3.21182	2.61396	2.96832	2.6368	2.79615	3.32776	2.87688	3.00355	3.23031
Map2k3	3.76493	3.50778	3.25852	3.11343	4.25577	2.78533	1.77008	1.76327	2.25929	2.41231	2.54641	2.4046	2.4144	2.16668
Ywhah	335.761	352.868	347.027	359.127	335.574	308.946	300.948	308.417	274.516	306.224	263.321	280.432	304.197	256.906
Sart3	6.82927	7.39973	7.12128	7.13513	7.64307	7.17816	6.84777	6.30288	6.38523	6.79467	6.48217	6.51059	7.07565	6.36654
Slc35b4	8.4737	8.04213	9.07647	8.81572	9.12779	9.08361	7.87191	8.13557	7.83036	8.0567	7.16052	8.60458	8.24442	8.63244
Dalrd3	12.7827	11.8158	12.6385	13.1751	14.0634	13.0336	10.7386	10.7511	11.7682	10.3883	11.398	11.3511	11.6291	13.3505
Fis1	44.2807	46.3882	46.3676	48.9837	52.585	52.4827	49.6884	49.2617	53.9355	48.8391	51.6391	46.8034	45.3814	49.6265
Plod1	2.99486	2.71944	2.97223	1.96712	2.67881	1.80258	2.03577	2.26125	2.49795	2.70392	3.11324	2.39571	2.86716	2.53564
Rab3d	2.95751	3.07804	3.52103	3.02902	3.18718	3.14246	2.48833	2.32708	2.27531	2.5181	2.42603	1.82778	2.09464	1.7814
Slc25a22	31.3312	32.1797	27.3679	28.1321	34.4837	26.9616	23.5939	25.5603	29.3479	26.3815	25.2445	25.4993	28.4228	26.1088
Atp6ap1	61.6237	66.0417	64.5812	62.8118	61.4901	59.2373	52.7915	56.7873	56.3711	59.4479	58.2053	55.5715	59.2817	55.2366
Aldh3a1	0.88015	0.610358	0.351673	0.961296	1.42356	0.854476	0.848919	0.83439	0.55369	0.499722	1.73425	3.56991	2.49075	1.29287
Scrn1	34.6547	35.1249	33.4751	35.7316	34.2954	35.2754	39.6901	40.4201	44.2016	44.5692	36.7765	41.5776	40.3058	45.0126
BC005537	35.0289	34.0139	33.7177	34.6058	32.5019	35.7354	35.3807	34.9894	31.4381	33.0416	32.2324	34.9192	33.3498	34.2884
Isyna1	6.01851	4.68036	7.20523	6.5142	7.11247	5.08723	6.29096	6.07476	7.0347	7.14344	7.43757	6.41619	8.49954	8.77252
Hars2	4.41876	4.27626	4.33464	4.80665	4.43037	3.32142	4.13947	3.30987	3.50297	3.14332	3.52562	3.38046	3.69721	3.80068
Cacng2	15.0984	14.6837	16.5483	15.7624	15.8898	15.2635	14.066	12.1356	11.8776	11.9088	11.3912	13.1182	15.3853	11.2696
Tmem160	9.12973	8.43714	8.43945	8.14081	10.2582	9.07957	9.81986	9.48981	10.6696	9.71836	9.68373	7.75144	8.79612	7.30804
Rab5c	36.128	38.7226	36.6375	36.9051	38.2886	37.0009	35.9426	40.1711	41.9681	41.8526	41.409	35.7069	36.4811	37.4277
Mdh2	81.823	81.3343	78.2063	92.8614	87.445	90.1872	83.0729	84.4021	89.1212	92.6789	85.1309	76.0971	90.9614	92.048
Rnf145	14.039	12.5158	14.043	12.0141	11.7252	11.6891	12.6071	13.3328	12.8704	14.4791	12.2417	13.35	13.0192	13.16
Scn1b	267.866	237.66	254.275	244.331	291.115	236.823	201.166	182.441	184.093	189.783	169.188	162.03	216.966	154.309
Atp6v1e1	94.4961	92.5317	97.9293	96.9897	103.297	94.2172	96.0645	99.8209	97.7943	100.989	91.0385	88.8202	93.7741	89.5318
Etnppl	1.36694	1.41246	0.451304	2.88405	3.18423	4.49549	1.21697	1.39278	2.83327	0.941001	1.88496	0.819197	0.748	1.36444
Rps6kl1	6.1558	6.41137	5.31342	6.79385	6.54251	6.685	5.18948	5.97538	5.98569	6.3274	4.45847	5.20498	5.5889	5.32028
Ppp1r12c	16.098	16.8683	15.3983	15.9554	18.8768	17.4291	14.5696	13.3085	15.4284	14.9105	8.41812	14.2694	9.46374	13.9252
Tmem129	3.27185	2.20691	3.0758	3.26346	3.29085	7.07899	1.96836	2.59659	2.26809	5.67713	2.64752	5.67424	5.87542	6.77608
Atp6v0a1	57.358	55.5243	59.4848	62.0463	51.1123	57.2843	47.4398	48.5883	46.0209	52.2139	47.8516	50.6782	55.4904	49.2207
Psmc3ip	3.78968	7.38115	7.53701	0.555837	0.540595	0.895208	4.69312	5.18432	1.62663	1.12422	1.42112	1.30241	0.814169	1.6771
Grb7	0.144908	0.116549	0.130529	0.354647	0.44115	0.60459	0.590069	1.09477	0.998772	1.041	0.65751	0.952047	0.66132	0.645067
Zfp687	2.69491	3.43087	3.8729	4.4516	4.76033	5.02302	3.81646	3.98018	3.62347	3.76014	3.36727	4.46791	3.80824	3.78675
D8Ertd738e	51.0987	56.4453	58.9783	58.6765	66.3614	57.1722	56.7622	55.5767	64.1424	61.1938	63.2686	50.0042	49.6964	53.191
Calm3	704.339	700.88	699.938	654.244	678.81	650.691	616.301	634.269	671.805	668.381	588.422	550.631	626.072	567.952
Cops3	14.6576	13.8342	14.6139	15.6341	14.2029	14.6541	16.8097	17.535	16.6579	17.19	15.9995	16.7266	16.7388	16.354
Fkbp8	44.2108	45.1341	43.5108	43.5193	52.9601	47.0216	41.2184	48.2093	48.3316	49.2002	46.5609	42.4442	47.4087	45.4153
Ddx39b	35.2086	37.8986	32.477	39.3573	38.9115	34.7331	27.2944	31.6647	35.39	31.1005	35.9403	34.252	35.934	35.2803
Gipc1	29.5696	33.5212	30.8259	29.5469	35.2956	32.8301	29.6869	31.8597	30.131	28.7042	33.0472	28.6758	35.0064	28.9897
Plscr3	3.37598	2.92013	3.31089	3.39035	3.89016	3.2112	2.98244	2.7826	2.47122	3.01761	3.01042	2.90131	2.7957	3.03081
Arhgef25	33.5679	33.672	33.9697	33.6987	39.8439	35.1385	28.6063	28.4598	30.0252	25.788	24.8665	26.1633	28.3658	23.4658
Xab2	7.2273	6.35535	6.12522	8.38285	8.01383	7.65869	7.09888	6.95532	7.79878	7.80953	7.74757	6.81001	7.76427	8.13704
Cdc37	16.9274	17.4757	17.1913	17.7841	18.2823	16.7216	17.0641	17.5904	19.2797	19.3623	18.8809	17.5084	16.8489	18.4715
Rab4a	18.9192	19.024	19.2272	21.0289	20.5284	19.9535	21.691	23.057	23.3349	23.7927	21.8474	20.5538	19.8494	20.2715
Trip10	1.67095	1.66405	1.65285	1.62289	1.70515	1.71035	1.68271	1.25735	1.18729	1.23677	1.26447	1.08073	0.96376	1.07959
Cops6	29.4569	32.1934	28.3495	35.3652	36.6356	33.7762	36.5743	36.8183	37.733	37.4831	38.1614	35.8485	35.3833	37.8835
Ubb	366.39	390.083	348.491	539.75	694.669	692.344	536.733	603.956	464.024	474.197	526.012	543.39	461.072	522.042
Gyg	9.8689	9.60474	9.40484	9.50652	9.4416	9.77667	9.70631	11.324	10.3884	10.0616	11.0473	9.65678	10.9038	9.75383
Slc6a8	19.7236	8.08226	10.7722	9.17076	8.55023	18.8884	14.9218	13.8364	15.4379	14.4917	7.82974	7.25175	8.97551	15.6369
Pdk4	4.66887	4.81462	3.72003	4.75221	5.47347	5.83418	4.57048	4.54239	6.0843	4.00071	5.12546	5.2325	5.46125	3.30074
Ubxn6	8.42785	8.08196	7.78384	8.95391	9.63665	8.12099	9.0069	8.9774	9.47479	8.98776	10.0417	8.33165	8.65457	8.80419
Mydgf	11.2896	11.4046	9.88297	11.9679	12.0151	11.5265	12.1871	11.2939	12.6398	12.7003	13.0709	12.0033	12.308	12.8688
Cyb561	11.8118	12.6078	12.4305	13.9808	15.0958	15.6675	12.9712	13.2196	13.2961	13.8416	14.2569	12.9131	12.2572	11.2022
Sema6a	2.03412	2.14958	2.02908	2.29817	1.56512	2.09083	3.00561	2.89168	2.54761	2.65802	3.9607	3.02433	2.92469	3.04789
Ccdc12	7.44605	6.84269	6.50208	6.98065	7.67501	5.22244	6.52007	7.80405	7.01004	6.31171	7.18858	8.13086	5.41307	7.57323
Fmc1	4.84373	4.41474	4.44497	5.83241	7.44989	5.40824	6.37166	6.63877	8.5589	8.17938	7.21701	5.72449	6.55159	7.10379
Akt3	32.1944	31.4169	34.8976	33.734	29.4556	31.7128	34.9986	34.796	30.6154	31.9999	30.9545	32.5493	34.4225	28.9637
Mrpl24	11.8341	12.4036	13.1835	15.2588	15.5207	13.1592	12.9292	12.9404	14.6442	13.3381	14.6004	14.1597	14.454	16.3217
Gle1	8.85773	10.024	9.92462	11.017	10.4054	10.3807	9.68962	9.35812	9.15688	9.38891	9.24731	9.29565	9.67072	9.05483
Lyst	4.90181	4.88349	4.91608	4.4574	3.94705	4.90576	4.17109	4.31194	3.60994	3.15522	3.21297	4.21833	4.20477	3.72216
Slc35e1	19.1045	18.4984	18.0742	19.2018	19.5317	20.4563	17.4819	18.5611	17.9197	18.4576	17.4409	18.7385	19.8058	18.3596
Polr2i	5.96599	7.23689	6.29643	7.45148	7.47102	7.72362	9.06204	8.75875	10.1914	9.49947	10.3214	8.2693	7.24626	8.78816
Krt10	1.5572	1.76816	2.1612	2.17949	2.00655	2.343	3.23385	2.64024	4.32702	3.63816	2.81905	2.91343	2.5934	3.66084
Rmnd1	3.80371	3.38025	4.36574	4.05239	3.55575	3.81055	3.32421	2.88269	3.23561	3.80534	3.78486	4.12572	3.04779	3.28847
Vip	9.82223	10.7487	9.80345	12.3053	14.4036	13.8349	8.80051	7.76607	8.13534	9.04903	10.5216	9.87447	10.6579	5.62608
Rgs17	7.71732	6.52825	6.91554	6.43557	5.11737	7.18934	8.0812	7.57101	6.93576	6.79422	7.07767	7.69102	7.25098	8.09174
Hdac2	15.0189	15.7054	15.5527	15.9406	13.5054	15.2263	19.1971	17.2827	16.4276	19.0769	18.733	18.9632	17.5305	18.37
Rwdd1	16.3836	18.7943	17.1833	18.1406	16.2572	17.7631	22.6543	21.0355	20.6304	21.9222	22.717	21.5961	18.9049	21.1918
Stxbp5	6.60829	6.35589	6.61167	7.15674	5.49473	7.14952	6.01981	6.40188	5.04256	5.81626	6.24688	7.20464	6.58715	5.99175
Katna1	3.51488	3.8252	3.61764	2.76753	3.25911	2.75304	2.94945	2.92472	3.10604	2.79591	3.3332	3.14474	2.89737	2.96213
Pcmt1	23.5348	21.6206	21.9359	24.5191	23.1233	22.1995	22.3429	21.6028	24.3983	21.3802	18.8	23.3672	22.3059	19.0231
Lrp11	20.4714	15.712	14.1455	17.1917	13.4446	20.6193	17.2628	20.975	14.251	14.6705	13.8876	18.8358	19.6088	23.8336
Sec63	10.8254	10.4435	10.8894	10.069	8.91907	9.85637	10.6019	10.5498	9.16717	9.53565	10.4046	10.1821	10.2231	9.71821
Nr2e1	3.89816	4.47288	4.44189	3.89722	4.23521	3.59533	4.64418	4.97377	4.80949	4.40573	3.95223	5.04675	4.23884	3.99216
Snx3	88.482	87.832	88.7313	93.4717	98.3749	87.509	90.6029	96.1729	98.0205	96.8493	102.272	96.6863	99.7467	102.188
Adat2	3.22094	3.96291	2.39344	3.88753	4.14535	3.77971	3.71101	2.74011	3.79412	3.60801	2.8346	2.58832	3.50935	2.99467
Pex3	4.16275	3.24889	4.13612	4.37924	3.36452	4.30647	4.85966	5.1016	5.16652	4.59912	4.96182	4.98725	4.2972	5.16806
Fuca2	5.37148	5.64514	5.0645	5.30528	4.82625	5.17095	5.78843	6.07063	5.69395	5.79321	6.11848	5.49042	5.27566	6.25124
Ltv1	6.68906	7.43061	6.67439	7.51037	5.78989	6.87781	7.46923	6.88995	7.5188	7.16639	7.90685	7.3535	7.25386	7.03207
Cd164	11.2628	11.6785	10.8011	11.6171	10.998	11.4078	14.3512	13.1217	12.9355	13.5131	14.6315	15.0324	12.2249	14.0636
Utrn	3.99094	3.88983	4.20692	4.18718	4.42036	4.34808	5.59	5.42496	5.13736	4.76447	4.39099	5.56494	5.31242	5.16085
Grm1	4.83506	5.56778	4.90969	6.38432	4.99706	5.95518	7.67714	6.87647	6.27635	6.86472	6.35086	7.28984	5.92764	5.88454
Wasf1	82.8621	87.9434	88.1644	89.8486	76.7192	88.7074	77.8566	84.7523	79.0444	92.3987	76.2663	83.2101	82.7787	77.9226
Amd-ps4	0.27317	0.159594	0.317468	0.185594	0.442189	0.351348	0.991211	2.29178	0.298418	0.328924	1.2369	1.85954	1.18667	1.47234
Gtf3c6	6.78667	8.59774	5.97583	6.77379	6.40412	6.64498	8.65293	8.26126	9.43884	7.75703	8.97712	8.12021	6.82142	8.02511
Rev3l	2.126	1.99953	1.92603	1.85692	1.38981	1.77958	2.66391	3.44642	1.84425	1.9949	2.61255	2.80963	2.25588	2.39529
Fyn	22.9403	25.753	25.3124	26.3501	23.8478	21.5189	25.1091	27.3647	26.6736	25.1845	29.4389	23.8796	26.2863	27.0337
Perp	1.94339	2.12777	2.66858	1.70629	1.39791	1.89088	1.54309	1.53967	2.35167	1.4731	2.27031	1.51982	1.06181	2.27077
Arfgef3	10.5149	9.65385	10.9448	10.2502	7.69994	10.9153	9.54276	11.236	7.46499	8.08686	8.11938	8.63088	8.06731	7.93655
Reps1	6.54592	6.54361	6.59339	6.37625	6.14883	6.65228	5.42213	5.9182	6.09866	6.17227	5.47285	5.94651	5.63202	6.25553
Fam184a	3.60771	4.70657	3.18453	3.37714	2.52889	3.60696	4.58229	4.37224	4.16955	4.79613	5.61578	3.98636	4.31554	4.41621
Asf1a	1.71846	1.59421	1.53604	1.67626	1.50926	1.11604	2.22007	2.00803	2.16579	2.1806	2.17892	2.37563	2.18573	1.92883
Rtn4ip1	2.44407	2.34921	2.71639	3.2639	2.75891	2.60989	2.85889	2.93755	3.2452	2.93907	2.9943	3.83807	2.78859	3.3782
Nmbr	0.679468	1.29792	0.199902	1.00308	0.375319	1.23534	1.05887	1.12846	0.944439	2.03279	2.53432	0.769732	1.25664	1.06909
Vta1	11.6795	13.2015	14.7306	14.631	10.9375	12.5282	13.915	16.9453	17.3495	15.82	14.933	16.7553	16.2984	15.8091
Smpdl3a	11.8413	12.7857	12.4528	11.7353	12.0136	11.6184	13.3285	14.435	14.3788	14.0073	12.9774	13.359	14.7827	13.9132
Reep3	3.39047	2.85856	3.25798	2.94176	3.22982	2.71117	4.04311	4.18925	3.74976	4.26034	3.40245	3.95237	3.33646	3.54626
Fabp7	8.7699	16.7935	9.66771	5.53927	5.07272	3.71922	21.2437	25.8507	9.51197	16.1324	83.2327	26.4391	24.7229	22.0724
Serinc1	193.374	183.778	183.261	191.682	163.88	184.909	190.778	210.492	185.368	196.005	188.706	194.447	189.515	173.326
Rspo3	2.91717	3.38761	2.65241	3.30321	2.77548	3.31465	3.73354	3.0523	2.55635	2.80164	5.30274	3.07775	3.35914	2.17983
Echdc1	3.09948	3.21584	3.33933	2.71675	2.28916	3.65067	4.01212	3.28657	3.86721	3.05013	3.21513	3.59337	3.70104	3.15429
Ptprk	5.72623	6.31118	6.97099	7.02376	5.60995	6.58321	5.04257	5.23648	3.39312	4.88247	5.28356	3.96897	5.57594	3.46244
Nts	0.187297	0.346179	0.0001	0.0001	0.257146	1.01785	1.91257	4.40811	5.50663	2.42026	3.72356	7.8168	5.20991	17.0272
Slc6a15	5.65905	5.85998	5.45322	5.81019	4.97896	5.61177	7.17753	7.57961	6.35219	6.55518	5.90384	6.47147	5.96719	6.52343
Ccdc59	4.20465	4.16994	2.97878	3.614	3.5684	3.98471	4.27374	3.83221	4.18449	4.34546	4.63667	4.53097	4.21328	4.86778
Lin7a	6.72255	8.46599	7.07391	6.87516	4.10766	6.00699	8.90042	8.44519	7.03393	7.81535	7.2681	8.37671	7.56829	8.3661
Ppp1r12a	13.9859	13.2416	12.7096	12.0573	10.1494	11.5203	13.0736	8.51431	11.295	12.5684	13.1428	14.0868	13.2894	12.7414
P4ha1	19.3865	18.2582	14.6867	9.84947	11.6767	9.14394	10.5859	9.64379	12.7495	12.6484	12.8904	13.4373	12.3486	10.9731
Sept10	0.565682	0.893518	0.830981	0.970302	0.799057	0.63238	1.37421	1.51757	1.15088	1.57802	1.60227	1.56014	1.43657	1.5144
Lims1	4.29225	1.96775	3.21118	2.97507	3.19283	3.75374	3.19771	4.15698	3.79535	3.312	4.2816	3.34288	2.78211	3.8033
Zwint	204.325	211.664	200.663	234.054	230.469	246.946	222.818	236.888	233.059	225.238	223.642	227.551	215.547	204.116
Ube2d1	9.43916	9.04081	8.664	8.97813	8.84815	9.41136	9.67023	10.0621	10.0284	10.2829	9.61262	9.74678	9.68587	10.8764
Dcn	0.925738	0.815396	1.61936	1.67052	1.21192	1.26593	1.69567	1.29779	1.15191	1.17519	2.59669	0.834058	1.15315	1.03455
Slc17a8	0.804648	1.13848	0.946595	0.972654	0.729997	0.760765	1.34155	1.41245	1.38638	1.34769	0.304418	0.684328	0.365676	1.05
Epyc	0.0924777	0.0907358	0.0876604	0.173978	0.0648997	0.313492	0.744785	0.368106	0.500683	1.15807	0.182327	0.551395	0.850194	1.01426
Atp2b1	41.4077	39.2147	42.3674	42.147	31.7707	43.2354	48.71	45.4734	38.8273	42.5736	36.1441	47.6873	45.1422	38.7121
Arid5b	3.73769	3.53433	4.06599	3.94503	4.59374	3.93358	4.15538	3.50989	2.79515	2.95586	3.17297	3.50449	4.46259	3.13363
Actr6	5.90408	5.1489	6.01544	5.92598	4.58147	4.84292	6.27571	6.33836	7.95518	7.44024	6.01944	7.35545	5.41937	6.99069
Uhrf1bp1l	8.31307	7.45047	10.3814	8.1117	4.62546	7.90732	8.26389	7.62095	9.13866	6.92816	6.89567	8.40244	7.92587	8.1269
Dusp6	24.2096	26.5381	18.3395	23.7295	20.9865	21.9756	12.6261	18.0256	17.1739	10.8948	24.7032	20.9024	19.5667	14.6017
Kitl	7.75378	6.4562	6.20854	6.97797	5.27766	7.5628	6.08969	6.01879	5.39665	5.7685	6.70451	5.63244	6.01363	4.75034
Psen1	15.3046	15.3869	15.596	15.9253	14.3103	14.8948	14.3852	14.9595	15.2757	14.4528	14.0915	14.9484	14.5467	15.2171
Sgk1	14.7053	15.3697	16.0582	22.6168	20.5665	22.7677	9.63564	10.9827	14.7717	11.4129	14.3001	14.5272	15.6855	9.78728
Ikbip	1.47013	1.16882	1.18429	1.60028	1.62643	1.5679	2.03854	1.89956	2.19512	2.05132	2.0142	2.0354	1.57117	2.15697
Hbs1l	7.24188	7.01497	6.98042	6.57847	5.75412	6.42163	6.0947	6.3922	6.28144	6.10181	6.53156	6.5063	6.9553	6.62481
Epb41l2	7.40716	7.21128	8.22346	6.51614	6.3392	4.89355	8.39821	7.17486	5.27005	8.3112	7.69993	7.34005	7.03963	5.79481
Med23	4.77997	5.07694	5.25914	4.92691	4.61725	4.94175	4.12853	4.42992	3.89141	3.94272	4.4238	4.76419	4.58921	4.68745
Ahi1	20.3305	18.3238	19.0541	22.4284	21.4007	21.5829	27.8881	33.116	36.2093	30.2784	22.6739	32.9918	22.7753	49.0169
Pde7b	2.87368	2.62823	2.67469	2.54321	2.4555	3.18686	5.04506	5.17838	6.05337	5.50909	3.15578	6.25002	5.63003	7.13487
Map7	9.73744	8.16356	9.42824	7.7722	7.22692	8.32035	8.29864	7.98626	7.50661	7.45928	7.67516	9.77947	8.23982	8.4632
Ccn2	6.97669	7.33966	4.71522	11.1557	7.0831	7.80642	7.42461	7.29664	8.98898	10.6838	11.4797	12.8049	10.8074	9.64249
Stx7	22.6859	22.8522	22.0683	24.6475	23.4443	23.0057	27.7071	27.5566	27.0338	26.8399	27.7423	27.0338	23.6249	24.9713
Ifngr1	4.51785	6.00558	4.94986	4.54708	4.91471	4.68938	5.91243	3.30262	2.6276	2.91726	2.63989	2.78776	5.22716	2.37171
Cdk17	30.4433	31.9125	31.8848	32.3565	24.8195	31.5603	34.6146	34.7463	31.9258	33.6381	31.6218	34.722	31.745	34.0995
Snrpf	6.4536	7.00281	7.6425	7.22659	4.50024	5.95444	7.39236	7.08587	7.75447	8.52944	8.5619	7.64777	6.28402	7.19066
Ntn4	3.17546	3.22124	3.07773	2.97482	2.7308	2.74578	4.40213	4.86053	4.99534	4.04596	5.34869	3.57271	3.98643	3.98703
Ndufa12	15.9299	18.0657	15.3321	19.8416	22.6367	18.1016	20.8562	20.8293	21.8338	21.8265	21.1896	17.2549	18.1328	20.5423
Tmcc3	2.92588	3.15075	2.69698	4.2275	3.0613	2.34106	3.37536	5.0229	2.74139	5.13359	4.62932	4.0323	4.545	4.88982
Cep83	4.61903	4.66247	4.889	4.10403	3.97744	4.26281	4.35479	4.30206	4.22507	3.99574	3.89366	4.0553	4.53937	4.23904
Nudt4	45.1038	43.0027	49.4424	41.7188	38.287	39.3948	45.2161	41.7918	37.6638	37.4214	40.2428	42.0049	40.0583	34.1004
Nuak1	27.4146	25.7223	27.9839	20.0001	21.5297	23.2816	17.1609	15.6396	15.7707	15.773	14.6617	15.7691	18.9257	11.5123
Tcp11l2	5.60814	6.39324	6.49549	5.8082	5.41889	6.00548	6.57587	6.12934	5.48959	5.95136	6.79135	5.94623	5.3012	5.80859
Rfx4	3.35897	3.5061	2.65311	2.25986	2.76843	2.07834	3.48508	2.69238	3.35135	3.33872	2.77127	3.92468	3.12399	4.24827
Cry1	4.6646	5.14453	4.06329	5.15478	5.99194	5.59049	4.49264	5.57727	5.97153	5.13388	4.81745	4.72381	5.23404	5.70997
Timp3	11.5019	12.2025	13.7004	11.9067	13.4333	12.961	10.607	10.4342	13.406	9.70561	13.8096	11.6297	11.0732	11.9395
Hsp90b1	77.5845	73.2156	69.1572	71.7541	56.8447	60.1398	71.2286	68.5719	63.9212	76.3521	85.3696	82.2876	85.8006	74.2153
Ascl1	2.10191	1.81116	0.997699	1.61023	1.46991	1.3267	1.83432	2.45872	1.78969	2.05499	2.14174	2.66078	2.12199	2.89471
Mybpc1	1.23607	1.27363	1.26414	1.72279	1.32503	1.60834	1.25568	0.967059	0.853543	0.673448	1.71947	0.881344	0.833746	0.563152
Hnrnph3	7.7169	8.20983	7.31008	7.24749	6.18222	6.02007	9.26096	8.14144	10.1758	10.339	8.97575	10.0737	7.9796	9.40101
Rufy2	7.6407	6.89492	8.34892	7.27667	7.62116	7.50618	7.39373	5.86725	5.84187	6.59217	6.14419	7.36126	6.56537	6.87664
Ddx21	5.7479	6.69827	5.56994	5.82211	5.09268	5.67443	6.40632	6.18511	6.12852	5.7559	6.19612	6.31879	6.09923	5.86505
Ddx50	5.23867	5.05155	4.80198	4.03538	4.1542	4.33782	4.3828	3.95466	4.23307	3.97879	4.10907	4.83432	4.60707	4.09726
Vps26a	19.6632	19.6992	20.5131	21.6436	18.6789	19.0421	20.3934	20.6601	19.6241	20.5185	21.7867	21.4916	19.5779	19.3299
Supv3l1	5.22025	5.05248	7.16915	6.12869	7.346	6.29059	7.36613	5.93331	7.10975	7.01843	5.36183	6.31754	6.20868	7.40685
Hkdc1	5.82045	5.86099	7.60124	5.37057	6.26968	5.76237	4.02287	1.99875	2.51332	3.06457	3.23315	3.1888	4.14634	2.08313
Fam241b	4.92758	4.64651	4.36529	4.65181	5.45427	4.41724	4.87445	5.24384	6.04583	5.10787	4.64982	4.74799	3.96424	5.57294
Macroh2a2	8.80001	9.84377	9.25567	9.88021	8.75968	8.81079	8.6514	10.281	11.1616	10.8337	11.7674	10.3284	9.11601	11.0694
Tysnd1	4.31719	3.62352	3.67917	4.01381	4.43089	3.26034	3.03947	2.98696	3.38914	3.3261	3.50786	3.21823	2.56166	3.02283
Sar1a	14.4151	8.75704	11.7958	17.2356	15.7656	9.60964	9.50225	10.052	18.6821	11.5712	9.08655	10.3067	12.5207	9.04702
Ppa1	23.764	25.6534	23.2159	25.765	25.3115	23.3575	24.3152	26.7255	25.7235	26.5385	27.5006	25.884	26.4347	27.1859
Npffr1	0.111373	0.190437	0.138783	0.105301	0.289173	0.199215	0.627931	0.787789	0.749621	0.736933	0.454911	0.926905	0.493046	1.22128
Eif4ebp2	13.244	13.2352	12.9744	10.9758	11.2934	11.2452	10.2979	13.526	11.6029	11.5673	12.025	10.3665	11.7741	10.8133
Pcbd1	3.95648	3.79516	3.86179	3.54772	4.21758	2.88521	4.79139	3.38847	4.10108	4.28194	4.47002	3.65072	4.12893	5.84008
Unc5b	2.30718	1.85782	1.65801	1.9548	1.56467	1.7069	3.48972	3.42072	3.55961	4.43269	2.50779	3.48556	3.97468	3.86866
Vsir	4.18058	4.30298	3.88852	3.31414	4.97539	4.21248	3.9141	3.74423	1.42489	3.87913	4.35809	3.28675	3.98531	3.22826
Anapc16	5.86005	5.82806	5.55961	6.51212	9.10503	5.81803	6.66598	6.36669	7.43029	6.78834	6.90258	6.0884	6.2599	5.87276
Ddit4	11.6252	12.6323	15.3581	15.0842	19.6841	17.9982	9.28786	10.2173	14.9213	9.64291	17.0152	12.5935	13.8869	10.6362
Dnajb12	14.9709	11.6606	12.356	15.9751	14.7081	13.8101	13.0192	14.1959	15.0779	13.285	14.8526	14.5215	15.0395	15.3481
Micu1	7.21947	7.68224	7.0591	6.79234	6.84838	6.93959	7.63032	8.38697	9.25301	9.23682	8.0989	7.9874	8.3664	8.54044
Cand1	18.8257	18.4133	18.3875	19.7061	16.0471	18.8603	18.9281	18.9685	17.4404	19.38	19.0028	20.0195	18.38	19.1435
Tbk1	11.742	11.3675	11.383	8.91131	10.489	11.9199	10.8648	9.0626	8.79197	11.0001	8.24892	11.9854	11.4702	11.0581
Pno1	8.95989	10.0395	9.41852	7.81626	8.57744	8.41765	9.31021	9.67167	9.37829	8.9347	10.0044	10.3863	10.0459	9.99858
Plek	2.41511	2.44084	2.29555	2.80583	2.70315	2.63765	3.26602	3.12298	2.41189	3.18374	2.8717	2.77593	2.54877	2.73803
Srgap1	1.75707	1.81275	1.83623	1.47014	1.15798	1.6868	2.7529	3.41826	3.97564	3.36516	2.66343	4.09348	3.70711	4.86639
Usp15	4.44746	4.2253	4.75045	3.76569	3.44618	3.72228	4.71526	4.17416	4.00293	4.10173	4.15981	4.87828	4.78804	4.29395
Vps54	3.90674	3.48616	3.69234	3.75496	2.92536	3.63979	3.41233	3.52459	2.93387	3.09095	3.29172	3.75117	3.3045	3.34678
Tbc1d15	5.61265	5.29486	6.14982	5.02247	4.68055	4.63471	7.27846	6.7419	5.2952	6.13262	6.28733	7.92449	7.49546	6.44488
Rab21	13.7186	14.0915	13.3217	14.2639	13.749	12.7315	16.5653	15.5838	17.47	15.8888	16.2084	16.2149	14.75	16.2277
2310011J03Rik	12.5019	14.5928	11.8116	13.1364	15.2933	14.5877	12.7726	13.4637	15.0194	13.2592	13.8638	12.1941	13.4041	14.6959
Peli1	3.66095	5.15452	4.28094	4.54216	3.96219	4.79255	5.04668	5.62076	5.2234	4.93568	5.27754	6.16814	4.75479	5.67094
Apc2	10.4244	10.1756	10.8461	10.7871	10.8158	11.3027	9.04301	10.114	9.03822	9.66439	8.42789	9.1698	9.97385	9.61069
Slc1a4	18.5024	19.0647	18.1122	18.1105	19.7219	16.214	17.55	17.6041	17.0146	18.9438	17.8204	17.5206	18.2886	18.3616
Rab1a	50.0477	50.4766	49.3537	52.6386	47.9445	47.9913	53.782	52.095	52.5055	54.9458	55.125	52.145	49.1761	50.5819
Gamt	4.90351	5.43649	5.75516	3.82011	3.3633	4.09945	6.16321	5.5745	8.28682	6.03537	5.34759	6.26397	6.69812	8.05337
Ptprr	3.68206	3.663	4.19215	4.15304	3.00981	4.34983	3.84318	3.81217	3.36688	3.9256	3.51946	4.02359	3.68803	4.12651
Actr2	39.142	37.6487	39.0612	42.305	33.3035	41.3799	47.1084	45.8874	41.4249	46.2442	42.7419	45.724	42.783	42.8274
Ndufs7	18.4856	18.8542	15.5289	17.8854	20.7681	17.9751	18.8292	19.8496	23.7544	21.2718	22.1168	18.0982	19.3278	19.1548
Ptprb	3.02029	2.8978	3.54785	3.81828	4.04903	3.76809	3.63458	3.7846	3.03496	3.34142	3.34169	3.24062	3.84862	3.07958
Uqcr11	44.7819	50.6838	52.2022	46.2159	56.3661	50.3118	50.3037	50.0755	56.0609	56.1439	58.4414	51.3195	49.5444	51.0157
Cnot2	10.8895	10.8896	10.5816	11.7728	10.215	10.7013	12.0798	11.8562	11.5614	11.3588	11.728	11.5057	11.3059	11.8055
Frs2	6.73046	7.07246	7.41449	7.76365	6.81313	8.09061	8.10943	8.09832	7.27831	7.16803	7.3516	8.07705	8.12813	7.91204
Yeats4	12.6437	12.8883	12.5694	19.6504	15.641	20.1359	14.7081	21.4554	24.8719	22.4987	23.7636	15.7262	19.7353	21.4811
Cobl	19.9322	21.0285	24.639	19.5768	16.9742	15.6166	16.2224	16.5167	15.9407	17.1999	14.9746	15.7691	20.5614	13.6273
Grb10	4.84183	4.97687	3.95972	4.55776	4.24054	4.42232	4.57901	5.01089	7.19627	4.9834	4.39084	5.5105	4.26482	7.12184
Adora2a	1.17925	0.514995	0.887487	0.42744	0.635031	2.65763	17.5139	21.2481	24.7067	22.6273	7.83985	18.6837	17.5548	28.1065
Snrpd3	18.2739	17.4514	16.3191	19.299	18.9024	17.9355	19.1573	19.7779	19.3344	17.5351	18.6983	18.6171	18.3248	18.2341
Nav3	6.55227	6.51026	8.46117	5.72909	4.64798	6.94321	5.8196	6.09228	5.10416	4.78782	4.89083	5.60172	5.8996	4.20385
Mdm2	6.17625	5.53539	5.52242	4.41561	4.96814	4.80887	4.56138	4.5539	4.30038	4.38552	4.70731	5.51004	4.50083	5.03414
Csrp2	1.28724	1.427	1.41731	1.55177	1.72786	0.963331	1.55187	1.73079	1.99701	2.15297	2.60725	1.72132	1.82113	1.90639
Osbpl8	8.86691	8.22727	7.85353	7.2153	5.91211	7.75257	11.2844	10.1795	9.75467	9.69083	8.84826	11.3005	9.43675	9.94488
Mknk2	9.38682	10.3814	8.98492	7.86217	9.56279	7.8117	6.3128	6.95141	7.64829	6.38908	6.70659	6.50178	6.67661	5.02945
Cabin1	7.9086	7.74229	8.59072	7.99204	7.49586	7.93561	6.30056	6.36202	6.30676	5.76706	6.27503	6.67305	6.97348	6.5088
Ap3d1	24.3126	26.6084	24.7806	26.2866	24.4738	24.4796	22.4958	22.8889	24.8463	24.9972	25.0567	23.9255	23.3749	24.1065
Phlda1	9.26495	9.07251	8.24014	6.88551	7.47441	7.14466	6.33837	7.75858	7.95287	6.97146	8.63603	7.88106	7.08397	8.24174
Sf3a2	8.69988	9.44562	9.20525	10.0582	9.99022	10.9923	8.90721	9.20792	10.344	10.38	9.21379	8.27931	7.80558	10.6316
Jsrp1	1.4447	0.215615	1.59944	2.68078	3.12184	3.2719	2.72451	2.30962	0.290564	1.91957	2.1707	1.42106	2.26677	1.71061
Timm13	11.1235	11.0257	10.8485	12.5102	12.6964	13.6545	10.5469	11.7057	14.2687	15.7187	14.0268	11.2928	11.8576	13.963
Vps13d	4.56569	5.0671	4.9624	5.11422	4.26025	4.98367	4.89729	4.94511	4.08641	4.32196	4.30995	5.17478	4.54916	4.55243
Llph	15.8921	15.3059	13.0813	15.2673	15.5397	12.9829	16.2728	13.0212	14.783	15.8493	14.129	15.0775	13.9345	13.9585
Tmbim4	5.63566	6.04953	6.03047	4.283	5.38849	5.13957	5.83671	5.37828	6.01544	6.79501	6.8157	4.91552	6.24545	6.23137
Prmt2	10.7537	11.5143	10.0608	9.63178	9.37981	10.2134	10.796	11.1962	11.4104	12.0865	12.3145	12.3152	11.6586	13.6116
Dip2a	7.82444	6.6339	7.87009	8.79554	8.0467	8.66406	7.94145	8.00616	6.92432	7.91657	6.58131	9.68876	8.12181	9.08065
Fzr1	10.4521	10.2552	10.2664	10.5155	10.9837	11.1359	9.39008	10.4264	11.003	10.7512	9.06135	9.46022	9.92476	11.2438
Ncln	7.51779	7.6482	7.18248	7.90665	9.41676	8.61187	7.10385	9.48085	7.72382	9.08889	7.95099	7.3997	9.27706	7.34899
Col6a2	1.6377	1.39961	1.91347	1.97763	2.32207	1.83104	1.26147	1.54688	1.62064	1.62703	1.32462	1.08061	1.19635	0.993912
Hcfc2	5.51287	4.52774	5.37208	4.04136	3.76944	4.00923	3.88369	4.08579	3.44965	3.66198	3.7146	3.72009	4.30569	4.97554
Nfyb	6.22148	6.641	6.55241	6.90291	6.2463	7.11029	7.00798	6.7376	6.18576	6.60794	6.10266	6.30929	6.45452	5.58225
Txnrd1	9.49711	9.08658	8.13415	7.6198	8.25186	6.64336	8.17308	8.10445	8.81827	8.35825	6.78055	8.97928	9.118	9.13195
Glt8d2	3.50601	3.54707	3.47865	3.40735	3.89954	3.3559	2.87306	2.46449	2.75924	2.99234	3.27455	3.19318	3.54263	2.41407
Ppm1m	2.37287	2.65623	2.26424	2.94669	4.22822	2.839	3.10331	2.73716	3.36694	3.21427	2.49778	2.9034	2.92549	3.07291
Wdr82	21.4036	23.5477	23.0383	24.0322	23.2814	20.9905	23.9866	24.0628	23.2966	23.1145	23.9829	22.9721	23.1464	23.0121
Pofut2	3.36298	3.42023	3.18794	2.92732	3.45365	2.89613	2.58534	3.04817	3.1286	2.92303	3.28989	2.87014	3.6083	3.46081
Slc36a1	4.90466	20.5979	22.1317	4.07674	3.76402	3.93224	13.3206	3.75853	3.34697	14.3518	15.0759	5.01997	17.7301	13.4964
Adarb1	19.5961	19.5296	17.8568	17.2829	16.1404	19.0382	15.3242	16.4179	14.656	16.7822	15.0576	18.6956	13.3426	17.973
Appl2	7.43273	6.61514	8.40584	7.1645	7.49298	7.45255	7.62409	5.53998	6.57408	5.76103	6.37662	7.53469	7.23808	7.52419
Sumo3	31.8411	32.9167	21.7121	15.4163	36.4329	38.0335	42.8941	45.7495	46.4581	19.3967	39.4015	42.4267	35.424	46.592
Hint1	82.9854	85.9473	73.3474	86.769	87.7609	92.4347	89.8746	85.8402	104.318	97.4411	105.416	94.9914	89.3673	99.2419
Lyrm7	0.801494	0.41548	0.52702	1.73854	1.13529	1.95188	0.821166	0.7258	0.628439	0.855671	1.64723	1.5611	2.19758	2.39652
Fbxw11	27.2655	28.2938	28.5403	31.39	29.2221	28.9669	30.4517	31.1191	30.8915	32.0488	28.5625	33.1879	32.4295	28.9014
Stk10	3.17463	3.07202	2.78929	1.9419	3.02666	2.09833	1.21719	1.15662	2.12337	1.19989	1.61519	1.6113	1.55856	1.64176
Papolg	3.41812	3.82284	4.22173	3.43753	2.76339	3.44084	3.76432	4.32479	3.73896	3.71689	3.56814	4.33331	4.1705	3.69589
Pfkl	27.113	26.2642	27.2621	26.0147	28.53	24.2969	19.731	19.6578	21.7893	25.4015	24.2557	21.349	22.9909	23.7973
Pus10	1.26997	1.27595	1.16851	1.52969	1.09518	1.25393	1.29834	1.51891	0.792553	1.56585	1.57508	1.72923	1.24427	1.5883
Pex13	5.39048	5.13031	5.11014	4.60931	4.3262	4.59069	6.00606	5.05173	6.04508	5.25162	5.91249	5.59001	5.30731	5.91802
Mpg	2.09146	2.66413	2.71258	2.19393	2.92817	2.74946	1.56736	2.42532	2.57987	1.62349	1.89919	2.14819	2.07088	2.6484
Ahsa2	5.78068	5.94692	5.10666	4.00751	4.01392	3.79298	5.74996	5.80986	3.89051	4.08014	5.81818	6.50104	4.42944	5.37079
Xpo1	7.56613	7.96227	6.62977	7.9299	5.93212	6.59002	8.47249	8.08948	7.68929	8.32306	9.24354	10.1518	7.90125	9.06504
Nsg2	122.755	136.84	123.703	138.511	132.027	142.025	151.438	169.437	169.088	166.546	153.764	157.351	151.554	179.785
Cpeb4	4.79328	6.71242	6.56614	6.96022	6.95036	7.75269	9.82871	9.16459	5.49309	6.34539	6.16644	7.74633	7.23502	5.73997
Asb3	1.52423	1.41193	1.58775	1.76725	1.23043	1.88751	2.436	2.13782	1.95941	2.28803	2.04466	1.70736	1.68024	2.11426
Cdc34	9.29238	9.23324	10.3974	8.95989	12.3166	9.1064	7.16381	11.9609	13.7549	8.04782	8.66802	7.11031	14.3213	11.2781
Tpgs1	9.52669	8.92429	9.59225	9.34753	12.5694	9.97926	10.3037	11.4042	9.97152	10.7857	11.1011	9.41519	9.91386	11.8626
Chac2	5.69419	4.39353	4.08319	4.81779	3.96536	4.61231	5.43516	4.54485	6.05312	5.34953	5.30686	5.59542	5.07018	5.30889
Erlec1	11.391	11.3434	11.3347	12.9858	10.745	12.2817	14.4348	15.5839	10.7634	13.3735	11.7523	12.6016	12.6073	14.0365
Shc2	6.91238	7.36609	7.21112	7.88758	8.70516	8.31575	6.93234	6.55228	5.51977	7.19669	6.11638	6.49333	5.87374	7.15425
Sptbn1	70.5561	69.6973	72.5352	59.9578	59.8728	65.1604	64.2581	66.2026	60.2373	64.1365	60.9814	66.3786	61.8375	55.849
Mdh1	173.713	178.104	172.124	222.695	165.626	180.583	224.144	194.723	243.752	195.702	185.216	179.185	184.626	235.386
Ccng1	22.2103	19.8734	21.5695	22.9672	19.9789	19.3429	23.1186	19.2495	20.3076	17.1601	20.4282	17.5101	18.0253	15.6193
Nudcd2	1.9535	2.15269	2.20567	1.94793	2.38293	3.75338	2.4354	3.0595	2.55695	1.90478	3.24314	3.16357	3.18273	3.47159
Polrmt	3.73462	3.17451	3.59223	3.84202	3.78615	3.81563	3.31682	3.61656	3.37604	3.26644	3.51952	2.99285	2.79806	3.49854
Hcn2	35.3783	36.4066	33.8731	34.4306	41.0394	36.087	36.0125	37.0177	38.7918	41.9002	32.2502	33.5229	37.7472	40.9822
Acsl6	14.385	12.8336	13.6336	20.5805	14.9809	13.9337	13.8261	18.6118	19.7042	19.5302	12.2402	14.7916	20.9311	14.688
Cyfip2	210.791	203.097	215.092	223.758	213.811	219.371	194.316	197.041	184.437	185.16	156.087	169.105	188.958	154.339
Mgat1	4.20509	2.78545	3.03699	2.91787	3.96907	2.97566	3.20116	3.10558	3.41684	3.48176	2.11596	2.97868	3.71469	4.0169
Ppp2ca	51.0762	55.3857	52.7626	57.1375	50.597	53.0818	57.1443	58.406	59.1782	59.5709	59.8454	57.2438	60.5396	57.9642
Hnrnpab	37.4949	41.173	36.1202	40.0912	38.4414	39.3014	43.6912	46.9396	44.8144	46.1662	50.4271	47.2387	42.304	47.7755
Hspa4	47.6944	49.2917	47.1707	52.7779	42.3585	45.1039	48.3919	49.7996	46.7206	51.0417	54.372	53.4805	51.6888	49.2994
Cnot6	5.8118	6.30582	5.17875	4.8599	4.76038	5.21609	6.74379	6.7927	6.19025	5.94818	6.75208	6.99573	6.02892	5.89432
Mapk9	12.4231	12.126	12.6491	14.3808	10.5507	13.16	13.3412	11.9512	10.5451	11.1978	10.2262	12.0478	12.101	11.593
Canx	71.7134	72.9195	70.9585	70.7739	64.3771	63.8825	73.8192	76.8337	73.0157	76.5434	78.895	79.892	74.9246	76.2666
Rack1	20.3358	19.6544	17.9061	23.4115	22.479	20.0334	21.4447	22.8958	23.9641	25.9609	28.3624	22.9471	24.3155	24.2892
Rasgef1c	10.7705	10.5687	11.7038	9.66989	10.5879	9.72451	10.0149	8.88015	8.81151	10.5638	8.73327	8.24166	10.0906	8.08229
Rufy1	14.0927	12.9949	12.4465	13.7917	11.9479	12.3698	13.3065	13.1209	15.2592	12.9995	12.8869	12.635	12.2205	13.5341
Rnf130	27.2124	26.5301	28.0053	30.6163	25.1183	29.057	27.3045	27.8301	23.3325	26.2055	23.9552	26.6212	27.141	23.5161
Ltc4s	1.3356	0.451739	1.03621	1.22432	1.66613	1.37237	1.22079	1.12009	1.56114	1.01167	0.951275	0.941431	1.65559	0.527183
Rad50	2.47162	2.14442	2.95288	2.82547	2.02773	3.04116	3.39046	3.2897	2.89779	2.78965	3.1948	2.6768	2.47065	2.50425
Mrnip	1.58574	2.44507	2.62201	2.2826	2.56267	2.79433	2.49536	4.0432	2.97114	2.44176	1.71358	1.92886	1.81677	2.19266
Clk4	5.86362	5.06559	6.0592	4.05137	5.37123	5.04025	4.04991	3.42483	3.19989	3.45039	4.14789	5.3513	4.21731	4.56663
Sar1b	27.5472	27.5564	26.8404	29.2309	31.156	28.9726	31.6338	31.1042	33.3777	32.2558	31.1076	32.486	29.9111	34.8207
Jade2	8.8155	8.87001	8.25898	8.61548	9.05048	9.3788	8.07721	8.21369	7.72208	8.23175	6.39392	7.35722	8.97508	7.36928
Cdkl3	1.4898	1.40087	1.67562	1.56796	1.82277	1.46924	2.20596	2.0922	2.21477	1.81597	1.64657	1.76833	1.72018	2.07932
Ube2b	51.746	46.8869	46.0239	45.5791	44.8647	43.4856	51.3658	49.5025	48.7833	49.7022	55.424	60.223	53.8714	53.0381
Cdkn2aipnl	13.8582	14.9038	11.8433	18.3829	16.8244	17.0517	18.1743	16.7118	17.7137	17.8684	16.0889	15.5645	16.3598	17.0568
Nefh	34.4202	30.5208	32.4403	30.5979	26.866	27.1372	24.9949	22.826	27.8721	22.8554	22.8601	27.1777	28.4591	26.1437
Med7	3.16407	3.21445	2.19181	3.44865	3.87531	1.94726	3.97317	3.32719	3.78186	2.87295	2.82942	3.85306	3.76802	3.88828
Tnip1	11.0852	10.6266	11.5217	9.97984	12.8596	9.29205	9.27832	10.2889	10.1521	10.3998	11.7998	12.7156	11.8683	10.8588
Vdac1	160.275	173.303	163.012	166.487	156.847	163.972	181.33	182.369	204.42	196.446	186.318	185.159	178.403	171.755
Slu7	17.219	16.651	15.8938	17.3908	14.5512	16.7489	19.4157	18.6941	18.3886	18.625	17.3196	18.9768	19.2225	19.2935
Nipal4	0.907773	0.874574	0.550916	0.778204	0.225771	0.469434	1.09344	1.33707	1.04258	1.56944	1.14101	1.39143	1.38393	1.67297
Ascc2	5.93981	5.86267	6.51431	5.35139	6.10342	5.38068	4.44379	4.06927	4.51331	4.76771	4.89138	5.18888	4.91734	5.50332
Tns3	4.88527	3.11876	2.70171	4.77078	5.3863	2.53378	2.76891	2.71074	3.32651	3.00582	3.51423	2.96784	2.87502	3.11064
Btg2	5.09665	7.74949	4.35734	5.00396	3.86294	8.11455	3.49616	8.77004	9.52833	2.89901	11.7102	9.30439	9.5381	9.53689
Castor1	0.68195	0.957043	1.0563	1.18852	3.20762	1.93312	0.546403	0.56506	1.03833	0.654074	1.07365	0.656601	0.686346	0.632966
Igfbp3	4.11422	4.52006	4.38922	5.03827	5.46694	4.78608	4.04294	3.77841	4.39741	3.49292	4.501	3.37539	3.76326	3.72256
Pes1	13.0171	13.2986	12.9227	15.9559	13.4944	14.8051	17.4269	18.1806	15.7943	17.7848	17.0265	16.7833	17.6346	18.7209
Adcy1	81.759	80.7375	82.3834	89.9165	85.2954	81.9503	77.3201	74.5355	61.1033	57.9086	55.0693	64.6243	67.9264	45.7452
Tcn2	6.6753	7.89021	6.50413	6.90457	8.45265	7.23999	6.28948	6.73119	7.71455	7.59015	9.97368	6.75226	7.47384	7.30686
Osbp2	16.657	15.5115	20.0826	14.7511	13.7785	14.4078	13.0043	14.0292	12.3229	14.7927	11.2298	12.5623	13.3887	11.1233
Gabrg2	23.4957	22.7528	25.8888	26.6914	19.2341	23.0618	24.7076	23.6059	20.0086	28.4007	27.3588	25.4683	26.9234	23.7801
Arf5	31.6658	32.4987	32.7885	30.48	35.7496	31.0242	30.4634	30.8951	32.5376	32.5264	31.3246	28.5433	30.108	31.6914
2310033P09Rik	7.7791	8.39927	8.31658	7.96827	7.87344	7.54477	7.81942	9.4305	9.32963	9.47003	9.56637	8.95283	8.93087	11.4783
Guk1	23.5756	26.1442	23.9816	28.8793	32.9798	27.2631	27.4835	30.386	31.716	29.3572	29.3994	25.566	27.6674	29.3106
Rnf185	12.6333	12.366	10.5072	11.712	12.6103	10.4748	10.9105	11.9261	12.6255	12.1573	12.1637	11.9328	12.1325	12.2337
Limk2	16.3483	15.9523	15.614	17.0347	18.8868	17.6485	15.7541	15.4551	16.8891	16.0627	15.2999	17.22	16.4594	18.317
Patz1	3.4481	2.37625	2.37276	2.40717	4.03955	3.83919	2.82661	3.41775	4.70302	3.91691	3.92798	3.93511	3.69131	2.74922
Eif4enif1	9.07799	9.80001	8.54778	9.70257	8.48265	9.46623	9.5249	9.96827	9.00017	9.17452	8.47294	8.83264	9.93687	9.18689
Trim11	4.06483	4.61195	4.57022	3.62805	4.68576	4.20796	3.39683	3.83104	2.94233	3.2287	3.71112	3.99945	4.12658	3.51548
Ogdh	50.828	51.3245	52.9295	53.4591	55.7065	58.1605	50.717	51.7384	53.2025	56.601	49.9712	55.6019	59.3064	59.5915
Drg1	16.0056	16.3211	16.2693	18.6576	18.3735	17.6743	17.7244	18.3958	19.1138	17.9846	18.3087	18.1687	18.3729	18.3965
Rtn4	74.3151	71.1006	58.1163	74.9709	51.6686	63.4274	73.4971	70.2295	66.738	67.2121	81.0151	60.5734	67.901	64.5347
Mtif2	5.26918	4.38052	5.02244	4.99702	3.88782	4.84107	6.18482	5.21157	5.02129	5.68151	5.53983	5.69602	5.72712	5.76915
Rps27a	21.2915	44.9268	29.5521	39.2278	36.2873	35.7233	24.3008	33.8597	50.6159	52.6459	47.3048	42.4002	34.305	41.4804
Cfap36	19.0093	19.6706	18.7561	20.2827	17.3997	19.6817	23.7588	25.7898	20.7842	23.1099	21.2377	24.5533	23.7381	21.6928
Ppp4r3b	5.92404	5.51058	5.6129	5.94655	5.05801	5.689	7.52194	7.30424	6.68885	6.19392	6.66983	6.89191	6.21677	6.08164
Efemp1	4.24231	3.5381	6.1923	5.51716	6.1995	4.39419	5.44916	5.25465	2.80121	4.2753	6.08748	3.29891	5.46075	3.48269
Pold2	3.80456	3.7065	2.90097	4.97757	3.54762	4.53793	5.91244	5.54173	5.39219	5.1439	4.6323	5.334	4.56107	5.96183
Aebp1	3.41443	3.71656	5.93502	4.06002	3.5082	3.13439	3.30421	2.62564	2.32477	2.95166	6.03325	1.76836	2.3204	2.53384
Pgam2	4.8641	5.21312	6.74884	5.96517	5.568	8.01526	6.24081	6.853	9.46681	7.72314	7.52558	3.99345	5.41837	8.8908
Dbnl	28.5758	29.5709	28.8553	31.9574	30.5485	32.3141	26.084	31.4658	36.2374	31.0969	31.9323	28.355	28.7278	33.2331
Mrps24	5.70352	3.78302	4.98542	3.75214	7.16311	4.03219	4.05484	7.12466	4.90643	7.03193	8.04744	4.10567	3.66625	8.38147
Ccdc117	6.41162	7.23321	5.75963	4.83583	5.20713	4.95015	5.61265	5.139	5.2848	5.95374	5.90336	4.8867	5.41248	5.69679
Dynll2	190.201	198.595	186.588	196.607	199.967	191.777	200.48	191.656	220.86	202.623	180.987	184.848	182.875	205.252
Xbp1	9.81025	10.2954	9.51842	6.9944	8.40725	7.60105	6.58312	7.44073	8.94402	8.33265	9.82257	7.68263	7.92566	9.68599
Supt4a	28.1607	29.935	27.8385	28.0044	32.4527	31.0669	32.4431	26.9064	30.2844	32.4804	33.5297	30.4575	26.0896	30.4058
Sept4	20.4574	16.8889	16.2601	19.2711	18.2638	18.4212	23.9762	24.2326	25.8964	25.521	19.0785	23.2119	23.2615	25.9654
2810021J22Rik	3.77931	3.51898	3.95034	3.5547	3.22064	3.95101	4.28273	4.2079	3.92406	3.94864	3.88895	4.27652	4.01477	4.31777
Ska2	1.81524	1.831	2.26368	1.75829	1.93269	1.76288	2.63194	2.23173	2.98743	2.45954	2.94725	2.73201	2.40226	3.38758
Smg8	6.63476	6.98347	6.72255	5.62125	5.58299	5.98766	6.05648	6.15239	5.40327	6.45252	6.45034	5.94899	6.4749	6.80602
Rnf187	137.286	142.192	132.039	138.186	157.446	140.151	135.356	139.971	154.464	142.885	142.476	125.136	140.469	146.86
Mrpl22	12.5245	10.9177	8.11192	13.5339	12.34	13.1541	15.0167	13.5304	13.8197	12.8994	12.4455	13.482	12.5329	12.734
Cnot8	16.2508	15.7385	15.4536	15.1054	16.2289	16.6915	16.9514	15.9316	15.8615	15.1552	15.7825	15.6569	14.7022	15.4034
Rps6kb1	4.70849	4.3956	4.94175	3.38244	3.38956	3.99579	4.57061	4.43495	3.34196	3.16174	3.67474	4.20084	3.87094	3.55167
Sap30l	14.3152	15.65	13.4217	14.3267	16.5478	13.8875	19.0004	16.1779	17.2372	16.6611	14.3866	14.2441	13.6464	14.6838
Galnt10	1.10869	1.52278	1.16533	1.10764	1.24884	1.59545	1.59498	1.97952	2.18984	1.6824	2.14106	1.70179	1.96032	2.31762
Mfap3	3.92688	4.05276	4.33227	4.02536	3.07073	3.75565	3.71669	3.60607	3.56123	3.18044	4.55364	4.66715	3.98551	3.47774
Fam114a2	7.08319	7.7227	7.05025	6.90195	6.80686	7.87641	7.77155	7.14198	7.48415	7.52933	8.36502	7.44785	8.70066	8.09856
Gria1	52.5439	57.7842	50.4815	66.1917	62.1118	74.0372	67.7472	75.0201	73.8641	73.5099	76.2144	80.1448	71.671	87.4781
Ppm1d	4.84285	5.55475	4.57513	4.97936	5.34192	4.23275	5.68848	6.42851	5.98182	5.79021	6.21922	6.30433	5.74428	6.09888
Znhit3	6.57363	6.40724	4.84465	7.68657	7.5744	7.38532	7.68384	7.34346	7.17307	6.94316	6.93451	6.26784	6.12257	6.1699
Myo19	1.3125	1.12333	1.49238	0.801071	1.25249	1.0786	0.657285	0.466017	0.442473	0.351195	0.508571	0.740554	0.675492	0.663788
Prpsap2	13.2454	13.6208	12.7384	15.4767	13.0342	13.6206	17.6013	19.5099	19.8458	18.9309	18.7075	20.7009	18.2924	21.2507
Ggnbp2	13.9926	13.5003	13.5104	12.7751	11.0656	12.8648	14.256	13.0553	12.6082	11.8198	11.5871	12.7827	12.3815	12.3139
Llgl1	6.70333	6.20693	6.83626	6.75051	7.29239	6.84244	6.68904	7.52355	7.13467	7.72309	7.70997	6.87333	8.29947	7.38148
Drg2	16.8883	18.8982	17.8629	18.5956	19.8819	17.8314	16.095	17.9436	19.003	17.895	19.2745	18.3523	18.2903	18.1872
Srebf1	3.55196	3.20543	2.82531	4.31382	4.39345	3.41935	4.36961	4.72773	5.15492	4.22901	4.26182	4.37912	4.14272	4.87313
Tom1l1	3.16398	2.66492	3.57398	3.41282	3.73708	3.03933	3.61897	3.72724	3.7337	3.46855	2.70227	3.67056	3.18777	2.75349
Cox11	3.42671	3.61697	2.68407	4.10476	3.90072	3.72156	2.92806	3.53724	4.82952	3.55801	3.93655	3.40827	3.25214	3.64335
Bzw2	5.60912	5.69641	5.96511	5.51708	5.52144	6.62576	5.92117	6.51952	6.83174	5.90475	7.11781	7.11607	5.88319	6.88096
Elac2	11.0944	10.5384	9.28671	10.5336	10.5784	11.4545	8.37149	9.26893	9.9569	10.0271	8.65403	9.88714	10.2178	9.57473
Efcab10	0.310323	1.60432	0.720386	1.29167	1.61623	1.2892	1.75043	1.43354	2.26988	1.74689	2.1761	1.30708	1.73103	1.76003
Atp6v1c2	0.753068	0.738472	0.50379	0.527618	0.461247	0.667944	0.904811	1.33621	0.940884	1.02186	0.73571	1.71696	0.703024	1.53019
Sypl	1.42343	2.65273	2.88094	2.6626	2.66136	3.06714	2.23509	3.6128	1.81486	3.48338	1.82771	3.31896	3.17594	3.55123
Pdia6	35.4796	34.9841	32.0869	25.4168	26.144	22.5043	24.3059	25.3427	26.3576	28.854	35.5216	29.2118	33.3224	27.3159
Nampt	8.09239	8.17853	7.67764	8.78822	7.19301	7.89947	10.1117	10.2855	9.45301	9.48825	10.0867	9.98335	9.4517	9.61941
Nbas	4.39718	4.22055	3.71252	4.70118	3.92228	4.22791	4.87213	4.99924	5.00216	5.32924	4.39077	5.07115	5.25738	5.4205
Tspan13	51.0065	51.224	46.9851	47.3043	51.022	51.5857	43.8483	47.5575	49.3044	51.9203	63.9866	44.5738	55.5015	49.9632
Rock2	15.5216	14.2657	12.6948	14.8206	11.4617	13.5107	15.9212	15.2554	12.7029	13.0761	13.4241	14.7566	15.7598	11.5291
Laptm4a	68.4694	70.7271	77.051	75.777	85.8418	74.0253	79.1016	83.4487	83.1435	82.4874	90.6605	79.8155	73.7482	78.2627
Fam49a	22.0921	22.5444	23.8502	20.5789	17.553	19.673	25.6032	25.4608	22.7887	24.9379	15.1514	5.26117	15.0733	23.0001
Snx13	9.0547	8.25658	9.22605	8.90278	6.69895	8.56204	10.082	10.2956	8.13087	8.87637	8.78221	10.616	9.65071	8.46618
Ntsr2	14.63	11.3693	14.5685	13.1218	13.8265	13.3801	12.4064	9.89359	16.1334	10.8979	14.5082	10.9781	14.6556	13.1009
Lpin1	2.81897	2.51076	2.85286	2.82956	2.94312	2.30686	2.18531	2.34211	2.75555	2.40126	2.15179	2.3349	2.96343	3.20493
Pum2	21.3852	12.5867	13.2045	20.5209	19.0987	19.8217	25.2292	24.0818	21.1385	20.2297	22.4784	24.7594	23.0135	22.1459
Nrcam	24.0367	30.4469	25.2576	27.8532	18.3134	22.3552	27.8869	28.0424	17.682	22.4629	25.7071	28.6538	22.4278	23.2575
Rgs9	1.17993	0.891332	0.80587	1.11588	0.907901	3.18153	15.441	14.5097	19.8553	19.3911	7.2968	19.846	14.4146	21.7069
Trib2	13.0446	13.0142	13.145	10.3698	10.1131	10.8932	9.28377	10.1326	9.5856	8.60012	10.9577	10.2698	11.4619	10.6251
Arsg	2.6837	2.14602	1.9507	2.29152	2.4493	2.46853	3.60739	3.21914	4.52188	4.1716	2.56638	2.8647	3.07526	3.95879
Lratd1	18.2391	19.0519	19.0988	20.8338	20.6821	21.9241	13.4881	15.8727	15.9784	15.0805	17.7155	15.7359	17.6481	16.4215
Amz2	9.71688	9.07075	9.58906	9.20617	7.6789	7.71666	8.97775	8.99147	10.3384	9.56685	10.0494	9.38288	10.1669	10.7989
Gna13	8.48644	7.8237	8.15682	8.59895	9.75575	8.23769	9.06859	9.04853	8.78977	8.66368	9.20528	9.65651	9.51114	9.62901
Prkar1a	144.375	153.802	138.216	163.851	147.029	154.202	164.634	171.187	171.562	170.362	169.659	170.943	158.158	164.512
Fam20a	2.64604	2.71765	2.89577	2.85829	3.75503	2.36114	1.86596	1.80153	2.36436	2.10383	2.0525	1.89065	2.44379	1.95175
Rdh14	11.6673	10.8018	9.95221	12.4989	12.3108	12.2406	10.7589	11.7757	12.0154	12.9191	13.2881	12.1395	13.0189	11.8041
Klhl29	11.3434	11.5799	12.5941	8.97264	8.62743	9.16987	8.55166	8.294	8.31352	7.84072	7.76507	8.12118	9.76028	8.67384
Trappc12	7.48897	7.29666	7.62368	8.09256	8.09254	8.16173	7.86099	7.58516	8.8672	8.37599	7.01128	7.67498	7.3177	8.95925
Adi1	25.1367	23.1304	21.6244	20.449	20.635	18.014	28.9315	30.5979	34.4116	31.6018	27.2796	28.4235	28.6577	33.1252
Ubxn2a	14.2142	11.5127	12.5898	12.1898	9.89578	11.8878	14.8156	13.1678	12.9486	12.2095	12.1071	14.2975	11.739	11.7495
Fkbp1b	30.1353	28.648	33.0969	25.8729	29.8532	24.9231	23.523	24.0239	21.4626	24.9195	28.2626	21.588	24.8797	20.7754
Cmpk2	5.42444	5.05191	7.40265	5.4476	5.68799	5.85624	6.23855	6.83304	5.61891	5.7939	5.62315	7.45545	6.32751	5.9784
Rnf144a	4.76397	2.87969	0.807407	5.41957	4.69529	5.08223	5.86267	5.90945	3.69286	5.18058	5.10698	2.51686	4.77689	5.13323
Id2	25.7424	27.6885	14.9141	39.6427	38.7063	37.9642	37.4301	19.2162	27.4028	34.6214	37.088	33.5542	30.094	24.3703
Mboat2	2.67043	2.16029	4.43268	2.54713	4.0853	2.59911	4.00676	3.89109	2.53942	4.07099	4.98474	2.44945	2.14805	2.02684
Ncoa1	14.8908	16.1407	17.6512	16.203	15.4343	15.9162	16.5947	17.0937	13.9635	14.9119	13.3618	17.7537	17.2584	14.608
Rrm2	0.168014	0.415074	0.158875	0.330842	0.267355	0.429662	0.579093	0.832499	0.575513	0.71793	1.00892	0.973365	0.736861	0.925157
Bcap29	3.71723	3.49443	3.67389	3.81196	3.82985	3.92706	5.14928	4.95876	5.23401	4.98553	4.22064	5.02845	4.19521	4.36897
Grhl1	1.93722	2.21164	1.98699	2.57373	2.40042	2.30831	2.03824	1.79666	1.26958	1.60058	1.95597	1.74883	1.80386	1.32397
Dnajc27	26.9596	29.7225	28.9478	31.9068	33.9649	32.358	34.197	34.3648	33.4301	32.0218	31.7931	31.8266	31.8146	32.1319
Efr3b	22.9029	23.0258	22.589	22.6921	24.7148	24.839	20.4936	21.1954	19.9071	20.8948	20.8376	21.9937	20.9874	19.6453
Cbll1	5.65804	5.9054	5.85084	5.86433	4.58147	3.22425	5.81807	6.1792	5.51196	5.56564	5.15055	4.58179	4.88469	5.15482
Dnmt3a	4.41457	4.50982	5.08105	1.1446	1.19697	4.14953	3.75033	4.06707	3.26626	3.45246	3.69823	4.10244	4.14126	3.78213
Dld	22.1231	24.3185	24.504	24.0615	22.1328	24.7699	27.8343	27.3174	26.7859	26.3368	26.7355	28.8806	25.9585	26.9369
Kif3c	28.1404	27.5288	27.5286	34.4658	31.0586	26.3447	25.3053	31.1848	31.5771	33.2258	31.6004	33.6116	43.5561	38.291
Rab10	40.8388	40.7931	42.4036	43.5282	38.2255	40.8158	47.4358	46.0588	45.2294	47.5376	47.4715	48.6863	46.011	46.6853
Pxdn	4.48671	3.24874	3.3885	4.23747	5.45931	5.39827	2.91349	2.6079	3.02103	3.32964	2.68823	3.69144	3.3829	3.11241
Ddx52	4.85162	4.30719	4.11752	5.90961	4.51162	5.52749	5.9673	5.18687	5.70494	5.29946	5.37074	6.22608	5.49752	6.02277
Taf15	12.3579	11.9748	9.98317	13.9614	13.1642	12.5724	11.8412	12.5268	14.2363	14.6369	16.1692	14.6444	13.6065	14.6358
Ace	3.56996	3.21315	4.37934	4.26382	4.16337	4.22536	4.00023	3.41726	3.69847	3.24673	2.85841	3.3664	4.47682	3.65681
Rasl10b	10.9517	13.2079	12.6152	11.5675	13.249	13.3163	12.6803	15.4909	16.7344	16.9671	16.4237	12.3175	16.0656	15.769
Cdc27	8.40744	7.8099	8.89948	8.86553	6.74597	8.22023	9.52876	8.98186	7.35837	7.48329	7.64653	9.29212	8.36439	7.77252
Tlk2	5.31454	5.82902	5.28347	6.58568	5.48372	6.04829	7.27701	6.57931	5.88036	6.29475	6.60058	6.46137	6.51128	6.09268
Map3k3	5.68832	6.02654	5.89631	5.7414	6.49708	6.55178	5.47407	5.35523	5.24838	5.36574	5.33766	5.25541	4.62848	5.9268
Asic2	18.0643	18.2714	18.0553	20.0076	22.7994	18.6437	14.4254	14.7949	14.7618	14.7518	15.3032	15.2111	17.5146	15.5089
Ddx42	22.0433	22.6653	22.4279	23.2893	19.919	23.0055	23.0827	23.6143	23.0399	22.5256	21.9391	23.1169	21.2798	22.3294
Ftsj3	8.82943	9.19218	8.61882	8.41779	7.9486	9.0784	8.17681	7.97777	8.40878	7.87826	8.48028	9.32119	8.48085	8.14542
Psmc5	125.465	132.042	113.823	135.119	143.873	127.09	133.946	124.225	137.91	135.413	131.969	122.962	141.575	131.218
Adap2	1.94789	1.79441	2.35804	2.04315	2.55611	2.13761	1.63485	1.40711	1.04469	1.38671	1.4211	1.58491	1.68569	1.06036
Nf1	6.14186	6.23045	6.95064	5.6973	5.21826	5.59789	6.31348	7.20527	5.52961	5.30398	5.9017	6.48739	6.02584	5.80429
Pecam1	2.72968	2.63409	2.87795	3.44629	3.62058	3.2417	3.78711	3.40865	4.27601	3.6799	3.5213	3.35748	4.16428	3.31643
Ddx5	90.697	92.055	94.4009	93.1627	81.4606	89.9702	102.121	98.7141	95.4241	94.2399	96.4189	110.744	92.52	101.403
Psmd12	25.0787	24.8819	24.4211	28.2664	25.2347	23.6486	27.6946	28.2498	26.3039	26.4015	25.5519	27.7646	27.4837	26.0086
Helz	2.26743	4.1475	4.80085	4.14389	1.35303	4.07963	3.65203	3.95334	3.08403	1.74914	1.66929	3.8066	3.93332	3.39162
Cacng4	8.67695	8.91651	8.71031	6.73884	8.43177	7.54197	13.7663	13.6535	18.4178	15.0658	12.614	16.3479	16.1157	19.0003
Rab37	0.319908	0.941173	0.259889	0.426432	0.509995	0.443038	0.758449	0.696329	0.596611	0.809819	1.66033	0.172681	0.484737	0.260462
Slc9a3r1	22.0062	22.321	19.543	20.5818	30.2464	20.2972	19.9477	19.1877	22.9115	21.9677	25.9606	21.4718	24.7868	19.9064
Grin2c	5.95833	5.54249	5.42862	5.94966	8.21036	6.65046	4.81696	4.78354	4.72383	5.48919	5.79561	5.9487	6.486	5.28343
Nt5c	16.3217	18.3438	17.4727	17.637	20.0219	18.5586	16.9616	21.1221	19.5914	17.0815	17.6028	17.4439	18.2097	17.8491
Jpt1	26.6062	28.7242	29.1002	25.2512	25.9974	22.7537	28.7051	30.8061	24.2134	30.7556	28.1989	22.1044	24.5349	22.1188
Sumo2	2.67174	3.45886	3.41347	2.14163	23.9766	2.16019	3.01632	26.2554	3.58954	3.04957	3.51678	3.47831	17.8426	2.80888
Gga3	12.9503	11.7838	11.8272	7.51401	11.338	11.2935	6.40138	9.26976	10.0697	9.7855	10.0676	10.4381	11.5566	10.4792
Cluh	13.9129	13.9667	13.6529	15.5091	15.7333	15.3731	13.5426	14.2083	13.2328	14.262	12.6843	14.8052	14.0958	15.2953
Mif4gd	2.2239	2.73945	2.37661	1.69255	3.81893	1.99259	3.07157	3.07444	4.11222	2.20013	3.20672	2.79074	2.94284	2.39179
Slc25a19	6.30806	5.30673	6.29606	5.90405	6.58165	5.2398	4.48338	5.49196	5.91453	5.97286	5.92093	6.4798	6.48907	6.51834
Pafah1b1	54.0078	19.4593	55.81	54.9737	44.0043	51.4214	59.4259	61.5644	51.6732	55.8139	54.6675	59.7013	51.594	18.6495
Tmem94	10.5703	9.87045	10.264	10.8133	10.6746	10.8182	9.25998	10.1083	9.52166	10.192	8.80263	9.97638	10.3068	10.375
Sap30bp	13.2315	15.0789	15.9382	15.1277	16.4618	14.9827	13.2087	14.9049	15.9906	15.5658	14.9165	12.9058	14.2651	13.7598
Itgb4	1.04549	0.808131	0.89124	0.794719	0.700298	0.674497	1.37661	1.40607	1.23736	1.79662	1.01969	0.967303	1.3356	1.43101
Galk1	2.8397	3.72468	3.36049	3.66872	3.28107	3.89427	2.67494	4.16618	3.99081	3.96693	3.77566	2.81531	3.08279	3.31218
Aspa	1.04857	0.539971	0.835016	1.16918	0.615944	0.85541	1.70851	1.55502	2.01157	2.09778	1.21282	1.45814	1.55803	2.21194
Mrpl38	8.55793	9.08122	8.30392	10.3149	9.96664	10.2991	9.38787	8.78341	9.08394	9.20872	9.52811	9.71559	10.436	10.3527
Fbf1	7.46218	7.42816	7.75964	8.09246	8.3809	8.9106	7.18971	8.08657	8.65445	7.66692	7.21722	5.65261	7.71878	8.18503
Acox1	39.5318	37.8683	39.6166	41.9135	41.1247	41.7361	38.9631	39.5222	42.8292	40.9387	38.8203	39.5258	37.4249	40.3827
Ten1	4.71082	4.39529	4.36724	4.65701	5.82717	5.14188	5.7255	5.53337	4.81165	5.65704	5.06285	5.07294	5.13664	5.35664
Srp68	27.1366	26.2101	25.9152	27.7568	26.8387	27.3293	25.8986	24.8445	30.2597	28.1953	28.7168	27.3991	28.5824	27.5687
Tsen54	1.75705	0.946637	1.48108	1.25823	1.43637	1.14654	0.910402	1.35201	1.06724	1.12364	0.932411	1.45322	1.45361	0.972741
Camkk1	42.87	43.3438	43.9599	42.7996	53.7185	48.0373	30.2827	30.0516	33.1503	23.4404	25.0571	23.6154	29.6049	23.0648
Ankfy1	2.14638	2.57705	2.48505	3.15758	2.0475	2.92399	2.83854	3.10734	3.21346	2.87127	2.22307	2.99025	3.18723	2.50276
Exoc7	14.539	15.8282	13.7791	15.9263	14.6626	14.4811	13.1675	14.7079	15.7546	16.7706	15.0474	15.5144	15.7033	16.2595
Ube2g1	8.20949	10.3628	11.3903	8.03021	8.56782	7.24251	9.30867	9.65193	9.86526	9.54945	10.115	9.77331	9.2085	7.62719
Tekt1	0.792495	0.665204	0.684212	0.599737	0.724415	0.491972	0.865052	1.66125	1.33999	1.79381	1.45444	1.04924	1.12976	0.90445
Med31	3.52999	3.35764	3.26502	2.91699	3.92748	2.83234	3.4707	3.89942	3.58338	3.05469	3.60226	4.30163	4.22962	3.83311
Ube2o	32.2057	32.2498	34.6217	33.3311	19.9968	33.9525	25.4433	26.043	26.6853	26.9234	25.0762	26.9742	26.9402	26.8397
Txndc17	16.1496	15.3935	13.8595	16.0685	15.7571	14.6667	15.9924	15.7678	18.2449	16.0327	17.0658	15.8183	15.558	17.5187
Slc13a5	3.27691	2.6882	3.10978	2.76809	3.10884	2.83817	2.43872	2.84355	2.33247	2.58677	2.32855	2.36918	2.95918	2.42254
4933427D14Rik	3.71928	2.1149	0.300652	1.52054	0.413703	2.61241	0.277418	2.06765	2.00806	0.291376	0.169049	0.802423	1.8187	0.384756
Cygb	20.8097	20.5197	19.9653	21.4228	23.9469	21.716	21.6808	22.1923	24.4535	20.2469	17.9557	17.6662	19.3427	20.6902
Wscd1	13.947	12.2036	11.6204	11.4779	11.2153	11.0783	14.9386	16.967	17.1508	17.4483	15.7576	14.9953	15.8278	17.4742
Mxra7	6.11648	4.13067	6.19855	6.05307	5.12454	5.14914	5.5818	4.68682	5.99753	5.07103	4.25178	4.71651	4.30605	4.29782
Rabep1	14.6165	13.3912	14.7226	12.9892	10.0553	13.138	20.0469	15.9766	10.8415	21.3947	11.0302	17.225	14.5643	15.0914
Kif1c	13.0486	13.6382	12.0575	12.4427	15.3602	13.0768	14.624	13.4363	17.5168	14.8886	13.0553	13.2501	13.7364	14.5745
Sec14l1	38.4574	40.1562	36.2197	36.8769	37.7731	39.1522	34.3698	33.6778	36.3813	35.179	31.9762	32.5606	34.7282	30.366
Mink1	45.0119	41.7794	43.8448	47.1463	45.8724	47.7781	43.8084	46.5787	51.6523	52.8163	42.8736	43.0122	48.1719	48.2056
Slc46a1	5.14926	4.46412	4.38176	4.61235	4.63635	4.22844	3.89992	4.80006	4.23438	4.62548	4.77153	3.46421	3.56764	4.51318
0610010K14Rik	3.98511	3.86543	2.98287	4.1965	4.13556	3.6847	3.86613	4.16341	4.34356	4.56876	4.61238	4.18214	4.96066	5.5769
Eral1	5.09775	3.80557	5.79928	3.91262	6.91342	5.24947	3.46079	5.14589	5.10138	5.97785	5.95986	4.84007	4.18935	6.50107
Dhrs13	1.89264	1.8684	1.55304	1.64861	1.28993	1.63794	2.02657	1.92562	2.70582	2.78963	2.70619	0.714944	2.5079	3.29511
Coro6	6.05343	4.52786	10.6542	8.16354	9.76311	5.80203	3.80546	4.02567	3.4581	3.94413	4.86422	4.92696	5.4835	2.91903
Blmh	7.18136	8.25019	7.42513	7.98437	7.46448	7.30228	9.42279	9.07051	9.389	10.09	9.78883	9.71272	9.7293	9.599
Cpd	12.0019	12.3099	11.8361	12.7117	10.325	11.2737	13.2577	14.7451	11.2911	13.7867	13.6379	13.5513	14.1644	13.1689
Timm22	2.66457	5.04598	6.60844	5.66898	2.67184	6.1634	2.28155	2.69576	3.66904	8.00483	7.97304	7.83387	3.18013	8.09576
Nxn	2.44661	2.68481	2.09951	2.68098	3.98569	2.80995	2.49968	3.32191	4.3405	3.32465	3.63333	3.14644	3.33776	4.03808
Rflnb	3.22451	3.00542	2.93896	3.24415	2.98353	3.37741	4.27493	4.32727	3.45125	4.31416	4.00237	3.84091	4.19483	3.42654
Doc2b	4.84502	5.18956	3.88481	5.71818	3.36453	6.29248	10.4859	11.876	13.4397	12.5063	10.5055	12.2738	11.946	17.4724
Ywhae	237.614	227.942	242.835	259.908	252.88	238.589	276.607	274.323	311.726	294.533	286.696	279.34	261.531	276.427
Prpf8	36.3749	38.7049	36.9773	42.2935	36.4077	39.7352	35.0961	37.1526	34.8021	37.978	34.6035	37.3832	37.4844	39.4917
Nme2	34.2217	42.7854	35.7862	28.9935	19.7868	31.6907	38.3147	39.7356	37.107	37.9522	38.1287	31.0247	27.8591	36.4353
Spag9	33.5711	32.7137	33.5526	34.1266	29.7811	34.1525	38.6872	37.0394	31.0837	33.6293	31.2978	36.2376	34.7114	32.519
Luc7l3	11.0132	9.67882	10.3167	6.58455	6.28156	9.16783	7.97334	6.94093	6.2584	8.29569	6.95449	8.19905	6.40491	7.31864
Ankrd40	26.4495	26.5575	26.7878	26.3042	24.8814	23.1214	28.8496	29.3624	28.6838	28.3667	27.4216	26.6785	33.0037	26.9272
Cacna1g	8.66587	7.54892	8.53592	7.89395	8.76122	8.2929	5.30578	6.03841	5.23276	5.63858	5.85848	6.02052	6.23188	5.85176
Xylt2	4.75092	4.89045	4.32552	5.1539	5.89867	5.40203	4.784	4.96368	4.81164	4.79385	4.25615	4.21609	5.08162	5.1218
Lrrc59	38.511	37.7329	34.6603	38.8789	38.1494	36.7886	32.2221	31.3193	38.1957	38.4112	38.1333	35.079	38.2305	36.2224
Slc35b1	11.7452	12.0093	10.8518	12.5148	12.5027	12.8405	10.507	10.9029	11.5112	11.2838	12.8711	11.5374	13.3415	13.2743
Snx11	4.98545	5.84681	6.00134	5.8923	6.0461	5.60682	5.00744	5.42334	5.02357	5.75468	5.42529	5.04665	5.54595	5.21261
Cacnb1	39.7967	40.9268	42.6918	33.8765	37.0476	35.1641	30.3854	32.8185	33.776	33.3405	29.4362	32.7495	39.1598	32.8303
Fbxl20	5.49446	5.07525	6.17422	5.69968	5.28478	6.1214	5.47603	5.78462	4.77402	4.59997	4.5699	5.54571	5.17743	4.96328
Dlg4	61.1355	63.0434	62.5968	60.5049	66.7133	59.7722	55.0622	55.3266	59.6894	61.4913	56.7931	53.8806	62.464	57.9386
Nr1d1	51.3223	45.7574	49.3223	35.4119	39.574	35.208	34.6914	30.943	31.0352	36.4642	27.1213	34.2275	30.4055	28.6829
Alox8	1.16011	0.836663	1.19668	1.84634	1.89392	1.97664	1.44766	0.906707	1.18542	0.940568	0.861694	0.900775	1.24329	1.48994
Per1	22.3995	20.421	15.3298	18.2986	18.1501	18.9553	9.13544	11.8678	13.7008	9.24103	12.852	14.5033	11.9796	9.33033
Vamp2	415.367	424.813	390.88	408.245	432.992	405.494	366.351	367.162	413.874	401.196	392.245	342.579	378.461	363.913
Ctc1	4.86332	4.89998	4.93888	6.16549	6.22652	5.98583	4.55871	5.44553	5.33667	4.57742	4.67249	4.77017	4.9252	4.9568
Myh10	37.1197	37.1065	39.7131	40.32	35.4171	40.1461	37.9693	39.9385	37.3626	40.1798	33.1539	42.6089	39.5076	39.624
Ntn1	1.21732	1.31366	1.20881	1.42136	1.61618	1.42552	1.58793	2.12542	2.15259	1.80937	1.75773	2.30538	1.89792	3.55343
Adprm	4.04115	4.19085	5.22033	4.27895	3.67382	4.56965	3.56344	3.7924	5.30135	3.55613	4.51207	4.02258	4.63853	5.79454
Krt12	1.72228	0.961083	1.21724	1.11973	0.816221	0.972304	0.883647	0.711744	0.576883	0.438409	0.491846	0.629381	0.855675	0.520297
Top2a	0.120831	0.18806	0.0708701	0.0801304	0.0483214	0.0395121	0.448956	0.383701	0.283015	0.558358	0.682011	0.689093	0.61561	0.532573
Acly	35.6799	35.4765	33.8124	36.3557	34.8323	34.049	36.1678	38.3432	41.8929	40.9721	35.9921	38.3055	37.7094	46.0863
Kat2a	20.3345	20.0162	21.8491	22.4141	21.925	22.1194	16.8273	18.6411	18.6435	19.4189	17.4102	17.7661	20.3782	18.9763
Stat5b	5.06612	5.52004	4.46736	5.57773	6.05419	5.77542	6.22627	6.45241	6.6711	6.76526	5.9348	5.51924	5.8047	7.27734
Lsm12	10.7194	10.2061	10.1839	11.4732	9.92385	9.60873	9.97181	10.3726	10.3142	10.6712	11.3419	10.7876	10.8003	10.5521
Ubtf	22.202	23.9605	23.3676	20.0969	21.9908	21.5877	19.8849	19.5659	21.6919	23.0315	20.0839	21.9295	22.8907	21.529
Ccdc43	5.6194	5.8178	4.40765	4.9302	5.29411	6.02295	5.49839	5.26988	6.1742	4.97562	5.40946	5.62664	5.4315	5.82787
Adam11	24.7633	25.1302	26.8406	21.9492	22.4896	22.1932	19.7399	18.7162	17.686	18.5385	18.0248	16.8899	17.8897	16.3038
Higd1b	1.42329	1.30875	0.979118	2.36723	1.8655	1.62276	1.21357	1.15902	1.64293	1.90949	2.50089	2.12769	2.52844	1.49757
Eftud2	11.0699	11.2802	11.3051	11.4686	11.0496	11.3179	9.36496	9.28563	10.5354	10.5023	10.5076	10.7986	10.1121	10.2316
Ccdc103	0.671368	0.627603	0.538867	0.913616	1.10773	1.10065	0.860012	1.40301	1.03336	1.50729	1.28592	1.4082	1.56165	1.37591
Gfap	19.7478	20.7005	19.0308	28.3503	25.7343	16.6663	33.4646	38.1509	47.8052	37.9584	49.5337	28.2483	29.6187	34.3339
Dcakd	10.027	10.3005	10.1406	7.35202	9.06147	7.89499	8.81999	8.09222	9.87007	10.2895	12.9416	8.27624	11.0567	9.42761
Nmt1	46.6251	46.5943	47.3454	52.4753	53.0756	50.5276	44.374	43.8115	46.7785	47.975	46.3005	43.9344	48.7947	44.2955
Plcd3	3.2968	2.965	2.93262	2.74221	3.89096	3.71283	2.96106	2.9316	2.70605	3.07422	2.50773	1.94579	2.18966	2.05388
Gosr2	29.7523	27.2728	24.9411	27.2305	31.0002	26.6729	30.4486	32.5481	31.642	30.073	28.2016	25.5493	32.3679	31.0925
Klhl28	3.09931	2.59457	2.97752	2.33526	1.84983	2.3313	2.69276	2.71983	2.36685	2.65541	2.89648	2.90094	2.52762	2.33798
Fkbp3	7.19559	8.52576	8.62974	11.9746	7.41292	7.96076	8.43838	10.1774	8.24731	8.53162	8.6063	9.04686	7.58583	10.554
Foxg1	7.9398	12.4553	10.1635	11.0856	16.9403	12.1292	18.4932	19.7615	14.0714	19.1674	17.9105	21.5936	12.6708	15.0347
Coch	5.52285	5.70012	8.33223	7.06793	7.40621	8.26261	8.71482	13.1988	7.0088	7.00996	6.31458	8.52894	10.2023	6.40884
Strn3	9.20332	8.74496	8.15598	8.46491	6.48533	7.90419	9.05477	8.63371	7.86881	8.37746	9.27682	9.45949	9.3695	9.10146
Ap4s1	16.5085	17.6547	19.07	19.6605	20.3146	18.7949	19.9946	19.9781	20.9799	19.3517	19.0731	22.4943	18.8307	17.2026
Dtd2	1.71848	1.58877	1.86772	1.86096	1.76456	2.40748	2.08613	2.26268	2.29304	2.49986	2.37129	1.56422	2.19347	2.23388
Gtf2a1	4.22169	3.74393	3.9235	4.13049	3.93499	4.79104	5.15798	5.27118	4.45081	4.38096	4.97907	4.11271	4.28148	4.86307
Sel1l	22.8805	22.7549	25.0778	21.3139	19.4305	21.4718	20.8234	17.1871	17.7454	20.6228	21.2432	22.8779	23.1944	19.3696
Klhdc2	18.9851	19.1324	19.0191	20.9121	19.7002	19.7784	19.7503	19.1778	18.8729	19.0638	19.4383	18.5316	18.5491	16.8465
Sec23a	21.8221	23.1655	22.2744	23.971	18.6305	21.1967	24.044	25.7897	23.7039	24.9209	22.9138	25.8112	24.4113	22.8628
Cdkl1	5.61	5.58755	4.40237	6.3844	6.04148	5.79752	6.68513	7.10448	5.85323	6.33198	5.21815	6.55478	6.63627	5.08594
Trappc6b	19.0492	20.8282	12.3699	19.1921	14.0255	20.3892	18.0461	20.1094	13.6186	17.2856	16.0335	15.328	14.8298	16.7889
Pnn	11.3107	10.3785	10.0896	8.8488	8.92535	9.27962	9.16158	8.46786	8.32157	7.83751	9.31221	9.82499	8.15904	8.73061
Npas3	0.923036	1.16677	1.20846	0.920487	0.519682	0.624922	1.33394	1.1709	1.62228	1.46393	1.71451	0.712064	0.777886	1.1391
Zc3h14	6.42041	6.54266	6.36742	7.0936	6.34063	6.95538	7.60635	7.62015	7.08729	7.05211	6.82557	7.72529	6.90705	6.76331
Ttc8	2.75238	2.74239	3.56356	3.23104	3.35935	3.34992	3.39426	3.67676	4.57093	3.11304	2.93202	3.16385	2.84592	3.68547
Polr2h	8.45896	9.83966	9.26068	7.1354	8.91016	9.12429	7.81851	7.19306	8.90284	5.63301	6.68571	7.50436	8.63923	6.65369
Psma6	60.5342	61.3488	61.7043	64.9499	61.0833	61.4585	64.2172	62.4692	71.0248	68.4808	70.424	68.2376	61.1897	71.5491
Nfkbia	5.64146	6.75265	6.83389	8.19455	9.62531	8.46532	5.37616	5.34775	5.89836	5.08699	7.36279	6.9088	7.274	5.92286
Ralgapa1	11.1367	10.7529	11.1453	10.6943	7.7106	10.0841	11.0222	10.9382	9.17888	9.82482	9.90487	10.9843	11.3943	10.569
Mbip	4.56027	4.07058	4.25096	3.83834	4.69753	4.66179	5.35998	3.82674	4.29339	4.22993	3.4256	5.34161	3.53636	4.67689
Ngb	1.23678	1.21439	1.24407	1.32877	1.82728	1.7095	2.24327	2.86162	4.24731	2.24252	1.69545	3.11334	2.03959	5.58484
Gstz1	6.80507	5.4778	7.33966	3.40625	6.25433	8.22027	6.71405	7.38395	5.86477	6.32984	3.20381	5.6374	3.0479	5.78342
Ahsa1	24.4783	26.0417	24.3339	25.1181	23.0204	22.7203	22.8895	22.4747	22.7346	24.8841	26.6993	22.5897	24.7415	24.0487
Vipas39	12.7259	12.8634	12.8691	12.4621	14.2201	13.5439	13.0636	13.4257	13.2593	13.084	12.9313	12.5049	12.019	13.9219
Snw1	10.325	10.0278	9.62571	10.6697	9.48306	9.76846	11.4602	9.89251	11.2539	9.78685	9.11572	10.0002	9.14505	9.28312
Slirp	2.35723	3.84199	2.91431	2.65977	3.96009	2.67732	4.4571	4.56738	4.45447	4.76678	5.0945	3.41949	3.20073	5.75186
Nova1	7.5497	7.20383	7.50963	6.5236	6.55934	6.89055	8.16271	8.16676	7.40082	7.23264	6.37698	7.95595	7.49411	8.88688
Mthfd1	8.26167	9.07316	9.18249	9.10288	8.03349	9.30708	8.50996	9.80285	10.6821	9.75202	8.93805	9.46914	8.69931	11.1382
Ppp2r5e	18.0225	17.831	18.3031	18.06	14.4613	16.8433	18.1269	18.8701	18.113	18.4272	18.4114	19.0213	18.277	17.8373
Sgpp1	4.43173	4.31797	4.51412	4.48669	4.58443	4.93211	6.35648	6.11342	5.72952	6.26025	5.31688	6.56266	5.95605	5.36441
Akap5	17.7018	15.1255	17.4733	14.3716	12.1519	15.0342	23.2342	18.3767	20.7898	24.0892	17.2661	27.6511	23.8609	18.5414
Sptb	17.2952	16.7291	16.0868	19.3954	17.6361	17.6297	18.4883	19.0501	19.7463	19.6976	14.1131	18.9892	19.1168	21.1556
Rab15	69.6606	67.2842	69.0697	70.8027	76.7831	70.0351	55.7682	58.6015	65.6658	59.6232	58.9193	64.0447	70.2192	57.2291
Fut8	6.5312	6.35692	7.14016	6.55789	5.72926	6.21808	7.31442	6.97214	6.31443	6.63973	6.99987	7.30685	7.68067	7.27421
Atl1	15.7229	16.1487	16.8822	16.863	14.7805	16.3807	15.6741	16.5584	15.6405	15.5694	14.9284	16.3077	15.6907	14.1587
Sav1	2.49831	2.41149	2.71246	3.12085	2.34189	2.77381	2.77899	2.75244	2.62003	2.43922	2.34207	2.33547	3.2766	2.36691
Nin	3.28222	2.85397	3.11087	2.51494	2.66105	2.99572	2.89852	2.87332	2.36546	2.61518	2.7842	3.44625	2.92235	2.59441
Trim9	19.1235	20.355	19.522	16.0578	16.7423	16.9987	14.456	13.8667	12.9244	13.8458	16.7343	15.0656	17.7086	13.4273
Tmx1	9.70451	9.34605	9.38482	9.09345	9.08262	8.22798	10.9428	10.8341	11.15	10.817	11.0558	12.0679	9.54959	10.6106
Actr10	9.89445	9.6049	9.75825	11.6238	10.1559	10.6341	10.3826	11.2496	10.8787	11.208	10.952	11.4837	10.3185	11.4345
Timm9	4.63258	4.50816	5.67005	3.26663	4.34211	5.0435	4.96355	4.36087	4.08135	4.02	4.57215	4.34258	5.04243	3.51046
Rtn1	96.8838	98.9251	98.0318	98.7114	84.2494	98.1391	87.6194	101.392	96.834	107.521	91.8115	98.7333	99.4458	106.327
Serpina3n	7.15142	6.61219	6.71332	48.3875	12.7084	41.2647	6.86318	20.1454	10.1946	17.8956	13.3431	13.619	15.4511	13.7522
Dhrs7	4.665	3.79809	3.68522	4.13073	5.09303	4.34172	5.0568	6.14644	5.69483	5.67864	4.10817	4.87731	4.13945	5.45773
Ppm1a	18.0351	17.7311	17.2199	21.1369	12.7062	8.3778	9.17377	19.9665	8.08617	19.2526	17.1509	18.6918	18.1103	15.811
Clmn	5.60244	4.89382	5.46969	5.39635	5.85186	5.54469	5.24133	5.82413	5.36322	4.59598	4.1535	6.0047	5.74209	5.66609
4930447C04Rik	0.770636	0.549599	0.254701	0.833705	1.10815	0.89536	0.43922	0.226717	0.140268	0.293577	0.31019	0.794105	0.511281	0.426194
Glrx5	4.21875	4.88977	4.16827	4.55801	5.02803	4.96736	4.45615	4.37133	4.9747	4.6457	5.16474	5.21499	4.19586	4.71587
Prkch	0.4941	0.585712	0.467825	0.533526	0.648612	0.916225	1.76296	2.04458	2.24246	2.51988	1.22492	2.68717	1.96777	3.60559
Hif1a	9.35845	9.67482	10.5875	9.88907	7.88698	9.80632	11.4222	11.9399	11.6252	11.6643	11.6086	11.2128	10.5886	11.0407
Papola	11.91	8.1448	9.25061	8.08222	6.09704	7.07606	7.54405	10.873	8.09473	7.43766	8.32623	9.42839	13.6305	7.56309
Mpp5	2.97905	3.17842	2.82484	1.34529	2.3795	2.51781	4.13786	3.49847	3.92267	3.98535	3.51073	3.52624	3.56675	4.03568
Atp6v1d	58.5235	54.6807	51.2053	58.8847	58.3951	60.0651	63.5128	57.0977	56.6984	61.64	57.8084	56.8726	59.093	52.9253
Vrk1	1.1811	1.35498	1.22046	1.88247	1.93033	2.31137	2.46419	2.09727	2.58744	1.83179	2.09235	2.39796	2.13642	2.39303
Eif2s1	6.64166	7.21003	7.15731	7.28523	6.55009	6.86163	7.58303	7.47599	7.79621	7.82956	8.60896	8.3861	7.87713	8.30149
Pigh	1.81144	2.1121	2.44452	2.1954	2.57199	1.96145	2.29662	2.8139	3.7533	2.21815	2.60748	2.63132	2.02518	3.00153
Vti1b	72.6379	69.6043	50.0286	77.6518	59.4212	58.414	66.4421	70.6565	59.3548	69.9591	81.2593	81.1627	68.9434	61.1331
Arg2	0.897439	1.47882	1.39315	1.4092	1.16973	1.48675	2.45497	2.31691	2.4403	2.2299	2.67863	3.46566	2.11571	2.75001
Zfp36l1	4.62097	4.83777	4.41065	4.90368	5.32101	4.3353	6.09711	8.55724	4.90632	6.27203	8.76662	6.91197	7.0711	7.19925
Galnt16	18.8596	18.484	17.0162	23.247	24.7581	24.9977	19.9577	21.8411	22.8383	19.495	18.2618	19.8255	20.6715	23.9412
Erh	8.95241	9.90559	9.06538	8.11967	9.3057	10.0029	9.91029	11.2086	10.7231	10.1458	11.4191	10.1349	9.79278	9.93033
Susd6	6.35737	6.75967	7.79997	6.705	7.2069	7.27274	5.05501	6.16274	6.00371	5.37212	5.88997	5.81767	6.39308	5.54077
Srsf5	23.6145	24.1162	26.5586	31.1284	30.2884	31.537	34.9119	33.8381	25.812	24.0004	25.9222	32.2083	25.9407	29.4826
Smoc1	2.46556	3.66514	3.48715	3.5748	2.64369	3.05106	3.9695	4.37724	4.45503	3.88866	5.53037	2.89352	3.5644	4.56654
Gm20498	0.895577	1.39577	1.86882	0.699209	3.27829	1.18082	3.96713	0.995576	3.0644	2.71714	1.19772	2.52761	0.894078	0.841034
Pcnx	7.58573	6.19884	7.68544	8.1178	8.05175	5.91471	7.7804	6.20583	4.98057	7.13153	5.8833	6.46464	7.59309	5.83076
Pacs2	7.95611	7.53558	7.28349	8.83143	7.66423	6.36846	9.88238	10.4065	10.6829	11.5046	8.8823	10.4255	9.93143	11.8683
Mta1	19.4683	18.2253	19.7561	20.6338	20.9192	19.5997	19.0542	19.4547	20.8881	19.3763	19.516	18.6803	21.9054	18.4217
Wdr37	5.90952	5.89666	5.96144	6.34978	5.84783	6.2467	6.10375	6.58346	6.29284	5.77676	5.46497	6.39699	6.16444	5.47235
Zmynd11	10.8064	13.8936	13.4318	11.3692	13.3773	13.9603	12.2274	11.4831	10.539	10.2031	10.0448	15.2415	12.64	11.8845
Esyt2	3.52628	4.16514	4.15852	4.01627	3.20683	3.53065	3.03005	4.07736	2.83502	3.25447	3.54838	3.08683	3.61322	4.34595
Psmc1	77.852	77.5595	71.6601	84.8547	81.5839	78.8318	77.9754	78.7603	82.9736	76.4522	79.7024	77.8493	77.4074	78.8172
Nrde2	3.24026	3.09636	3.85465	4.34313	4.31764	3.96787	4.75392	4.90821	4.61258	4.7276	4.0545	4.49493	4.40336	4.52288
Rps6ka5	1.40577	1.28948	1.34222	1.97445	1.63365	1.82773	2.18783	2.09048	2.85222	2.51487	2.02874	2.04112	2.2038	2.66892
Ccdc88c	3.06049	3.37994	3.60589	1.86435	2.71013	2.6078	3.08513	2.40465	3.36882	3.12071	2.50418	3.25186	3.36903	2.94196
Trip11	4.05324	3.41047	3.84786	3.43417	2.54971	3.67652	2.97884	3.84423	3.14995	3.32007	3.64032	3.95226	3.49437	3.64107
Atxn3	4.11649	4.26118	5.15156	4.32748	3.24516	4.65377	4.9283	5.33002	4.82998	4.36755	4.57892	4.89827	4.19098	3.88116
Lgmn	53.3151	55.344	54.0602	53.1335	58.0651	50.104	46.3167	58.6003	52.2189	53.5692	51.0699	48.3122	47.3745	45.6387
Golga5	7.74315	6.35758	7.76504	7.52308	7.06672	7.5049	8.64349	8.20497	8.72559	7.77646	8.32429	8.45973	8.14077	8.25428
Pitrm1	6.92865	7.01819	7.67561	7.81367	7.09021	7.43222	7.17208	6.97305	6.30145	8.74766	8.07103	6.95638	7.70394	9.24126
Chga	73.0778	69.3222	66.915	63.1531	73.8794	67.9614	57.0027	61.5225	64.7187	74.9219	76.9753	65.6595	66.5707	78.4822
Pfkp	27.4406	25.0284	23.1128	23.8205	22.1622	25.5711	21.3773	18.9566	23.7365	28.1068	22.6547	23.0059	25.7652	26.8722
Unc79	5.29811	5.70423	6.25095	5.33283	4.83951	5.44476	5.34429	5.43385	4.47275	4.82838	4.41333	5.45475	5.81701	5.26961
Otub2	12.0963	13.0688	13.4704	8.90063	10.2297	8.3881	8.01622	7.71522	8.17764	7.82996	9.71245	8.22677	11.0045	6.97082
Ppp4r4	7.03129	6.75264	7.21296	8.03324	7.07728	7.60858	10.0662	9.62492	8.9107	9.71784	7.8244	10.7129	9.57705	10.5511
Akr1c18	1.46165	1.40957	1.10792	1.5778	1.49299	1.13429	0.80777	0.513071	0.723284	0.31508	1.7987	0.556023	0.478263	0.231373
Net1	8.01101	3.61557	10.8557	11.0733	5.26058	13.575	6.21076	6.21361	5.99781	6.12003	7.37415	6.96367	6.62608	5.24661
Tshz3	8.16475	7.3988	7.91408	8.45084	7.07504	7.9784	6.92879	5.91435	4.98707	6.26137	5.20702	5.77205	6.29787	3.82924
Gdi2	14.4474	14.7667	19.4359	21.0793	18.7381	20.8925	15.9517	15.153	21.8571	21.9592	15.7061	21.2617	20.8836	15.4316
Rgs6	7.7061	7.19677	8.38984	4.21185	6.34178	5.76867	3.42031	5.46331	4.67416	5.20368	2.01808	2.47364	6.47301	4.15563
Dcaf4	4.17365	4.49021	5.28694	4.98152	5.65807	4.64424	5.15653	5.4777	5.30875	5.70901	5.07186	4.87375	5.44069	6.05517
Numb	12.6589	12.741	12.5195	10.8687	10.1952	6.09977	9.41078	8.23879	9.17629	10.8267	9.98554	10.271	11.0021	9.21149
Acot2	2.49079	3.00019	2.95633	2.15427	2.57493	2.40827	2.62305	2.35704	2.88013	3.27069	2.87854	1.95998	3.19783	2.63315
Aldh6a1	8.64596	8.46092	7.80973	9.46643	10.5635	10.432	10.9942	10.9522	11.7949	10.863	10.0273	10.1643	10.3429	11.245
Isca2	3.81805	4.45625	3.80431	3.98517	4.91131	6.94925	4.31088	4.12507	5.41768	4.62286	4.94042	5.22826	3.66545	5.37661
Npc2	7.40459	7.85907	7.54501	7.75912	9.81323	7.42235	8.84571	8.63218	10.5626	10.0341	9.24136	8.33993	9.31789	9.80791
Fcf1	11.568	11.6653	9.5945	10.1474	10.8766	10.7576	11.2694	10.3959	11.5895	12.107	12.3319	10.7393	11.3092	10.5231
Ylpm1	12.9047	13.7879	13.3041	11.5605	9.28939	11.91	10.8962	11.611	10.9819	10.6698	10.9963	13.1006	10.8356	12.3597
Mlh3	3.05489	2.78954	2.97484	2.89618	2.47302	2.75285	3.92885	3.25939	3.30914	3.73044	3.32694	3.47189	3.39608	3.65984
Tmed10	21.9083	21.66	22.5843	24.4825	22.5916	22.3085	24.734	25.7638	26.3385	26.5918	24.333	25.2768	25.7483	25.8146
Fos	20.1843	24.6877	11.0769	15.5584	14.0295	15.5279	4.39981	17.3039	17.3697	3.13947	26.0197	20.8237	16.6708	14.8048
Erg28	6.7222	6.20754	6.13555	5.97383	5.95241	5.57131	5.66322	6.56871	7.33017	6.27327	6.18363	6.8306	5.63044	6.40991
Tgfb3	4.94	5.97055	5.69432	5.61629	6.32348	6.60012	4.80043	4.85134	5.05936	4.83755	6.43723	5.39997	5.92904	5.0327
Gpatch2l	4.4894	4.90261	4.28652	4.74877	4.06859	4.494	4.42704	4.76509	4.88969	4.69962	4.48992	4.26724	4.67818	4.33288
Vash1	7.18478	6.42037	6.83782	6.46711	5.83693	6.46035	6.19741	5.80541	5.98394	6.60749	7.60541	6.46484	5.87602	5.41161
Cyp46a1	62.8935	60.2784	65.7577	54.1574	57.4371	56.6356	46.4208	47.9264	48.7042	51.837	45.0774	44.2285	49.5313	46.8016
Evl	39.2614	40.4755	36.9119	42.4207	47.0987	41.4983	42.3576	41.7518	44.3042	45.7963	48.0188	42.8829	44.8239	48.0256
Yy1	11.8556	11.8373	11.7853	10.8114	9.70638	11.1174	10.4333	11.9565	10.5149	11.1042	10.0138	11.2685	11.2839	10.2335
Slc25a29	2.46693	2.57354	2.93602	2.02894	2.84433	2.29007	3.10751	1.78215	2.57764	2.23344	2.35664	2.01833	2.02188	2.29037
Wars	14.6711	27.9898	16.4553	16.498	12.705	24.4285	25.1778	16.2039	16.1955	17.5834	22.5758	14.2393	14.6827	15.8259
Meg3	64.9765	48.49	77.1288	42.3365	53.8328	55.3932	32.9604	22.5194	26.3253	20.911	25.3768	44.9652	28.1221	46.6767
Hsp90aa1	164.504	185.943	168.244	156.139	89.3221	120.086	180.935	175.872	157.039	173.071	186.846	198.829	184.444	179.459
Zfp839	2.04204	1.60009	2.57893	2.6333	1.91849	2.62018	2.66338	2.42164	2.93759	2.90285	1.94984	1.97201	1.94049	1.95551
Fdft1	31.5911	22.176	18.298	23.8189	34.048	29.8047	28.6306	22.2831	23.9342	33.8891	17.538	24.1256	19.2796	19.8497
Tecpr2	11.4484	11.9573	13.2884	13.1865	12.6407	13.2327	11.2893	11.8683	10.609	12.509	9.79474	9.0974	11.0538	9.43113
Cinp	12.2729	12.4754	11.9618	7.07641	15.1615	9.23427	12.0791	11.6793	10.5566	12.6095	13.2799	10.7226	12.6372	10.3449
Traf3	5.53264	3.31588	8.29953	3.404	2.4931	4.82958	2.98289	2.5669	2.40258	2.02443	2.40655	4.69606	3.42922	2.28996
Cdc42bpb	29.5271	30.004	30.6998	29.3958	29.8601	30.6206	26.2887	27.2513	25.1876	27.0868	23.9044	25.9855	28.9185	25.5492
Eif5	11.8711	24.2662	14.9263	16.4492	11.0844	13.7663	16.0047	28.8392	24.8277	11.6624	27.1757	16.8601	14.4774	18.4636
Ppp1r13b	19.9755	20.9116	20.6126	19.9471	20.6283	20.3586	18.6887	19.1672	20.2616	19.5996	19.0042	18.4878	18.624	19.3164
Zfyve21	1.77692	2.98161	2.21696	1.86957	2.6339	2.54331	2.18598	1.67572	2.52562	1.99757	2.34966	1.32658	3.2214	3.02069
Xrcc3	2.17688	2.4504	2.50072	2.13581	2.52452	1.89595	2.88421	3.27013	3.73153	3.43341	3.25246	1.54223	2.34559	2.45372
Klc1	125.069	127.755	124.655	134.303	132.242	127.232	123.551	120.822	124.454	126.678	126.833	120.992	125.913	117.226
Atp5mpl	23.6759	27.1256	40.2296	35.9165	42.8981	27.2622	26.5795	27.4428	42.1702	27.5659	31.0436	28.1657	28.738	41.2302
Hecw1	6.35017	5.59492	6.78519	4.42703	4.56806	5.41311	5.63505	5.37064	4.5607	4.18322	3.97792	5.19921	5.3935	3.48976
Ggps1	6.47148	5.91456	6.9838	6.0642	5.02266	5.41796	7.04983	6.53566	6.75167	5.91895	6.79749	7.46412	7.08596	6.34284
Gng4	8.96275	26.6543	7.2887	14.7747	10.7936	12.055	26.169	28.6848	25.5244	27.4752	50.1547	15.9847	20.3127	24.0306
Gpr137b	2.97393	2.55836	3.13304	2.71862	3.13455	2.77114	3.25953	2.90348	2.97619	2.21263	2.63884	2.45	3.078	1.85364
Ryr2	8.68882	8.11458	8.90106	9.5339	7.85313	9.09147	6.38346	6.66632	4.86272	5.11791	5.71682	6.71643	6.43241	5.36018
Amph	51.8313	53.9737	53.1319	60.8076	56.6907	59.255	46.5226	50.0772	46.2735	47.4283	48.1234	46.2344	49.8879	42.3975
Trim27	2.91532	3.84868	3.34388	2.74818	3.92989	3.13181	3.02222	3.17693	3.70635	3.56928	3.60486	3.16608	2.94937	3.72529
Zkscan3	3.86097	3.78557	3.94469	3.0106	3.03474	3.42392	2.89977	2.46204	2.38056	2.28898	2.74101	3.484	2.69907	2.96781
Scgn	0.216084	2.16628	0.0603514	1.69242	0.0001	0.156616	2.53684	2.50693	1.09129	2.41304	8.22231	0.511744	1.66053	1.44533
Mrs2	11.3073	12.6856	12.6231	12.3549	11.7809	12.3544	12.4143	11.9076	11.0938	11.6248	12.3363	13.5368	12.712	12.1332
Gpld1	5.21744	4.77942	5.31099	4.95079	5.78983	4.6913	5.25806	5.32614	6.76478	4.69196	4.22497	4.72948	5.16697	7.27866
Exoc2	5.95421	6.71065	6.87669	7.7506	6.37847	7.07172	7.80164	7.552	7.68576	7.90683	7.19958	7.43486	6.86642	7.77757
Gcnt2	3.56954	2.9193	4.08212	3.56563	6.65277	3.37055	3.02698	3.96764	3.93468	2.93396	2.88345	2.79016	3.76804	3.11439
Tmem14c	25.1481	23.3091	26.1379	26.6015	26.9121	22.8636	25.165	25.4345	25.084	26.0176	26.8763	22.6894	23.5828	24.2296
Elovl2	2.99471	3.78884	3.76652	3.28769	3.60367	3.02735	4.14557	4.47468	4.03797	4.09675	4.57196	3.98874	4.10013	3.37878
Nedd9	1.58734	1.82411	2.00281	1.9803	2.30318	2.2993	1.66339	1.85381	1.99903	1.57413	2.06385	2.46193	2.45912	1.86705
Hivep1	12.392	12.939	12.5286	13.2706	12.9991	13.2017	12.3049	10.4802	9.13749	9.58794	9.726	11.0889	12.6174	7.73675
Edn1	0.380521	0.503909	0.289143	1.16614	0.719352	1.09944	0.889705	1.55886	1.2621	1.12143	0.582413	0.664727	1.29754	1.38278
Cap2	74.4845	73.2233	72.2145	82.3746	73.0766	77.3585	74.0703	69.2605	70.8582	75.5659	69.716	74.7984	74.2873	69.9594
Nup153	6.6623	7.05205	6.82182	6.87497	5.79522	6.45303	5.76465	6.51145	6.1566	6.67711	6.21098	6.6652	6.11316	6.98106
Kif13a	3.72105	3.3646	3.0357	3.59725	3.62027	3.71216	4.45563	4.53346	4.3937	4.26838	3.64268	4.08623	4.10054	4.39241
Dek	8.81508	8.25368	7.91113	9.25897	6.91659	9.5723	15.4004	14.9332	11.085	13.4828	11.6451	13.7574	10.5679	11.8874
Id4	7.29701	7.44324	5.95367	6.42868	8.71961	8.26116	18.1633	20.8269	24.3301	19.9629	16.1707	21.4105	15.4283	19.5857
Nol8	1.96434	1.74825	2.23321	1.88526	1.50624	1.87487	2.44827	2.4828	2.12305	1.66411	2.14506	2.48483	2.06205	2.45186
Spin1	44.6042	47.0109	46.2627	48.4654	42.1959	47.1457	53.3651	51.0058	48.0835	48.8437	46.9923	48.0739	48.3445	47.9806
Wrnip1	9.9087	9.3181	8.38586	9.88343	9.42279	9.32784	9.27699	10.9432	10.3554	9.83689	9.8989	8.86705	9.06672	9.48113
Prpf4b	7.10732	6.76241	8.22027	6.47983	4.64978	6.61207	7.4495	6.35295	5.54596	5.9699	6.50914	7.57811	6.38905	6.06201
Eci2	2.58811	3.12529	3.02375	3.53822	4.20591	4.08919	3.44781	3.47888	3.95652	3.32767	3.85991	3.43918	3.4044	3.5041
Fars2	2.18302	1.88802	1.8766	2.06215	2.05462	2.10883	2.1293	2.18908	2.40483	3.39586	3.7583	3.59362	3.80475	4.26548
Ssr1	12.7878	12.908	10.783	14.6132	5.75315	13.7973	15.1665	15.6265	13.5863	14.5115	13.4091	6.91709	13.449	14.275
Shc3	10.9265	10.6465	10.3913	8.83302	10.2275	9.82164	11.3096	10.4466	8.81072	8.96643	9.22658	10.4897	11.6666	8.14386
Sema4d	10.3201	6.72233	6.94231	7.06151	7.46212	6.85783	7.65502	8.20445	7.67267	7.91973	6.98909	6.33542	7.24339	5.01473
Gadd45g	6.6411	7.72508	4.23206	4.30376	6.01184	5.99411	4.06641	7.31812	8.61564	4.73098	7.8746	7.15567	6.23692	7.63586
Aopep	1.95122	1.43698	2.1817	1.39577	2.03657	1.5712	1.3153	0.938034	1.01514	0.981439	0.937913	1.13749	1.25267	1.01682
Ptch1	4.04193	3.66511	3.40104	3.16924	3.37238	2.95166	4.64495	4.71924	3.63276	3.34309	4.08972	3.95535	4.36316	5.64892
Sptlc1	5.69659	6.07568	6.20609	6.67269	6.19667	6.40532	6.94072	6.50109	6.41578	6.72644	6.7712	6.79088	6.70831	6.36213
Sfxn1	4.24004	4.20922	3.92183	4.48193	4.3821	4.36674	5.23858	6.5767	6.53872	6.65026	7.05519	7.77099	7.00781	7.56672
Habp4	40.6074	34.3694	34.1128	36.9953	41.6101	41.2485	33.4043	45.3774	33.9832	39.4281	29.233	38.021	51.8837	52.1707
Ctsl	11.3826	10.6124	11.6336	11.4942	11.708	11.1213	10.972	11.6551	10.6375	11.324	11.2175	9.45194	11.6188	11.1475
Drd1	2.60857	2.6554	2.15942	2.65175	2.05262	4.72524	13.7343	14.7744	18.6356	17.6554	7.42091	20.5758	14.8664	21.2223
Zfp346	5.46729	2.02658	2.3268	6.40901	1.81345	7.11971	6.6116	6.41842	3.02964	5.79608	2.39455	2.89131	5.82087	6.57665
Prxl2c	2.05927	1.88643	1.69546	1.16331	2.19203	1.7195	2.97237	2.59871	2.04921	2.30892	2.86754	2.30883	2.43447	2.60437
Lman2	9.94829	11.1099	9.81166	9.71487	10.838	9.36121	9.34934	9.2285	9.88675	10.3411	11.279	9.86273	10.6173	10.6899
Prelid1	37.7449	36.2065	32.8736	36.7371	41.6122	39.7758	35.4069	36.8204	38.9841	37.3393	36.6973	35.2971	38.1445	36.9393
Nsd1	8.27215	8.30788	9.42074	8.16503	7.30312	8.6015	8.09823	8.32551	6.9746	7.41547	7.5987	8.21161	7.68846	7.58437
Pdlim7	5.06935	5.45221	5.69988	4.6194	5.60465	4.93696	4.08214	4.25694	2.99241	4.13939	5.01834	4.29137	4.71996	4.6966
Ddx41	9.82861	10.3754	10.3246	11.6255	14.3734	10.9896	9.26954	10.4356	8.84155	9.37441	10.0204	10.0123	9.72997	9.99994
Fam193b	3.38348	2.67848	3.4274	2.72208	5.10319	3.72446	2.0488	1.91742	2.60282	2.01928	2.10009	2.69206	2.84732	2.11661
Pcbd2	2.90531	5.74434	5.44636	6.22746	4.97543	6.49639	6.05246	7.36864	6.89732	6.42906	6.46644	5.48796	4.57679	6.59205
Txndc15	7.71161	7.74741	7.63845	7.78673	8.31656	7.60962	8.81875	8.5498	8.89502	8.27128	9.06064	9.06412	7.85889	8.78425
Ddx46	8.92424	9.02764	10.1804	8.94194	7.40029	9.56221	9.87509	9.46364	8.02184	8.54628	8.07518	10.2241	8.65765	8.58941
Caml	13.3059	15.2313	15.8583	15.3124	14.6156	14.9604	13.3649	14.0663	13.9667	14.5454	14.3462	14.4806	12.2372	14.5181
B4galt7	4.7949	4.86191	5.3732	5.84492	6.0271	5.00146	5.14028	5.02022	4.39982	4.75875	4.50787	3.95625	4.58048	5.05296
Cxcl14	46.081	44.3328	45.6436	51.1375	65.7481	49.7263	46.5497	47.754	55.9023	51.0872	52.956	51.634	51.0204	60.9305
Zfp369	3.14598	2.98495	3.30028	2.64195	2.50726	2.57622	2.77913	2.78073	2.21804	2.428	2.45186	2.2211	2.37989	2.22627
Ptdss1	17.1386	11.8459	11.1193	12.4249	12.2191	12.1367	16.8878	17.6254	18.4929	12.7867	17.251	11.6499	11.2541	12.3857
Uqcrb	52.4529	46.8748	47.9622	57.331	54.2274	55.9914	62.9985	72.0063	70.3118	75.5853	71.0489	65.4849	59.1928	71.995
1700001L19Rik	8.38689	9.1643	9.03951	10.2765	9.51792	8.98566	7.84475	9.6318	8.22841	8.80716	8.28644	8.22424	8.334	8.24456
Adcy2	58.9758	59.0752	60.7235	60.8637	61.0622	58.6229	53.6318	53.0826	48.5588	56.6889	49.0322	48.2383	54.1788	44.1051
Cetn3	8.11405	6.53401	6.76957	10.0612	7.64825	8.09642	8.44728	7.8122	7.50985	8.12405	7.16862	7.88086	10.7271	7.20183
Smad5	4.04345	4.25056	4.04905	3.98142	3.68706	3.65596	5.02488	5.42099	5.0659	4.86094	4.96305	4.87548	4.47988	4.38278
Trpc7	0.571865	0.84061	0.790556	0.779876	0.52976	0.894154	0.892473	1.36883	1.0121	1.78847	1.61944	1.71112	1.26388	2.18404
Hnrnpk	26.821	29.7626	25.1235	30.4459	26.8518	30.0356	32.1198	29.6612	28.7603	31.1271	32.7359	34.0404	26.7055	32.2209
Ccnh	6.79729	7.88472	7.87124	8.84572	7.82127	8.4178	9.39988	9.75838	10.065	9.20471	10.5409	10.3641	9.41616	9.77137
Rasa1	4.31798	4.54935	3.87592	4.00828	2.94559	3.70594	5.24206	4.73374	4.28383	4.54479	5.97595	4.93902	4.59133	4.76477
2210016F16Rik	2.7367	2.83751	3.50966	3.86692	4.5618	4.00661	3.8692	3.815	4.04331	2.75244	3.81365	3.05063	2.89437	3.42509
Gkap1	0.685589	0.973232	0.563577	0.847607	0.707204	0.57285	1.32909	1.30513	1.18461	0.891035	1.09958	1.18842	0.882889	1.30669
Golm1	8.47592	7.4774	2.50993	2.41576	11.0232	3.25099	5.3473	4.71037	4.88779	5.23218	5.28197	1.68745	6.47213	5.55277
Agtpbp1	9.00642	8.79201	9.36997	9.47368	7.82565	9.79422	10.0699	10.4638	8.06238	8.81117	9.06757	9.16568	9.34267	8.22789
Dapk1	16.0414	17.9462	16.8992	16.5329	15.2283	16.2256	14.1926	14.4211	14.4218	14.1995	13.6385	15.2587	14.3598	13.5772
Tppp	149.099	146.834	145.484	146.403	134.636	134.629	144.536	144.669	132.653	144.148	120.602	128.104	139.545	117.296
Pdcd6	11.0092	12.3958	11.4515	11.6691	12.5352	12.6435	12.4201	13.3519	12.4465	12.4334	12.3815	11.9099	11.7875	13.1798
Sdha	112.073	115.954	105.647	123.386	115.428	117.182	117.295	120.122	125.29	121.334	114.755	118.489	114.751	122.951
Ccdc127	5.91811	5.3156	8.46798	5.37462	4.77644	5.68971	6.07365	5.24882	4.86168	5.79062	5.21836	5.3635	4.65855	4.75565
Pcsk1	10.0619	11.675	8.19271	12.6634	9.74119	10.8338	10.1048	8.52498	7.73483	8.81404	10.3817	8.01509	9.41205	7.43879
Rhobtb3	2.09121	2.49571	2.41089	2.12148	1.76832	1.94132	3.36128	2.96139	3.09068	3.3916	3.39839	2.98445	2.62841	3.10471
Glrx	1.50214	1.19599	1.35143	4.13057	4.4823	4.60114	3.51267	5.02308	0.952636	4.25202	4.09493	4.38403	4.95526	4.29882
Srd5a1	2.72883	2.70369	3.39194	2.70398	1.70607	1.68032	2.57091	2.58915	3.02049	3.43242	2.82465	2.25634	2.02196	2.19476
Nsun2	12.9306	12.7645	11.6072	14.2473	12.0415	12.9653	13.4797	13.7778	13.5634	13.5337	12.3532	13.4204	13.0651	13.1657
Mctp1	3.74327	3.2608	3.25281	3.77163	3.1718	4.63384	6.98602	8.28484	7.73189	7.59926	6.07436	9.02823	7.20363	9.27224
Slf1	1.48425	1.34424	1.58117	1.76825	1.4611	1.65131	2.09992	1.7221	1.63952	1.92776	2.0027	2.19327	1.97926	1.94602
Ndufs6	35.0857	32.7921	33.2175	41.5921	39.7827	40.97	42.5457	43.7175	45.5328	42.0819	47.503	39.9876	44.4889	51.8288
Mrpl36	9.73486	9.97803	11.3744	9.90296	11.5564	10.2912	10.3885	12.5995	11.7299	10.6231	12.6432	12.2646	13.2842	14.3456
Lpcat1	6.43459	3.75173	3.78757	3.87648	3.63176	3.32104	3.96443	5.58794	3.65214	4.36012	6.99928	3.77193	7.27804	3.98176
Clptm1l	30.8396	31.287	32.3656	34.5203	32.0687	33.1487	30.5568	31.3688	32.5376	33.055	32.6017	31.0894	35.2204	34.3455
Xrcc4	1.29407	0.959322	1.20287	1.18817	1.17224	1.1989	1.68482	1.91582	1.941	1.99592	1.84127	1.81009	1.38795	2.23253
Atg10	3.80883	3.55749	3.5996	4.03817	4.12125	4.46187	3.80161	5.00801	5.49669	4.22996	4.26685	4.85576	3.83506	4.21942
Zcchc9	2.58272	2.86837	2.55677	1.95811	2.2075	2.31934	2.73743	2.51451	2.25537	2.33776	2.5475	2.95349	2.46912	2.82016
Slc30a5	4.29204	6.16097	5.98059	6.00926	5.42232	6.26432	5.67949	4.38977	4.13522	5.88191	5.49609	5.6659	5.59081	5.87329
Ocln	1.26315	1.84218	1.38637	1.75302	2.06927	1.28246	1.90587	2.00723	1.76639	1.74804	1.48985	1.93075	1.8052	1.33872
Gtf2h2	2.01061	2.21451	2.60948	2.40486	2.07954	2.26163	3.15818	2.88889	2.91414	2.93745	3.01946	3.41449	3.08529	3.75411
Serf1	4.01118	3.80545	4.81183	3.21791	3.13047	2.76625	4.70208	4.66458	4.36312	4.78148	5.53174	4.10118	4.63141	3.80366
Smn1	6.21849	5.762	5.12492	5.30748	6.07344	5.63208	6.21847	5.69124	5.56834	4.92992	5.36719	5.0338	6.6179	5.70285
Mccc2	4.40363	4.50754	4.72828	4.79677	5.21973	4.68036	5.82804	6.48461	6.42058	6.41401	4.95552	6.03922	5.06418	7.2965
Cartpt	3.01781	2.88495	2.89819	2.70339	1.79336	2.03472	3.14825	4.91074	6.37846	5.98477	4.03866	6.28646	3.78201	22.3165
Ptcd2	15.7599	17.3958	15.3055	15.856	14.8456	15.723	16.2857	17.0548	17.5523	16.9022	18.6582	17.5753	17.1142	18.3084
Btf3	35.6654	36.5783	33.8126	39.1352	40.2382	41.3343	43.957	42.0584	45.0703	45.7236	43.4798	42.5304	39.4469	45.0063
Ankra2	4.86678	4.61749	4.96335	4.45946	4.84453	4.54413	5.42748	5.72409	6.17248	5.86764	5.89005	5.34333	5.09882	5.37204
Arhgef28	5.05706	5.53678	4.32687	6.02347	5.50157	5.86985	4.74447	5.45023	4.43351	5.27454	6.39438	5.27685	5.45364	4.76891
Hexb	39.8214	37.7099	39.686	34.9253	46.2416	35.9409	42.2523	41.9528	45.4312	44.2361	41.9212	38.6883	38.7841	36.2428
Col4a3bp	8.2065	4.37461	7.55617	4.19452	6.42883	7.61739	5.11683	6.82193	7.46946	7.97656	8.17195	9.33425	4.91607	7.58054
Hmgcr	19.2481	19.2239	16.8853	20.8042	15.7781	16.9563	15.167	17.4745	16.0331	16.9302	15.9162	18.3641	18.2204	16.062
Poc5	6.15749	6.58371	6.24924	6.55716	6.03671	6.58083	6.83818	6.98529	7.21552	7.33794	6.8595	6.95554	6.24668	7.23732
F2rl2	1.46414	0.958859	1.20114	1.34847	1.14227	1.29489	0.834379	0.511393	0.913934	0.905012	0.854576	0.654015	1.39104	0.735193
Iqgap2	6.0445	6.05448	6.01535	5.48898	4.86204	5.03003	5.74326	5.16118	4.42803	4.21505	4.09526	4.9733	5.64691	4.45484
Crhbp	8.69605	11.3665	8.44186	12.0662	13.7247	14.8496	7.15223	7.96056	7.96666	9.2058	11.2867	9.25095	11.3375	7.97553
Aggf1	16.639	17.6586	16.1805	18.1039	16.3515	17.4259	18.4424	18.0523	17.757	17.5636	18.5394	17.9247	18.2168	18.0268
Pde8b	12.4076	11.5983	12.8222	13.1299	12.2844	13.7479	14.5112	13.569	13.6662	15.5234	10.108	14.9075	14.0249	16.264
Ap3b1	11.6845	10.8338	12.4009	11.8354	9.0006	10.0646	11.445	10.279	10.7452	10.8036	11.165	11.894	11.3306	11.9496
Scamp1	42.2665	44.2723	43.8651	47.343	39.5698	47.3302	54.9626	54.2928	52.3209	53.0035	48.2304	54.7039	47.564	50.6929
Jmy	6.47592	6.82876	7.20088	7.28736	6.43323	7.07409	7.32373	7.47841	6.11016	6.9103	6.43051	7.53574	5.80243	6.10263
Kif2a	12.1202	12.131	12.319	11.3174	9.01144	11.1462	13.4128	12.9403	11.8949	11.8121	13.5715	13.233	12.8711	11.1011
Elovl7	1.76598	1.21134	1.40938	1.49962	1.59303	1.4261	2.60297	2.88556	2.56422	2.99416	2.78173	2.70668	2.91879	3.29909
Pde4d	5.65979	6.29612	5.72636	5.30109	3.74204	5.25604	5.25382	4.91633	4.35822	4.50196	5.50864	5.16945	5.32082	3.58843
Rab3c	20.0792	21.6559	19.9712	22.0592	23.2657	23.8377	26.1614	22.6435	19.1524	25.1614	24.0157	27.0933	24.7067	24.5499
Plk2	46.0759	48.1871	45.2	45.8251	45.5861	51.2639	40.8482	41.6531	43.9127	41.6972	43.6973	49.0908	45.3861	42.9818
Thbs4	1.19722	0.743398	0.136491	1.36306	0.234794	0.538816	1.97714	2.47389	2.86932	2.70146	2.42804	2.67891	1.91829	2.23119
Serinc5	8.59025	8.18319	8.84946	8.78991	7.66864	8.74434	8.98661	11.7392	8.17299	10.157	10.3887	11.6932	11.2993	12.1493
Mtx3	5.40223	5.06436	5.61958	5.7988	4.90489	5.56587	6.28205	5.4352	5.95053	5.9878	5.30797	6.88798	5.29285	6.55431
Rasgrf2	24.0605	23.2872	25.0361	25.1212	23.4425	25.7898	18.0141	17.1006	14.1524	13.8223	15.0359	14.9068	16.3239	12.6468
Erbin	6.13767	4.97665	4.91553	5.98708	4.32767	5.2429	8.93644	9.29862	7.46475	8.0926	6.55779	8.97043	8.47016	8.14042
Nln	3.52038	3.29406	3.99572	3.47466	3.44555	3.60644	3.36986	2.82249	3.0945	3.72415	3.10632	3.69638	3.16909	2.62634
Trappc13	13.5927	16.1628	13.4712	15.8126	14.5052	12.9357	14.1896	15.912	14.3968	16.1775	15.7972	14.7433	16.2922	13.8476
Trim23	8.33647	8	9.05762	8.40646	6.48457	8.29211	10.12	10.2525	8.54699	9.91491	8.92736	9.59868	9.4093	8.52301
Cwc27	4.42377	4.32261	4.60643	4.65666	3.91256	4.63689	5.29587	5.01066	5.71518	5.12988	4.78428	4.72243	4.79291	5.24584
Srek1ip1	3.48333	3.35455	3.38248	4.13391	2.84598	3.52287	4.72221	3.99903	4.05808	4.41003	4.74576	4.47337	4.19884	4.59726
Rgs7bp	43.7121	38.9031	43.6875	44.0769	34.0978	42.6474	48.2994	45.1931	39.1444	38.6	36.2272	42.7178	44.3799	37.4076
Rnf180	2.25917	2.32611	2.66006	2.72741	2.83209	2.42918	2.59761	3.76335	3.06539	3.04505	2.73284	3.92633	2.4288	3.01674
Htr1a	4.78815	3.93843	5.26296	6.49967	4.57467	5.95014	5.75735	5.5169	4.27479	5.81834	4.57574	5.17318	3.80678	5.64401
Emb	3.50465	3.4593	4.01108	4.07305	3.36915	3.36624	3.64178	3.29945	3.65683	3.3593	3.4378	3.94372	4.02124	3.80662
Hcn1	3.61225	3.66029	4.03817	4.29898	3.24401	3.96516	3.60641	3.43941	2.74695	3.31856	3.75736	3.67779	3.68535	2.95975
Psmd6	14.9783	15.7132	14.5105	14.3059	15.0401	15.2085	16.632	17.0433	15.8665	15.007	16.723	16.5381	16.8668	17.0442
Atxn7	1.89477	1.90545	2.32515	0.819779	2.0389	1.8851	0.952544	1.20334	0.749915	1.15425	1.10956	1.08955	1.44802	1.56284
Gm5457	0.629074	0.571074	0.337641	0.894534	0.522823	0.12462	0.785238	1.09584	0.462573	1.13152	0.270401	0.582024	0.589758	1.11543
Fezf2	12.5754	13.7838	11.151	15.4597	13.1634	13.6768	11.7827	11.0945	10.4705	10.2002	10.0131	11.5839	12.094	7.5932
Ptprg	4.39942	5.19159	5.19863	6.07529	5.30554	5.17261	4.12535	4.82728	4.35776	3.98334	5.4833	5.36946	5.16914	5.19527
4930452B06Rik	4.02349	2.72667	5.52676	3.3392	4.0837	3.85992	3.03361	3.49392	3.21302	3.24572	2.68344	2.88681	2.96849	3.83812
Pdhb	29.1496	29.5806	29.949	31.2147	26.8719	29.2349	30.9361	31.5957	32.1019	31.6686	32.7053	30.8099	32.2272	32.6598
Fam107a	119.72	108.01	132.692	127.149	175.776	119.241	77.6304	79.1231	145.183	80.8427	97.0552	91.3924	118.148	81.4793
Kctd6	9.7532	8.33006	10.7595	8.66051	7.89744	7.98242	6.80021	6.6208	6.56123	6.48424	6.52284	7.30957	7.81439	6.92103
Map3k1	0.818364	1.49189	0.828399	0.939568	0.770106	0.791906	1.41028	1.7313	1.20361	1.5015	2.43574	1.17802	1.33259	1.18253
Il6st	9.25063	9.53655	9.81905	8.84069	7.90965	8.54278	10.5573	10.3792	10.3511	10.4105	11.1885	10.4664	9.95884	10.6283
Plpp1	7.77241	7.79915	9.33817	8.05146	7.74648	7.62205	8.14694	8.13804	8.23696	8.8955	7.0198	7.45152	7.02766	8.59891
Gpx8	1.86555	1.89685	3.06531	1.70879	1.66678	1.35243	1.72657	2.96025	2.40121	2.7233	4.43203	2.94502	1.86746	2.67143
Ndufs4	15.396	15.2983	14.6789	15.6063	16.5018	16.3916	17.5276	17.642	18.1716	16.5581	18.4277	18.4138	17.1836	18.1797
Kat6b	3.65123	3.68703	4.14732	4.53203	3.49992	4.29762	4.41888	4.31706	3.41027	4.08949	3.55293	3.86623	4.0038	3.85199
Samd8	11.638	12.6444	10.421	11.1558	9.19147	9.93506	13.9134	12.6834	12.395	12.3512	12.5531	13.7093	9.9784	10.3223
Vdac2	21.4134	23.007	22.4953	25.0002	23.1779	23.9696	24.6832	24.4183	25.4755	25.452	25.1153	24.7317	23.5665	24.9518
Nkiras1	14.639	15.8972	16.5053	14.4072	14.8764	15.0412	16.3163	15.7273	15.7433	15.7332	13.0212	13.4144	14.4567	13.2826
Ube2e1	10.9797	10.7476	10.6621	11.4054	11.3586	11.3412	12.527	11.1989	13.0544	12.5454	12.7509	12.0182	12.4806	11.8484
Nr1d2	21.6608	19.4475	21.9781	19.4504	17.5021	18.7356	20.94	17.9137	18.7246	16.94	13.5899	18.7576	15.5756	17.0812
Thrb	7.99573	8.18963	8.40053	9.55067	7.5529	8.58287	5.31533	9.065	8.19262	7.91119	7.94549	9.87907	3.71874	8.73828
Ngly1	2.31749	2.33116	2.61358	2.70117	2.42414	2.76753	3.09531	3.01618	3.42101	3.00388	3.12201	2.69287	2.55028	2.72256
Sftpa1	0.0001	0.0001	0.0001	1.10213	0.0001	0.421045	2.69671	0.0001	1.64493	1.28833	1.04807	1.06805	1.12822	1.07503
Dydc2	0.623816	0.506487	0.321706	0.471339	1.13456	0.244942	0.772414	1.23989	1.62455	0.69331	0.366863	0.779726	0.825607	0.864961
Prxl2a	18.7892	21.3089	20.3473	22.8148	22.3415	25.9153	21.3448	25.534	28.6601	20.9566	27.5968	20.9646	22.1377	27.5431
Glud1	51.3898	52.2857	52.8151	55.862	61.8453	57.5178	62.819	62.4444	62.8683	59.7382	64.0793	66.4683	61.5226	65.4506
Bmpr1a	6.76457	7.01478	6.17873	7.5372	7.59001	6.22757	9.04486	8.99295	7.48591	8.24114	8.86494	8.33337	7.37708	7.84002
Cdhr1	2.31571	10.5749	0.96418	6.59646	1.31563	16.0318	9.90692	11.5434	5.8868	10.2499	34.9831	2.11483	7.17601	7.6864
Rtraf	17.3469	15.128	19.6326	20.3904	20.3747	19.2145	18.4481	22.3443	20.0168	19.3158	19.1312	17.557	23.97	23.1268
Ecd	7.53733	7.87818	7.52414	8.53565	8.36561	8.41392	7.19805	7.11785	7.74671	7.43289	8.09643	7.81115	7.41812	7.29219
Dnajc9	6.94401	8.02234	5.50603	7.23504	8.12359	6.76232	9.16373	10.0455	9.6739	10.0206	9.00037	9.48447	7.17089	10.1483
Anxa7	16.4882	14.8922	16.1935	18.6513	17.6079	16.0963	15.5606	9.99025	10.8082	10.7664	13.6011	15.0587	10.0608	15.3098
Ppp3cb	32.4105	32.309	18.5428	34.3665	15.5719	32.6307	20.4758	19.0961	35.6718	35.0833	34.5882	37.216	34.1508	17.7236
Zswim8	10.8607	9.91556	11.3517	11.2192	10.6059	11.6996	8.13808	8.94596	9.01561	8.70209	8.48103	9.04105	9.53331	8.88314
[truncated: 9,529 more rows]
