# Supplementary material for: RNA-seq co-expression network analysis reveals anxiolytic behavior of mice with Efnb2 knockout in parvalbumin+ neurons
Source: Mol Brain. 2021 Jul 19;14:118. doi: 10.1186/s13041-021-00829-z (PMC8287822; doi:10.1186/s13041-021-00829-z)
Supplement: Supplementary file 5 — Additional file 5. List of genes within each WGCNA module. [file 13041_2021_829_MOESM5_ESM.xlsx]

## Sheet: Sheet1
List of genes within each WGCNA module
MEblack	MEblue	MEbrown	MEgreen	MEgreenyellow	MEmagenta	MEpink	MEpurple	MEred	MEtan	MEturquoise	MEyellow	MEgrey
Itgb2	Gna12	Narf	Klf6	Nalcn	Th	Cdh4	Spg7	Gnai3	Lman2l	Scmh1	Tbrg4	Cav2
Comt	Sdhd	Fer	Mnt	Glg1	Serpinf1	Ddt	Pcnt	Hddc2	Jup	Wnt9a	Acvrl1	Cox5a
Chmp1a	Ccnd2	Drp2	Rtca	Fcgrt	S100a5	Tspan33	Chordc1	Zfp385a	Mdp1	Xpo6	Heatr6	Dlat
Poldip2	Btbd17	Mid2	Gabra2	Eif2b2	Pcbp3	Ssr4	Golga2	Cd52	Aprt	Axin2	Lsr	Dgke
Gramd1a	Lhx2	Dazap2	Wdr77	Tusc2	Tbx21	Puf60	Cyth2	Tpd52l2	Relt	Gpr107	Rarg	Ckmt1
Sp1	Gmpr	Pdgfb	Zfp512b	Ankrd28	Tubb6	Pex6	Ciao1	Fmr1	Tmem86a	Tpd52l1	Nfix	Ndufa9
Col1a1	Dbt	Grasp	Calm1	D8Ertd738e	Ppm1j	Rab3b	Calr	Smg5	Gabra1	Mcts1	Fam50a	Raf1
Rin2	Trappc10	Sema4f	Ramp2	Lrp11	Rhoc	Timm50	Brinp2	Uba1	Anxa6	Ccm2	Ncan	Atp5pb
Fbxo7	Cttnbp2	Rab5b	Grik3	Frs2	Epdr1	Gcdh	Wwox	Esam	Med31	Acvr1b	Mrpl2	Dynlt1c
Capns1	Galnt1	Slc5a5	Ccne1	Erlec1	Timmdc1	Ulk2	Pcyt1a	Rmnd5a	Mxra7	Tom1l2	Ap1m1	Clcn4
Ift46	Gm2a	Cfp	Ddb2	Nova1	Calb2	Syt5	Kit	Slc9a3r2	Plcd3	Itga5	Btbd2	Rpa1
Ciao3	Rpl13	Mcm3ap	Atg4d	Nsun2	Aqp1	Cs	Inpp5k	Ccdc97	Fars2	Sox9	Ddx23	Polr3d
Axl	Usp32	Snrnp27	Plin4	Zdhhc20	Rab11a	Apc	Abhd1	Flii	Uchl3	Hnrnpd	Fosb	Bcl11a
Btbd6	Dlg3	Dpp9	Arrdc2	Gpalpp1	Trh	Trap1	Ezh1	Adprh	Incenp	C1d	Gstm5	Pxmp4
Bcam	Smarcb1	Pwp1	Ap2a2	Mtdh	Ccdc159	Acot13	Tmem175	Pla1a	Dnajc14	Myo18a	Cavin1	Hip1r
Mpnd	Oxa1l	Sipa1l2	Ppp5c	Csmd3	C330007P06Rik	Tinf2	Zfp207	Atp5d	Tspan4	Sez6	Map3k11	S100a6
Ranbp2	Ilf2	Spag5	Irf3	Fam49b	Ctnnb1	Rbfox1	Derl2	Rnf215	Nrp1	Kat2b	Ddx56	Epn2
Elavl3	Chtop	Use1	Eif2b5	Rpap3	Clic1	Rbm25	Adora2b	Zfp81	Cfh	Ddx3x	Dnajb11	Ift20
Prodh	Snapin	Pafah1b2	Sult2b1	Kif21a	Id3	Odc1	Pip4k2b	Etv1	Copa	Kcnn3	Plod3	Col6a1
Dgcr6	B9d1	Slc2a3	Mrpl4	Gtpbp8	Bmp7	Fsd1	G3bp1	Nes	Dcaf8	Car4	Hdgf	Lgals9
Rad23a	Sec24b	Dvl3	Etv3	Twf2	Dynll1	Zfp715	Plod1	Wdr83	Uhmk1	Dnajc5	Apba3	Uxt
Nob1	Nhp2	Pld3	Supt5	Wfdc1	Pdcl	Ube2z	Rps6kl1	Senp3	Il12a	Top1mt	Pex5	Cnnm3
Ndrg2	Vps9d1	Grik5	Ess2	Tpi1	Vipr2	Acsf3	Pno1	Fbxo11	Extl2	Mmp14	Ubqln1	Fndc5
Polr2e	Luzp1	Nqo1	Farsa	Pja2	Tex261	Tsr3	Ptprb	Celf1	Ncbp1	S100a4	Dnajb1	Fbxo9
Slc25a18	Kctd10	Lin7b	Large1	Jakmip2	Unkl	Pdzd11	Jsrp1	Por	Vps33a	N4bp3	Rfx5	Hars
Sgta	Ocrl	Ssbp2	Matk	Cxxc1	H3f3b	Prpsap1	Slc36a1	Tpr	Agk	Rmnd5b	Kctd20	Glmp
Crbn	Ckb	Cwc15	Wdr1	Pcyox1l	Vtn	Ube2a	Xbp1	Kmt2b	Wdr54	Sebox	Ttc5	Mef2d
Ube2m	Pfdn5	Ppan	Eif4g2	Csf1r	Cox7c	Eif3d	Pdia6	Sod2	Slco1c1	Araf	Cbfa2t3	Mrpl10
Bloc1s6	Rnd2	Cacna1e	Tbcb	Osbp	Retreg3	Ift27	Dcakd	Ppp2r1a	Unc45a	Agpat3	Med8	Def8
Snf8	Srr	Gab2	Nsmf	Ifitm1	Myh11	Vps53	Serpina3n	Dus3l	Rbm10	Sema6b	Pfdn2	Coasy
Htra1	Snd1	Mettl17	Pknox1	Pdgfa	Ppp1r12c	Mlx	Srsf5	Gabrb2	Rbm3	Gabrg1	Mvd	Sept7
Neurl1a	Gstt1	Pnpla6	Sulf2	Stau2	Fyn	Myo1b	Eaf1	Fzd3	Cox7b	Myg1	Stimate	Rac1
P4htm	Akt1	Myo9b	Abhd16a	Acvr1c	Fam184a	Trim37	Laptm4b	Mid1ip1	Magt1	Efnb2	Khsrp	Vsig2
Hspa1l	Rtcb	Hapln2	Cpt1c	Tmem141	Nmbr	Acadvl	Glyr1	Ubc	Slc7a3	Zmat2	Prpf31	Taco1
Atp1a2	Emd	Map2k1	Rala	Tmem210	Fabp7	Abca5	Tfg	Hipk1	Leprotl1	Cct3	Rdh13	Gria3
Ap2s1	Pdzd4	Hmox1	Ewsr1	March7	Rspo3	Mdh2	Dyrk1a	Rnmt	Mak16	Kpnb1	Lnpk	Blvra
Rps18	Kmt2a	Insr	Syn2	Arhgap1	Tbk1	Xab2	Scn8a	Vps4b	Dync1li1	Npepps	Brf1	Idh3g
Man1a2	Vrk3	Adcy9	Elk1	Zc3h8	Csrp2	Cep83	Cmtr1	Lmbr1	Uba5	Cyp51	Thg1l	Supt6
Dmap1	Dhrs1	Reep5	Tnpo1	Stx16	Rack1	Nudt4	Srsf7	Pabpc4	Sf3b3	Tcf25	Zfp790	Unc119
Tmem115	Borcs8	Smpd4	Cdk9	Pcmtd2	Tspan13	Timm13	Mrps18b	Tjap1	Setmar	Nkx2-1	Snapc2	Rab34
Pdhx	Ndufa11	Ephb3	Taz	S100a11	Rab37	Tpgs1	Cd74	Trnt1	Asb16	Itfg2	Dhdds	Sdf2
Evi5	Braf	Naa60	Cars	Kcnq5	Clmn	Dbnl	Lipa	Map3k4	Rundc1	Nrip2	Ndufs2	Psmc3
Pten	Ndufb2	Clint1	Sugp1	Gabra4	Smoc1	Rps6kb1	Uhrf2	Abca1	Plekhj1	Tubb5	St3gal1	Acp2
Med16	Abhd3	Chrd	Atraid	Hnrnpdl	Gng4	Ggnbp2	Fam89b	Atf6b	Gdpd5	Ergic1	Nol3	Slc39a13
Rabl6	Snrpd1	Ddah2	Csf1	Npy	Scgn	Cox11	Tubgcp2	Ppt2	Zdhhc17	Ifrd1	Actn1	Celf2
Fcrls	Pdcd2l	Stx1a	Strip1	Etnk1	Lpcat1	Gna13	Lactb2	Atp6v0e	Nme5	Stk38l	Fam163a	Sf3a1
Sdc4	Gtf2f1	Dio2	Kif1a	Chrna7	Map3k1	Srp68	2010300C02Rik	Anp32e	Tcaf1	Brpf1	Nat9	Peg3
Stac2	Clpp	Rhoa	Slc9a5	Nucb1	Cdhr1	Slc35b1	Pdia3	Sqstm1	Trpc4ap	Ddx18	Serac1	Daxx
Slc35c2	Prkd1	Hnrnpa0	Gorasp2	Usp9x	Elp3	Timm9	Haus2	Rxra	Cdc16	Ubl3	Vps45	Tm9sf1
Slc12a4	Plekha3	Rpl10	Nipsnap3b	Cfap97	Ccdc80	Psmc1	Tmco5	Ncf1	Trub2	Eef1e1	Surf1	Tmem161a
Nkiras2	Baz1b	Nav1	Golga7	6430548M08Rik	Serpind1	Yy1	Rbm39	Psmd3	Hectd2	Crnkl1	Pls3	Slc25a42
Rrp7a	Apoe	AI597479	Dennd6b	Pin1	Slc49a4	Hecw1	Tbl1xr1	Aldoc	Gm5436	Lrp3	Nup50	Dyrk1b
Vmp1	Fam32a	Sptbn4	Ppil4	Glce	St6gal1	Shc3	Exosc9	Top2b	Gm7334	Zdhhc4	Tox4	Prpf6
Kpna2	Foxj2	Adgrl1	Med24	Wdr48	Kpna1	Cxcl14	Erp44	Suz12	Ifit2	Aif1l	Dnttip1	Uck1
Rnf145	Rps11	Iglon5	Abr	Colgalt2	Lbh	Tppp	Bend5	Ctsa	Mtmr11	Ugp2	Rac3	Med6
Etnppl	Med29	Timm23	Slc12a5	Ppp1r9a	Prepl	Clptm1l	Btf3l4	Ro60	Gm7729	Trmt1	Med1	Naa20
Fkbp8	Slc25a1	Ankrd52	Gdap1l1	Mif	Doc2g	Nkiras1	Srsf10	Tomm34	Zfp316	Nacc1	Ksr1	Mea1
Cyb561	Klc4	Mrps25	Ddx27	Clasp2	Ifitm3	Prxl2a	Ptpn12	Appbp2	Zfp286	Spa17	Akap1	Kdelr1
Sec63	As3mt	Chfr	Zcchc10	Jcad	Nmb	Tmem254b	Rnf19b	Ncor1	Fkrp	Npas1	Arrb1	Kcnn1
Ltv1	Kpna6	Lage3	Mapt	Synrg	Tmem14a	Tkt	Tada2b	Ctdnep1	Zfp61	Pnck	Fis1	Map2k7
Uhrf1bp1l	Ruvbl2	Gadd45b	Cog1	Mtmr9	Dbi	Dad1	Ccng2	Cdk5rap3	Ptprt	Bcap31	Psmc3ip	Pnkp
Epb41l2	Fam162a	Arnt	Mpdu1	Lcat	Rgs5	Aco2	Hsph1	Fxr2	Nt5dc3	Fam98a	Ubb	Clptm1
Cdk17	Rpl8	Psma2	Dalrd3	Mpv17l2	Vim	Cyc1	Gigyf1	Pank3	Vsnl1	Tmem25	P4ha1	Prkar2b
Cry1	Cacna1b	Setdb1	Zfp687	Cox8a	Ube2e3	Atp5o	Itpr1	Pelp1	Msra	Smg9	Zwint	Stk11
Hsp90b1	Atp6v1f	Aph1a	Ddx39b	Dock4	Serp1	Ifnar1	Slco1a4	Amd-ps4	Fabp3-ps1	Metrn	Hbs1l	Cdk12
Ddit4	Etfb	Dstn	Gipc1	Lrrk2	Ampd2	Pcbp4	Naa10	Rev3l	Drc3	Ipo4	Ccn2	Cnot11
Cand1	Dlst	Nelfcd	Gle1	Slc2a13	Npr1	Cbs	Gnao1	Serinc1	Map2k5	Armc6	Ddx50	Sri
Usp15	Ap1s1	Phf21b	Slc35e1	Ddx1	Adar	Nrxn1	Vstm5	Atp2b1	Deaf1	Rgs19	Eif4ebp2	Zfp959
2310011J03Rik	Tmem242	Exosc10	Vip	Mxd4	Aimp1	Mlst8	Trpc6	Timp3	Ppp1r2-ps4	Rgs20	Dnajb12	Abcf3
Ppm1m	Ccdc130	Glod4	Adat2	Bag4	Gpatch4	Zfp397	Usp2	Vps26a	Rpl26	Tiam1	Yeats4	Car11
Ahsa2	Cstb	Mpp2	Psen1	Rims2	Rer1	Zfp871	2310030G06Rik	Tbc1d15	Slc25a3	Tsc2	Mdm2	Keap1
Hcn2	Ndrg1	Plxdc1	Sgk1	Ubr5	Dr1	Lars	Ldlr	Sf3a2	Gm15772	Mien1	Phlda1	Ccdc65
Castor1	Polr2a	Rab11fip4	Rfx4	Cdon	Spp1	Srfbp1	Dnaja4	Fzr1	Mppe1	Akap8l	Hcfc2	Rabac1
Rnf187	Txn2	Ift52	Pex13	Ccdc50	Pf4	Ldlrad4	Me1	Papolg	Tmed5	Alkbh7	Txnrd1	Prkcsh
Dnmt3a	Cic	B4galt5	Shc2	Ensa	Fam168a	Cyb5a	Fbxo21	Mpg	Ap3s2	Cse1l	Fbxw11	Nosip
Ddx42	Ndufs3	Cadps2	Canx	Zkscan16	Fam3c	Zfp91	Hsf4	Cpeb4	mt-Th	Prkra	Cdkn2aipnl	Paf1
Nf1	Zfp592	Spag7	Limk2	Armh3	Ptn	Aip	Tomm6	Rad50	Gm10156	Ykt6	Ccdc117	Pex19
Cygb	Psmd4	Mtmr4	Lratd1	Nbl1	Clec2d	Gsto1	Kcnc2	Arf5	Gm5113	Jag2	Smg8	Impdh1
Mink1	Tomm40l	Crhr1	Amz2	Vps41	Bhlhe41	Uqcrc1	Zfp983	Drg2	Gm3608	Qtrt1	Mrpl22	Homer3
Nme2	Ampd3	Dusp14	Pxdn	Dicer1	Emc3	Smad7	Fmnl2	Snx13	Impdh2-ps	Hdgfl2	Znhit3	Crot
Xylt2	Bcas2	Atp5g3	Grin2c	Mfsd6	Prr14	Mrpl30	Thap1	Nrcam	Tbpl1	Nab1	Rdh14	Rps6ka1
Ctc1	Ranbp1	Wwc1	Tmem94	Ago1	Polr3e	Agfg1	Zfyve28	Ubxn2a	Ppia	Il17ra	Rnf144a	Snrnp200
Klhl28	Psmb4	P4ha2	Alox8	D11Wsu47e	Gla	Cyp27a1	Rnf144b	Cmpk2	5730409E04Rik	Lamb1	Gga3	Dnase2a
Strn3	Slc30a4	Ywhah	Nmt1	Tcf20	Dcx	Bcs1l	Chpf2	Cdc27	Arrdc3	Cd36	Ten1	Gys1
Ralgapa1	Nr2c2	Slc35b4	Nfkbia	Znrf3	Bgn	Tada1	Trp53inp2	Tlk2	Nrbf2	Med25	Ubtf	Bax
Ppp2r5e	Rps9	Atp6ap1	Tmx1	Zfp532	Irak1	Dcaf6	Mllt6	Map3k3	Ifit1bl1	Tomm40	Ap4s1	Mmd
Galnt16	Cyba	Calm3	Mpp5	Upf2	Hpgd	Esrrg	Samd10	Psmd12	Gm8822	Cdkn1b	Dtd2	Akt2
Atxn3	Itih3	Rab4a	Erg28	Gprasp1	Casp3	Tatdn3	Cpq	Pafah1b1	Ndufb4c	Klf4	Pnn	Dnaja3
Ggps1	Runx1t1	Gyg	Tgfb3	Csrnp3	Cbln1	Hsd17b7	Camk1d	Sap30bp	Gm12696	Hmgn2	Atp6v1d	Hmox2
Gcnt2	D130043K22Rik	Ikbip	Klc1	Zfp612	Sall1	Anapc2	Mreg	Fbf1	Gm11613	Tbc1d8	Vrk1	Cdip1
Prpf4b	Tspan31	Med23	Amph	Gpr158	Tagln	Timm10	Ankrd13c	Rabep1	Ccer2	Dgcr2	Ccdc88c	Dnmt1
Ssr1	Mrpl49	Nuak1	Prxl2c	Tapt1	Carm1	Arfgap2	Ankrd6	Cpd	Rps19-ps6	Sh3gl1	Numb	Lpcat3
Prelid1	Fance	Rufy2	1700001L19Rik	Nipa1	Eomes	Pcna	Mis12	Spag9	Gm26982	Grk5	Nup153	Sst
Ddx41	Homer1	Cabin1	Rhobtb3	Rnf150	Cpne4	Idh3b	Ints8	Lrrc59	Gm10297	Dlgap1	Eci2	Ppp1cc
Golm1	Cav1	Ppp2ca	Zcchc9	Gimap6	Kank1	Dtd1	Eml2	Fut8	Gm45660	Csnk1g2	2210016F16Rik	Cnn2
Ap3b1	Ccdc124	Clk4	Serf1	Thnsl1	Cdo1	Gnas	Kcnd3	Chga	Gm45605	Abhd17a	Glrx	Dgkq
Capn7	Zmiz1	Nefh	Crhbp	Ctxn1	Usp54	Ahcy	Ostc	Agtpbp1	Gm48583	Cacnb3	Dph3	Grap
Ogdhl	Ift43	Vdac1	Gpx8	Lurap1l	Rnps1	Dhx35	Tox	Kif2a	Magef1	Pih1d1	Cryl1	Crabp2
Tsc22d1	Rplp1	Ascc2	Ecd	Vstm2a	Raver2	Tmem56	Gm20604	Rab3c	Gm8253	Ncstn	Sugt1	Bcan
Mbnl2	Ift22	Osbp2	Zswim8	Tenm2	Ankrd11	Coro2a	Fbrs	Trim23	Gm49909	Phyhip	Dpysl2	Prcc
Nipbl	Fnbp4	Trim11	Anxa11	Zfp644	Acta2	Ptprd	Oscp1	Rgs7bp	Hspe1-rs1	Inmt	Entpd4b	Pias4
Emc9	Tle1	Pold2	Bap1	Omg	Frmd7	Tmem59	Alkbh5	Vcl		Dusp3	Dnajc3	Prkacb
Ankrd33b	Mgst1	Gria1	Nisch	Crh	Kctd1	Ppcs	Mob1a	Kpna3		Ddr1	Rab2b	Jkamp
Washc5	Nfib	Myo19	Eef1akmt1	Armcx4	Etl4	Ncdn	Leng9	Zmym2		Ier3	4931414P19Rik	Ufd1
Cby1	Rps15a	Pum2	Extl3	Neto1	Cavin3	Slc9a1	Nkrf	Amer2		Crtc1	Psmb5	Cadm3
Samm50	Gprc5b	Trib2	Rb1	Ubald2	Tbcel	Uchl1	Acp1	Wbp4		Sec14l2	Pdzd2	Slc1a3
Polr3h	Hdac5	Prkar1a	Cpne6	Arhgap20	Nme1	Coq2	Amer3	Sucla2		Insig2	Sdr39u1	Mprip
Arsa	Vdac3	Fkbp1b	Khdrbs3	B4galt6	Wdtc1	Nos1	Klhdc9	Zfr		Man1a	Rnf19a	Kbtbd4
Bbx	Vps72	Dnajc27	Parvg	Chd6	Fam222b	Medag	Ddx28	Dcaf11		Coq8b	Matn2	Trim28
Trmt2a	Cabp7	Ddx52	Txndc11	Anks1b	6430571L13Rik	Auts2	Whamm	Tars		Mast2	Adsl	Mef2c
Itgb5	Zmat5	Tekt1	Dgat1	Ccser2	Atf5	Ruvbl1	Mmgt2	Zfpm2		Ppfia3	Plaat1	Pard6a
Frs3	Rarres2	Blmh	Tagln3	Zfp958	Nfe2l1	Chchd6	Mlec	Rangap1		Tfam	Scrib	Gpr108
Pisd-ps2	Mrtfb	Cacna1g	Arl6	Usp47	Sccpdh	Tmem43	Smcr8	Fgf12		Efnb3	Tsta3	Ergic3
Rps6ka2	Sardh	Cacnb1	Lztr1	Myt1l	Bmp6	Mrpl46	Gemin4	Atp13a3		Hlf	Zbtb11	Uqcc1
Phf10	Ubp1	Nr1d1	Ncbp2	Ldha	Rlbp1	Pgm2l1	Sertad2	Grina		Grm3	Arc	Ankrd13d
Spast	Sdhb	Adam11	Umps	Eno1	C130074G19Rik	Cask	1600012H06Rik	Mapk8ip2		Gstm7	Nit2	Odr4
Birc6	Kdsr	Psma6	Tmem50b	Hspbp1	Emp3	Saraf	Slc29a4	Naa50		Kifc2	Snap29	Prg4
Washc1	Rps25	Trim9	Kansl2	Nrxn3	Cacng5	Mt3	B3glct	Ncam2		Psap	Sdf2l1	Sra1
Lrpprc	Zmynd10	Actr10	Prr13	4931406P16Rik	Rabggta	Usb1	5330438D12Rik	B4galt4		Wars2	Ppil2	Atp5g1
Pmaip1	Slc38a3	Rps6ka5	Ivns1abp	Lgals1	Igsf21	Cbfb	Adam17	Stxbp5l		Atn1	Dnm1l	Crkl
Ptpn2	Rdm1	Otub2	Vwa5a	Gm10260	Trim62	Rora	Rap1b	Ap2m1		Phb2	Tmem41a	Osgep
Napg	Nedd8	Aldh6a1	Scg5	Gm12966	Dlx1	Fam219b	Lamb2	Tuba1b		Eno2	Btg3	Aamp
Naa40	Vac14	Cyp46a1	Tiam2	Dnajb14	Bend6	Cmtm6	AI854703	Sympk		Emg1	Usp25	Arpc2
Otub1	Adssl1	Meg3	Cdc5l	Plxnc1	Crtac1	Lrrfip2	Hunk	Zfp605		Clcn3	Noct	Tmem147
Ak3	Adam19	Zkscan3	Wiz	Actg-ps1	Klhl14	Bfsp2	Kbtbd11	Tmem176a		Hif3a	Creld2	Tfpt
Pcx	Rps5	Aopep	Yipf4	Fnbp1	Tfap2d	Entpd6	Cds2	Bysl		Gpx6	Mpc1	Elovl1
Apba1	Gfod2	Pcbd2	Cebpz	Zfp970	Usp48	Dnm2	Sh2d3c	Xdh		Pde1c	Nfya	Hyi
Fibp	Ptprs	Zfp369	Twsg1	Rpl35a-ps2	Mdga1	Cep350	Cend1	Atp6v0c		9330159F19Rik	Abcg1	Srm
Drap1	Bcas1	Smad5	Mrpl28	Sms-ps	Gls2	Map9	C030014I23Rik	Cyp4f14		Cul3	Hnrnpll	Rbm14
Vldlr	Pea15a	Ndufs6	Fkbp5	Rpl17-ps5	S100a1	Brk1	Ddhd2	Esco1		Tmed4	Nudt3	Pdk1
Rps6ka4	Ehmt2	Thbs4	Stard4	Rasgef1b	Tst	Ppp3r1	mt-Ta	Slc39a7		Coro1c	Pkdcc	Ptbp1
Eif3a	Elof1	Trappc13	Csnk2b	Ttbk2	Tubb2b	Poglut3	mt-Tc	Etf1		Tax1bp1	Mapre2	Gtf2h1
Gps1	Dnajc7	Atxn7	Atp6v1g2	Gm21092	Gm5564	Exph5	mt-Ty	Bag6		Mcoln1	Nelfe	Qrich1
Ubtd1	Zswim7	Ndufs4	Hdac3	Gm21811	Kctd4	Slc41a2	mt-Co1	Nr3c1		Arhgef18	Npc1	Psmd2
Arih1	Ndufa2	Vdac2	Yipf5	Gm2136	Hrk	Cpne7	Mir22	Dcp2		Sgce	Spry4	Syngr3
Agap2	Pam16	Ngly1	Rbm27	Gm42878	Gm7367	Parm1	Jchain	Csnk1a1		Chn2	Rbfa	Mark3
Usp33	Cox6c	Glud1	Sec11c	Gm50388	Marcksl1	Oaz1	Tmem100	Tcof1		Adgre1	Pdgfrb	Gatad1
Psmd13	Slc25a11	Anxa7	Grp		Sp8	Wdr18	Ccnd1	Tmx3		Mtfp1	Gm16437	Lrrc8a
Ptdss2	Fam120b	Tdrd3	Atp9b		Ndnf	Alg12	Serpinh1	Gnaq		Chmp2b	Vps51	Tgfbr1
Chid1	Psmb1	Bnip3l	Gm16286		Lix1l	Pknox2	Zfp777	Cndp2		Srpk1	Eif1ad	Arpp19
Fgf14	Tppp3	Rhobtb2	Rbm22		Aftph	Arl5a	Tmem28	Prpf19		Thop1	Sf3b2	Bcl2l1
Hspa4l	Surf4	Slc39a14	Atg2a		Shisa3	Fgf1	Cdr1os	Ddb1		Hspb1	Dnajc4	Arid1a
Gdap1	Entpd2	Hr	Zfpl1		Vstm4	Dcaf15	Zhx2	Ppp2r5b		Hnrnpa2b1	Smndc1	Emc10
Iscu	Ube2i	Itm2b	Gldc		Hs3st1	E330009J07Rik	Armcx5	Tnks2		Mri1	Myadml2	Herpud2
Cplx2	Cyp2j9	Slc7a8	Rin1		Cdc42se2	Galnt6	Insyn2a	Mus81		Chd5	Mob2	Nutf2
Higd2a	Ubl4a	Pabpn1	Smarca2		Gan	Lzts3	Nxpe3	Scyl1		Slc1a2	Fasn	Arpc5
Adam23	Cd83	Sub1	Ltbp3		Dlg2	Gm5884	Trbc2	Smc5		Man2b1	Tsr2	Ncaph2
Sf3b1	Rnf5	Trio	Map4k2		Jun	Zfp365	Igkc	Vegfb		Klf5	Jph3	Acyp1
Trak2	Hivep2	Rrm2b	Pdcd4		Tnrc6a	Jmjd1c	H3c15	Smc3		Prdx2	Baiap2	Fam163b
Eif5b	Med22	Rad21	Alyref		Jam2	Phf20	Zfp335os	Fn3k		Slc1a6	Ddit3	Pttg1ip
Xrcc5	Qdpr	Rbx1	Kazald1		Agap1	Fam126b	Rab26os	Pias2		Msh6	Ttc4	Ube2g2
Glul	Tnr	Slc25a17	Limd1		Nfil3	Slc43a2	Gm20632	Chm		Tbl2	Clns1a	Met
Capn2	Nfe2l2	Cacna1i	Ptprj		Ankrd29	Ptov1	Gm9866	Cant1		Bud23	Zfp511	Srp14
Kifap3	Macroh2a1	Myh9	Mbd6		Fam133b	Rpf2	Igha	Rhbdl1		Pafah1b3	Shisa5	Tor2a
Phyh	Cacna1d	Hdac7	Inpp5a		Tubb2a	Dgki	Gm3650	Slc25a10		Prkaca	March8	G0s2
Acbd5	Utp25	Litaf	Gusb		Kcnt1	Golga4	Gm5914	Hgs		Igf1r	Mcrip2	Fxyd5
Col5a1	Ctsz	Anks3	Rptor		Sp7	Phb	Rbm3-ps	Gria4		Cyp2a5	Sdc3	Cox4i2
Itprid2	Kcnq2	Apod	Nat1		Gm12751	Cntnap2	Gm8010	Klf7		Ctr9	Itih5	Snap47
Sema6d	Ndufa1	Mroh1	Wdr73		Scoc	Plcb4	Gm42738	Ica1l		Snx6	Homer2	Nprl2
Pex16	Gtf3a	Lynx1	Slco3a1		mt-Rnr1	Cacna2d1	Gm38910	Smap1		Mthfd2	Pdia4	Stx5a
Mapk8ip1	Scube1	Mapk12	Snca		mt-Rnr2	Zfp704	Gm18541	Rnf25		Ctcf	Get4	Slc47a1
Eif3j1	Mrps18c	Pdxdc1	Ptprn		Snord104	Fgfr1op2	Gm4824	Ndufa10		Pvalb	Rev1	Spire2
Pacsin3	Plcg1	Mrpl40	Stk11ip		Ms4a15	Creg1		Ptpn4		Sqor	Abcb6	Raver1
Ubr1	Kctd5	Arhgap31	Efhd1		Myl9	Slc25a34		Rnf2		Rsl1d1	Eif4e2	2610507B11Rik
Slx4ip	Cyth1	Lrch3	Stk25		Gm10233	Gm17018		Cdc42bpa		Nr2c1	Mterf4	Mettl16
Zfp106	Coa3	Ndufb4	Nifk		Gm11808	Car8		Rabgap1l		Ctns	Arl8a	Pigyl
Ndufaf1	Nlk	Abcc5	Eif2d		Gm10273	Ptchd1		Plxdc2		Rcn1	Elk4	Fads1
Smox	Rpl19	Thpo	Cox20		Apcdd1	Pdcd7		Coq4		Kptn	Lrrn2	Wnt2
Usp8	Cacnb4	Ehhadh	Cnih3		Tuba1a	Arsb		Zeb2		Napa	Lamc2	Tbrg1
Rrbp1	Igfbp4	Dgkg	Uap1		Tmsb15l	Slc35e2		Slc4a10		Zbtb17	Dusp23	Evi5l
Rbck1	Zfp334	Ifnar2	Ccdc3		Lrrc55	Adprhl2		Pmpca		Epor	St6galnac6	Bnip2
Chrna4	Rhbdl3	Paxbp1	Stam		Selenos	Dhrs7b		Stk39		Atp6v1b2	Hspa5	Rpa3
Map1lc3a	Etv4	Scaf4	Ppp6c		Sox4	Sgtb		Emc4		Eps15l1	Gapvd1	Slc41a1
Aar2	Med13l	Atf1	Yme1l1		Atp6ap1l	Krtcap2		Hipk3		Tmbim1	Rbm18	Tango2
Gstm4	H2bc4	Denr	Miga2		St6galnac4	Tmem64		Fbxo3		Susd2	Sec16a	Aldh1a2
Pmvk	Glrx2	Nagpa	Gsn		Gm15516	Gm6863		Trim44		Crip2	Camsap1	Sh3bp5l
Glrb	Stk4	Serinc2	Ttll11		Gm7816	Zfp367		Gzf1		Pgrmc1	Dph7	Dedd
Gpr89	Psmb6	March5	Lhx6		Gm14038	Pou3f3		Pdrg1		Adamts4	Nckap1	Tctex1d2
F3	Kif3a	Celsr3	Dpp7		Gm12346	Eid2		Snta1		Rnf114	Cwc22	Rnf166
Ppp3ca	6330403K07Rik	Ccndbp1	Dnajc10		Gm22009	Vps13a		Tpd52		Zdhhc24	Itgav	Srp19
Zranb2	Gabarap	Mmut	Dync1i2		Gm16536	Zfp526		Pag1		Bbs1	Ivd	Rbsn
Zdhhc21	Atox1	Vegfa	Zc3h15		Apold1	Tifa		Impa1		Rundc3a	Napb	Camta1
Dnaja1	Sparc	Ubr2	Mkks		Hist1h2al	Cltc		Stmn3		Slc4a3	Arfgap1	4931428F04Rik
Cntfr	Dync1h1	Brd4	Ltk		Ube2d2a	Diras2		Epb41l1		Slc5a6	Tnik	Tmem208
Pomgnt1	Cd68	Crim1	Gpcpd1		Rps19-ps1	Tnrc6b		Ralgapb		Aplp1	Rab33b	Naf1
Sh3bgrl3	Acsl1	Vapa	Vps16		Shisa8	Rpl9-ps7		Skil		Usp19	Serpini1	Tsen15
Plekhm2	Zfyve27	Ndufv2	Tpx2		Mir8114	Elfn1		Nbea		Cdc42	Ahcyl1	Sirt2
Pex14	Avpi1	Washc2	Rae1		Gm15459	Clip1		Wwtr1		Gmnn	Dcaf12	Nolc1
Lrpap1	Mrpl45	Abca3	Snx16		Gm44341	Bdp1		Syt6		Cdk4	B4galt2	Mtmr1
Mtf2	Med11	Dnase1l2	Rab5if		3300002P13Rik	Spink8		Gpsm2		B4galnt1	Fggy	Gdi1
Rufy3	Ccl6	Rgs11	Fxr1		Gm44429	Creg2		Gar1		Mettl1	Lrp8	Endog
Tfip11	BC005537	Epc1	Dcun1d1		Gm4786	Zfp579		Mmp16		Kif5b	Ctps	Xk
Mapkapk5	Rab5c	2700062C07Rik	Cog6			Robo2		Tmem68		Cnp	Ndufs5	Mocs2
P2rx4	Atp6v0a1	Ring1	Adam15			Kcnt2		Casp8ap2		Hap1	Akr1a1	Hspa8
Pxn	Cdc37	Tap2	Polr3gl			Cacng8		Map3k7		P3h4	Ebna1bp2	Mrpl32
Flt1	Cops6	Ik	Ubxn2b			Hs6st3		Fmn2		Eif1b	Pink1	Prune1
Wasl	Ubxn6	Cidea	Ndufaf4			Dennd4a		Ugcg		Neu1	Pef1	Med28
Tsc22d4	Mydgf	Mbd1	Brinp1			Tusc1		Mpdz		M6pr	Ccdc28b	Lta4h
Mepce	Fmc1	Psat1	Elp1			Prr14l		Ubap2		Hapln4	Hdac1	Adss
Mtpn	Akt3	Mrpl16	Gba2			A930005H10Rik		Ubap1		Gtpbp3	Sfpq	Actr8
Slc37a3	Mrpl24	Tmem132a	Reck			Tmem62		Fancg		Cct4	Gpatch3	Stk32c
Pradc1	Lyst	Dpf2	Txndc12			Kxd1		Jak1		0610009B22Rik	Tmem222	Hsd11b1
Mtmr14	Polr2i	Chka	Hook1			Usp39		Elavl4		Zfp655	Meaf6	Syt14
Slc6a1	Krt10	Yif1a	Cc2d1b			Elmod3		Eps15		Hnrnph1	Eya3	Ppdpf
Dennd5b	Rmnd1	Ehbp1l1	Gpx7			St8sia3		Lrrc41		Tcap	Yrdc	E2f3
Timp4	Stxbp5	Sf1	Trit1			Tmem178b		Atpaf1		Ctsd	Trnau1ap	Ppfibp1
Dmwd	Snx3	Rcor2	Lypla2			Nrf1		Capzb		Ttc9b	Taf12	Atxn10
Ttyh1	Arfgef3	Vti1a	Lurap1			Rpl30		Zfp362		Abhd8	Casp9	Ttll12
Zfp719	Map7	Prdx3	Mknk1			Ntm		Yars		Fgfrl1	Ctnnbip1	Srsf6
Zdhhc13	Ndufa12	Add3	Cmpk1			Myl4		Map7d1		Fhl2	Fosl2	Kctd2
Mphosph10	Fam241b	Fundc1	Sytl1			Dnajc30		Acot7		Clstn3	Ociad1	Nbr1
Idh2	Pcbd1	Pdcd11	Psmc2			Lancl2		Zbtb48		Scrn3	Lias	Acot8
Yif1b	Vsir	Pcgf6	Cdk5			Tubb3		Abcf2		Phax	Pdgfra	Arl5b
Xylt1	Anapc16	Sfr1	Cort			Mrpl42		Slc25a33		Snrpb2	Tmed2	Tnfaip1
Ino80e	Vps54	Lrrc45	Mtor			Zfp428		Prkcz		Sertad1	Zcchc8	Wsb1
Mrpl48	Rab21	Cutc	Dmp1			Pomgnt2		Man2b2		Carhsp1	Prkab1	Rhot1
Sgf29	Ptprr	Chuk	Sparcl1			Gm10263		Ppargc1a		Elavl2	St7	Crk
Pold3	Ndufs7	Gnl3l	Nudt9			Hes6		Gabrb1		Ubqln4	Ptcd1	Pitpna
Far1	Uqcr11	Flnb	Klhl8			B3galt4		Commd8		Gabpa	Rnf6	Ppp2r5c
Ilk	Cobl	Pa2g4	Rfc5			Afdn		Clock		Tmem184b	Ccdc184	Uchl5
Polb	Snrpd3	Nab2	Rsrc2			Pick1		Epha5		Nf2	Rab43	Pmp22
Vps37a	Nav3	Hdhd2	Arpc3			Msto1		Crybb1		Ap1b1	Slc6a6	Srsf1
Setd6	Vps13d	St8sia5	Anapc5			Eif3g		Cdkl2		Bcl2l13	Sumf1	Gid4
Got2	Nfyb	Rnf165	Ints1			Klhl9		Nipsnap2		Trpm2	Synm	Slc13a3
Mt2	Adarb1	Adgra1	Sppl3			Tia1		Phf14		Cbx5	Me3	Kdm6b
Mt1	Hint1	Tmem80	Lfng			Lyrm9		Usp12		Ppp2cb	Fah	Cenpv
Coq9	Chac2	Cpeb1	Tspan12			Gm10420		Nt5c3		Bcr	Arl6ip1	Pcgf2
Slc27a1	Sptbn1	Hprt	Zkscan1			Gm13306		Copg1		Tfcp2	Sh2b1	Elp5
Cox4i1	Mdh1	Rassf3	Uba3			Ptar1		Chl1		Pou6f1	Ubfd1	Phf23
Cmtm3	Mapk9	Arl10	Klf15			Znhit2		Aldh1l1		Aldh3a2	Rbmx	Cbx1
Psmb10	Rufy1	Gm5045	Cntn6			Rc3h2		Cops7a		Hyal2	Ebp	Slc25a39
Dixdc1	Rnf130	Tram1	Rasgef1a			Nhsl2		Ddx47		Cacna2d2	Msn	Pex12
Slc37a4	Cdkl3	Ndufs1	Adipor2			Rps24-ps3		Bcat1		Rnf112	Igbp1	Zbtb4
Vps11	Tcn2	Coq10b	Fam234b			Rpl5-ps1		Uri1		Slc3a2	Smim19	Rad51d
Sltm	Guk1	Stradb	Wbp11			Gm14026		Tarsl2		Nxf1	Plat	Mrpl58
Fem1b	Rnf185	Clk1	Tspan9			Gm13303		Psmd8		Pifo	Dctd	Natd1
Htr3a	Patz1	B3gat2	Psmc4			Gm14584		Bag3		Gosr1	Klhl2	Aldh3a1
Acsbg1	Drg1	Pecr	Tmem126a			Gm12371		Cul4b		Mrpl52	Irf2	Tmem160
Smarcc1	Rps27a	Ankzf1	Zfand6			Med9os		Rab39b		Kansl3	Babam1	Tmem129
Ngp	Pgam2	Speg	Ipo5			Gm9855		Atrx		Myt1	Gse1	Slc6a8
Gorasp1	Mrps24	Hdac4	Sult1a1			Gm9816		Cdkl5		Faf1	Ints10	Pdk4
Ephb1	Dynll2	Ccnt2	Dkk3			Snora78		Rps6ka3		Apip	Cdh5	Ccdc12
Pebp1	Supt4a	Tnnt2	Dkkl1			Eif4e3		Gpm6b		Akt1s1	D230025D16Rik	Katna1
Trim33	Mfap3	Rassf5	Trim66			Purb		Cul4a		Cfap161	Vps4a	Pcmt1
Trappc8	Srebf1	Cyb5r1	Gpc4			Gm15682		Tnks		Zfp296	Nectin1	Nr2e1
Eri3	Efcab10	Uck2	Slc9a9			Gm25596		Kat6a		Dhdh	Clmp	Wasf1
Fcsk	Rock2	Ccdc181	Wdr13			A830009L08Rik		Pcm1		Pgam1	Ddx25	Perp
Ccar2	Laptm4a	Angel2	Rpgr			Gm16973		Tmem184c		Git1	Hyou1	Echdc1
Tasor2	Arsg	Enkur	Acsl4			Mir7013		Tlr3		Gltp	Sh3bgrl2	Ppp1r12a
Gria2	Klhl29	Psmb7	Zfp275			Mir6989		Mfap3l		Brms1l	Usp28	Lims1
Ramp1	Trappc12	Pfkfb3	Atp2b3			Gm28437		Smarca5		Med15	Usp3	Dcn
Edil3	Ncoa1	Odf2	Ank1			Gm37459		Cntnap4		Rpl15	Stt3b	Slc17a8
Hmgxb4	Rasl10b	Fam129b	Heatr3			Mir6964		Il10ra		Tmem167	Dbr1	Dusp6
Washc4	Pecam1	BC005624	Tnpo2			Gm42902		Arcn1		Amotl1	Ss18l2	Kitl
Daam1	Helz	Crat	Zfp821			Mir6976		Ddx6		Etv5	Mrpl3	Tcp11l2
Zyg11b	Slc9a3r1	Psmd14	Polr2c			Gm2412		Rp9		Atp6v0d1	Manf	Supv3l1
Acot11	Mif4gd	Strbp	Katnb1			Srp54b		Irak1bp1		Zfp651	Srek1	Sar1a
Pip5k1c	Acox1	Entr1	Mvb12a			Gm47982		Ireb2		Nelfb	Polr2f	Slc1a4
Eef2	Ube2o	Grin1	Acta1			C030006K11Rik		Pkm		Atad1	Gm7879	Ap3d1
Eva1a	Txndc17	Dusp19	2810004N23Rik			AC132407		Man2c1		Ly6g6e	Eif3l	Llph
Ccdc186	Kif1c	Frzb	Myo1e					Commd4		Tmem259	Slitrk5	Tmbim4
Epn1	Nxn	Hat1	Rasgrf1					Tmem30a		Clip3	Ptprm	Dip2a
Hacd2	Ywhae	Cers6	Rasa2					Dpp8		Rnf168	Gtf2a2	Ncln
Mboat7	Luc7l3	Med19	Snx14					Pias1		Chp1	Map3k13	Wdr82
Dym	Snx11	Pamr1	Armc8					U2surp		Klhl3	Pik3c3	Pofut2
Pnpla8	Fbxl20	Hsd17b12	Scap					Syncrip		Tvp23b	Acbd6	Appl2
Naa30	Myh10	Gatm	Syde1					Zfp949		Cacybp	Exoc6b	Sumo3
Plxnb2	Krt12	Chst1	Mansc1					Abhd5		Cluap1	Ccnd3	Lyrm7
Aaas	Stat5b	Tmem230	Ablim3					Ip6k1		Pigl	Vps18	Pus10
Rbm42	Gfap	Fam98b	Gtf3c1					Ccdc88a		Mertk	Rhov	Cdc34
Fam135b	Gosr2	Crls1	Alox12b					Tpcn1		Tsg101	Nipsnap1	Nudcd2
Topors	Sel1l	Slc20a1	Rnft2					Scaf11		Dguok	Nek9	Polrmt
C1qa	Ttc8	Rbbp9	Arhgef17					Ucp2		Cmc2	Exosc1	Acsl6
Cnpy4	Vipas39	Xrn2	Atg12					B3galt2		E2f4	Ice1	Mgat1
Fam91a1	Slirp	Nsfl1c	Gga1					Zfp267		Dnajb9	Inpp5j	Ltc4s
Mycn	Atl1	Ptpn1	Atp6v0b					Med13		Yes1	Tmem109	Mrnip
Hook3	Nin	Ndrg3	Fndc3a					Dgkh		Ppp1cb	Fras1	Med7
Lsm1	Pigh	Ctnnbl1	Otud7a					Colgalt1		Efr3a	Grn	Tnip1
Pafah2	Gm20498	Tti1	Ttc7b					Nrip3		Trappc2l	Ppp1r21	Btg2
Ldah	Pcnx	Ttc14	Clcnka					Secisbp2l		Galns	Tet3	Gabrg2
Rfx7	Esyt2	Ncoa3	Pxk					Arhgap5		Ptgds	Larp6	Eif4enif1
Mrps26	Trip11	Eif2a	Parl					Tubg1		Edf1	Fam214a	Ogdh
Vstm2l	Unc79	Ccnl1	Cdkl4					Sstr1		Npdc1	Cog7	Rtn4
Dusp8	Npc2	Ptgfrn	Phka1					Rabgap1		Fbxw5	Pcyt1b	Efemp1
Kmt2c	Fcf1	Crtc2	Rhbdd3					Tstd2		Hnrnpl	Gnptg	Aebp1
Scaf1	Ylpm1	Larp7	Nsf					Tsen34		Casd1	Ythdc1	Cnot8
Cdk19	Evl	Rnpc3	Efcab14					Usp35		Hmgb3	Gramd4	Sap30l
Dcun1d2	Traf3	Arhgef2	Scara3					Fnip1		Map2	Pip4p1	Fam114a2
Tbkbp1	Xrcc3	Abcd3	Dbn1					Rpp25l		Sash1	Slf2	Llgl1
Rnh1	Atp5mpl	Asph	Sos2					Gpi1		Ager	Acaa1a	Tom1l1
Pogz	Trim27	Pip4p2	Sidt2					Ttll7		Prrt1	Lzts1	Sypl
Ppp1r9b	Mrs2	Nbn	Arl4d					Mbd5		Lpl	Gadd45a	Fam49a
Sart1	Gpld1	Gbp2	Zbtb7a					Siah1a		Ttbk1	Ppp1r11	Ntsr2
Pcsk1n	Nsd1	Txn1	Ap2b1					C1qc		Srf	Pcdh8	Lpin1
Dcxr	Pdlim7	Pole3	Mid1					Rab8b		Arnt2	Siah2	Id2
Zdhhc2	Ddx46	Dmac1	Gnptab					Sh3glb1		Cers2	Hif1an	Mboat2
Micu3	Pdcd6	Aptx	Gtf3c4					Atg101		Capza2	Selenof	Cbll1
Ubald1	Sdha	Epb41l4b	Selenoo					Rsrp1		Plekho1	Sik2	Kif3c
Myo9a	Ccdc127	Nudt2	Pim3					4932438A13Rik		Tab2	Aagab	Ftsj3
Stub1	Atg10	Npr2	Uba6					Slc9a7		Cnih1	Taf2	Psmc5
Hnrnpu	Btf3	Plin2	Fam214b					Ppm1k		Eps8	Mcrs1	Nt5c
Ncoa7	Hexb	Tm2d1	Galt					Arap2		Gnrh1	Ddhd1	Jpt1
Tmem120a	Hmgcr	Hivep3	Igfbp7					Acd		Rxrg	Phf12	Sumo2
Rhbdd2	Iqgap2	Ppie	Edc4					Acer2		Adamtsl4	Tgm2	Cluh
Negr1	Jmy	Ppt1	Sbf1					Stox2		Gtf2ird2	Nufip2	Slc25a19
Flywch1	Pde4d	Hp1bp3	Ppp6r2					Mfsd14b		Bola1	Egr2	Galk1
Gramd1b	Hcn1	Fabp3	Bicral					1700066M21Rik		Castor2	Ackr1	Mrpl38
Daam2	Kctd6	Khdrbs1	Upf3b					Rras		Lrrc27	Rcor1	Tsen54
Plekha1	Kat6b	Csmd2	Sun1					Usp5		Fnta	Fam120a	Ankfy1
Ankib1	Nr1d2	Srrm1	Pnpla7					Sv2a		Mtrex	Galnt11	Exoc7
Trim41	Dydc2	Syf2	4921524J17Rik					Polr2l		Camk1g	Txnip	Ube2g1
Abhd13	Dnajc9	Slc30a2	Smpd1					Mesd		Atp5e	Upf3a	4933427D14Rik
Cdh12	Ero1l	Epha10	Scd1					Rnf146		Prelid3b	Egr1	Slc46a1
Abcb1a	Rnase4	Rpa2	Lrg1					March6		Sertad4	Tfdp1	Eral1
Tex264	Sh3bp5	Sesn2	Fam193a					Shd		Slc25a5	Taf5l	Dhrs13
Bsdc1	Mapk8	Sf3a3	Spred3					Sec24c		Eef1a2	Mvb12b	Prpf8
Elovl6	Mrpl57	Rpl22	Pomk					Morc3		Mpped2	Cnot4	Adprm
Cdk13	Atp8a2	Prkag2	Hgsnat					Wfs1		Nkap	Scgb3a2	Lsm12
Pik3r1	Mipep	Nub1	Vgf					Zer1		Cd34	Kat7	Ccdc43
Meis3	Esd	Klhl7	Arhgef4					Lmbrd2		Dyrk3	Il18	Higd1b
Fbxo2	Zc3h13	Lzic	Prkci					Ldb2		Mapkapk2	Sec24d	Fkbp3
Selenow	Clu	Plch2	Spag6					Fnbp1l		Lamp2	Lgi2	Coch
Cox6a1	Ephx2	Ccnl2	Wnk2					Fbxl5		Pacsin2	Igfbp2	Cdkl1
Tpp2	Nefm	Cgref1	Tapbpl					Dnttip2		Sulf1	Tcta	Trappc6b
Cox10	Gfra2	Lnx1	Cep250					Ypel5		Etaa1	Oxld1	Npas3
Abhd14a	Gpr180	Paics	Mpp6					Polr2j		Il13ra1	Tbc1d13	Polr2h
Ehbp1	Cldn10	Polr2b	Gpr162					Heca		Rnd3	Ncoa5	Mbip
Smim12	Fbxo4	Ddx55	Olfml2b					Zfp292		Cntnap1	Pcif1	Gstz1
Dhx29	Acin1	Rilpl1	Fndc4					Cox15		Taok1	Phtf2	Ahsa1
Dmtf1	Golph3	Abcb9	Gng10					Lats1		Pipox	Ginm1	Snw1
Pbxip1	Ngdn	Ajm1	Zcchc2					Hs2st1		Timp2	Gnaz	Sptb
Alkbh6	Dhrs4	Rimbp2	Cables2					Zfp770		Zc3h18	Stat2	Sav1
Nrep	Cmbl	Scarb2	Myo16					Sgms1		Rarb	Plpp6	Rtn1
Edem3	Nadk2	Stx2	Nubp2					Bptf		Elmo2	Pacsin1	Ppm1a
Diras1	Pabpc1	Diablo	Abhd2					Gm9770		Serinc3	Usp45	Glrx5
Tafa2	Slc25a32	Sfswap	Fn3krp					Ckap5		Pgs1	Chrm4	Papola
Bmerb1	Eif3h	Ncor2	March4					1110051M20Rik		Pigt	Tex2	Vti1b
Bod1	Rida	Aacs	Prpf18					Reps2		Dbndd2	Sh3pxd2b	Mta1
Tubg2	Kcnv1	Sirt4	Zfp189					Rfx3		Pltp	Rnf167	Wdr37
Borcs6	Ndufb9	Plbd2	Orai2					Wdr43		Zswim1	Oard1	Zmynd11
Vcpip1	Derl1	Ccz1	Cep131					Wwp1		Myo1c	N4bp2l1	Lgmn
Zfp322a	Asap1	Ocm	Slc45a1					Zfp598		Rab5a	Trir	Pitrm1
Mrps7	Brd1	Cep41	Epg5					Mul1		Cyb5r3	Inhba	Pfkp
Rnf31	Tab1	Herc6	Alg14					Zfp236		Mafk	Pcf11	Net1
Wbp1l	Dnal4	Tra2a	Rhou					Katnal1		Erbb3	Tspo	Gdi2
Gigyf2	Tomm22	Osbpl3	Ccdc32					Gtf3c3		Stard3	Ubac2	Dcaf4
Zbtb33	Ndufa6	Luc7l2	Ptges3-ps					Zfp281		Pfn1	Igsf3	Acot2
Arid4a	Naga	Trim24	Gas8					Rrp9		Ywhab	Kdm5b	Isca2
Yjefn3	Slc38a2	Trpv6	Skiv2l					Gucy1a2		Gpx3	Usp22	Fos
Nrsn1	1810013L24Rik	Mrps33	Aqr					Cir1		Zkscan6	Golga7b	Gpatch2l
Bmyc	Crebbp	Dusp11	Ambra1					Tlk1		Smurf2	Safb2	Vash1
Lrrc4	Nectin3	Lrig1	Ppp1r14c					Abhd14b		Vezf1	Zfyve1	Slc25a29
Fzd2	Fopnl	Pole4	Camta2					Arl15		Sept8	Pla2g6	Wars
Trhde	Nde1	Cnbp	Scamp5					Reln		Mrm1	Jph1	Zfp839
Bzw1	Ntan1	Plxna1	Iqsec3					C1galt1		Kansl1	Atpaf2	Fdft1
Tmem199	Bfar	Plxnd1	Arhgef10l					Bmt2		Dhx40	Tmem108	Cinp
Ywhag	Usp7	Bms1	Clvs1					Rfesd		Ypel2	Tmem18	Zfyve21
Zfp24	Tmem114	Creld1	Ccdc9					Setx		Nol11	Gpr135	Gpr137b
Cbr1	Cmss1	Prmt8	Hspb8					Pura		C1qbp	Hscb	Tmem14c
Rbm12b2	Dlg1	Tspan11	Ddx24					Eml6		Rpain	Dact1	Elovl2
Rps10	Tfrc	Nova2	Pi4ka					Rsbn1		Kcnab3	9930104L06Rik	Nedd9
Ezr	Zfp148	Rpl28	Setd1a					Arf6		Chd3	Hjurp	Cap2
Isoc2b	Tra2b	Sema4b	Agps					Nhlrc1		Trpv2	Ankrd45	Wrnip1
Map1b	Vps26c	Dpf1	Elmsan1					Ctla2a		Glra2	Cetn4	Gadd45g
Repin1	Brwd1	Sytl2	Asxl1					Camsap3		Tada2a	Prrt2	Ptch1
Cfap300	Son	Ndufc2	Ube2q1					N6amt1		Pnpo	Cirbp	Habp4
Tmem248	Ifngr2	Zkscan2	Ipo11					Setd2		Sp2	Nudt18	Ctsl
Gatd3a	Sod1	Eef1akmt2	Nmnat2					Kmt5b		Aatf	Insig1	Zfp346
Plxnb1	Tmbim6	Tub	Krba1					Dmd		Ndel1	Fahd1	Lman2
Ubxn7	Cox14	Ndufb11	Borcs5					Hnrnph2		Rars	Tmem104	Caml
Grwd1	Cers5	Rbmx2	Fem1a					Zfp956		Sult4a1	Pnma2	B4galt7
Tmem179	Dip2b	Gpkow	Slc36a4					Esf1		Map2k3	Gm11223	Ptdss1
Rhob	Slc4a8	Gripap1	Kcnj10					B230219D22Rik		Sart3	Prr12	Cetn3
Cntn1	Calcoco1	Pqbp1	Glb1					Slc25a23		Rab3d	Hmga1	Srd5a1
Fto	Wrb	Hdac6	Chrm2					Asphd1		Slc25a22	Nxph3	Slc30a5
S100a9	Ube2j2	Phka2	Mrps12					Slitrk4		Scrn1	Zfp445	Ocln
Cebpg	Ache	Pdha1	Rprml					Fbl		Isyna1	Khnyn	Smn1
Psenen-ps	Pisd	Nono	Chtf8					Abhd17b		Hars2	Cstad	Arhgef28
Tatdn2	Synj2	Ctps2	Brox					Cltb		Cacng2	Gphn	Col4a3bp
Birc2	Agpat4	L1cam	Ptgs1					Gm5454		Scn1b	Fbxo28	Plk2
Ddx49	Igf2r	Zcchc18	Mc4r					Usp14		Atp6v1e1	Hs3st3a1	Rnf180
Thra	Lnpep	Mcf2l	Neurl4					Trappc9		Grb7	Isg20l2	Htr1a
Abi1	Hcfc1r1	Col4a2	Atmin					Tmem196		Cops3	Nwd1	Emb
Wdr83os	Slc25a27	Ankrd10	Paxx					Klhl11		Plscr3	Gm4879	Gm5457
Cbx3-ps7	Slc29a1	Arhgef7	2810006K23Rik					Efna5		Arhgef25	Fam171b	Ptprg
Dhps	Stk38	Galnt7	Phf13					Frmpd4		Trip10	Timm29	4930452B06Rik
Pop5	Cpne5	Sin3b	Ric3					Aff4		Sema6a	Hexim1	Plpp1
Slc35e3	Glo1	Sorbs2	Tob2					Fam241a		Rgs17	Gm5540	Thrb
Zfp462	Ndufv3	Zfp330	Dact2					Cdh20		Hdac2	Armcx3	Rtraf
2610008E11Rik	Akap8	Mast3	4930539E08Rik					P4ha3		Rwdd1	Purg	Ppp3cb
Eno3	Slc30a6	Mbtps1	Syt12					Plcb1		Pex3	Kmt5a	Ap3m1
Myl1	Man2a1	Cdh13	Arl4c					Irf2bp2		Fuca2	Ccnq	Txndc16
Gm14292	Eci1	Mphosph6	Fam205c					Arf3		Cd164	C130071C03Rik	Bmp4
Rcc1l	Cript	Ntpcr	Pla2g4e					Xkr4		Utrn	Rps27rt	Samd4
Rpl9-ps6	St6gal2	Car7	Gja4					Gpr21		Grm1	B3galt6	Ppif
Ncs1	Cuta	Slc7a6	2310061I04Rik					Lysmd1		Gtf3c6	Zfp169	Arhgef3
Zfp938	Plin3	Cep57	Phospho1					Ppfia2		Reps1	Eml5	Btd
Sp3os	Uqcc2	Cfdp1	Plpp7					Eapp		Asf1a	Bbs12	Gm6768
Ptcd3	Sos1	Urb2	Zbtb22					Tmem74		Rtn4ip1	Sox12	Parg
Tank	Map4k3	Egln1	Fam181b					Slc8a1		Vta1	Mest	Glt8d1
Snord37	Mib1	Acat1	Klf13					Nyap2		Smpdl3a	Foxo6	Pspc1
Rps13-ps1	Sil1	Robo3	Doc2a					Fut9		Reep3	Gpr17	Lats2
Rpl17-ps9	Mrpl27	Olfm2	Brsk2					9330182L06Rik		Ptprk	Asna1	Enox1
Cntnap5b	Trim26	Tmed1	Shisa7					Cfl1		Nts	Myh7	Rgcc
Tmem128	Ankhd1	Mns1	Fgfr3					Usp34		Slc6a15	Tnfaip6	Stmn4
Prkag1	Setbp1	Anp32a	Ankrd24					Rlim		Ccdc59	Mat2a	Ppp2r2a
Zfp948	Nedd4l	Zw10	Klhl5					Dmac2		Lin7a	Utp18	Ppp3cc
Sf3b4	Rps14	Tle3	Arntl					Gstm1		Sept10	Dnajc8	Fam160b2
Rps13-ps2	Asrgl1	1700017B05Rik	B4galnt4					Gda		Ube2d1	Atpif1	Xpo7
Srarp	Fth1	Psma4	Mta3					Samd12		Epyc	1600014C10Rik	Gpc5
Cntnap5a	Ehd1	Ulk3	St3gal5					Pde1a		Arid5b	Srsf12	Spry2
Rpl36a-ps3	Cdc37l1	Clk3	Snx32					Gm12715		Actr6	Zscan22	Cln5
Nutf2-ps1	Snx15	Tspan3	Actr3b					Ddn		Ahi1	Rnd1	Ttc33
2510002D24Rik	Mrpl21	Ppib	Adgrf5					Zfp933		Pde7b	Zfp667	Lrp10
Eml3	Banf1	Smad3	Tsnax					Arhgef12		Stx7	Nt5c1a	Oxct1
B3gat3	Pold4	Rwdd2a	Pcbp2					Ptp4a3		Ifngr1	Lrtm2	6030458C11Rik
Faap20	Cdk2ap2	Copb2	Ccdc189					Rp2		Snrpf	Smyd3	Slc22a17
Mlycd	Pip5k1b	Fbxl2	Dtnbp1					Casc4		Ntn4	Sec23ip	Jph4
Peak1	Rab1b	Rpsa	Zfp317					Zfp266		Tmcc3	Epm2a	Psme1
Fndc10	Cnih2	Amotl2	Eif1a					Bloc1s4		Ascl1	Cpsf6	Zscan26
Pdzd8	Aldh3b1	1110059G10Rik	Lmcd1					Akap6		Mybpc1	Eef1d	Ywhaz
Klhdc7a	Mrpl11	Rbm5	Eml1					Bod1l		Hnrnph3	Zfp1	Atp6v1c1
Hmga1b	Gal	Apeh	Gm6612					Gm5805		Ddx21	Irs1	Fzd6
Mrpl48-ps	Slc1a1	Atxn2l	Fbh1					Zfp27		Hkdc1	Tug1	Oxr1
1110065P20Rik	Arl2	Exd2	Rnf169					Lmnb2		Macroh2a2	Jmjd6	Cdh10
Dact3	Prdx5	Chrm1	Ptk2b					Ctnna2		Tysnd1	Homez	Sybu
Zfp931	Tctn3	Cyb5r4	Rpl21-ps6					Rps4l		Ppa1	Snrpg	Myc
Ube2v1	Arl3	Ap4b1	Clasrp					Nlgn1		Npffr1	Fam173a	Sqle
Ly6c1	Ablim1	Inha	Haghl					Dpp3		Unc5b	Las1l	Wdyhv1
Cyp4v3	Hspa12a	Afap1l1	Akr1b10					Pepd		Micu1	Spop	Zhx1
Mphosph8	3110040N11Rik	Atp1a1	Iah1					Cnnm2		Plek	Rpl30-ps1	Lrrc6
Phyhd1	P4hb	Tmed7	Shisal1					Fam172a		Srgap1	Gm9234	Adcy8
H2-T10	Arhgdia	Fem1c	Hikeshi					Gm10146		Peli1	Phf21a	Tef
Gm14597	Anapc11	Fntb	Manbal					Gm22581		Apc2	Kbtbd2	Zc3h7b
Rps6-ps4	Cenpx	Gtpbp6	Grm4					Snord35a		Rab1a	Rps3a3	L3mbtl2
Glns-ps1	Wdr45b	Spata2l	Gm8730					Msl2		Gamt	Atxn7l3	Enpp2
Pisd-ps1	Ndufb8	Arhgap39	Brpf3					Pgk1-rs7		Actr2	Tnfrsf19	Fam118a
Gm12928	Hexa	Egr3	Prr36					Zfp617		Cnot2	Fam78b	Ttll1
Gm14036	Sacm1l	Alg3	Scn1a					Eif1ax		Grb10	Smim20	Srebf2
Gm13339	Lztfl1	Cdk10	mt-Nd2					Bmpr2		Adora2a	Gm6311	Desi1
Gm13841	Hsd17b10	Rbm34	mt-Nd4					Arfgef1		Osbpl8	Btbd9	Ppp1r1a
1110018N20Rik	Huwe1	Trim36	Snord32a					Aup1		Mknk2	Gak	Nudt16l1
Gm15706	Alas2	Tnks1bp1	Mir186					Htra2		Prmt2	Phactr2	Zfp251
Gm7846	Polr3a	Ctnnd1	Kndc1					Gm5537		Col6a2	Ufc1	Zfp263
2810001G20Rik	Prdx4	Tmed8	Gm10155					Epc2		Glt8d2	Ptpmt1	Tmem44
Tmem250-ps	Rps24	Tmem63c	Gm7666					Ell		Stk10	Hacd1	Rogdi
Scarna3a	Banp	R3hcc1	Pcna-ps2					Zfp946		Pfkl	Zfp35	Sharpin
Bcl2l2	Sbds	Chchd4	Gtf2f2					Klf12		Xpo1	Sorcs3	Maf1
Timm10b	Rps26	Rasl10a	Sars					Gm5830		Nsg2	Jazf1	Hsf1
Gm10039	Rnf41	Slc25a37	Syt11					Bnip3l-ps		Asb3	Arih2	Fbxl6
Gm17066	Cnpy2	Igsf9b	Sat2					Dok6		Ccng1	Ifi27	Plec
Inafm1	Atp5b	Fhod3	Rgma					Csnk1g3		Cyfip2	Cdpf1	Pycrl
Gm25745	Tac2	Sdr42e1	Ccdc190					Wdfy1		Hnrnpab	Clasp1	Lmf2
Zfp955a	Pstpip2	Gtf2h5	Top1					Gm10557		Hspa4	mt-Tf	Tymp
Ccdc85b	Echs1	Neurl1b	Ntn5					Zfp382		Cnot6	Selenop	Chkb
Tnfsf12	Caly	Gcsh	Rmdn3					Zfp971		Rasgef1c	Snord14e	Rabl2
Mir6991	Hras	Dhrs11	Rybp					Scn2a		Sar1b	Mir412	Shank3
Mir6929	Rplp2	Polr3b	Drc1					Alg10b		Jade2	Snord34	Yaf2
Gm28527	Tmem192	Pcnx4	H2-D1					Gm13375		Ube2b	Bub3	Ube2v2
Mir124-2hg	Phkg1	8430429K09Rik	Cyp4f15					Zc3h3		Slu7	Frat1	Mpv17l
Gm37416	Dock9	Gpatch8	Klhl21					Ighj1		Nipal4	Rpl35a-ps3	Rrn3
Gm47302	Tnrc6c	Fam171a2	Gm13304					Gm12854		Tns3	BC003965	Cldnd1
Gm4482	Eif4a3	Tmx4	Il11ra1					Psme3		Igfbp3	Gm14648	Klhl22
Gm42742	Fbxl16	Ankrd27	Klhl40					Chd2		Pes1	Gm5518	P2rx6
Gstm2-ps1	Gng13	Myl12b	Grk6					Gm20878		Adcy1	Zfyve19	Senp5
Gm44421	Jade1	Hrh2	Pak6					Gm14894		2310033P09Rik	Fgfr1op	Ypel1
Gm39822	Atp5c1	Zc4h2	Amd1					Gm12444		Mtif2	Lyz2	Wdr53
Gm3379	Pgm1	Fam124a	Nrbp2					Nap1l2		Cfap36	Tmem19	Yars2
Gm49336	Rpl14	Cox18	Mir697					Gm12693		Ppp4r3b	Wfdc17	Fyttd1
Gm38593	Sec61a2	Tdrd7	Trbj2-7					Gm15361		Sept4	Mir485	Lmln
Gm20008	4833439L19Rik	Capn5	Snora17					Gm13558		2810021J22Rik	Zscan25	Gsk3b
Maskbp3	Rftn2	Zswim4	Gm10916					Gm15564		Ska2	Zfp65	Senp2
CAAA01066123	Slc39a10	Abca7	Il11ra2					Isoc2a		Galnt10	1810009A15Rik	Slc15a2
	Lancl1	Xylb	H2aw					Gm25492		Ppm1d	Bscl2	Rcan1
	Acadl	Dcdc2a	Mon1b					Gm14057		Prpsap2	Ppp1r3e	Synj1
	Raph1	Apex1	Kcnip3					Gm16251		Bzw2	Ptrh2	Enah
	Ndufb3	Ints6l	Rab10os					9130221H12Rik		Elac2	Sod3	Prpf40b
	Pdcl3	Tmem63b	BC022960					Lamtor3		Atp6v1c2	5031425E22Rik	Faim2
	Inpp1	Phf24	Gm16171					Mir7056		Nampt	Gm10509	Asic1
	Gls	Slc2a6	Gm7658					Pcdhgb2		Nbas	Sft2d1	Smarcd1
	Plekhb2	Prr5	Gm13502					Gm7292		Rgs9	Ppp1r12b	Larp4
	Dst	Ube2r2	Gm15542					Gm42517		Fam20a	Sdhaf1	Slc11a2
	Col19a1	Snapc4	Gm12989					Gm43690		Adi1	Gm10699	Nr4a1
	Mff	Qsox2	Ube2d-ps					Gm7407		Rrm2	Kcng1	Akirin1
	Ctdsp1	C530008M17Rik	Gm15721					Gm45716		Bcap29	Zfas1	Fhl1
	Tmem169	Btg1	Wipf3					Gm49353		Grhl1	Myh7b	Rfc2
	Trip12	Iqce	Gm15751					Gm38431		Efr3b	Zfp652	Rpp14
	Slc16a14	Mgat4b	Gm11766					Gm47135		Dld	Ly6a	Gps2
	2810459M11Rik	Anln	Gm13629					Gm9118		Rab10	Gpx4	Bsg
	Lrrfip1	Wnt4	1500009L16Rik					Eif1-ps2		Taf15	Mir541	Serping1
	Tsn	Rap2b	Gm22767					Gm46522		Ace	Gm26387	Rab12
	Pfkfb2	Elac1	4930556I23Rik					Gm7818		Asic2	AU022252	C1qtnf12
	Csrp1	Bcorl1	Npcd					Apbb3		Adap2	Casc3	Ogfod2
	Gpr37l1	Syn1	Gm765					Gm46620		Ddx5	Dph1	Mrps23
	Nfasc	Zfp692	Synj2bp							Cacng4	Igtp	Sfi1
	Tor1aip1	Dzank1	Gm4535							Itgb4	Samd1	Pigx
	Ahctf1	Man1c1	Gm6257							Aspa	Nat8f5	Rsph3b
	Trp53bp2	Atp11b	Gm2564							Camkk1	Gm10698	Acat2
	Kctd3	Ranbp10	Gm9844							Slc13a5	Gm9385	Paqr4
	Mark1	Endod1	Ccl19-ps3							Wscd1	Gm11964	Mrpl14
	Lpgat1	Uggt1	Gm21953							Sec14l1	Gm13509	Hsp90ab1
	Plxna2	Rskr	Gm21887							0610010K14Rik	Ndufs5-ps	Fbxl17
	Usf1	2810032G03Rik	Snord88c							Coro6	Gm11585	Mrps18a
	Nmt2	Dzip1l	Gm9825							Timm22	Gm13577	Rrp36
	Aldh9a1	Vopp1	Gm4617							Rflnb	Gm13688	Ppil1
	Prdx6	H2az1	Gm10591							Doc2b	Rpl21-ps15	Sik1
	Mllt10	Parp11	2610316D01Rik							Ankrd40	Gm12380	Myl12a
	Arpc5l	Wipf2	A330048O09Rik							Dlg4	Gm11702	Galnt14
	Kif5c	Phf2	Gm26777							Per1	Rps15a-ps3	Ralbp1
	Stxbp1	Kcnj9	Gm27004							Vamp2	Gm14438	Hagh
	Med27	Pde4dip	Gm27032							Ntn1	1700003M07Rik	Sox8
	Kcnj3	Mylip	Gm26935							Top2a	Tvp23bos	Axin1
	Tor1b	Prkab2	Gm27194							Acly	Gm15432	Dusp1
	Psmd5	Sema7a	Gm2260							Kat2a	Gm16062	Phf1
	Ndufa8	Iffo1	Mir6904							Eftud2	Gm15270	Kdm4b
	Nacc2	Mlxip	Gm28035							Ccdc103	Gm13601	Rpl36-ps2
	Nup35	Lasp1	Gm29367							Foxg1	Epb41l4aos	Mllt1
	Ube2l6	Pcp4l1	Gm21955							Gtf2a1	Slc5a3	Zfp523
	Slc12a6	Tbc1d17	2900097C17Rik							Klhdc2	Rps27	Cox7a2l
	Nop10	Pcid2	Gm37116							Sec23a	Klhl33	Adcyap1
	Dut	Ripor1	Gm37111							Zc3h14	Hspa1b	Polr2d
	Sord	Bloc1s5	8430422M14Rik							Ngb	Gm15494	Syt4
	Mdk	Atp6v1g1	Peg13							Mthfd1	H1f11-ps	Slc39a6
	Rtf1	Tekt5	Gm7993							Sgpp1	Akain1	Elp2
	Atrn	Rbpj	Gm8319							Akap5	Gpr62	Wac
	Spred1	Adk	Gm35021							Rab15	Gm5093	Ccny
	Fahd2a	Ciz1	Gm45606							Dhrs7	A830073O21Rik	Tapbp
	Nphp1	Srrm2	Brd3os							4930447C04Rik	Gm5819	Pfdn6
	Ttl	Npepl1	Gm19196							Prkch	Neat1	Dnajc18
	Cst3	Smarcal1	Gm45533							Hif1a	Scnm1	Spata24
	Tbc1d20	Asb6	Gm10060							Eif2s1	Gm25082	Ercc3
	Kif3b	Tusc3	4930466K18Rik							Arg2	Gm38394	Lims2
	Psma7	Stau1	Gm6627							Zfp36l1	Gm6344	Aif1
	Nkain4	Nphp4	Gm48551							Erh	Rnaset2b	Riok3
	Mmp24	Vasn	Gm49329							Susd6	Zfp131	Dhx16
	Zmat3	Zmynd8	Gm35558							Pacs2	Dynlt1f	Ndfip1
	Pex5l	Thap3	1700087I21Rik							Nrde2	2810029C07Rik	Atat1
	Nceh1	Cc2d2a	Gm49300							Golga5	Gm26781	Gnl1
	Mfsd1	Cplane1	Gm2387							Ppp4r4	E530011L22Rik	Cabyr
	Ppm1l	Rere	Gm6278							Akr1c18	Snhg6	Gm8615
	Nras	Orc3	Gm50081							Tshz3	1500004A13Rik	Dele1
	Gdap2	Mrps35	Gm6813							Rgs6	Gm27505	Rpp21
	Hmgcs2	Gorab	Gm30571							Mlh3	1700052K11Rik	Diaph1
	Kcnc4	Pnrc1	Gm19486							Tmed10	2900052N01Rik	Gabbr1
	Tpm3	Arntl2	CT868690							Hsp90aa1	Gm12669	Ap3s1
	Efna1	Tm7sf3								Tecpr2	Gm20257	Rab27b
	Ndst3	Nxph4								Cdc42bpb	Gm8797	Ppic
	Hadh	Dnm3								Eif5	Pcdhga2	Mapk4
	Plrg1	BC052040								Ppp1r13b	Pcdhga6	Nars
	Ctso	Bcor								Ryr2	Gm30238	C330018D20Rik
	Cks1b	Pex2								Exoc2	Gm32391	Anxa1
	Ash1l	Hipk4								Hivep1	Gm4865	Fen1
	Naxe	Lrfn2								Edn1	Rpl21-ps10	Syt7
	Gatb	Rundc3b								Kif13a	Gm4742	Zfand5
	Fbxw7	Madd								Dek	Mir409	Sac3d1
	Pex11b	Zfhx2								Id4	AI506816	Htr7
	Adh5	Snrpd2								Nol8	Gm43672	Rad9a
	Eif4e	Osbpl10								Spin1	Gm43713	Coro1b
	Mttp	Npnt								Sema4d	Ube2n-ps1	Tmem134
	Lrrc7	Irgq								Sptlc1	Gm3375	Rce1
	Adgrl2	Elmo1								Sfxn1	Gm43909	Peli3
	Decr1	Otud3								Drd1	Glud-ps	Rnaseh2c
	Rps20	Map6d1								Fam193b	Gm36371	Kat5
	Faxc	Rusc1								Txndc15	Gm3257	Rela
	Ube2j1	Ttc1								Uqcrb	Nup62	Capn1
	Rnf20	Ssr2								Adcy2	Gm7600	Men1
	Astn2	Cldn5								Trpc7	Gm2225	Esrra
	Snx30	Utp4								Hnrnpk	Gm45855	Bad
	Bag1	Cep78								Ccnh	Gpx4-ps2	Stip1
	Enho	Kif21b								Rasa1	Gm7368	Mark2
	Dctn3	Rragb								Gkap1	Gm8834	Gpam
	Unc13b	Coro2b								Dapk1	Nudt8	Zdhhc6
	Ccdc107	Coq5								Pcsk1	D9Wsu149	Rbp4
	Tpm2	Slc24a4								Mctp1	Gm5182	Aldh18a1
	Hint2	Abca8a								Slf1	Gm48690	Slit1
	Clta	Shisa4								Mrpl36	Gm35638	Mxi1
	Glipr2	Dstyk								Xrcc4	Gm5791	Xpnpep1
	Rps6	Dzip1								Gtf2h2	Rpl19-ps6	Nt5c2
	Usp24	Fbxo38								Mccc2	Gm46546	Trub1
	Plpp3	Tmc7								Cartpt	Gm49863	Aspscr1
	Prkaa2	Hps4								Ptcd2	Gm50010	Rfng
	Dnajc6	Specc1								Ankra2	Gm5503	Ogfod3
	Atg4c	Rbm45								Poc5	Gm6402	Pi4k2a
	Pum1	Dctpp1								F2rl2	Gm3815	Got1
	Laptm5	Leo1								Aggf1	Gm50471	Cwf19l1
	Cpt2	Sdhaf3								Pde8b	Gm13301	Bloc1s2-ps
	Col9a2	Acot5								Scamp1	AC160138	Scd2
	Dyrk2	Atxn2								Elovl7		Actr1a
	Macf1	Ypel3								Serinc5		Maged2
	Pithd1	Mapk6								Mtx3		Tro
	Gale	Trim46								Rasgrf2		Abhd6
	Hmgcl	Smg7								Erbin		Sat1
	Fuca1	Zc3h6								Nln		Kdm5c
	Aldh4a1	Lhfpl4								Cwc27		Rabgef1
	Akr7a5	Synpo								Srek1ip1		Smarcc2
	Ddost	Simc1								Psmd6		Nabp2
	Kif17	Fam13c								Fezf2		Paip1
	Eif4g3	Elfn2								Pdhb		Nnt
	Zcchc17	1700019D03Rik								Fam107a		Bet1l
	Hpca	Rtn4r								Il6st		Ric8a
	Eif3i	Kbtbd7								Samd8		Cd151
	Tmem50a	Ccdc84								Ube2e1		Crcp
	Zfp593	Mgat2								Sftpa1		Sumf2
	Trappc3	Osbpl1a								Bmpr1a		Podxl
	Nudc	Snhg11								Camk2g		Mkln1
	Mrps15	Lsm11								Psmc6		Ccdc51
	Gnl2	H1f10								Mapk1ip1l		Pfkfb4
	Ube4b	Prrt3								Ktn1		Arhgef9
	Park7	C1ql1								Peli2		Mettl26
	Abcb8	Plekha7								Slmap		Jmjd8
	Kmt2e	Mfsd5								Arf4		Wdr24
	Agtrap	Spred2								Sema3g		Nudt5
	Tprgl	Thtpa								Spcs1		Nop16
	Ssu72	Gm9800								Chat		Thoc3
	Prxl2b	Serpinb9								Spryd7		Alkbh8
	Mxra8	Cradd								Ctsb		Adhfe1
	Ablim2	Zfp830								Prkcd		Creb1
	Htt	Ppp1r15b								Sap18		Mob4
	Snx17	Chrm3								Micu2		Als2
	Sgcb	Pcdhb20								Cab39l		Cflar
	Sel1l3	Hnrnpa1								Cdadc1		Chst10
	Grpel1	Sox18								Mtmr6		Asnsd1
	Slc30a9	Tmem215								Spata13		Stat1
	Hsd17b11	Tcaim								Cacna2d3		Inpp4a
	Bmp3	Tshz1								Dnajc15		Tmem131
	Tpst2	Spata2								Akap11		Cnot9
	Tesc	Rab2a								Mtrf1		Pnkd
	Snrnp35	Dusp18								Pbk		Ppm1f
	Arl6ip4	Tspyl1								Ccdc25		Dnajb2
	Ran	Lxn								Trim35		Pde6d
	Aldh2	Flrt1								Nefl		Ngef
	Atp2a2	Bri3								Bin3		Sept2
	Pxmp2	Sstr2								Sorbs3		Pam
	Golga3	Ankrd16								Sftpc		Actr3
	Ep400	Ino80c								Bmp1		Slc35f5
	Cit	Gm4737								Dmtn		Tmem9
	Mrm2	Kmt2d								Med4		Cdk18
	2210016L21Rik	Fbxo10								Ednrb		Syt2
	Mmab	Crebrf								Fbxl3		Adipor1
	Fscn1	Rbm33								Mettl3		Atp2b4
	Rita1	Ccdc57								Rem2		Stx6
	Rpl6	Inka2								Drosha		Lamc1
	Polr1d	Zdhhc22								Efs		Rgl1
	Pomp	Fitm2								Sema5a		Coq8a
	Actl6b	E130114P18Rik								Cct5		Tfb2m
	Gnb2	Cdk5r1								Ctnnd2		Srp9
	Plxna4	Acap2								Brix1		Nvl
	Hibadh	Zadh2								Sdc2		Pycr2
	Fkbp9	Gpr137c								Ank		Opn3
	Tmem176b	Pdp1								Retreg1		Rgs7
	Cbx3	Ccdc71								Myo10		Atp1b1
	Casp2	Zbtb14								Baalc		Scyl3
	Gstk1	Rpl36al								Lrp12		Astn1
	Prickle2	Heatr1								Utp23		Ralgps2
	Ino80b	Prag1								Eif3e		Bpnt1
	Wbp1	Synpo2								Emc2		Iars2
	Hmces	Sept6								Eny2		Ppp2r5a
	Cntn3	Oprd1								Ebag9		Fam107b
	Slc6a13	Kcnb1								Mtss1		Optn
	Mlf2	Pgbd5								Fbxo32		Klhl20
	Tmcc1	Ccdc126								Wnt7b		Lypd6b
	Grin2b	Rtn4rl2								St13		Abi2
	Arhgdib	Tmem123								Syngr1		Zbtb43
	Kras	Olfml1								Deptor		Eng
	Cmas	Mb21d2								Nptxr		Ak1
	Sec13	Fam174a								Josd1		Slc25a25
	Slc6a11	Gm6563								Csnk1e		Ptges2
	Vgll4	Mtln								Sh3bp1		Ralgds
	Tnfrsf1a	Gfod1								Parvb		Nr4a2
	Pdcd5	2900026A02Rik								Efcab6		Gpd2
	Herc2	Pcdh1								Twf1		Acvr1
	Psd3	Crebzf								Smdt1		Fubp3
	Tjp1	Gm5124								Nell2		Usp20
	Tyrobp	Mical3								Sept3		Stom
	Mrps11	Tmem198								Rapgef3		Ssna1
	Ccdc90b	Tubgcp6								Pmm1		Zmynd19
	Smg1	Rgs14								Nckap1l		Hnmt
	Stard10	Cemip								Pde1b		Dapl1
	Ppp4c	Mpp3								Shisa9		Slc25a12
	Rab6a	B4galt3								Emp2		Clp1
	Myh14	Bmpr1b								Bcl6		Phospho2
	Rps3	Nav2								Mgrn1		Sp3
	Lcmt1	Traf7								Hes1		Commd9
	Rbbp6	Sae1								Gpt		Tcp11l1
	Lamtor1	Ubxn8								Bop1		Cat
	Dctn5	Uba2								Oplah		Ttc17
	Bccip	Mllt11								Ly6h		Myef2
	Tmem9b	Gas5								Ly6e		Frmd5
	Akip1	Lipg								Ptk2		Lrp4
	Eif3f	Shisa6								Zcrb1		Mtch2
	Usp11	Mdm4								Alcam		Lrrc57
	Ccdc22	Vapb								Dubr		Vps39
	Otud5	Mettl7a1								Cd200		Gfra4
	Timm17b	Tmem119								Atg3		Rasgrp1
	Aff2	Smim10l2a								Mzt2		Stard7
	Cstf2	Ddx17								Mcm4		Snrpb
	Rps4x	Map6								Parn		Nop56
	Dmrtc1a	Srsf11								Boc		Snx5
	Rbbp7	Zfp580								Sidt1		Kat14
	Msl3	Fmnl1								Drd3		Snph
	Hcfc1	Tmem150a								Zbtb20		Cstf1
	Mecp2	Emc7								Pmm2		Stmn2
	G6pdx	Cnot10								Tbc1d23		Rtf2
	Atp11a	Npm3								Tomm70a		Rab22a
	Lamp1	Pard6g								Slc7a4		Phactr3
	Coprs	Zbtb25								Aifm3		Fabp5
	Naxd	Ptprn2								Pak2		Dok5
	Gins4	Ier5								Igsf11		Oprl1
	Adam9	Scn3a								Tnk2		Raly
	Plekha2	Armc7								Snx4		Eif6
	Gsr	Rbbp4								Fstl1		Src
	Msmo1	Ece1								Gtf2e1		Pik3ca
	Slc25a4	Lgals8								Iqcb1		Zfp639
	Ufsp2	Prdm2								Adcy5		Ndufb5
	Sh3rf1	Sptan1								Ece2		Dnajc19
	Cdh11	Itpk1								Clcn2		Acad9
	Txnl4b	Sept11								D16Ertd472e		Slc7a11
	Ap1g1	Kcnh1								Cxadr		Supt20
	Cdyl2	Dock1								Eif4a2		Gfm1
	Kifc3	Rpl28-ps1								Mrpl39		Pfn2
	Emc8	Zfp110								Atp5j		Olfml3
	Cotl1	Eif4b								App		Sec22b
	Hsbp1	0610030E20Rik								Adamts1		Prpf38b
	Lsm4	Fam57b								Ets2		Slc6a17
	Pbx4	Hdhd5								Psmg1		Ints3
	Pgr	Gm7331								Pigp		4933434E20Rik
	Bean1	Tcea2								Dop1b		Hax1
	Wwp2	Nsmce2								Cbr3		Chrnb2
	Gabarapl2	Rcan3								Clic6		Slc50a1
	Ccsap	Rgs3								Itsn1		Tmem144
	2310022B05Rik	Taok2								Cfap298		Ndst4
	Snx19	Rps16-ps2								Adcy6		Prss12
	Oaf	Rnf14								Gpd1		Trim2
	Rexo2	Rpl35a								Igfbp6		Pla2g12a
	Kirrel3	Plaat3								Map3k12		Ppa2
	St3gal4	Slc4a4								Sncg		Dnajb4
	Abhd12	Gm10093								Cdkn1a		Scamp3
	Dscaml1	Cxcl12								Nus1		Rit1
	Tmod2	Nol4l								Mospd1		Khdc4
	Polr2m	Gdpd1								Gtf2ird1		Lamtor2
	Rnf111	Dlgap4								Ndufa5		Rps3a1
	Elovl4	Suclg2								Msrb2		Pias3
	Bckdhb	Ppp4r1								Prmt5		Rprd2
	Imp3	Rps12								Slc38a1		Mettl14
	Celf6	Trank1								P3h3		Gclm
	Csk	Syt9								Grm2		Pip5k1a
	Etfa	Clip2								Acy1		Celf3
	Rcn2	Numbl								Cd4		Mrpl9
	Cox7a2	Nol7								Dtwd1		Tspan5
	Csnk1g1	Gm10131								Agap3		Wls
	Snapc5	Cyp26b1								Dlx2		Trp53inp1
	Rpl4	Nmral1								Slc22a3		Pnisr
	Crtap	D630045J12Rik								Pde10a		Ccnc
	Pccb	Chchd1								Smoc2		Gtf2b
	Dnajc13	Srrm4								Tnfrsf12a		Epha7
	Gnai2	Amd2								Flywch2		Rars2
	Nudt16	Pym1								Pla2g7		Smim8
	Eml4	Chil1								Tnfrsf21		Tmod1
	Pygm	Snora43								Satb1		Nr4a3
	Crebl2	Gm24201								Aars2		Ptbp3
	1700025G04Rik	Snora34								Slc5a7		Zfp37
	Pon2	Mir421								Gtpbp2		Alad
	Cd59a	Mir23b								Enpp5		Nfx1
	Gng11	Gm22579								Enpp4		Rad23b
	Ank2	Tacc1								Rsph9		Pigo
	Pkd1	Cacng3								Cnpy3		Stoml2
	Psmf1	Anks6								Foxp4		Creb3
	Camkv	Hmgn3								Trem2		Sh3gl2
	Mycbp2	Gm5786								Mtch1		Sgip1
	Sox10	Gm6969								Glp1r		Ak4
	Pygb	Gm7589								Rsph1		Plaa
	Apmap	Nck2								Epb41l3		Scp2
	Nol12	Xpo5								Clip4		Lrrc42
	Mgll	Rps28								Ehd3		Svbp
	S100b	Syngap1								Dpy30		Rragc
	Trim45	Sptbn2								Strn		Cap1
	Szt2	Myadm								Ttc27		Rnf220
	Slc35a4	Tmem167b								Qpct		Urod
	Map2k4	Scyl2								Pdpk1		Toe1
	Prrg3	Strada								Srbd1		Mrto4
	Mcee	Mir341								E4f1		Vwa5b1
	Fam160b1	Gmppb								Epas1		Sema3c
	Cryzl2	9230112E08Rik								Rhoq		Ptp4a2
	Pcgf3	Eid2b								Pigf		Tmem234
	Pdpr	Gm10282								Mcfd2		Zbtb8a
	Ddx19b	Rraga								Spsb3		Maco1
	Sfxn5	Rpl7a-ps5								Mapk8ip3		AU040320
	Nrxn2	Arhgef10								Tmem204		Stmn1
	Mapkbp1	Gng3								Fam234a		Psmb2
	Ccp110	Sms								Luc7l		Gpn2
	Chmp2a	Sept5								Cul2		Rspo1
	Vhl	4933439C10Rik								Zeb1		Ppp1r8
	Ndufb7	S100a16								Tmem178		Epb41
	Tesk2	Mocs3								Dync2li1		Srsf4
	Galnt17	Kiz								Slc25a46		Tmub1
	Poglut1	Fjx1								Sap130		Slc2a5
	Zdhhc5	Rsph10b								Celf4		Mthfr
	Ino80	Gm26384								Tpgs2		Orc5
	Ogt	Gm26377								Dtna		Clcn6
	Zfc3h1	Snord72								Cdh2		Mfn2
	Lsm3	Actl10								Vps52		Atad3a
	Mrps17	Ndufaf8								Brd2		Ski
	Golgb1	Smarcd2								Pfdn1		Gabrd
	Arhgap27	Fam174b								Psd2		Pank4
	Exosc4	Rbis								Hspa9		Cdk11b
	Setd5	Gm14322								Bin1		Nadk
	Dnajc17	Sec61g								Prrc2a		Gnb1
	Ube2f	Slc45a4								Aqp4		Mrpl20
	Cmip	Pin4								Zfp521		Cptp
	Kcnh5	Maea								Impact		Sdf4
	Pja1	Spaca6								Ttc39c		Kcnip4
	Trmt5	Mir1188								Mal2		Rgs12
	Morc2a	Gm12174								Hbegf		Add1
	Zfyve9	Gm11966								Tcerg1		Pcdh7
	Ankrd12	Gm4853								Ppp2r2b		Rnf4
	B3galt1	Gm11518								Dpysl3		Nsg1
	Gna11	Gm14633								Hsd17b4		Dnajb6
	Gpsm3	Gm12291								Mbd2		Eif2b4
	G6pc3	Pgam1-ps2								Smad4		Ppm1g
	Unc13a	Gm8482								Gnal		Nrbp1
	Cpsf7	Gm11914								Afg3l2		Khk
	Rps29	Gm13204								Prelid3a		D5Ertd579e
	Mrpl54	Gm7363								Spire1		Ube2k
	Anapc13	Gm15538								Sncaip		Apbb2
	Rrp12	Gm16209								Snx24		Guf1
	Dhx57	Plk-ps1								Psmg2		Fip1l1
	Eef2k	Gm11478								Me2		Srd5a3
	Scai	Rpl17-ps4								Txnl1		Tmem165
	Hectd1	Mir1898								Lmnb1		Dipk1a
	Vps13c	Tmem240								Megf10		Srrd
	Cops4	Gm16185								Slc12a2		Dck
	Tmem98	8030453O22Rik								Isoc1		Eif2b1
	Thyn1	B930095G15Rik								Dctn4		Rchy1
	Tab3	Gm12940								Camk2a		Rilpl2
	Mbd3	1700123M08Rik								Hmgxb3		Sdad1
	Prdm4	Gm13563								Tle4		Rhof
	Eif1	Grin1os								Cbln2		Vps29
	Togaram1	D030047H15Rik								Slc22a6		Fam216a
	Grhpr	Ftx								Scgb1a1		Gpn3
	Lrfn5	Gm13690								Fads3		Anapc7
	Ndufa3	Gm16172								Fads2		Pgam5
	Dagla	Gm12264								Tmem138		Triap1
	Fbxo45	Chn1os3								Sdhaf2		Gatc
	Mlc1	Gm13446								Rfk		Srsf9
	Plppr3	Gm15500								Carnmt1		Tmem168
	Ids	Susd5								Rtn3		Zfp12
	Palm	2410006H16Rik								Rcl1		Dtx1
	Rnf126	Gm16253								Jak2		Aimp2
	Ttc38	Gm14257								Rpp30		Pdap1
	Zfp57	Gm23205								Syvn1		Ndufa4
	Sigmar1	Cdk5r2								Il33		Glcci1
	Lmo1	Gm17081								Tjp2		Rasl11a
	Prickle1	Rps13								Rps6kb2		Limk1
	Ndufa13	Rpl6l								Pitpnm1		Bcl7b
	Rbm43	Eid1								Pacs1		Rbm28
	Fstl4	Gm17046								Grk2		Gcc1
	Macrod1	Sco2								Klc2		Agfg2
	Srp72	Tnnc1								Cbwd1		Asns
	Kidins220	Gon7								Slc29a2		Calu
	Tmem258	Gm17709								Minpp1		Ahcyl2
	Fam13b	Ndufab1-ps								Papss2		Klhdc10
	Phpt1	Malat1								Ppp6r3		Gars
	Fxyd1	Gm20646								Kcnk4		Adcyap1r1
	Arhgap21	Tomm20								Gpr137		Malsu1
	Tbc1d9b	Tmem121b								Spindoc		Slc13a4
	Man1b1	Ccl21a								Shoc2		Fam131b
	Ago2	Gm21781								Acsl5		Mkrn1
	Cuedc2	Gm9821								Fam45a		Nfu1
	Cox6b1	H1f0								Sorbs1		Pcyox1
	Ssx2ip	Gm21093								Tm9sf3		Add2
	Psenen	Lbhd1								Trim8		Cct7
	Mrpl41	Tmem181b-ps								Maoa		Zfp638
	2410004B18Rik	Tmem151b								Efhc2		Fbxl14
	Acaa2	A330023F24Rik								Slk		1700003E16Rik
	Gtdc1	Gm3764								Gfra1		Mrpl53
	Slc39a12	1700109K24Rik								Btbd1		Gkn3
	Trim17	Mirg								Hdgfl3		Rpn1
	Spryd3	Mir124a-1hg								Bhlhe22		Edem1
	Otud4	4933417D19Rik								Ints4		Tuba8
	Setd7	Miat								Pcyt2		Gabarapl1
	Psd	Gm10605								Sirt7		Etv6
	Ndufc1	Gm27003								Tollip		Golt1b
	Itih2	Gm17750								Cbr2		Ldhb
	Sf3b6	Rnf113a2								Maged1		Camk1
	Ccn3	Mir7220								Dus1l		Ccdc91
	Zmat4	Mir6982								Zdhhc16		Tmtc1
	Nenf	Gm27353								Csnk1d		Pianp
	Rps16	Mir6999								Cd7		Strn4
	Clba1	1500015A07Rik								Rab40b		Ercc2
	Ahdc1	Gm17828								Cnnm1		Pop4
	Cd81	Gm28370								Erlin1		Zfp583
	Cisd1	2610306M01Rik								Mrpl43		Nipa2
	Apopt1	4930422M22Rik								Sfxn3		Faap24
	Rpl10a	Rps23-ps1								Poll		Slc7a10
	Iars	Gm29237								Oga		Fam189a1
	Cpe	Gm36937								Kcnip2		Hddc3
	Bri3bp	Gm37711								Ldb1		Cib1
	Chchd5	Pcdhgc3								Gbf1		Lrrc28
	Wdr20	A330074H02Rik								Fbxl15		Fam98c
	Slc24a2	2900037B21Rik								Mfsd13a		Pak4
	Ptpdc1	Gm38020								Bbs4		Aen
	Kcna6	Gm38102								Parp6		Anapc15
	Sbno1	Gm38077								Fyco1		Maz
	Camk4	Gm37963								Tbl1x		Aldoa
	Rbm24	Gm37070								Fam120c		Plekhb1
	Tmem181a	Gm43858								Acot9		Gm9755
	Ttc39b	Gm42979								Itgb8		Slco2b1
	Gask1a	Gm42489								Sp4		Eif3c
	Usp38	Gm43445								Atp10a		Spns1
	Slc22a23	Gm8069								Cd63		Psma1
	Fau	BC030343								Gdf11		Thap12
	Bphl	Gm43759								Cdh9		Parva
	Smg6	Gm42672								Aatk		BC017158
	Ankrd35	Gm43272								Tepsin		Itgam
	Ncoa6	Mir703								Faap100		Bckdk
	Cdc40	Gm43681								Prim1		Stx4a
	Chmp4b	Gm6450								Shmt2		Phkg2
	Jarid2	Gm43843								R3hdm2		Rnf40
	Rgs4	Gm43597								Dctn2		Bcat2
	Tm6sf1	Gm43268								Pip4k2c		Nomo1
	Ric1	Gm44199								Atp5a1		Tial1
	Herc1	Gm44256								Fuom		Acadsb
	Wdr26	Gm6749								Dpysl4		Cdr2
	Ptpn3	9330102E08Rik								Sirt3		Tpp1
	Zscan2	Gm44524								Taldo1		Crym
	Ost4	Gm43980								Pnpla2		Tmem159
	Trmt112	Gm44168								Apool		Uros
	Ralgps1	Gm44950								Tm9sf2		Knop1
	Ctu1	Gm45619								Clybl		Stim1
	Rpl12	Gm45869								Farp1		Cttn
	Plcl2	Gm31518								Rbfox3		Enox2
	Dido1	C230057M02Rik								Gaa		Slc35a2
	Soga3	Gm7807								Nptx1		Magee1
	Edc3	Rpl10-ps5								Pde8a		Nlgn3
	Ube2l3	C78859								Klhl4		Nsdhl
	Lmtk2	Gm48796								Copg2		Haus7
	Rps21	Gm49759								Cct8		Fam3a
	Timm8b	Gm19810								Phf6		Morf4l2
	Tasp1	Gm4864								Cnksr2		Rasa3
	Arpin	Gm2436								Rps6ka6		Vps36
	Psmd7	Gm46209								Tmem47		Adgra2
	Zzz3	Gm47260								Pigq		Brf2
	Ss18l1	Gm49327								Rab40c		Gpm6a
	Adgrl4	Gm48062								Rhot2		Ap3m2
	Rpl22l1	Gm48239								Prps2		Sfrp1
	E130309D02Rik	Gm48194								Hadha		Tm2d2
	Vstm2b	Gm49163								Clec3b		Rwdd4a
	Prrc2b	Gm49593								Zdhhc3		Plpp5
	Megf9	Gm49502								St8sia2		Asah1
	Fut11	Rpl31-ps12								Itgb1		Cnot7
	Ptpa	Gm20164								Pard3		Scrg1
	Mmd2	Gm4833								Fam20c		N4bp1
	Ppp1r3f	Rpsa-ps7								Prkar1b		Adcy7
	Coro7	Gm2350								Xiap		Brd7
	Mrpl12	Gm6663								Stag2		Nkd1
	Spout1	Gm50152								Faf2		Orc6
	Dusp26									Tspan17		Tbc1d9
	Mrps6									Unc5a		Phlpp2
	Msantd3									Myo5b		St3gal2
	Wdr34									Aasdhppt		Il34
	Dock3									Oprk1		Cog4
	Trp53rka									Cops5		Herpud1
	Bahcc1									Paqr8		Fam192a
	Cpeb2									Ube2w		Cx3cl1
	Spsb1									Tmem70		Ccl17
	Pak7									Idh1		Cfap20
	Dag1									Eef1b2		Tpm4
	Edrf1									Nrp2		Usp10
	Magi2									Hspd1		Ciao2b
	Ndufb10									Wdr75		Pla2g15
	Baz2a									Rpe		Cog8
	Klhl42									Sumo1		Terf2
	Gpr26									Map4k4		Cyb5b
	Maob									Npas2		Med17
	Scamp2									Tmeff2		Wdr59
	Prrc2c									Unc50		Acad8
	Gpr34									Coa5		Dbndd1
	Trappc5									Zfp142		Cog2
	Mrps28									Fam135a		Arv1
	Bach2									Sdhaf4		Gnpat
	Wdr47									Ogfrl1		Vps26b
	Dtx3									Sphkap		Dcun1d5
	Zfp609									Wnt10a		Sc5d
	Abhd11									Igfbp5		Srpr
	Adam22									Fn1		Rpusd4
	Btaf1									Tuba4a		Alg9
	Erc2									Dnpep		Cryab
	Oaz2									Itm2c		Pts
	Nup88									Psmd1		Cadm1
	Rsc1a1									Ncl		Bace1
	Snrnp25									Epha4		Trappc4
	Cept1									Ptma		Hinfp
	C1qtnf4									Cops7b		C2cd2l
	Psme4									Farsb		Ilf3
	Tmem205									Ecel1		Scg3
	Rps19									Mrpl44		Yipf2
	Abhd4									Serpine2		Lysmd2
	Nrg3									Ppp1r7		Rsl24d1
	H2az2									Bok		Anxa2
	Pla2g5									Ing5		Cln6
	Dmxl2									Inpp5d		Idh3a
	Slc7a1									Atg16l1		Ptpn9
	Atg2b									Scly		Fbxo22
	Shtn1									Asb1		Nptn
	Hibch									Serpinb8		Neo1
	Nop53									Lypd1		Mto1
	Camsap2									Tmem163		Tmed3
	Prelp									Ubxn4		Tpm1
	Sdk2									Mcm6		Slc25a36
	Cdc42ep4									Dars		Pik3cb
	Mrps27									Rgs2		Nck1
	Rims1									Tfcp2l1		Dhx30
	Mapk1ip1									Ddx59		Cspg5
	Poldip3									Nucks1		Ptgs2
	Rpl37									Rbbp5		Trib1
	Ankrd13a									Pik3c2b		Slc25a38
	Ndufa7									Ppfia4		Hhatl
	Nol4									Xpr1		Hemk1
	Mvk									Rgs16		Ip6k2
	Tmcc2									Efcab2		Prkar2a
	Csdc2									Parp1		Qars
	Klhl23									Acbd3		Usp4
	Sestd1									Tmem63a		Gpr19
	Mrtfa									Fh1		Resf1
	Gm5617									Mpzl1		Inppl1
	S100a13									Mpc2		Gpbp1
	Osbpl6									Abl2		Srxn1
	Nfkbil1									Smyd2		Cdv3
	Mindy2									Pacc1		Igdcc4
	Kcnj12									Cfap126		2410131K14Rik
	4632404H12Rik									Meig1		Zswim6
	Kdm7a									Fcgr2b		Smap2
	Selenok									Atf6		Ccdc85a
	Map3k9									Mgst3		Acsl3
	Ttc9									Vamp4		Nfyc
	Dpm3									Pip4k2a		Sgpp2
	Hectd4									Bmi1		Hspa13
	Bex2									Golga1		Fkbp1a
	Hebp1									Mmadhc		Fam207a
	Hecw2									Mindy3		Chpf
	Mcts2									Spopl		Foxj3
	Tom1									Prkcq		Ogfod1
	Gm14117									Gad2		Micall1
	Gng2									Slc2a8		Gas7
	Tmem212									Dpm2		Lss
	Smco3									Tsc1		Slc7a6os
	Kcnj6									Gtf3c5		Podxl2
	Hexim2									Dnm1		Cnppd1
	Sorcs1									Ermn		Eefsec
	Fam221b									1700007K13Rik		Shf
	Taf10									Olfm1		Kctd17
	Wdfy3									Fibcd1		Noc4l
	Gpr22									Abl1		Ptprf
	Lsm8									Ntmt1		Ctdp1
	Rnf182									Sh3glb2		Kdm4a
	Ubr3									Rab14		Rtp4
	Trp53i13									Dab2ip		Ipo13
	Fam160a2									Mrrf		Arhgap44
	Swi5									Gca		Armcx2
	Fads6									Wdr5		Specc1l
	Isca1									Brd3		Tagap
	Lemd2									Gpsm1		Armcx1
	Zfp444									Abca2		Crlf2
	Coa4									Pkp4		Larp4b
	Uqcrq									Zfp385b		Idua
	Ubtd2									Ssrp1		Znrf1
	Rpsa-ps2									Mtx2		Rbfox2
	S1pr1									Atf2		Adgrb3
	Gm5514									Ola1		Smyd5
	Rpl18a									Arl14ep		Lrrc24
	Bola3									Katnbl1		Foxn3
	1110012L19Rik									Lpcat4		Spr
	Morn2									Lin7c		Rpap2
	Nyap1									Dnajc24		Atp6v1h
	Akr1e1									Elp4		Gucy1a1
	Trrap									Eif3m		Zbtb41
	Frrs1l									Cstf3		Slc16a2
	Sprn									Caprin1		Rxfp1
	Zfp36l2									Api5		Cpsf1
	C2cd4c									Cops2		Hdlbp
	Eif4g1									Meis2		Ccs
	Lrrc8d									Cd82		Srsf2
	Hpcal4									Syt13		Pomt2
	Scaf8									Atg13		Cipc
	Scand1									Hypk		Irf2bpl
	Hepacam									Map1a		Chmp7
	Rpl37a									Lamp5		Hdac11
	Gjb2									Snap25		Agpat1
	Ppm1e									Ehd4		Ints14
	Cox17									Itpka		Zdhhc14
	Lyrm4									Tyro3		Thoc5
	Gm7862									Ptpra		Fam53c
	Rbm12b1									4930402H24Rik		Cbl
	Mtfr1l									Spint1		Mtmr3
	Gm5424									1700037H04Rik		Tulp4
	Mapk10									Adra1d		Diaph2
	Rpl14-ps1									Rassf2		Uaca
	Cystm1									Slc23a2		Rsrc1
	Atxn1									Chgb		Myo5a
	Adck2									Sppl2a		Mon2
	Nqo2									Mrps5		Tiparp
	Fbxo41									Mal		Lrrn1
	D030056L22Rik									Ndufaf5		Prr7
	Dusp28									Polr1b		Mrps10
	Cyp4x1									Pdyn		Nagk
	Samd14									Pcsk2		Mast4
	Rpl9									Mgme1		Tmub2
	Mageh1									Nkx2-2		Celf5
	Emc6									Acss1		Nup54
	Gm973									Mapre1		Tmem127
	B4gat1									Cdk5rap1		Nudt19
	Flrt2									Necab3		Mrpl34
	Dynlrb1									E2f1		Cactin
	Klhl34									Fam210b		Rnf44
	Rps8									Pkia		Rtkn
	Rpsa-ps10									Zdbf2		Dhx8
	Gm8566									Atp9a		Zfr2
	Kcna3									E2f5		Dapk3
	Kcna1									Car2		Tbr1
	Arf1									Mrgbp		Kri1
	Tenm4									Gid8		Brinp3
	Asb8									Zgpat		Lsm7
	Syngr2									Itch		Spcs2
	Slitrk3									Armc1		Pdk3
	Nrip1									Ggt7		Abi3bp
	Tmem136									Acss2		Pkig
	Lemd3									Nfs1		Tpbg
	Gm8666									Dsn1		Arx
	Mcat									Rpn2		Nat14
	Slc35e4									Mfn1		Sec31a
	Vps37c									Gnb4		Fbxo33
	Dcaf5									Actl6a		Uchl4
	Sorl1									Gm8325		Rmi1
	Chchd10									Sec62		1810055G02Rik
	Cyp20a1									Anxa5		Pcsk7
	Rps23									Spata5		Oser1
	Tmie									Ufm1		Reep6
	C1ql3									Trpc4		Dcaf10
	Micos13									Mbnl1		1600002K03Rik
	Tmsb4x									P2ry1		Trmt10b
	Bag5									Dhx36		Frmpd1
	2810025M15Rik									Schip1		Midn
	H2ax									Kpna4		Rubcn
	Mrps16									Dclk1		Cnot3
	Tmx2									Tm4sf1		Cbarp
	Tcf19									Ppid		Zcchc7
	Lamtor4									Etfdh		Isg15
	Zfp831									Mme		Mrps2
	Micos10									Slc33a1		R3hdm4
	Ftl1									Gmps		Cep19
	Arhgap42									Kcnab1		Tk2
	Ecpas									Ssr3		Ppp1r26
	Atp5k									Pdcd10		Fbxw2
	Gja1									Tspan2		Tdp2
	Prkca									Casq2		Tmem59l
	Gm8121									Stxbp3		Gm7008
	Rnf7									Dram2		Mettl25
	Cacna1c									Rab13		Smug1
	Plekhm3									Jtb		Colec12
	Commd1									Olfm3		Rab3gap1
	Kctd16									Sfrp2		Pphln1
	Hbb-bs									Gucy1b1		Dipk1b
	Tmco1									Snx7		Gxylt1
	Magi3									Papss1		Armh4
	Serp2									Fubp1		Noa1
	5830454E08Rik									Efna3		Ap5m1
	Suclg1									Zbtb7b		Zdhhc23
	Prkcb									Gba		Znrd1
	Gas1									Hcn3		Ubac1
	Mrpl35									Lmna		P2ry12
	Krcc1									Sema4a		Gng12
	Gm9899									Ntrk1		Tbcc
	Phgdh									Dclk2		Npy1r
	Gm13534									Rnf115		Calm2
	Nrd1									Polr3c		Arhgap26
	Kcnip1									Ptbp2		Rnf13
	Eif3k									Snx27		Slc38a7
	Aldh7a1									Rap1gds1		Lgi4
	Ptrh1									Cisd2		Ndrg4
	Chd8									Tacr3		Eepd1
	Ech1									Ddah1		Eipr1
	Tceal5									Ccn1		Rfxap
	Ercc6									Fam92a		Cc2d1a
	1810037I17Rik									Calb1		Nop14
	Gon4l									Tgs1		Cyld
	Tprkb									Sdcbp		Decr2
	Msi1									Tstd3		Dpp10
	Cadps									Lmo4		Hspb6
	Lclat1									Rngtt		Mrpl55
	Thnsl2									Rragd		Zfp280c
	Adam10									Akirin2		Kdm1a
	Vmac									Slc35a1		Map11
	Tafa5									C9orf72		Taf6
	Ep300									Exosc3		Zdhhc9
	Gm9962									Anp32b		Apln
	M5C1000I18Rik									Tmeff1		Zscan21
	Ankrd17									Hsdl2		Mmaa
	Tmem245									Kdm4c		Apbb1
	Mrfap1									Aco1		Gm9762
	Fbxo6									Smu1		Rab11fip3
	Unc80									Slc44a1		Aff3
	Zzef1									Fktn		Lrrc20
	Gm5069									Chmp5		Elf2
	Zkscan5									Nol6		Rbm17
	Mia3									Fam219a		Islr
	S100a8									1110017D15Rik		Mospd3
	AI504432									Vcp		Kin
	R3hdm1									Tesk1		Larp1
	Kcnq3									Rgp1		Paqr7
	Slit3									Psip1		Srrt
	Med12l									Mllt3		Ctbp1
	Rab31									Dab1		Trmt6
	Trnp1									Pde4b		Azin1
	Fry									Cachd1		Ints7
	Fkbp2									St3gal3		Cib2
	Grm7									Slc6a9		Pank2
	Usp13									Rnf11		Fbxo34
	Acbd4									Osbpl9		Adgrl3
	Gm7536									Usp1		Bclaf1
	Nat8f1									Ift74		Zfp60
	Rpl38									Pdpn		H2-DMa
	Gm17494									Echdc2		Cdkn1c
	Mrpl18									Magoh		Atp8a1
	Gm10012									Ndc1		Pced1a
	Cyb5d2									Mrpl37		Smim14
	Rpl32									Exo5		Ankrd9
	Rpl36									Ybx1		Ndufv1
	Zfp809									Slc2a1		Bicd2
	E030024N20Rik									Mfsd2a		Ninj1
	Mdn1									Eloa		1110032A03Rik
	Tpm3-rs7									Pnrc2		Snn
	Arhgap35									Plk3		Neurod6
	Usf2									Mmachc		Atp6v0a2
	Spock2									Prdx1		Igsf8
	Gpc6									Ipp		Trappc11
	Gm9174									Pik3r3		Ormdl3
	Gm10051									Adgrb2		5033430I15Rik
	Gm10053									Azin2		Gstp2
	Grin2a									Nipal3		Btbd10
	Eno1b									Extl1		Fbxo8
	Gm10059									Fam76a		Ovca2
	Rpl18									Stx12		Nop2
	Gm8129									Smpdl3b		Galnt18
	Rpl11									Inpp5b		Afg1l
	Hopx									Rcc1		Edem2
	Slc14a1									Ptpru		Kcnh2
	Fxn									Mecr		Tsr1
	Ppp2r5d									Fbxo42		Sgsm2
	Gm8116									Cdk14		Sbf2
	Znhit1									Padi2		Rbm8a
	Uqcr10									Kcnab2		Hdhd3
	Zfp637									Rheb		Abhd17c
	Ndufs8									Nol9		Fchsd1
	Kcnh7									Smarcd3		Armc10
	Slx1b									Vamp3		Akap12
	Rpl13-ps6									Per3		Mcl1
	Rpl13-ps3									Fastk		Polr3k
	Ube4a									Errfi1		Arfrp1
	H2aj									Dffa		Rtel1
	Rpl3									Tomm7		Atp5j2
	Psma3									Fbxo44		Josd2
	Gm11353									Dnajc2		Dsel
	Bckdha									Pmpcb		Mindy1
	Rpl36a-ps1									Dffb		Bud31
	Fhit									Lrrc47		Abcf1
	Ifitm2									Wrap73		Rap1gap2
	Layn									Acap3		Gngt2
	Atp8b2									Ints11		Ythdf1
	Mrps9									Mib2		Pi4kb
	Nsa2									Dvl1		Shfl
	B2m									Sorcs2		Man2a2
	Gstp1									Acox3		Tspyl5
	Ube2s									Ppp2r2c		Txndc5
	Csmd1									Crmp1		Ube3c
	Copz1									Rab28		Adrm1
	Rrs1									Slc30a3		Pigk
	Rrp1									Ociad2		Foxred1
	Mcrip1									Mapre3		Osbpl2
	H2-K1									Dpysl5		Anpep
	Dnaic1									Dhx15		Lsm14b
	Rps7									Tbc1d1		Nrn1
	Snrpa									Rfc1		Taf4
	Cox5b									Tbc1d14		Stim2
	Ksr2									Slc10a4		Ube2h
	Pclo									Cenpc1		Akap7
	Ext1									Gpat3		Tbc1d25
	Cyp2d22									Enoph1		Ppp1r10
	Rps17									Cds1		B3galnt2
	Ttr									Asphd2		Azi2
	Lmtk3									Wsb2		Hexdc
	Cnih4									Cxcl15		Ndst2
	Rapgef2									Cdk2ap1		Rab3gap2
	Opcml									G3bp2		Prss23
	Rpl17									Pitpnm2		Heatr5b
	Tmem65									Uso1		Tmem135
	Zfp706									Naaa		Ubn1
	Arf2									Mmp17		Tspyl4
	Gm5453									Bcl7a		Nup133
	Srpk2									Psph		Ajap1
	Mysm1									Cct6a		Tmem246
	Atp5g2									Brap		Lonrf1
	Gm16477									Ift81		Cpeb3
	Kcnc3									Camkk2		Rxrb
	Cfl2									Rnf34		Cplx3
	Rpl35									Pus1		Ralyl
	Ccni									Ulk1		Alg2
	Mapk3									Rab35		Alkbh4
	Kif1b									Cabp1		Dnajc28
	Kcnma1									Foxp2		Myl6b
	Rpl27									Tmem106b		Wdr70
	Usp31									Ube3b		Arhgap29
	Gm9396									Wipi2		Endov
	Rps15									Actb		Cited2
	Snu13									Usp30		Coq10a
	Snrnp70									Rasal1		Pik3cd
	Nup98									Rph3a		Zmym5
	Unc5d									Eif2ak1		Gpr176
	Gm13910									Erp29		Ikzf5
	Gpx1									Arpc1a		Klhdc4
	Chd4									Cpsf4		Fam102b
	Uqcrh									Wasf3		Fbxl4
	Trerf1									Mtus2		Slc25a28
	Ipcef1									Cul1		Cdh18
	Med14									Pop7		Rc3h1
	Paqr9									Mcm7		Pitpnc1
	Plcxd1									Dlx6		Zbtb38
	Cntn4									Dlx5		Ppp1r15a
	mt-Tk									Dync1i1		Slc26a10
	Gm24966									Cald1		Arglu1
	Gm24564									Exoc4		Os9
	Snora7a									Ccdc136		Mybbp1a
	Snora41									Avl9		Blvrb
	Snora52									Herc3		Dxo
	Gm25857									Nfe2l3		Mettl27
	Gm22357									Zyx		Plppr2
	Snora70									Ephb6		Pogk
	Snord7									Dbpht2		Gemin8
	Ubr4									Gfpt1		Dnph1
	Gm10157									Tgfa		Dnajc16
	Wdr6									Mogs		Limd2
	Gm10163									Tacr1		Kcna2
	Cox6c2									Arhgap25		Hnrnpul1
	Insyn1									Isy1		Eif4h
	Fxyd6									Frmd4b		Ttc3
	Ecsit									Foxp1		Hlcs
	Rps23-ps2									Sec61a1		1700123O20Rik
	Rps12-ps3									Abtb1		Sft2d2
	Gm7027									Wnt7a		Gm21988
	Rpl7a-ps11									Bhlhe40		Fbxw4
	Rplp0									Arl8b		Rcc2
	Romo1									Ret		Map7d2
	Vxn									Ptms		Fam117b
	Ap5s1									Lag3		Ankrd42
	Cenpb									Lrrc23		Wapl
	Ddrgk1									Magohb		Tardbp
	Nat8f4									Ybx3		Gpr12
	D430041D05Rik									Dusp16		Stx3
	Gm10240									Mgp		Fmod
	Zfp467									Rerg		Entpd3
	Selenbp1									Ptpro		Ggact
	Zbtb34									Strap		Fam104a
	Slc7a14									Lmo3		Mpped1
	Gm13192									Sspn		Ubr7
	Zfp874a									Srgap3		Ppp4r3a
	Ctxn3									Rassf8		Tdrkh
	Psmb3									Cpne9		Metap1d
	Rps12-ps9									Ogg1		Pkp2
	Atxn1l									St8sia1		Rapgef5
	Hba-a2									Med21		Mat2b
	Hba-a1									Atp2b2		Hnrnpf
	Ndufaf3									Far2		Zfp239
	Gm10288									Ergic2		Kank3
	Tmem256									Atg7		Ccdc115
	Tlnrd1									Necap1		Vwa1
	Chchd2									Ing4		Ppig
	Tmem132b									Vamp1		Gm9774
	Rasal2									Cd9		Slc35f2
	Trmt112-ps2									Fkbp4		Zfp451
	Fv1									Slc8a2		Tbc1d22b
	Lrrc8b									Zik1		0610010F05Rik
	Rpl31-ps10									Mark4		Bag2
	Fryl									Rtn2		Rabif
	Dgkd									Vasp		Pelo
	Pnmal2									Pglyrp1		Ttc19
	Zscan18									U2af2		Gatad2b
	Tgfbrap1									Cyfip1		Adora1
	Ndufb6									Slc17a6		Ubap2l
	Gm5499									Pcsk6		Dnal1
	Slc25a16									Apba2		Sun2
	Map3k5									Furin		Gtpbp1
	Gm10334									Mef2a		Hirip3
	Nt5dc2									Nfkbib		Wdr55
	Gm5874									Lrfn1		Commd10
	Eef1g									Mfge8		Naa25
	Ganab									Tmem126b		Wdr74
	Uqcc3									Sh3gl3		Id1
	Ubxn1									Rab30		Maneal
	Polr2g									Nucb2		Rnf214
	Mpst									1110004F10Rik		Gpr153
	2610005L07Rik									Cdipt		Sbk1
	Gm10357									Sez6l2		Gm16433
	Zfp9									Kctd13		Zfp513
	Rpl37rt									Coro1a		Tuba1c
	1500011B03Rik									Nupr1		Pyurf
	Gpr27									Ppme1		Gm1840
	Ptgr2									Syt3		B3galnt1
	1810058I24Rik									Dgat2		D17H6S53E
	C4b									Nsmce1		Gm6741
	Zfp414									Copb1		Otud1
	Nme3									Pak1		Rnf227
	Cops9									Cox6a2		Eif3j2
	Rpl31									Rnf141		Sptssb
	Lmbrd1									Fus		Lgals2
	Hbb-bt									Stx1b		Pars2
	Snrnp40									Fbxl19		Vps37d
	Rpl13a									Sergef		Lysmd4
	Spint2									Rgs10		Zmym1
	Gm6166									Fgfr2		Trp53bp1
	Fat3									Ate1		Thrap3
	Arfgef2									Tacc2		Orai3
	Tox2									Ptpn5		Irf2bp1
	BC029722									Ndufab1		Fmn1
	Syndig1									Mettl9		Pheta1
	Smim26									Arfip2		1810030O07Rik
	Gm10754									Uqcrc2		Gm7887
	Itpa									Rrp8		Kcnj4
	AW112010									Cckbr		Cnr1
	Gm10819									Chst15		Ackr3
	Gm13597									Oat		Alkbh2
	Slitrk1									Thumpd1		Gm9791
	Selenom									Lhpp		Zfand3
	Msrb1									Fam53b		2510039O18Rik
	Gm22133									Zranb1		Rps2
	Acsf2									Rrm1		Tceal3
	Gm22771									Vps35l		Gemin7
	Gm16485									Dhx32		Atp5pb-ps
	Rpl23a-ps3									Atp6ap2		Cyb5d1
	Gm20900									Wee1		Zfp354c
	Gm2000									Cdk16		Syt16
	Nrarp									Glrx3		Sstr3
	Gm10923									Fgf3		Kctd21
	AI593442									Ano1		Napepld
	Ctdsp2									Smarca1		Lrfn4
	Ddi2									Rab33a		Magi1
	U2af1l4									Slc25a14		Shroom2
	Eif5a									Igsf1		Lrrc3b
	Wdr92									Stk26		Dpy19l4
	Kdelr2									Fgf13		Zfp688
	Naa80									Syp		Tmem88
	Arpc4									Plp2		Trim39
	Rpl36a									Praf2		2410002F23Rik
	March2									Pim2		2810002D19Rik
	Rpl39									Porcn		Zfp553
	Gm11273									Slc38a5		Zfp629
	Rpl28-ps3									Dynlt3		Ccdc149
	Gm5915									Vbp1		Zswim3
	Rpl10-ps6									Fundc2		Ccdc9b
	Gm15920									Gpr165		Pcdhb8
	Rpl38-ps2									Stard8		Gm9803
	Gm15427									Efnb1		Npas4
	Gm4852									Magee2		Ing1
	Gm14303									Itm2a		Otulin
	Rps13-ps4									2610002M06Rik		Mosmo
	Rpl18-ps1									Hmgn5		Patl1
	Gm12338									Sh3bgrl		Tmem229b
	Gm14681									Xkrx		Usp27x
	Gm13532									Chrdl1		Pnma3
	Gm12276									Pak3		Zfp62
	H3f3c									Lrch2		Gm6195
	Rpl17-ps8									Zmym3		Lrrc75a
	Gm11578									Taf1		Unc119b
	Gm715									Chic1		Bdh1
	Gm13740									Flna		C87436
	Gm6517									Abcb7		Bst2
	Rps6-ps3									Gabra3		Epm2aip1
	Gm7206									Cetn2		Riox1
	Dynlt1-ps1									Hccs		Zfp787
	Gm11663									Arhgap6		Mpeg1
	Gm9703									Syap1		Lrrc75b
	Gm13803									Ap1s2		Ddit4l
	Rpsa-ps9									Abcd1		Slc39a3
	Gm2810									Plxnb3		Ckap4
	Gm12191									Mpp1		Hectd3
	Gm11249									Dkc1		Zfp740
	Gm14414									Tceal6		Gm5815
	Gm14586									Plp1		1110032F04Rik
	Dnajc19-ps									Psmd10		Lrrc4b
	Gm12941									Tsc22d3		Ticam1
	Gm6136									Prps1		Ythdf3
	Atp5l2-ps									Rnf128		Zfp768
	Akt2-ps									Gas6		Rexo1
	Gm13370									Erlin2		Ankrd34c
	Gm12251									Col4a1		Cd3eap
	Gm24598									Dctn6		Trpt1
	AC137708									Dlc1		Champ1
	Ubl5									Dusp4		Ubiad1
	Gm15631									Mrps31		Lrrc49
	Brip1os									Gpat4		Akap10
	Oip5os1									Ido1		Pygo2
	Gm3362									Tenm3		Tshz2
	Ap3s1-ps1									Gtf2e2		Palm3
	Gm15163									Frg1		Timm8a1
	Lin52									Sap30		Taf13
	Gm4285									Nr3c2		4632415L05Rik
	Syna									Rbl2		Gm8181
	Gt(ROSA)26Sor									Aktip		Mfap1b
	Pabpc1l2a-ps									Smad1		Rnf149
	Gm6286									Lsm6		Ankrd46
	Gm13344									Vps35		Lhfp
	AW495222									Mylk3		Coa7
	Gm14286									Gpt2		Osr1
	Pet100									Dnaja2		Nupl2
	Gm22637									Itfg1		Mypop
	Gm23262									Tecr		Igf2
	Gm10171									Gab1		Nog
	Rps6kc1									Hp		Mex3d
	Pakap									Ist1		Zfp454
	Gm16550									Amfr		Rpl29
	Gm6485									Nudt21		Dcun1d3
	Gm16339									Bbs2		Rnf24
	Gm10177									Pllp		Gm6206
	Uba52									Arl2bp		Tmem121
	Bloc1s1									Adgrg1		Mterf2
	Churc1									Drc7		Rapgef4
	Snrpe									Mmp15		Pcdh10
	Gm17180									Tmem38a		Fam110b
	Myl6									Map1lc3b		Rtl5
	Smim13									Mthfsd		Gm9833
	Gm6682									Pik3r2		Apoo-ps
	Gm6356									Necab2		Scn3b
	Gm10269									Ifi30		Trappc1
	Cerox1									Rab3a		Retreg2
	Gm8741									Mau2		Dcaf7
	Gm20457									Atp13a1		Gm5417
	A730060N03Rik									Dctn1		Zfp260
	Smim17									Smpd3		Gm8508
	Gm18953									Nip7		Spty2d1
	Gm20712									1700012B09Rik		Zfpm1
	Ppp2r3d									Gpr83		Zbtb45
	Gm3883									Kars		Morn4
	Gm15921									Bcar1		Urgcp
	Ap3s1-ps2									Ldhd		Trex1
	Gm8034									Aars		Zfp646
	Gm10045									Afg3l1		Zfp672
	Gm11942									Abcb10		Zfp280b
	Gm8210									Agt		Zbtb12
	Pou3f2									Sprtn		Suox
	Gm9824									Jam3		Gm7984
	Syne1									Aplp2		BC030500
	Vkorc1									Sesn3		Rpp38
	Tpbgl									Thy1		Ccdc137
	Gm15454									Grik4		Glt1d1
	Gm27042									Ubash3b		Idnk
	Gm16894									Cul5		Amz1
	Gm8707									Ets1		Rap2c
	Ccdc166									Dcps		Klk6
	Rpl24									Rdx		Ubqln2
	Mir7069									Fdx1		Lsm10
	Gm28043									Ppp2r1b		Snip1
	Gm27202									Zpr1		Gm9843
	Mir7075									Pus3		Lypd6
	Mir6942									Fez1		Gm8394
	Gm27597									Tmem218		Fam171a1
	Mir7240									Abcg4		Lrrc4c
	Gm8451									Mcam		Vamp8
	Rps10-ps2									Icam5		Fam131a
	Gm29668									Pde4a		Zfp623
	2810013P06Rik									Smarca4		Zfp940
	Gm12115									Gnb5		Amigo1
	Gm8226									Nedd4		Kcns2
	Gm8337									Fam81a		Adnp
	Gm29093									Tcf12		Commd3
	Gm10193									Cgnl1		Zfp524
	Gm28941									Drd2		Swsap1
	Gm28530									Crabp1		Pcdhb9
	Pcdhga12									Mpi		Islr2
	Pcdhga9									Ube2q2		Pcmtd1
	Pcdhgc5									Hmg20a		Spryd4
	Pcdhac2									Stoml1		Ncald
	Pdcd5-ps									Gsta4		Ppp1r37
	Pcdhgb6									Elovl5		Kcnj16
	Gstp-ps									Gclc		Ufsp1
	Pcdha6									Lrrc1		B3gnt2
	Gm5846									Mlip		Nlgn2
	B230334C09Rik									Zic1		Cox6b2
	Gm43712									Car12		F730043M19Rik
	Snhg8									Aph1b		Babam2
	Gm4332									Ciao2a		Ppp4r2
	Gm3724									Snx1		Acvr2a
	Gm5857									Trip4		Pld4
	Gm43078									Spg21		Gm5963
	Gm42741									Dis3l		Zfp622
	Gm45495									Tipin		Taf9
	0610012G03Rik									Xrn1		Slc39a1
	Gm43682									Atp1b3		Cx3cr1
	Gm43442									Clstn2		Immt
	Gm9794									Mrps22		Tmem106c
	Zfp862-ps									Mras		Rexo4
	Gm18609									Map4		2610001J05Rik
	Gm44243									Dclk3		Zfp961
	Usf2-ps1									Stac		Atp6v1a
	Gm6063									Arpp21		Lrrtm4
	Gm19410									Pdcd6ip		Asap2
	Gm49396									Myd88		Gm9892
	Gm7451									Csrnp1		Junb
	Rps12-ps4									Mobp		Msl1
	Gm45847									Nktr		Arhgef15
	Gm7328									Vipr1		Ube2ql1
	Gm18562									Cck		Cntn2
	9330121K16Rik									Trak1		Yap1
	Nudc-ps1									Ryk		Chmp3
	Gm19935									Rab6b		Rnf26
	Gm35857									Srprb		Dand5
	Gm7730									Trf		Aldh1a1
	Gm45874									Atp2c1		Ddx10
	Gm48789									Rbm6		Sec61b
	Rpl32l									Bsn		Ficd
	Gm6477									Cdhr4		Cbx7
	Gm2395									Nckipsd		Mapk14
	Gm8942									Nicn1		Thoc7
	Gm5781									Amt		Ggcx
	Gm7413									Klhdc8b		Kdm3a
	Gm49654									Nt5m		Tcf4
	Gm10054									Thsd7a		Usp21
	Gm9512									Flcn		3110082I17Rik
	Gm36501									Chsy1		Ier2
	B230303A05Rik									Fam189b		Tanc2
	Ndufb1-ps									Lmo2		Zfand2a
	Gm9616									Bet1		BC048403
	Gm47155									Ilvbl		Gm6457
	Gm47936									Alas1		1700016K19Rik
	Gm17241									Pdxk		Camk2d
	Vps28									Pwp2		Gm9925
	Gm41361									Trpc1		Cyhr1
	Pdxp									Prr5l		Cnn3
	Gm10362									Abcc4		Ndst1
	Gm49450									Ugt8a		Cthrc1
	Gm44502									Gm6685		Mrps21
	Gm2808									Rims3		Pnma1
	Gm49678									Slc16a1		Spcs3
	Gm41505									Nup93		Slc30a7
	Gm16385									Rasgrp2		Tle5
	Gm49785									Ift57		Trim65
	A230051N06Rik									Asic4		Zfp867
	Gm7926									Gmppa		Kdm2a
	Gm7466									Npat		Zfp869
	Gm33727									Lmo7		Zfp771
	Gm6552									Resp18		Phactr1
	Gm6789									Cntnap3		Usp46
	Tmem223									Pfkm		Nsd3
	C030017B01Rik									Atg9a		Zkscan4
	1700094D03Rik									Abhd10		Commd5
										Mzt1		Gabra5
										Mamdc2		Gm8430
										Galnt9		Zfp811
										Plppr5		Ntrk2
										Chst2		Nell1
										Cacul1		Pcdh9
										Snap91		Cd47
										Terf2ip		Gm7353
										Ppip5k1		Pprc1
										Fam20b		Zcchc24
										Myo6		Cope
										Tmem35a		Tmem191c
										Fa2h		Rras2
										Ndn		Rtl6
										Lgi3		Gemin6
										Caskin1		Gm5160
										Cplx1		A230083G16Rik
										Hacd3		Elob
										AW554918		Rnf181
										Vps8		Gm9987
										Gabrb3		Otulinl
										Adra2a		Eif3b
										Emx1		Ncoa4
										St18		Zfp658
										Gadd45gip1		Gpr173
										Mtss2		Setd3
										Asb13		Gm6851
										Ephx4		Commd7
										Tcea1		Zfp180
										Mrpl15		Txnl4a
										Klf9		Aak1
										Zdhhc15		Gm10020
										Gde1		Uxs1
										Zswim5		Nsd2
										Kcnk1		Zbtb8os
										Scaper		Arl16
										Pds5b		Gapdh
										Cct2		Pkn1
										Gpbp1l1		A830018L16Rik
										Ypel4		Cbx3-ps6
										Fstl5		Zfp329
										Tpst1		Gm10036
										Sik3		Gm11189
										Exoc3		Zfp846
										Tspoap1		Idi1
										Lrrc58		Zfp68
										Faah		Upf1
										Hsdl1		Ube2e2
										Gas2l1		H2bc8
										Gpc1		Phtf1
										Foxj1		Zfp420
										Plekhm1		Syt17
										Senp6		Panx2
										Jdp2		Rpl10-ps3
										Traf3ip1		Gm26920
										Tmem132d		Dhcr7
										Iqsec1		Wdr91
										Trim59		Scp2-ps2
										Ina		Memo1
										Wbp2		Rex1bd
										Cpne2		Rps27a-ps2
										Tbc1d10a		Col25a1
										Cops8		Gm2174
										Gm9761		Tma7-ps
										Pkd2		Gm8991
										Dynlrb2		Mtfmt
										Rasd2		Tafa1
										Snx2		Zc3h4
										Zfp395		Max
										Fbxo16		Zfp426
										Atp5h		Trp53
										Tent4a		Ccdc28a
										Hid1		Fdps
										Chst11		Eif4a1
										Ppm1h		Nkapd1
										Pik3ip1		Zfp341
										Ssh3		Tmem40
										Rxylt1		Grb2
										Cacna1a		Gm10073
										Xpot		Amd-ps3
										Pbx2		Prmt7
										Sema3f		Gm10076
										Neurod1		Serpinb6a
										Gns		BC002059
										Ttyh2		Alyref2
										Adgrb1		Gtf2i
										Nostrin		Ppih
										Sirt6		Zfp941
										Dusp5		Pantr1
										Rab24		Rps10-ps1
										Ccdc122		Gm10080
										Plvap		Nr1h2
										Mfsd12		Gm7099
										Sncb		Slc9a6
										Filip1		Cd302
										Pygo1		Ipmk
										Dhcr24		Acyp2
										Cebpa		Trmt61a
										Atcay		Gm11847
										Vat1		Zfp143
										Htr2a		Sap18b
										Map2k2		Rpl15-ps3
										Egln3		Gm14173
										Dcbld2		Stx17
										Eif2s3x		Med9
										Mitf		Rpl21-ps8
										Zc3h12c		Gm2423
										1110059E24Rik		Ssbp3
										Plekhh3		Rpl34
										Ppp1r32		Zfp13
										Arl6ip5		Gm10108
										Sppl2b		Pgk1
										Leprot		Gm6055
										Rims4		Rai1
										Ccdc106		Zfp954
										Trim13		Erbb4
										Eogt		Gm6030
										Tut7		Borcs7
										Adrb1		Ftl1-ps1
										Lzts2		Ap3b2
										Uvrag		Gm8623
										Kcnh4		Acat3
										Pdzrn3		Ifit3b
										Brsk1		Zfp398
										Dennd1a		Cys1
										Klf16		Gm6104
										Kank4		Tubb4a
										Myo1d		Rps3a2
										Prdm8		2310039H08Rik
										Rcbtb1		Cebpzos
										Plk5		AI413582
										Fbxl21		Ei24
										Ntng2		4833420G17Rik
										Leng8		Actg1
										Igfbpl1		Gm14176
										Aldh1b1		Impdh2
										Pcdh17		Klhl24
										Utp6		Gm10123
										Iqcg		Kdr
										Ric8b		Ica1
										Rsf1		Ing2
										Thrsp		Bbs5
										Rnf38		Pstk
										Dok3		1110038F14Rik
										Supt16		Mapk1
										Dync1li2		Bcl9l
										Cd99l2		B9d2
										Krt222		Gm5616
										Syt1		Gm10132
										Cerk		Jakmip1
										Dennd5a		Zbtb18
										Cog5		Gm4963
										Aldh5a1		Slc22a8
										Rusc2		Gpatch1
										Ripor2		Slc24a3
										5031439G07Rik		Rpl7l1
										Dnajb5		Gm7964
										Sugp2		Cadm2
										Ptpn23		Mocs1
										Dgkb		Rab3ip
										Myrf		Gm10145
										Metap2		Ano6
										Rfxank		Ethe1
										H1f2		mt-Ti
										Ankmy2		mt-Tm
										Rorb		mt-Tw
										Arhgap36		mt-Tn
										Sh3bp4		mt-Ts1
										9530068E07Rik		mt-Co2
										Lrrn3		mt-Co3
										BC031181		mt-Tg
										Rpl39-ps		Snord49b
										Skp1a		Gm25129
										Csgalnact1		Snora44
										Gpr101		Gm23301
										P2ry13		Snord35b
										Serbp1		Snord58b
										Tbc1d24		Gm22571
										Rnf39		Rn7sk
										Tmem255a		Gm26493
										Cdh8		Snora31
										Cdc42ep3		Gm23458
										Rnf113a1		Gm24616
										Ttyh3		Gm23969
										Fxyd7		Snord57
										Spg20		Gm25894
										Ccdc113		Mir345
										Chst12		Mir7-1
										Atp13a2		Mir219a-2
										Mag		Mir132
										Clcn7		Mir199a-1
										Zcchc12		Gm22753
										Cab39		Gm26397
										Oxsr1		Snord42b
										Tubb4b		Snord49a
										Kcnk9		Gm25005
										Dnajc12		Cpped1
										Dner		Aurkaip1
										Wdr44		Dhrs3
										Rps27l		Gm1976
										Klhl13		Gm13611
										Slc6a20a		Gm10154
										Lin37		Slc31a2
										Phkb		Tmem42
										Arhgap33		Rdh11
										Ehmt1		Flvcr1
										Neto2		Zfp932
										C1qb		Rpl36-ps3
										C1ql2		Vkorc1l1
										Unc93b1		Gm10179
										Kirrel2		Zfp772
										Aifm1		Gm10184
										Kif1bp		Suds3
										Lrfn3		Polr1c
										Trim3		Gm7335
										Nxt1		Lgi1
										Zfp39		Ppp1r3c
										Tns2		Rps25-ps1
										Zfp113		Nnat
										Hk1		Tcea1-ps1
										Ss18		Rtl8b
										Sstr4		Rtl8a
										Zfp146		Gm10226
										Tspan15		Tm9sf4
										Paip2		1500009C09Rik
										Rbmxl1		Gm10232
										Slc35b2		Macrod2
										Socs5		Usf3
										Arhgap10		Pnp2
										Ppp1r14a		Clec16a
										Pacrg		Trp53i11
										Spry1		Psma5
										Lipt1		Dap3
										Matr3		Gm6361
										Clic4		Gm10254
										Mex3c		Gm5641
										Tmem97		Urm1
										Ovol2		Ddx3y
										Jade3		Gm10259
										Bbs7		Dusp22
										Capn15		Gm4950
										Nudt22		Dazap1
										Actr1b		Gm10275
										Letmd1		Fam57a
										Kdm6a		Gm12166
										Cnnm4		Anp32-ps
										Slc30a1		Gm12070
										Slc18b1		Snora57
										Fbxo27		Slc35g2
										Klf10		Scn2b
										Fam168b		Capza1
										Atg14		Gm6505
										Rapgef6		Slc17a7
										Shank2		Gm1673
										H2-DMb2		Zfp827
										Tob1		Lrrc73
										Kcnh3		Nr2c2ap
										Osbpl5		Smim15
										Kcnk2		Zfp213
										Cldn11		Egr4
										Kctd8		Dtnb
										Slc20a2		Gm10335
										Inf2		Rom1
										Fermt2		6820431F20Rik
										Tmem33		Taf1a
										Limch1		Gm6419
										Eef1a1		Gm16439
										Phyhipl		Tmem254a
										Ppp1r16b		Tmem254c
										Slc32a1		Smim10l1
										Ctnna1		Grcc10
										Tspan14		Gm10443
										Stk35		Gprasp2
										Sirpa		Gm8098
										Ankrd13b		Srp54a
										Smarce1		Lrrc61
										Nsrp1		Xlr3b
										Card19		Vma21
										Ccdc92		Tmem185a
										Rara		Rsph3a
										Cramp1l		Gm7276
										Hpf1		Prr16
										Rapgefl1		Gm10540
										Tigar		D2hgdh
										Dexi		Rpl27-ps3
										Smim3		Btbd19
										Mturn		Kti12
										Tmem237		Tufm
										Opa1		Zfp788
										AW551984		Cox7a1
										Ano2		Gm10644
										Fam210a		Ap1ar
										Snrk		Gm10651
										Spon1		Amy1
										Enpp6		Zfp109
										Pgap3		Zfp865
										Mical2		Gm16589
										Sobp		Gm10705
										Ncapd2		Eif1-ps1
										Neurod2		Tmem267
										Snx25		Cpne1
										Snx10		Eif2s2
										Satb2		Kif5a
										Sesn1		Ccl28
										Zfp384		Thbd
										Plcl1		Ube2n
										Fbxo25		4833422C13Rik
										Setd1b		Gm4149
										Pmepa1		Gm10774
										Higd1a		Serf2
										Fig4		Gm2058
										Srcin1		Gm10805
										Uqcrfs1		Yae1d1
										Nos1ap		Heg1
										Socs7		Mrpl23-ps1
										Otud7b		H60b
										Prr3		Rprm
										Inip		Gm20775
										Cul7		Gm13443
										Ranbp9		Dolk
										Ciart		Dnlz
										Reep2		Commd6
										Ift172		Selenoi
										Susd4		Gm23935
										Pptc7		Mir374b
										Slc35f1		Gm24270
										Dock10		Mir343
										Phrf1		Selenoh
										Med30		Trbc1
										Degs1		Trbj2-1
										Ctss		Trbj2-2
										Ramac		Trbj2-3
										Lpar1		Gm24119
										Scube3		Gm22270
										Pak1ip1		Snord65
										Mapkap1		Snora68
										Gmeb2		Gm23201
										Atp5l		Psme2b
										Pbx3		Gm15610
										Shank1		Tmem203
										Trhr		Gm2606
										Ephx1		Gm4294
										Smurf1		Sarnp
										Six3		Bnip3
										Tmem214		Ube2d3
										Baiap2l1		E430018J23Rik
[truncated: 1,377 more rows]
