# Supplementary material for: RNA-seq co-expression network analysis reveals anxiolytic behavior of mice with Efnb2 knockout in parvalbumin+ neurons
Source: Mol Brain. 2021 Jul 19;14:118. doi: 10.1186/s13041-021-00829-z (PMC8287822; doi:10.1186/s13041-021-00829-z)
Supplement: Supplementary file 6 — Additional file 6. GO enrichment analysis for genes in MEgreen module. [file 13041_2021_829_MOESM6_ESM.xlsx]

## Sheet: Sheet1
GO enrichment analysis for genes in MEgreen module
biological process								cellular component								molecular function
ID	Description	pvalue	p.adjust	qvalue	geneID	Count		ID	Description	pvalue	p.adjust	qvalue	geneID	Count		ID	Description	pvalue	p.adjust	qvalue	geneID	Count
GO:0022411	cellular component disassembly	2.94922e-05	0.0790343	0.0719678	Tpx2/Mid1/Eif2d/2810006K23Rik/Parl/Tgfb3/Atg2a/Epg5/Katnb1/Snx14/Atg12/H2aw/Sgk1/Gle1/Ambra1/Vps16/Wdr1/Gsn/Cdk5/Nsf/Klc1	21		GO:0150034	distal axon	1.10562e-06	0.000541755	0.000437594	Npcd/Grm4/Katnb1/Crhbp/Fxr1/Orai2/Elk1/Psen1/Dtnbp1/Brsk2/Mapt/Grik3/Cdk5/Kcnip3/Rasgrf1/Dbn1/Arpc3/Amph/Ptk2b/Ptprn/Snca/Klc1/Syt11/Calm1	24		GO:0031267	small GTPase binding	2.14807e-05	0.00740809	0.00673629	Sytl1/Rhobtb3/Dennd6b/Sos2/Tnpo1/Arhgef10l/Tiam2/Gas8/Kndc1/Ipo11/Gga1/Rin1/Strip1/Tnpo2/Sbf1/Arhgef17/Lztr1/Arhgef4/Ipo5/Abr/Rasgrf1/Rasgef1a/Nsf	23
GO:0001558	regulation of cell growth	7.0988e-05	0.0790343	0.0719678	Kazald1/Rptor/Rb1/Adipor2/Adam15/Rgma/Ptprj/Igfbp7/Sgk1/Mtor/Acsl4/Sbf1/Mapt/Bap1/Smarca2/Cpne6/Extl3/Ddx39b/Cdk5/Dbn1/Eif4g2/Ptk2b	22		GO:0030672	synaptic vesicle membrane	2.28255e-05	0.00235831	0.00190488	Borcs5/Doc2a/Gabra2/Dtnbp1/Amph/Atp6v1g2/Syn2/Scamp5/Snca/Syt11/Calm1	11		GO:0061608	nuclear import signal receptor activity	2.31865e-05	0.00740809	0.00673629	Hikeshi/Tnpo1/Ipo11/Tnpo2/Ipo5	5
GO:0032984	protein-containing complex disassembly	0.000100793	0.0790343	0.0719678	Tpx2/Mid1/2810006K23Rik/Epg5/Katnb1/Snx14/H2aw/Sgk1/Gle1/Vps16/Wdr1/Gsn/Nsf/Klc1	14		GO:0099501	exocytic vesicle membrane	2.28255e-05	0.00235831	0.00190488	Borcs5/Doc2a/Gabra2/Dtnbp1/Amph/Atp6v1g2/Syn2/Scamp5/Snca/Syt11/Calm1	11		GO:0017016	Ras GTPase binding	3.67029e-05	0.00781773	0.00710878	Sytl1/Rhobtb3/Dennd6b/Sos2/Tnpo1/Arhgef10l/Tiam2/Gas8/Kndc1/Ipo11/Rin1/Strip1/Tnpo2/Sbf1/Arhgef17/Lztr1/Arhgef4/Ipo5/Abr/Rasgrf1/Rasgef1a/Nsf	22
GO:0007611	learning or memory	0.00010789	0.0790343	0.0719678	Ptgs1/Uba6/Grm4/Vip/Sgk1/Pak6/Mtor/Pomk/Rin1/Psen1/Shisa7/Mapt/Brinp1/Cdk5/Slc12a5/Amph/Syt11	17		GO:0030426	growth cone	2.34999e-05	0.00235831	0.00190488	Npcd/Katnb1/Fxr1/Orai2/Psen1/Dtnbp1/Mapt/Cdk5/Rasgrf1/Dbn1/Arpc3/Ptk2b/Snca/Klc1/Calm1	15		GO:0005088	Ras guanyl-nucleotide exchange factor activity	4.95651e-05	0.00791802	0.00719998	Dennd6b/Sos2/Arhgef10l/Tiam2/Kndc1/Sbf1/Arhgef17/Arhgef4/Abr/Rasgrf1/Rasgef1a	11
GO:0006887	exocytosis	0.000109741	0.0790343	0.0719678	Sytl1/Syde1/Chrm2/Grm4/Syt12/Crhbp/Stam/Doc2a/Psen1/Dtnbp1/Brsk2/Rala/Gipc1/Cdk5/Abr/Syn2/Scamp5/Nsf/Snca/Syt11	20		GO:0070382	exocytic vesicle	2.40644e-05	0.00235831	0.00190488	Sytl1/Syt12/Borcs5/Doc2a/Psen1/Gabra2/Dtnbp1/Gipc1/Ap2a2/Amph/Atp6v1g2/Syn2/Scamp5/Snca/Syt11/Kif1a/Calm1	17		GO:0005085	guanyl-nucleotide exchange factor activity	6.64399e-05	0.00849102	0.00772102	Rpgr/Dennd6b/Sos2/Arhgef10l/Tiam2/Kndc1/Iqsec3/Sbf1/Arhgef17/Arhgef4/Eif2b5/Abr/Rasgrf1/Rasgef1a	14
GO:1902903	regulation of supramolecular fiber organization	0.000164531	0.0790343	0.0719678	Tpx2/Mid1/Tgfb3/Arhgef10l/Katnb1/Rb1/Mkks/Sgk1/Mtor/Gba2/Wdr1/Psen1/Gsn/Mapt/Actr3b/Dbn1/Arpc3/Ptk2b/Snca	19		GO:0008021	synaptic vesicle	2.98092e-05	0.00241392	0.0019498	Syt12/Borcs5/Doc2a/Psen1/Gabra2/Dtnbp1/Gipc1/Ap2a2/Amph/Atp6v1g2/Syn2/Scamp5/Snca/Syt11/Kif1a/Calm1	16		GO:0005543	phospholipid binding	0.000138664	0.0147677	0.0134285	Rasa2/Myo1e/Anxa11/Zcchc2/Atg2a/Pla2g4e/Syt12/Clvs1/Snx14/Pxk/Gle1/Snx16/Doc2a/Prkci/Snx32/Gsn/Nisch/Cpne6/Ap2a2/Amph/Snca/Syt11	22
GO:0060996	dendritic spine development	0.000223671	0.0790343	0.0719678	Uba6/Mtor/Acsl4/Psen1/Dtnbp1/Cdk5/Dbn1/Slc12a5/Eif4g2/Kif1a	10		GO:0030427	site of polarized growth	3.44846e-05	0.00241392	0.0019498	Npcd/Katnb1/Fxr1/Orai2/Psen1/Dtnbp1/Mapt/Cdk5/Rasgrf1/Dbn1/Arpc3/Ptk2b/Snca/Klc1/Calm1	15		GO:0140142	nucleocytoplasmic carrier activity	0.000224982	0.0205377	0.0186752	Hikeshi/Tnpo1/Ipo11/Tnpo2/Ipo5	5
GO:0099504	synaptic vesicle cycle	0.000224156	0.0790343	0.0719678	Syde1/Chrm2/Grm4/Syt12/Psen1/Dtnbp1/Gipc1/Cdk5/Amph/Syn2/Canx/Scamp5/Snca/Syt11	14		GO:0012506	vesicle membrane	5.25382e-05	0.00321796	0.00259926	Fndc3a/Sun1/Borcs5/Doc2a/H2-D1/Gabra2/Dtnbp1/Rala/Vgf/Gipc1/Ap2a2/Amph/Atp6v1g2/Ap2b1/Syn2/Scamp5/Snca/Syt11/Kif1a/Calm1	20		GO:0016410	N-acyltransferase activity	0.000334042	0.0266816	0.024262	Nat1/Brpf3/Sat2/Pla2g4e/Gtf3c4/Kansl2/Med24/Hgsnat/Nmt1	9
GO:0099003	vesicle-mediated transport in synapse	0.000231147	0.0790343	0.0719678	Syde1/Chrm2/Grm4/Syt12/Psen1/Dtnbp1/Gipc1/Cdk5/Amph/Ap2b1/Syn2/Canx/Scamp5/Snca/Syt11	15		GO:0030133	transport vesicle	6.41083e-05	0.00349034	0.00281926	Sytl1/Erg28/Syt12/Fgfr3/Borcs5/Doc2a/Psen1/Gabra2/Dtnbp1/Gipc1/Ap2a2/Amph/Atp6v1g2/Syn2/Scamp5/Snca/Syt11/Kif1a/Calm1	19		GO:0016887	ATPase activity	0.000657934	0.0429398	0.0390458	Myo1e/Rfc5/Aqr/Rhobtb3/Katnb1/Ddx27/Yme1l1/Skiv2l/Gtf2f2/Fbh1/Chtf8/Psmc2/Smarca2/Ddx39b/Ddx24/Psmc4/Atp6v1g2/Nsf/Kif1a	19
GO:0007265	Ras protein signal transduction	0.000238351	0.0790343	0.0719678	Rasa2/Syde1/Csf1/Sos2/Synj2bp/Arhgef10l/Tiam2/Arl6/Rhou/Iqsec3/Arhgef17/Lztr1/Nisch/Arhgef4/Rala/Abr/Rasgrf1/Rasgef1a	18		GO:0030659	cytoplasmic vesicle membrane	0.000180849	0.00877416	0.00708718	Sun1/Borcs5/Doc2a/H2-D1/Gabra2/Dtnbp1/Rala/Vgf/Ap2a2/Amph/Atp6v1g2/Ap2b1/Syn2/Scamp5/Snca/Syt11/Kif1a/Calm1	18		GO:0005089	Rho guanyl-nucleotide exchange factor activity	0.00069562	0.0429398	0.0390458	Sos2/Arhgef10l/Tiam2/Arhgef17/Arhgef4/Abr/Rasgrf1	7
GO:0045055	regulated exocytosis	0.000240891	0.0790343	0.0719678	Syde1/Chrm2/Grm4/Syt12/Crhbp/Doc2a/Psen1/Dtnbp1/Gipc1/Cdk5/Abr/Syn2/Scamp5/Snca/Syt11	15		GO:0030658	transport vesicle membrane	0.000196971	0.00877416	0.00708718	Borcs5/Doc2a/Gabra2/Dtnbp1/Amph/Atp6v1g2/Syn2/Scamp5/Snca/Syt11/Calm1	11		GO:0031072	heat shock protein binding	0.000816489	0.0429398	0.0390458	Dmp1/Fkbp5/Hikeshi/Nfkbia/Arntl/Dnajc10/Mapt/Cdk5/Ppp5c/Snca	10
GO:0050890	cognition	0.000424466	0.109987	0.100153	Ptgs1/Uba6/Grm4/Vip/Sgk1/Pak6/Mtor/Pomk/Rin1/Psen1/Shisa7/Mapt/Brinp1/Cdk5/Slc12a5/Amph/Syt11	17		GO:0000922	spindle pole	0.000412978	0.0153012	0.0123593	Tpx2/Cep250/Klhl21/Wdr73/Katnb1/Nubp2/Ubxn2b/Eml1/Rae1/Rmdn3	10		GO:0005544	calcium-dependent phospholipid binding	0.000844838	0.0429398	0.0390458	Anxa11/Pla2g4e/Syt12/Doc2a/Cpne6/Syt11	6
GO:0006913	nucleocytoplasmic transport	0.000466762	0.109987	0.100153	Hikeshi/Tnpo1/Nfkbia/Arntl/Rbm27/Heatr3/Rbm22/Gle1/Ipo11/Rae1/Psen1/Tnpo2/Hdac3/Ddx39b/Ipo5/Cdk5	16		GO:0000323	lytic vacuole	0.000459921	0.0153012	0.0123593	Gusb/Dpp7/Anxa11/Rptor/Epg5/Atraid/Pla2g4e/Crhbp/Glb1/Snx14/Fgfr3/Borcs5/Sidt2/Snx16/Vps16/Doc2a/Mtor/Psen1/Hgsnat/Smpd1/Syt11	21		GO:0008139	nuclear localization sequence binding	0.000915846	0.0429398	0.0390458	Tnpo1/Nfkbia/Tnpo2/Ipo5	4
GO:0051169	nuclear transport	0.000466762	0.109987	0.100153	Hikeshi/Tnpo1/Nfkbia/Arntl/Rbm27/Heatr3/Rbm22/Gle1/Ipo11/Rae1/Psen1/Tnpo2/Hdac3/Ddx39b/Ipo5/Cdk5	16		GO:0005764	lysosome	0.000459921	0.0153012	0.0123593	Gusb/Dpp7/Anxa11/Rptor/Epg5/Atraid/Pla2g4e/Crhbp/Glb1/Snx14/Fgfr3/Borcs5/Sidt2/Snx16/Vps16/Doc2a/Mtor/Psen1/Hgsnat/Smpd1/Syt11	21		GO:0004386	helicase activity	0.00100475	0.0429398	0.0390458	Rfc5/Aqr/Ddx27/Skiv2l/Gtf2f2/Fbh1/Chtf8/Smarca2/Ddx39b/Ddx24	10
GO:0006606	protein import into nucleus	0.000467518	0.109987	0.100153	Hikeshi/Tnpo1/Nfkbia/Arntl/Heatr3/Rbm22/Ipo11/Psen1/Tnpo2/Hdac3/Ipo5	11		GO:0043198	dendritic shaft	0.000468403	0.0153012	0.0123593	Grm4/Cnih3/Psen1/Gipc1/Dbn1/Slc12a5/Nsf	7		GO:0016747	transferase activity, transferring acyl groups other than amino-acyl groups	0.00100798	0.0429398	0.0390458	Nat1/Taz/Brpf3/Dgat1/Sat2/Pla2g4e/Gtf3c4/Golga7/Kansl2/Cpt1c/Med24/Hgsnat/Nmt1	13
GO:0045834	positive regulation of lipid metabolic process	0.000517497	0.109987	0.100153	Taz/Dgat1/Adgrf5/Ccdc3/Stard4/Fgfr3/Ambra1/Scap/Mtor/Scd1/Ptk2b	11		GO:0008328	ionotropic glutamate receptor complex	0.000731125	0.0217715	0.0175856	Synj2bp/Grin2c/Cnih3/Cpt1c/Grik3/Ptk2b	6		GO:0004674	protein serine/threonine kinase activity	0.00173174	0.0676432	0.0615091	Mknk1/Cdkl4/Pim3/Map4k2/Top1/Cdk9/Grk6/Sgk1/Pak6/Wnk2/Mtor/Prkci/Limk2/Nrbp2/Brsk2/Stk25/Csnk2b/Cdk5/Ptk2b	19
GO:0051170	import into nucleus	0.000571864	0.109987	0.100153	Hikeshi/Tnpo1/Nfkbia/Arntl/Heatr3/Rbm22/Ipo11/Psen1/Tnpo2/Hdac3/Ipo5	11		GO:0030139	endocytic vesicle	0.00077256	0.0217715	0.0175856	Myo1e/Anxa11/Ambra1/Mtor/H2-D1/Gsn/Rala/Cpne6/Gipc1/Ap2a2/Ap2b1/Syt11	12		GO:0008080	N-acetyltransferase activity	0.00183225	0.0676432	0.0615091	Nat1/Brpf3/Sat2/Gtf3c4/Kansl2/Med24/Hgsnat	7
GO:1901214	regulation of neuron death	0.000576822	0.109987	0.100153	Csf1/Tgfb3/Fgfr3/Ambra1/Elk1/Mtor/Prkci/Psen1/Hdac3/Dtnbp1/Nrbp2/Mapt/Cdk5/Kcnip3/Ppp5c/Nsmf/Ptk2b/Snca	18		GO:0098850	extrinsic component of synaptic vesicle membrane	0.000872905	0.0217715	0.0175856	Doc2a/Amph/Syn2	3		GO:0005048	signal sequence binding	0.00190544	0.0676432	0.0615091	Tnpo1/Nfkbia/Pex13/Tnpo2/Ipo5	5
GO:0017157	regulation of exocytosis	0.000583102	0.109987	0.100153	Chrm2/Grm4/Syt12/Stam/Doc2a/Dtnbp1/Rala/Gipc1/Cdk5/Abr/Scamp5/Nsf/Snca/Syt11	14		GO:0031312	extrinsic component of organelle membrane	0.000888633	0.0217715	0.0175856	Snx16/Doc2a/Gba2/Amph/Syn2/Kif1a	6		GO:0008066	glutamate receptor activity	0.00202827	0.0682139	0.062028	Grin2c/Grm4/Grik3/Ptk2b	4
GO:1902905	positive regulation of supramolecular fiber organization	0.000676143	0.109987	0.100153	Tgfb3/Arhgef10l/Katnb1/Rb1/Mtor/Wdr1/Psen1/Gsn/Mapt/Actr3b/Arpc3/Ptk2b	12		GO:0098878	neurotransmitter receptor complex	0.000888633	0.0217715	0.0175856	Synj2bp/Grin2c/Cnih3/Cpt1c/Grik3/Ptk2b	6		GO:0048306	calcium-dependent protein binding	0.00223112	0.0689044	0.0626558	Anxa11/Grm4/Rbm22/Kcnip3/Nsmf/Syn2/Calm1	7
GO:0042220	response to cocaine	0.000677301	0.109987	0.100153	Crhbp/Mtor/Smpd1/Cdk5/Snca	5		GO:0098984	neuron to neuron synapse	0.00134052	0.0295696	0.0238844	Synj2bp/Grin2c/Syt12/Fxr1/Iqsec3/Shisa7/Dtnbp1/Mapt/Pcbp2/Cdk5/Abr/Dbn1/Nsmf/Eif4g2/Ptk2b/Syn2/Nsf/Syt11/ND2	19		GO:0005184	neuropeptide hormone activity	0.00232882	0.0689044	0.0626558	Cort/Grp/Vip/Vgf	4
GO:0032886	regulation of microtubule-based process	0.000679727	0.109987	0.100153	Tpx2/Mid1/Cep250/Cep131/Katnb1/Mkks/Ubxn2b/Borcs5/Sgk1/Drc1/Gba2/Rae1/Mapt/Snca	14		GO:0014069	postsynaptic density	0.00134576	0.0295696	0.0238844	Synj2bp/Grin2c/Fxr1/Iqsec3/Shisa7/Dtnbp1/Mapt/Pcbp2/Cdk5/Abr/Dbn1/Nsmf/Eif4g2/Ptk2b/Syn2/Nsf/Syt11/ND2	18		GO:0035254	glutamate receptor binding	0.0023723	0.0689044	0.0626558	Shisa7/Rasgrf1/Canx/Nsf/Calm1/ND2	6
GO:0070997	neuron death	0.000700945	0.109987	0.100153	Csf1/Tgfb3/Rb1/Fgfr3/Ambra1/Elk1/Mtor/Prkci/Psen1/Hdac3/Dtnbp1/Nrbp2/Mapt/Cdk5/Kcnip3/Ppp5c/Nsmf/Ptk2b/Snca	19		GO:1902554	serine/threonine protein kinase complex	0.00141762	0.0295696	0.0238844	Phka1/Ccne1/Rb1/Cdk9/Gtf2f2/Zbtb7a/Cdk5	7		GO:0016746	transferase activity, transferring acyl groups	0.00345233	0.0959146	0.0872166	Nat1/Taz/Brpf3/Dgat1/Sat2/Pla2g4e/Gtf3c4/Golga7/Kansl2/Cpt1c/Med24/Hgsnat/Nmt1	13
GO:0007612	learning	0.000764324	0.114785	0.104522	Ptgs1/Uba6/Grm4/Sgk1/Pak6/Mtor/Rin1/Cdk5/Slc12a5/Amph/Syt11	11		GO:0097060	synaptic membrane	0.00146081	0.0295696	0.0238844	Cntn6/Syde1/Gpc4/Chrm2/Ank1/Synj2bp/Grin2c/Grm4/Cnih3/Scn1a/Iqsec3/Psen1/Gabra2/Shisa7/Dtnbp1/Grik3/Atp2b3/Dbn1/Canx/Syt11	20		GO:0008536	Ran GTPase binding	0.00532713	0.138003	0.125488	Tnpo1/Ipo11/Tnpo2/Ipo5	4
GO:0007613	memory	0.000795128	0.114785	0.104522	Ptgs1/Sgk1/Pak6/Mtor/Rin1/Psen1/Shisa7/Mapt/Brinp1/Syt11	10		GO:0032279	asymmetric synapse	0.00154379	0.0295696	0.0238844	Synj2bp/Grin2c/Fxr1/Iqsec3/Shisa7/Dtnbp1/Mapt/Pcbp2/Cdk5/Abr/Dbn1/Nsmf/Eif4g2/Ptk2b/Syn2/Nsf/Syt11/ND2	18		GO:0050145	nucleoside monophosphate kinase activity	0.00539918	0.138003	0.125488	Mpp5/Mpp6/Cmpk1	3
GO:0072594	establishment of protein localization to organelle	0.000928505	0.128641	0.117139	Parl/Hikeshi/Tnpo1/Nfkbia/Arntl/Pex13/Zfand6/Heatr3/Rbm22/Stam/Ipo11/Snx16/Gnptab/Psen1/Tnpo2/Hdac3/Mapt/Ipo5/Ap2b1	19		GO:0099572	postsynaptic specialization	0.001569	0.0295696	0.0238844	Synj2bp/Grin2c/Fxr1/Iqsec3/Gabra2/Shisa7/Dtnbp1/Mapt/Pcbp2/Cdk5/Abr/Dbn1/Nsmf/Eif4g2/Ptk2b/Syn2/Nsf/Syt11/ND2	19		GO:0016874	ligase activity	0.0061967	0.14948	0.135924	Uba6/Farsa/Cars/Ttll11/Uba3/Dalrd3/Acsl4/Rtca/Sars	9
GO:0035418	protein localization to synapse	0.000962403	0.128641	0.117139	Gpc4/Synj2bp/Grin2c/Cnih3/Mapt/Cdk5/Dbn1/Klc1	8		GO:0045334	clathrin-coated endocytic vesicle	0.00169942	0.0308414	0.0249116	Myo1e/Cpne6/Ap2a2/Ap2b1	4		GO:0004970	ionotropic glutamate receptor activity	0.00631605	0.14948	0.135924	Grin2c/Grik3/Ptk2b	3
GO:0019216	regulation of lipid metabolic process	0.00100357	0.129352	0.117787	Taz/Dgat1/Adgrf5/Ccdc3/Rb1/Stard4/Fgfr3/Igfbp7/Ambra1/Scap/Mtor/Dkkl1/Acsl4/Scd1/Ptk2b/Snca/Dkk3	17		GO:0098685	Schaffer collateral - CA1 synapse	0.0020472	0.0358259	0.0289378	Prkci/Dtnbp1/Gipc1/Csnk2b/Cdk5/Abr/Syn2/Syt11	8		GO:0016407	acetyltransferase activity	0.00753826	0.171043	0.155532	Nat1/Brpf3/Sat2/Gtf3c4/Kansl2/Med24/Hgsnat	7
GO:0046578	regulation of Ras protein signal transduction	0.00106168	0.132125	0.120311	Rasa2/Syde1/Csf1/Sos2/Arhgef10l/Tiam2/Iqsec3/Arhgef17/Lztr1/Arhgef4/Abr/Rasgrf1/Rasgef1a	13		GO:0005819	spindle	0.00293827	0.0496466	0.0401013	Tpx2/Cep250/Anxa11/Klhl21/Wdr73/Katnb1/Rb1/Nubp2/Ubxn2b/Eml1/Rae1/Rmdn3/Hdac3/Limk2	14		GO:0035255	ionotropic glutamate receptor binding	0.0078538	0.171043	0.155532	Shisa7/Canx/Nsf/ND2	4
GO:0007264	small GTPase mediated signal transduction	0.00124932	0.150294	0.136856	Rasa2/Syde1/Csf1/Sos2/Synj2bp/Arhgef10l/Tiam2/Kndc1/Arl6/Rhou/Iqsec3/Arhgef17/Lztr1/Nisch/Arhgef4/Rala/Abr/Rasgrf1/Rasgef1a	19		GO:0071556	integral component of lumenal side of endoplasmic reticulum membrane	0.00372389	0.0588615	0.0475444	Sppl3/H2-D1/Canx	3		GO:0015631	tubulin binding	0.00823494	0.171043	0.155532	Tpx2/Mid1/Hook1/Gas8/Katnb1/Ttll11/Eml1/Arl4c/Rmdn3/Mapt/Ppp5c/Snca/Klc1/Syt11/Kif1a	15
GO:0017038	protein import	0.00137006	0.159502	0.145241	Hikeshi/Tnpo1/Nfkbia/Arntl/Pex13/Heatr3/Rbm22/Ipo11/Psen1/Tnpo2/Hdac3/Ipo5	12		GO:0098553	lumenal side of endoplasmic reticulum membrane	0.00372389	0.0588615	0.0475444	Sppl3/H2-D1/Canx	3		GO:0035091	phosphatidylinositol binding	0.00848392	0.171043	0.155532	Myo1e/Zcchc2/Atg2a/Pla2g4e/Clvs1/Snx14/Pxk/Snx16/Snx32/Gsn/Nisch/Ap2a2	12
GO:0060430	lung saccule development	0.00148613	0.167608	0.152622	Ltbp3/Fgfr3/Asxl1	3		GO:1902911	protein kinase complex	0.00386787	0.0592268	0.0478395	Phka1/Ccne1/Rb1/Cdk9/Gtf2f2/Zbtb7a/Cdk5	7		GO:0042562	hormone binding	0.00904184	0.171043	0.155532	Mc4r/Sult2b1/Ramp2/Adipor2/Crhbp/Abhd2	6
GO:0030705	cytoskeleton-dependent intracellular transport	0.00175811	0.168214	0.153174	Rpgr/Myo1e/Cep131/Hook1/Sun1/Borcs5/Dync1i2/Dtnbp1/Mapt/Klc1/Kif1a	11		GO:0098889	intrinsic component of presynaptic membrane	0.00441393	0.0655402	0.052939	Cntn6/Gpc4/Grm4/Scn1a/Psen1/Atp2b3/Canx/Syt11	8		GO:0004812	aminoacyl-tRNA ligase activity	0.00936856	0.171043	0.155532	Farsa/Cars/Dalrd3/Sars	4
GO:0046503	glycerolipid catabolic process	0.00179862	0.168214	0.153174	Pnpla7/Pla2g4e/Gpcpd1/Abhd2/Abhd16a/Lypla2	6		GO:0060076	excitatory synapse	0.00456076	0.0657287	0.0530913	Cntn6/Grm4/Shisa7/Atp2b3/Dbn1/Syt11	6		GO:0016875	ligase activity, forming carbon-oxygen bonds	0.00936856	0.171043	0.155532	Farsa/Cars/Dalrd3/Sars	4
GO:1901569	fatty acid derivative catabolic process	0.00190371	0.168214	0.153174	Cyp4f15/Abhd16a/Lypla2	3		GO:0031463	Cul3-RING ubiquitin ligase complex	0.00516303	0.0722825	0.058385	Klhl21/Klhl40/Klhl8/Lztr1	4		GO:0017069	snRNA binding	0.00936856	0.171043	0.155532	Rbm22/Cdk9/Ncbp2/Ddx39b	4
GO:0008380	RNA splicing	0.00193281	0.168214	0.153174	Clasrp/Aqr/Alyref/Ess2/Rbm22/Ecd/Fxr1/Prpf18/Sugp1/Zbtb7a/Wbp11/Cdc5l/Ncbp2/Txnl4a/Ivns1abp/Ddx39b/Khdrbs3	17		GO:0005681	spliceosomal complex	0.00652929	0.0888709	0.071784	Aqr/Alyref/Ess2/Rbm22/Prpf18/Sugp1/Wbp11/Cdc5l/Txnl4a/Ddx39b	10		GO:0019838	growth factor binding	0.010427	0.184336	0.16762	Il11ra1/Kazald1/Il11ra2/Ltbp3/Tgfb3/Twsg1/Fgfr3/Igfbp7	8
GO:0007034	vacuolar transport	0.00193314	0.168214	0.153174	Mvb12a/Hook1/Epg5/Stam/Snx16/Vps16/Gnptab/Hgsnat/Tmem50b	9		GO:0031616	spindle pole centrosome	0.00714273	0.0921036	0.0743952	Cep250/Nubp2/Ubxn2b	3		GO:0050431	transforming growth factor beta binding	0.0108729	0.184336	0.16762	Ltbp3/Tgfb3/Twsg1	3
GO:0050433	regulation of catecholamine secretion	0.00194602	0.168214	0.153174	Ptgs1/Syt12/Vip/Dtnbp1/Snca/Syt11	6		GO:0098576	lumenal side of membrane	0.00714273	0.0921036	0.0743952	Sppl3/H2-D1/Canx	3		GO:0051015	actin filament binding	0.0109621	0.184336	0.16762	Myo1e/Myo16/Ablim3/Vps16/Wdr1/Gsn/Actr3b/Dbn1/Arpc3/Tagln3	10
GO:0030307	positive regulation of cell growth	0.00206422	0.168214	0.153174	Rptor/Sgk1/Mtor/Acsl4/Mapt/Cpne6/Extl3/Ddx39b/Dbn1/Eif4g2/Ptk2b	11		GO:0032806	carboxy-terminal domain protein kinase complex	0.00821043	0.100713	0.0813492	Rb1/Cdk9/Gtf2f2	3		GO:0070840	dynein complex binding	0.0122421	0.200582	0.182393	Katnb1/Atmin/Snca	3
GO:0017158	regulation of calcium ion-dependent exocytosis	0.00209462	0.168214	0.153174	Syt12/Doc2a/Cdk5/Scamp5/Syt11	5		GO:0005795	Golgi stack	0.00822146	0.100713	0.0813492	Golga7/H2-D1/B4galnt4/Lypla2/Gorasp2/Nsf	6		GO:0003743	translation initiation factor activity	0.0150103	0.235307	0.213968	Eif2d/Eif1a/Eif2b5/Eif4g2	4
GO:0006914	autophagy	0.00220793	0.168214	0.153174	Atg4d/Hspb8/Parl/Atg2a/Rptor/Epg5/Snx14/Ubxn2b/Atg12/Ambra1/Vps16/Mtor/Psen1/Mapt/Supt5/Eif4g2/Snca/Syt11	18		GO:0043209	myelin sheath	0.011355	0.135706	0.109615	Mpp5/Prkci/Wdr1/Gsn/Rala/Syn2/Canx/Nsf/Calm1/Tagln3	10		GO:0045182	translation regulator activity	0.0150979	0.235307	0.213968	Eif2d/2810006K23Rik/Fxr1/Eif1a/Mtor/Eif2b5/Eif4g2	7
GO:0061919	process utilizing autophagic mechanism	0.00220793	0.168214	0.153174	Atg4d/Hspb8/Parl/Atg2a/Rptor/Epg5/Snx14/Ubxn2b/Atg12/Ambra1/Vps16/Mtor/Psen1/Mapt/Supt5/Eif4g2/Snca/Syt11	18		GO:0060077	inhibitory synapse	0.0119517	0.137157	0.110787	Iqsec3/Gabra2/Syt11	3		GO:0051879	Hsp90 protein binding	0.0161192	0.238371	0.216755	Arntl/Mapt/Cdk5/Ppp5c	4
GO:0031110	regulation of microtubule polymerization or depolymerization	0.00221223	0.168214	0.153174	Tpx2/Mid1/Katnb1/Sgk1/Gba2/Mapt/Snca	7		GO:0005774	vacuolar membrane	0.0120363	0.137157	0.110787	Atraid/Pla2g4e/Borcs5/Sidt2/Mtor/Psen1/Hgsnat/Atp6v0b/Atp6v1g2	9		GO:0003779	actin binding	0.0164868	0.238371	0.216755	Parvg/Myo1e/Hook1/Myo16/Pxk/Ablim3/Vps16/Wdr1/Gsn/Wipf3/Gipc1/Actr3b/Dbn1/Arpc3/Snca/Tagln3	16
GO:0034504	protein localization to nucleus	0.00226362	0.168214	0.153174	Hikeshi/Tnpo1/Nfkbia/Arntl/Heatr3/Rbm22/Sun1/Ipo11/Psen1/Tnpo2/Hdac3/Zbtb7a/Ipo5/Cdk5	14		GO:0030285	integral component of synaptic vesicle membrane	0.0125586	0.137416	0.110995	Gabra2/Atp6v1g2/Scamp5/Syt11	4		GO:0015386	potassium:proton antiporter activity	0.0165996	0.238371	0.216755	Slc9a9/Slc9a5	2
GO:0017156	calcium-ion regulated exocytosis	0.00226802	0.168214	0.153174	Syt12/Doc2a/Cdk5/Syn2/Scamp5/Syt11	6		GO:0032589	neuron projection membrane	0.0126198	0.137416	0.110995	Ank1/Gabra2/Shisa7/Mapt/Slc12a5	5		GO:0015026	coreceptor activity	0.0169189	0.238371	0.216755	Reck/Ramp2/Rgma	3
GO:0050432	catecholamine secretion	0.00226802	0.168214	0.153174	Ptgs1/Syt12/Vip/Dtnbp1/Snca/Syt11	6		GO:0000151	ubiquitin ligase complex	0.0132092	0.140706	0.113653	Ddb2/Klhl21/Klhl40/Dcun1d1/Zswim8/Fem1a/Klhl8/Med24/Armc8/Fbh1/Anapc5/Lztr1	12		GO:0008017	microtubule binding	0.0176901	0.238371	0.216755	Tpx2/Mid1/Hook1/Gas8/Katnb1/Eml1/Rmdn3/Mapt/Ppp5c/Snca/Kif1a	11
GO:0070507	regulation of microtubule cytoskeleton organization	0.00232112	0.168214	0.153174	Tpx2/Mid1/Cep250/Cep131/Katnb1/Ubxn2b/Sgk1/Gba2/Rae1/Mapt/Snca	11		GO:0005874	microtubule	0.0141447	0.144584	0.116786	Tpx2/Mid1/Klhl21/Hook1/Gas8/Katnb1/Crhbp/Ttll11/Eml1/Rmdn3/Dync1i2/Mapt/Tbcb/Cdk5/Klc1/Kif1a	16		GO:0030544	Hsp70 protein binding	0.018488	0.238371	0.216755	Dmp1/Hikeshi/Dnajc10/Snca	4
GO:0043624	cellular protein complex disassembly	0.0023426	0.168214	0.153174	Tpx2/Mid1/2810006K23Rik/Katnb1/Sgk1/Gle1/Wdr1/Gsn/Nsf	9		GO:0099059	integral component of presynaptic active zone membrane	0.0149061	0.144584	0.116786	Grm4/Canx/Syt11	3		GO:0080025	phosphatidylinositol-3,5-bisphosphate binding	0.0186697	0.238371	0.216755	Pla2g4e/Clvs1/Snx14	3
GO:0006397	mRNA processing	0.0023441	0.168214	0.153174	Clasrp/Aqr/Alyref/Rbm27/Ess2/Rbm22/Ecd/Fxr1/Prpf18/Cdk9/Sugp1/Zbtb7a/Wbp11/Cdc5l/Ncbp2/Txnl4a/Supt5/Ddx39b/Khdrbs3	19		GO:0031519	PcG protein complex	0.0156504	0.144584	0.116786	Asxl1/Rybp/Bap1/Csnk2b	4		GO:0008135	translation factor activity, RNA binding	0.0191736	0.238371	0.216755	Eif2d/2810006K23Rik/Eif1a/Eif2b5/Eif4g2	5
GO:0048168	regulation of neuronal synaptic plasticity	0.00244331	0.168214	0.153174	Shisa7/Vgf/Rasgrf1/Kcnj10/Nsmf/Snca	6		GO:0043679	axon terminus	0.0160234	0.144584	0.116786	Grm4/Crhbp/Elk1/Grik3/Kcnip3/Amph/Ptprn/Snca/Syt11	9		GO:0008641	ubiquitin-like modifier activating enzyme activity	0.0200188	0.238371	0.216755	Uba6/Uba3	2
GO:0031111	negative regulation of microtubule polymerization or depolymerization	0.00253343	0.168214	0.153174	Tpx2/Mid1/Katnb1/Sgk1/Snca	5		GO:0005765	lysosomal membrane	0.0162375	0.144584	0.116786	Atraid/Pla2g4e/Borcs5/Sidt2/Mtor/Psen1/Hgsnat	7		GO:0015385	sodium:proton antiporter activity	0.0200188	0.238371	0.216755	Slc9a9/Slc9a5	2
GO:1903727	positive regulation of phospholipid metabolic process	0.00253343	0.168214	0.153174	Taz/Adgrf5/Fgfr3/Ambra1/Ptk2b	5		GO:0098852	lytic vacuole membrane	0.0162375	0.144584	0.116786	Atraid/Pla2g4e/Borcs5/Sidt2/Mtor/Psen1/Hgsnat	7		GO:0016671	oxidoreductase activity, acting on a sulfur group of donors, disulfide as acceptor	0.0200188	0.238371	0.216755	Txndc12/Dnajc10	2
GO:0007033	vacuole organization	0.00254061	0.168214	0.153174	Hook1/Atg2a/Clvs1/Ubxn2b/Atg12/Ambra1/Vps16/Mtor/Gnptab/Psen1	10		GO:0005885	Arp2/3 protein complex	0.0163207	0.144584	0.116786	Actr3b/Arpc3	2		GO:0043008	ATP-dependent protein binding	0.0200188	0.238371	0.216755	Ddx39b/Nsf	2
GO:0051648	vesicle localization	0.00254061	0.168214	0.153174	Myo1e/Map4k2/Borcs5/Psen1/Dtnbp1/Cdk5/Syn2/Snca/Syt11/Kif1a	10		GO:0090576	RNA polymerase III transcription regulator complex	0.0163207	0.144584	0.116786	Gtf3c4/Gtf3c1	2		GO:0004693	cyclin-dependent protein serine/threonine kinase activity	0.0205171	0.238371	0.216755	Cdkl4/Cdk9/Cdk5	3
GO:0048488	synaptic vesicle endocytosis	0.00262859	0.168214	0.153174	Cdk5/Amph/Canx/Scamp5/Snca/Syt11	6		GO:0030141	secretory granule	0.0164511	0.144584	0.116786	Anxa11/Cep131/Tgfb3/Fndc3a/Sun1/Crhbp/Dkkl1/Abhd2/Smpd1/Vgf/Ap2a2/Ptprn/Snca/Kif1a/Scg5	15		GO:0097472	cyclin-dependent protein kinase activity	0.0205171	0.238371	0.216755	Cdkl4/Cdk9/Cdk5	3
GO:0140238	presynaptic endocytosis	0.00262859	0.168214	0.153174	Cdk5/Amph/Canx/Scamp5/Snca/Syt11	6		GO:0071007	U2-type catalytic step 2 spliceosome	0.0165239	0.144584	0.116786	Aqr/Rbm22/Cdc5l	3		GO:0017048	Rho GTPase binding	0.0216607	0.247164	0.22475	Sos2/Arhgef10l/Tiam2/Strip1/Arhgef17/Arhgef4/Abr/Rasgrf1	8
GO:1904035	regulation of epithelial cell apoptotic process	0.00266007	0.168214	0.153174	Ramp2/Rb1/Mtor/Prkci/Hdac3/Gsn/Pdcd4	7		GO:0043197	dendritic spine	0.0175459	0.148564	0.12	Fxr1/Dtnbp1/Psmc2/Gipc1/Dbn1/Nsmf/Ptk2b/Canx/Syt11	9		GO:0004601	peroxidase activity	0.0224268	0.249782	0.227131	Gpx8/Gpx7/Ptgs1/Pxdn	4
GO:0016236	macroautophagy	0.00270336	0.168214	0.153174	Hspb8/Atg2a/Epg5/Snx14/Ubxn2b/Atg12/Ambra1/Vps16/Mtor/Psen1/Supt5	11		GO:0031461	cullin-RING ubiquitin ligase complex	0.0175851	0.148564	0.12	Ddb2/Klhl21/Klhl40/Zswim8/Klhl8/Fbh1/Anapc5/Lztr1	8		GO:0005451	monovalent cation:proton antiporter activity	0.0237039	0.249782	0.227131	Slc9a9/Slc9a5	2
GO:0006206	pyrimidine nucleobase metabolic process	0.0029408	0.168466	0.153403	Umps/Mtor/Cmpk1	3		GO:0044232	organelle membrane contact site	0.0182362	0.148829	0.120214	Rmdn3/Acsl4/Canx	3		GO:0017070	U6 snRNA binding	0.0237039	0.249782	0.227131	Rbm22/Ddx39b	2
GO:0046112	nucleobase biosynthetic process	0.0029408	0.168466	0.153403	Umps/Mtor/Cmpk1	3		GO:0097440	apical dendrite	0.0182362	0.148829	0.120214	Rasgrf1/Nsmf/Ptk2b	3		GO:0039706	co-receptor binding	0.0237039	0.249782	0.227131	Dkkl1/Dkk3	2
GO:0061318	renal filtration cell differentiation	0.0029408	0.168466	0.153403	Myo1e/Klf15/Asxl1	3		GO:0016234	inclusion body	0.0185277	0.148829	0.120214	Trim66/Psen1/Mapt/Psmc4/Snca	5		GO:0004402	histone acetyltransferase activity	0.0238446	0.249782	0.227131	Brpf3/Gtf3c4/Kansl2/Med24	4
GO:0072112	glomerular visceral epithelial cell differentiation	0.0029408	0.168466	0.153403	Myo1e/Klf15/Asxl1	3		GO:0042734	presynaptic membrane	0.0191714	0.150712	0.121735	Cntn6/Gpc4/Grm4/Scn1a/Psen1/Grik3/Atp2b3/Canx/Syt11	9		GO:0061733	peptide-lysine-N-acetyltransferase activity	0.02684	0.27175	0.247106	Brpf3/Gtf3c4/Kansl2/Med24	4
GO:0072311	glomerular epithelial cell differentiation	0.0029408	0.168466	0.153403	Myo1e/Klf15/Asxl1	3		GO:0017119	Golgi transport complex	0.0196848	0.150712	0.121735	Cog1/Cog6	2		GO:0008474	palmitoyl-(protein) hydrolase activity	0.0276428	0.27175	0.247106	Abhd16a/Lypla2	2
GO:0060998	regulation of dendritic spine development	0.00299521	0.168532	0.153463	Mtor/Psen1/Dtnbp1/Cdk5/Dbn1/Eif4g2/Kif1a	7		GO:0030897	HOPS complex	0.0196848	0.150712	0.121735	Hook1/Vps16	2		GO:0051139	metal ion:proton antiporter activity	0.0276428	0.27175	0.247106	Slc9a9/Slc9a5	2
GO:0008333	endosome to lysosome transport	0.00303534	0.168532	0.153463	Mvb12a/Hook1/Epg5/Snx16/Vps16	5		GO:0030136	clathrin-coated vesicle	0.0202718	0.150816	0.121819	Myo1e/Clvs1/Vps16/Cpne6/Ap2a2/Ap2b1	6		GO:0098599	palmitoyl hydrolase activity	0.0276428	0.27175	0.247106	Abhd16a/Lypla2	2
GO:0051056	regulation of small GTPase mediated signal transduction	0.00309552	0.169269	0.154134	Rasa2/Syde1/Csf1/Sos2/Arhgef10l/Tiam2/Iqsec3/Arhgef17/Lztr1/Arhgef4/Abr/Rasgrf1/Rasgef1a	13		GO:0044309	neuron spine	0.020314	0.150816	0.121819	Fxr1/Dtnbp1/Psmc2/Gipc1/Dbn1/Nsmf/Ptk2b/Canx/Syt11	9		GO:0016209	antioxidant activity	0.0281414	0.27246	0.247752	Gpx8/Gpx7/Ptgs1/Pxdn/Prxl2c	5
GO:0016358	dendrite development	0.00334724	0.178882	0.162888	Ntn5/Uba6/Kndc1/Sgk1/Mtor/Acsl4/Psen1/Dtnbp1/Cdk5/Dbn1/Slc12a5/Nsmf/Eif4g2/Kif1a	14		GO:0008540	proteasome regulatory particle, base subcomplex	0.0233112	0.161052	0.130087	Psmc2/Psmc4	2		GO:0016684	oxidoreductase activity, acting on peroxide as acceptor	0.0300506	0.278294	0.253057	Gpx8/Gpx7/Ptgs1/Pxdn	4
GO:0042180	cellular ketone metabolic process	0.00337046	0.178882	0.162888	Dgat1/Cyp4f15/Stard4/Scap/Mtor/Dkkl1/Acsl4/Haghl/Nmt1/Snca/Dkk3	11		GO:0017146	NMDA selective glutamate receptor complex	0.0233112	0.161052	0.130087	Grin2c/Ptk2b	2		GO:0022824	transmitter-gated ion channel activity	0.0300506	0.278294	0.253057	Grin2c/Gabra2/Grik3/Ptk2b	4
GO:1902414	protein localization to cell junction	0.00348735	0.181461	0.165237	Gpc4/Synj2bp/Grin2c/Cnih3/Mapt/Cdk5/Dbn1/Klc1	8		GO:0030122	AP-2 adaptor complex	0.0233112	0.161052	0.130087	Ap2a2/Ap2b1	2		GO:0022835	transmitter-gated channel activity	0.0300506	0.278294	0.253057	Grin2c/Gabra2/Grik3/Ptk2b	4
GO:0046475	glycerophospholipid catabolic process	0.00351961	0.181461	0.165237	Pnpla7/Pla2g4e/Gpcpd1/Abhd16a	4		GO:0099026	anchored component of presynaptic membrane	0.0233112	0.161052	0.130087	Cntn6/Gpc4	2		GO:0061629	RNA polymerase II-specific DNA-binding transcription factor binding	0.031174	0.284574	0.258767	Tob2/Nfkbia/Arntl/Rb1/Mkks/Asxl1/Uba3/Med24/Hdac3/Mta3/Zbtb7a	11
GO:0043279	response to alkaloid	0.0037172	0.186764	0.170065	Crhbp/Mtor/Smpd1/Cdk5/Ppp5c/Snca	6		GO:0043204	perikaryon	0.0233362	0.161052	0.130087	Crhbp/Top1/Vip/Grik3/Ppp5c/Slc12a5/Nsmf	7		GO:0047372	acylglycerol lipase activity	0.0318236	0.286412	0.260439	Abhd2/Abhd16a	2
GO:0006836	neurotransmitter transport	0.00372597	0.186764	0.170065	Syde1/Chrm2/Grm4/Syt12/Doc2a/Psen1/Gabra2/Dtnbp1/Gipc1/Kcnj10/Syn2/Snca	12		GO:0098945	intrinsic component of presynaptic active zone membrane	0.0239427	0.162943	0.131615	Grm4/Canx/Syt11	3		GO:0016776	phosphotransferase activity, phosphate group as acceptor	0.0336308	0.298473	0.271406	Mpp5/Mpp6/Cmpk1	3
GO:0051650	establishment of vesicle localization	0.00383121	0.188499	0.171646	Myo1e/Map4k2/Borcs5/Psen1/Dtnbp1/Cdk5/Snca/Syt11/Kif1a	9		GO:0045335	phagocytic vesicle	0.024779	0.166325	0.134346	Anxa11/Ambra1/Mtor/H2-D1/Gsn/Syt11	6		GO:0022821	potassium ion antiporter activity	0.036235	0.316303	0.28762	Slc9a9/Slc9a5	2
GO:0009395	phospholipid catabolic process	0.00391728	0.188499	0.171646	Pnpla7/Pla2g4e/Gpcpd1/Abhd16a/Smpd1	5		GO:0099240	intrinsic component of synaptic membrane	0.026496	0.17529	0.141588	Cntn6/Gpc4/Grm4/Scn1a/Psen1/Gabra2/Shisa7/Atp2b3/Canx/Syt11	10		GO:0003712	transcription coregulator activity	0.0366975	0.316303	0.28762	Limd1/Tob2/Mideas/Lmcd1/Cebpz/Bicral/Asxl1/Wdr77/Rybp/Med24/Hdac3/Mta3/Smarca2/Ewsr1/Camta2	15
GO:0021795	cerebral cortex cell migration	0.00391728	0.188499	0.171646	Lhx6/Pex13/Sun1/Psen1/Cdk5	5		GO:0019908	nuclear cyclin-dependent protein kinase holoenzyme complex	0.0271879	0.17529	0.141588	Rb1/Cdk9	2		GO:0030276	clathrin binding	0.0371248	0.316303	0.28762	Syt12/Ap2a2/Ap2b1/Syt11	4
GO:0007041	lysosomal transport	0.00397441	0.188732	0.171857	Mvb12a/Hook1/Epg5/Snx16/Vps16/Gnptab/Hgsnat	7		GO:0030128	clathrin coat of endocytic vesicle	0.0271879	0.17529	0.141588	Ap2a2/Ap2b1	2		GO:0016779	nucleotidyltransferase activity	0.0382976	0.321719	0.292544	Selenoo/Polr2c/Galt/Polr3gl/Uap1/Nmnat2	6
GO:0001921	positive regulation of receptor recycling	0.00426784	0.19497	0.177537	Psen1/Nsf/Snca	3		GO:0098688	parallel fiber to Purkinje cell synapse	0.028222	0.178732	0.144368	Cntn6/Grm4/Atp2b3	3		GO:0031369	translation initiation factor binding	0.0387674	0.321719	0.292544	Gle1/Eif2b5/Syt11	3
GO:0034349	glial cell apoptotic process	0.00426784	0.19497	0.177537	Rb1/Prkci/Cdk5	3		GO:1990351	transporter complex	0.0287878	0.178732	0.144368	Clcnka/Synj2bp/Grin2c/Pex13/Cnih3/Cpt1c/Scn1a/Gabra2/Grik3/Kcnip3/Ptk2b/Calm1	12		GO:0048019	receptor antagonist activity	0.0408659	0.323213	0.293903	Dkkl1/Dkk3	2
GO:0072010	glomerular epithelium development	0.00426784	0.19497	0.177537	Myo1e/Klf15/Asxl1	3		GO:0044306	neuron projection terminus	0.0289639	0.178732	0.144368	Grm4/Crhbp/Elk1/Grik3/Kcnip3/Amph/Ptprn/Snca/Syt11	9		GO:0004620	phospholipase activity	0.0409732	0.323213	0.293903	Pnpla7/Pla2g4e/Abhd16a/Lypla2/Smpd1	5
GO:0120255	olefinic compound biosynthetic process	0.00440025	0.197148	0.179521	Alox8/Alox12b/Dkkl1/Dkk3	4		GO:0019898	extrinsic component of membrane	0.0293892	0.178732	0.144368	Alox8/Sytl1/Atg2a/Snx16/Doc2a/Gba2/Gng10/Nmt1/Amph/Ptk2b/Syn2/Kif1a	12		GO:0000049	tRNA binding	0.0409907	0.323213	0.293903	Farsa/Cars/Elp1/Sars	4
GO:0044242	cellular lipid catabolic process	0.00445869	0.197148	0.179521	Pnpla7/Cyp4f15/Pex13/Pla2g4e/Gpcpd1/Mtor/Gba2/Abhd2/Abhd16a/Lypla2/Smpd1	11		GO:0031252	cell leading edge	0.0298945	0.178732	0.144368	Ank1/Ptprj/Ablim3/Prkci/Gabra2/Shisa7/Gsn/Mapt/Cdk5/Dbn1/Arpc3/Slc12a5/Amph/Ptk2b	14		GO:0015662	ion transmembrane transporter activity, phosphorylative mechanism	0.0414765	0.323213	0.293903	Atp2b3/Atp6v0b/Atp6v1g2	3
GO:0007269	neurotransmitter secretion	0.00457615	0.197148	0.179521	Syde1/Chrm2/Grm4/Syt12/Doc2a/Psen1/Dtnbp1/Gipc1/Syn2/Snca	10		GO:0099056	integral component of presynaptic membrane	0.0299103	0.178732	0.144368	Grm4/Scn1a/Psen1/Atp2b3/Canx/Syt11	6		GO:0019205	nucleobase-containing compound kinase activity	0.0414765	0.323213	0.293903	Mpp5/Mpp6/Cmpk1	3
GO:0099643	signal release from synapse	0.00457615	0.197148	0.179521	Syde1/Chrm2/Grm4/Syt12/Doc2a/Psen1/Dtnbp1/Gipc1/Syn2/Snca	10		GO:0000974	Prp19 complex	0.0313036	0.182604	0.147496	Rbm22/Cdc5l	2		GO:0034212	peptide N-acetyltransferase activity	0.0430061	0.331095	0.30107	Brpf3/Gtf3c4/Kansl2/Med24	4
GO:0010769	regulation of cell morphogenesis involved in differentiation	0.00458865	0.197148	0.179521	Tiam2/Kndc1/Rgma/Zswim8/Sgk1/Psen1/Dtnbp1/Brsk2/Mapt/Stk25/Cdk5/Dbn1/Nsmf/Eif4g2/Kif1a	15		GO:0030669	clathrin-coated endocytic vesicle membrane	0.0313036	0.182604	0.147496	Ap2a2/Ap2b1	2		GO:0090079	translation regulator activity, nucleic acid binding	0.0442342	0.332869	0.302683	Eif2d/2810006K23Rik/Eif1a/Eif2b5/Eif4g2	5
GO:0006413	translational initiation	0.00466822	0.198207	0.180485	Eif2d/Mknk1/Eif1a/Gle1/Ncbp2/Eif2b5/Eif4g2	7		GO:0031256	leading edge membrane	0.0323285	0.184358	0.148912	Ank1/Ptprj/Gabra2/Shisa7/Mapt/Slc12a5/Amph	7		GO:0016877	ligase activity, forming carbon-sulfur bonds	0.0442784	0.332869	0.302683	Uba6/Uba3/Acsl4	3
GO:0051966	regulation of synaptic transmission, glutamatergic	0.00480425	0.201611	0.183585	Grm4/Psen1/Dtnbp1/Grik3/Cdk5/Ptk2b	6		GO:0097431	mitotic spindle pole	0.0328793	0.184358	0.148912	Eml1/Rae1/Rmdn3	3		GO:0016298	lipase activity	0.04655	0.345878	0.314512	Pnpla7/Pla2g4e/Abhd2/Abhd16a/Lypla2/Smpd1	6
GO:1990000	amyloid fibril formation	0.00504686	0.207175	0.188651	Psen1/Gsn/Mapt	3		GO:0036464	cytoplasmic ribonucleoprotein granule	0.032891	0.184358	0.148912	Limd1/Rptor/Arntl/Edc4/Fxr1/Top1/Cdk9/Mapt/Psmc2	9		GO:0051117	ATPase binding	0.0476464	0.349955	0.318219	Ank1/Psen1/Dnajc10/Brsk2/Rala	5
GO:0007163	establishment or maintenance of cell polarity	0.00509873	0.207175	0.188651	Parvg/Rhobtb3/Mpp5/Synj2bp/Ubxn2b/Prkci/Wdr1/Gsn/Brsk2/Stk25/Ptk2b	11		GO:0005684	U2-type spliceosomal complex	0.0337853	0.184358	0.148912	Aqr/Rbm22/Prpf18/Cdc5l/Txnl4a	5		GO:0015036	disulfide oxidoreductase activity	0.0501566	0.360283	0.327611	Txndc12/Tmx1/Dnajc10	3
GO:0036465	synaptic vesicle recycling	0.00510905	0.207175	0.188651	Cdk5/Amph/Canx/Scamp5/Snca/Syt11	6		GO:0031300	intrinsic component of organelle membrane	0.0345143	0.184358	0.148912	Lfng/Synj2bp/Pex13/Sun1/Sppl3/Golga7/Cpt1c/H2-D1/Gabra2/Atp6v1g2/Scd1/Canx/Scamp5/Syt11	14		GO:0015299	solute:proton antiporter activity	0.0507441	0.360283	0.327611	Slc9a9/Slc9a5	2
GO:0031532	actin cytoskeleton reorganization	0.00517901	0.207678	0.18911	Parvg/Syde1/Dtnbp1/Gsn/Brsk2/Rala/Ptk2b	7		GO:0098562	cytoplasmic side of membrane	0.0349626	0.184358	0.148912	Npcd/Ank1/Fgfr3/Borcs5/Sppl3/Gng10/Mapt/Ptk2b	8		GO:0034185	apolipoprotein binding	0.0507441	0.360283	0.327611	Mapt/Canx	2
GO:1903305	regulation of regulated secretory pathway	0.00529239	0.209893	0.191126	Chrm2/Grm4/Syt12/Doc2a/Dtnbp1/Gipc1/Cdk5/Abr/Scamp5/Syt11	10		GO:0005682	U5 snRNP	0.035647	0.184358	0.148912	Prpf18/Txnl4a	2		GO:0098960	postsynaptic neurotransmitter receptor activity	0.0516155	0.362443	0.329575	Chrm2/Grin2c/Gabra2/Grik3	4
GO:0001505	regulation of neurotransmitter levels	0.00543031	0.211298	0.192405	Syde1/Chrm2/Grm4/Syt12/Doc2a/Psen1/Gabra2/Dtnbp1/Gipc1/Kcnj10/Syn2/Snca	12		GO:0035253	ciliary rootlet	0.035647	0.184358	0.148912	Psen1/Klc1	2		GO:0005230	extracellular ligand-gated ion channel activity	0.0539043	0.374401	0.340448	Grin2c/Gabra2/Grik3/Ptk2b	4
GO:0051495	positive regulation of cytoskeleton organization	0.00544491	0.211298	0.192405	Tgfb3/Arhgef10l/Katnb1/Ubxn2b/Mtor/Wdr1/Gsn/Mapt/Actr3b/Arpc3/Ptk2b	11		GO:0038201	TOR complex	0.035647	0.184358	0.148912	Rptor/Mtor	2		GO:0001222	transcription corepressor binding	0.0559709	0.380483	0.345979	Zbtb7a/Cdc5l	2
GO:0010970	transport along microtubule	0.0055294	0.212294	0.193312	Rpgr/Cep131/Sun1/Borcs5/Dync1i2/Dtnbp1/Mapt/Klc1/Kif1a	9		GO:0043220	Schmidt-Lanterman incisure	0.035647	0.184358	0.148912	Mpp5/Prkci	2		GO:0017116	single-stranded DNA helicase activity	0.0559709	0.380483	0.345979	Rfc5/Chtf8	2
GO:0099111	microtubule-based transport	0.00568196	0.215855	0.196555	Rpgr/Cep131/Gas8/Sun1/Borcs5/Dync1i2/Dtnbp1/Mapt/Klc1/Kif1a	10		GO:0045211	postsynaptic membrane	0.0359107	0.184358	0.148912	Chrm2/Ank1/Synj2bp/Grin2c/Cnih3/Iqsec3/Gabra2/Shisa7/Dtnbp1/Grik3/Dbn1/Canx	12		GO:0004602	glutathione peroxidase activity	0.0613765	0.408538	0.37149	Gpx8/Gpx7	2
GO:0032271	regulation of protein polymerization	0.00580939	0.218397	0.19887	Mkks/Sgk1/Mtor/Gba2/Gsn/Mapt/Actr3b/Dbn1/Arpc3/Ptk2b/Snca	11		GO:0031301	integral component of organelle membrane	0.0363204	0.184358	0.148912	Lfng/Synj2bp/Pex13/Sun1/Sppl3/Cpt1c/H2-D1/Gabra2/Atp6v1g2/Scd1/Canx/Scamp5/Syt11	13		GO:0030676	Rac guanyl-nucleotide exchange factor activity	0.0613765	0.408538	0.37149	Tiam2/Arhgef4	2
GO:0006383	transcription by RNA polymerase III	0.00598169	0.219545	0.199915	Rptor/Gtf3c1/Mtor/Polr3gl	4		GO:0005875	microtubule associated complex	0.0364954	0.184358	0.148912	Acta1/Katnb1/Borcs5/Drc1/Dync1i2/Klc1/Kif1a	7		GO:0008374	O-acyltransferase activity	0.0664	0.422815	0.384472	Taz/Dgat1/Cpt1c	3
GO:0035249	synaptic transmission, glutamatergic	0.00602243	0.219545	0.199915	Grm4/Cnih3/Psen1/Dtnbp1/Grik3/Cdk5/Ptk2b	7		GO:0098791	Golgi apparatus subcompartment	0.0372853	0.186426	0.150583	Atp9b/Clvs1/Golga7/H2-D1/B4galnt4/Lypla2/Gorasp2/Nmnat2/Scamp5/Nsf/Syt11	11		GO:0015485	cholesterol binding	0.0664	0.422815	0.384472	Sult2b1/Stard4/Scap	3
GO:0051668	localization within membrane	0.00602243	0.219545	0.199915	Synj2bp/Cnih3/Arl6/Shisa7/Gsn/Rala/Cdk5	7		GO:0034702	ion channel complex	0.0380571	0.187148	0.151166	Clcnka/Synj2bp/Grin2c/Cnih3/Cpt1c/Scn1a/Gabra2/Grik3/Kcnip3/Ptk2b/Calm1	11		GO:0140296	general transcription initiation factor binding	0.0664	0.422815	0.384472	Rptor/Mtor/Psmc2	3
GO:0050773	regulation of dendrite development	0.00609357	0.219917	0.200254	Kndc1/Sgk1/Mtor/Psen1/Dtnbp1/Cdk5/Dbn1/Nsmf/Eif4g2/Kif1a	10		GO:0030863	cortical cytoskeleton	0.0381934	0.187148	0.151166	Myo1e/Ank1/Wdr1/Gsn/Dbn1/Nsmf	6		GO:0004622	lysophospholipase activity	0.0669516	0.422815	0.384472	Pnpla7/Lypla2	2
GO:1990778	protein localization to cell periphery	0.00620497	0.22172	0.201896	Ramp2/Gpc4/Mpp5/Ank1/Grin2c/Cnih3/Golga7/Arl6/Gga1/Prkci/Gorasp2/Ttc7b/Cdk5/Kcnip3/Nsf	15		GO:0098563	intrinsic component of synaptic vesicle membrane	0.0398833	0.189439	0.153016	Gabra2/Atp6v1g2/Scamp5/Syt11	4		GO:0050321	tau-protein kinase activity	0.0669516	0.422815	0.384472	Brsk2/Cdk5	2
GO:0048709	oligodendrocyte differentiation	0.00632513	0.223798	0.203788	Fgfr3/Ptprj/Mtor/Wdr1/Eif2b5/Cdk5/Kcnj10	7		GO:0016581	NuRD complex	0.0402075	0.189439	0.153016	Mta3/Zbtb7a	2		GO:0044389	ubiquitin-like protein ligase binding	0.0676332	0.422815	0.384472	Mc4r/Mid1/Nfkbia/Rb1/Stam/Ambra1/Rala/Pcbp2/Ptk2b/Ptprn/Syt11	11
GO:0048167	regulation of synaptic plasticity	0.0065142	0.226257	0.206027	Grin2c/Syt12/Rin1/Psen1/Shisa7/Mapt/Vgf/Gipc1/Cdk5/Rasgrf1/Dbn1/Kcnj10/Nsmf/Ptk2b/Snca	15		GO:0044233	mitochondria-associated endoplasmic reticulum membrane	0.0402075	0.189439	0.153016	Acsl4/Canx	2		GO:0003714	transcription corepressor activity	0.0681532	0.422815	0.384472	Limd1/Tob2/Mideas/Lmcd1/Rybp/Hdac3/Mta3	7
GO:0010565	regulation of cellular ketone metabolic process	0.00658256	0.226257	0.206027	Dgat1/Stard4/Scap/Mtor/Dkkl1/Acsl4/Snca/Dkk3	8		GO:0090545	CHD-type complex	0.0402075	0.189439	0.153016	Mta3/Zbtb7a	2		GO:0003697	single-stranded DNA binding	0.0713057	0.434085	0.39472	Alyref/Top1/Fbh1/Pcbp2/Tsnax	5
GO:1904037	positive regulation of epithelial cell apoptotic process	0.00658271	0.226257	0.206027	Prkci/Hdac3/Gsn/Pdcd4	4		GO:0035770	ribonucleoprotein granule	0.0427942	0.199706	0.161309	Limd1/Rptor/Arntl/Edc4/Fxr1/Top1/Cdk9/Mapt/Psmc2	9		GO:0008553	proton-exporting ATPase activity, phosphorylative mechanism	0.0726871	0.434085	0.39472	Atp6v0b/Atp6v1g2	2
GO:0051402	neuron apoptotic process	0.00679701	0.231025	0.210369	Tgfb3/Rb1/Fgfr3/Ambra1/Prkci/Psen1/Hdac3/Nrbp2/Cdk5/Kcnip3/Nsmf/Ptk2b/Snca	13		GO:0010369	chromocenter	0.0449745	0.203433	0.16432	Trim66/Mbd6	2		GO:0048156	tau protein binding	0.0726871	0.434085	0.39472	Sgk1/Snca	2
GO:0051937	catecholamine transport	0.00684946	0.231025	0.210369	Ptgs1/Syt12/Vip/Dtnbp1/Snca/Syt11	6		GO:0016514	SWI/SNF complex	0.0449745	0.203433	0.16432	Bicral/Smarca2	2		GO:0070530	K63-linked polyubiquitin modification-dependent protein binding	0.0726871	0.434085	0.39472	Rnf169/Otud7a	2
GO:0044380	protein localization to cytoskeleton	0.00714225	0.236908	0.215725	Mid1/Cep250/Klhl21/Cep131/Ubxn2b	5		GO:0019867	outer membrane	0.0452535	0.203433	0.16432	Synj2bp/Miga2/Cpt1c/Mtor/Rmdn3/Acsl4/Psen1/Snca	8		GO:0030594	neurotransmitter receptor activity	0.0757766	0.440429	0.400489	Chrm2/Grin2c/Gabra2/Grik3/Ptk2b	5
GO:0016079	synaptic vesicle exocytosis	0.00715515	0.236908	0.215725	Syde1/Chrm2/Grm4/Syt12/Psen1/Dtnbp1/Gipc1/Snca	8		GO:0031968	organelle outer membrane	0.0452535	0.203433	0.16432	Synj2bp/Miga2/Cpt1c/Mtor/Rmdn3/Acsl4/Psen1/Snca	8		GO:0015459	potassium channel regulator activity	0.0771554	0.440429	0.400489	Sgk1/Wnk2/Kcnip3	3
GO:0006631	fatty acid metabolic process	0.00777941	0.250815	0.228389	Alox8/Alox12b/Ptgs1/Dgat1/Cyp4f15/Pex13/Adipor2/Cpt1c/Scap/Mtor/Acsl4/Abhd2/Abhd16a/Lypla2/Scd1/Snca	16		GO:0005635	nuclear envelope	0.0467559	0.208276	0.168232	Ptgs1/Anxa11/Atraid/Sun1/Plpp7/Gle1/Ipo11/Mtor/Rae1/Psen1/Nudt9/Txnl4a/Nsmf/Snca	14		GO:0140098	catalytic activity, acting on RNA	0.0772928	0.440429	0.400489	Trit1/Farsa/Cars/Polr2c/Skiv2l/Dalrd3/Polr3gl/Rtca/Ddx39b/Sars/Tsnax	11
GO:0006418	tRNA aminoacylation for protein translation	0.0079018	0.250815	0.228389	Farsa/Cars/Dalrd3/Sars	4		GO:0005938	cell cortex	0.0472932	0.208772	0.168632	Myo1e/Rhobtb3/Ank1/Wdr1/Psen1/Gsn/Gipc1/Dbn1/Nsmf/Ptk2b/Snca	11		GO:0022853	active ion transmembrane transporter activity	0.0773708	0.440429	0.400489	Slc9a9/Slco3a1/Slc9a5/Slc45a1/Atp2b3/Atp6v0b/Slc12a5/Atp6v1g2	8
GO:0014046	dopamine secretion	0.0079018	0.250815	0.228389	Syt12/Dtnbp1/Snca/Syt11	4		GO:0099023	vesicle tethering complex	0.0480722	0.210316	0.169879	Hook1/Cog1/Cog6/Vps16	4		GO:0015078	proton transmembrane transporter activity	0.0780678	0.440429	0.400489	Slc9a9/Slc9a5/Slc45a1/Atp6v0b/Atp6v1g2	5
GO:0014059	regulation of dopamine secretion	0.0079018	0.250815	0.228389	Syt12/Dtnbp1/Snca/Syt11	4		GO:0030132	clathrin coat of coated pit	0.0499379	0.214645	0.173376	Ap2a2/Ap2b1	2		GO:0044769	ATPase activity, coupled to transmembrane movement of ions, rotational mechanism	0.0785741	0.440429	0.400489	Atp6v0b/Atp6v1g2	2
GO:0043523	regulation of neuron apoptotic process	0.00792267	0.250815	0.228389	Tgfb3/Fgfr3/Ambra1/Prkci/Psen1/Hdac3/Nrbp2/Cdk5/Kcnip3/Nsmf/Ptk2b/Snca	12		GO:0099144	anchored component of synaptic membrane	0.0499379	0.214645	0.173376	Cntn6/Gpc4	2		GO:0046961	proton-transporting ATPase activity, rotational mechanism	0.0785741	0.440429	0.400489	Atp6v0b/Atp6v1g2	2
GO:0043271	negative regulation of ion transport	0.00804306	0.25138	0.228904	Pxk/Vip/Grk6/Wnk2/Mtor/Acsl4/Ptk2b/Snca/Syt11	9		GO:0036064	ciliary basal body	0.0510639	0.217576	0.175744	Rpgr/Cep250/Cep131/Gas8/Mkks/1700001L19Rik/Gle1	7		GO:0016790	thiolester hydrolase activity	0.0809001	0.449523	0.408759	Abhd16a/Haghl/Lypla2	3
GO:0008593	regulation of Notch signaling pathway	0.00807982	0.25138	0.228904	Reck/Cntn6/Lfng/Synj2bp/Nfkbia/Zbtb7a	6		GO:1902495	transmembrane transporter complex	0.0519569	0.219473	0.177276	Clcnka/Synj2bp/Grin2c/Cnih3/Cpt1c/Scn1a/Gabra2/Grik3/Kcnip3/Ptk2b/Calm1	11		GO:0004683	calmodulin-dependent protein kinase activity	0.0846043	0.461175	0.419354	Mknk1/Ptk2b	2
GO:0097479	synaptic vesicle localization	0.0081726	0.252093	0.229553	Borcs5/Dtnbp1/Cdk5/Syn2/Snca	5		GO:0016471	vacuolar proton-transporting V-type ATPase complex	0.055088	0.223672	0.180668	Atp6v0b/Atp6v1g2	2		GO:0015491	cation:cation antiporter activity	0.0846043	0.461175	0.419354	Slc9a9/Slc9a5	2
GO:0051952	regulation of amine transport	0.00838488	0.256449	0.23352	Ptgs1/Syt12/Vip/Psen1/Dtnbp1/Snca/Syt11	7		GO:0043218	compact myelin	0.055088	0.223672	0.180668	Mpp5/Prkci	2		GO:0030165	PDZ domain binding	0.0851622	0.461175	0.419354	Grin2c/Psen1/Atp2b3/Gipc1/Nsf	5
GO:0061951	establishment of protein localization to plasma membrane	0.00872453	0.259979	0.236734	Golga7/Arl6/Gga1/Gorasp2/Nsf	5		GO:0000307	cyclin-dependent protein kinase holoenzyme complex	0.0551885	0.223672	0.180668	Ccne1/Rb1/Cdk9	3		GO:0019829	ATPase-coupled cation transmembrane transporter activity	0.0886197	0.468763	0.426253	Atp2b3/Atp6v0b/Atp6v1g2	3
GO:0019233	sensory perception of pain	0.00875072	0.259979	0.236734	Ptgs1/Vip/Scn1a/Mtor/Pomk/Cdk5/Kcnip3/Kcnj10	8		GO:0030119	AP-type membrane coat adaptor complex	0.0551885	0.223672	0.180668	Vps16/Ap2a2/Ap2b1	3		GO:1904315	transmitter-gated ion channel activity involved in regulation of postsynaptic membrane potential	0.0886197	0.468763	0.426253	Grin2c/Gabra2/Grik3	3
GO:0048814	regulation of dendrite morphogenesis	0.00877103	0.259979	0.236734	Kndc1/Sgk1/Dtnbp1/Cdk5/Dbn1/Nsmf/Kif1a	7		GO:0072686	mitotic spindle	0.0555186	0.223672	0.180668	Tpx2/Eml1/Rae1/Rmdn3/Hdac3/Limk2	6		GO:0140101	catalytic activity, acting on a tRNA	0.0900738	0.468763	0.426253	Trit1/Farsa/Cars/Dalrd3/Sars	5
GO:0050770	regulation of axonogenesis	0.00878843	0.259979	0.236734	Tiam2/Rgma/Zswim8/Psen1/Brsk2/Mapt/Stk25/Cdk5/Dbn1/Eif4g2	10		GO:0061695	transferase complex, transferring phosphorus-containing groups	0.0556899	0.223672	0.180668	Phka1/Ccne1/Rb1/Polr2c/Cdk9/Gtf2f2/Polr3gl/Zbtb7a/Cdk5	9		GO:0005160	transforming growth factor beta receptor binding	0.0907694	0.468763	0.426253	Lrg1/Tgfb3	2
GO:1904019	epithelial cell apoptotic process	0.00917008	0.269064	0.245006	Ramp2/Rb1/Mtor/Prkci/Hdac3/Gsn/Pdcd4	7		GO:0045171	intercellular bridge	0.0571195	0.225815	0.182398	Tpx2/Cep131/Prkci/Rmdn3	4		GO:0097602	cullin family protein binding	0.0907694	0.468763	0.426253	Klhl21/Dcun1d1	2
GO:0072583	clathrin-dependent endocytosis	0.00938342	0.273103	0.248684	Ap2a2/Ap2b1/Canx/Syt11	4		GO:0005884	actin filament	0.057145	0.225815	0.182398	Acta1/Vps16/Wdr1/Wipf3/Dbn1/Arpc3	6		GO:0051082	unfolded protein binding	0.0914991	0.468763	0.426253	Heatr3/Mkks/Canx/Scg5	4
GO:0045927	positive regulation of growth	0.00977511	0.282227	0.256993	Csf1/Rptor/Mkks/Sgk1/Mtor/Acsl4/Mapt/Cpne6/Extl3/Ddx39b/Dbn1/Eif4g2/Ptk2b	13		GO:0032838	plasma membrane bounded cell projection cytoplasm	0.0580787	0.227019	0.183371	Gas8/Ambra1/Drc1/Arl6/Mapt/Grik3/Canx	7		GO:0017046	peptide hormone binding	0.0925912	0.468763	0.426253	Mc4r/Ramp2/Crhbp	3
GO:0033559	unsaturated fatty acid metabolic process	0.0100078	0.284935	0.259458	Alox8/Alox12b/Ptgs1/Cyp4f15/Abhd16a/Lypla2/Scd1	7		GO:0030666	endocytic vesicle membrane	0.0583763	0.227019	0.183371	H2-D1/Ap2a2/Ap2b1	3		GO:0005244	voltage-gated ion channel activity	0.0931657	0.468763	0.426253	Clcnka/Grin2c/Scn1a/Cdk5/Kcnip3/Kcnj10/Ptk2b	7
GO:0010743	regulation of macrophage derived foam cell differentiation	0.0101815	0.284935	0.259458	Alox8/Csf1/Nfkbia	3		GO:0070603	SWI/SNF superfamily-type complex	0.0595143	0.229622	0.185473	Bicral/Mta3/Zbtb7a/Smarca2	4		GO:0022832	voltage-gated channel activity	0.0931657	0.468763	0.426253	Clcnka/Grin2c/Scn1a/Cdk5/Kcnip3/Kcnj10/Ptk2b	7
GO:0043039	tRNA aminoacylation	0.0101875	0.284935	0.259458	Farsa/Cars/Dalrd3/Sars	4		GO:0031984	organelle subcompartment	0.0611114	0.233942	0.188963	Atp9b/Clvs1/Golga7/H2-D1/B4galnt4/Lypla2/Gorasp2/Nmnat2/Scamp5/Nsf/Syt11	11		GO:0043178	alcohol binding	0.0945647	0.472085	0.429274	Sult2b1/Stard4/Gle1/Scap	4
GO:0007266	Rho protein signal transduction	0.0102635	0.284935	0.259458	Sos2/Synj2bp/Arhgef10l/Tiam2/Rhou/Arhgef17/Arhgef4/Abr/Rasgrf1	9		GO:0005741	mitochondrial outer membrane	0.064099	0.242828	0.19614	Synj2bp/Miga2/Cpt1c/Mtor/Rmdn3/Acsl4/Snca	7		GO:0008137	NADH dehydrogenase (ubiquinone) activity	0.0970615	0.4731	0.430197	ND4/ND2	2
GO:0015837	amine transport	0.010447	0.284935	0.259458	Ptgs1/Syt12/Vip/Psen1/Dtnbp1/Snca/Syt11	7		GO:0000118	histone deacetylase complex	0.0644615	0.242828	0.19614	Mideas/Hdac3/Mta3/Zbtb7a	4		GO:0050136	NADH dehydrogenase (quinone) activity	0.0970615	0.4731	0.430197	ND4/ND2	2
GO:0007215	glutamate receptor signaling pathway	0.0104714	0.284935	0.259458	Grm4/Cnih3/Crhbp/Grik3/Rasgrf1/Ptk2b	6		GO:0048787	presynaptic active zone membrane	0.0650053	0.242828	0.19614	Grm4/Canx/Syt11	3		GO:0015079	potassium ion transmembrane transporter activity	0.0986999	0.4731	0.430197	Slc9a9/Slc9a5/Grik3/Kcnip3/Kcnj10/Slc12a5	6
GO:0046847	filopodium assembly	0.0105338	0.284935	0.259458	Tgfb3/Fxr1/Arhgef4/Rala/Dbn1	5		GO:0005640	nuclear outer membrane	0.0659105	0.242828	0.19614	Psen1/Snca	2		GO:0031593	polyubiquitin modification-dependent protein binding	0.10075	0.4731	0.430197	Rnf169/Zfand6/Otud7a	3
GO:0006403	RNA localization	0.010615	0.284935	0.259458	Alyref/Rbm27/Prpf18/Gle1/Sidt2/Rae1/Mapt/Ncbp2/Ddx39b	9		GO:0030673	axolemma	0.0659105	0.242828	0.19614	Ank1/Mapt	2		GO:0032934	sterol binding	0.10075	0.4731	0.430197	Sult2b1/Stard4/Scap	3
GO:0031109	microtubule polymerization or depolymerization	0.0109	0.284935	0.259458	Tpx2/Mid1/Katnb1/Sgk1/Gba2/Mapt/Snca	7		GO:0000932	P-body	0.0670134	0.243234	0.196468	Limd1/Edc4/Top1/Psmc2	4		GO:0042625	ATPase-coupled ion transmembrane transporter activity	0.10075	0.4731	0.430197	Atp2b3/Atp6v0b/Atp6v1g2	3
GO:0043038	amino acid activation	0.0110348	0.284935	0.259458	Farsa/Cars/Dalrd3/Sars	4		GO:0017053	transcription repressor complex	0.0670134	0.243234	0.196468	Etv3/Hdac3/Mta3/Zbtb7a	4		GO:0099529	neurotransmitter receptor activity involved in regulation of postsynaptic membrane potential	0.10075	0.4731	0.430197	Grin2c/Gabra2/Grik3	3
GO:0015800	acidic amino acid transport	0.0111898	0.284935	0.259458	Psen1/Dtnbp1/Gipc1/Kcnj10/Snca	5		GO:0032590	dendrite membrane	0.0719636	0.258491	0.208792	Gabra2/Shisa7/Slc12a5	3		GO:0019208	phosphatase regulator activity	0.100839	0.4731	0.430197	Ppp1r14c/Ppp6r2/Sbf1/Wbp11	4
GO:0022029	telencephalon cell migration	0.0111898	0.284935	0.259458	Lhx6/Pex13/Sun1/Psen1/Cdk5	5		GO:1904949	ATPase complex	0.0722719	0.258491	0.208792	Bicral/Mta3/Zbtb7a/Smarca2	4		GO:0003713	transcription coactivator activity	0.101432	0.4731	0.430197	Cebpz/Bicral/Asxl1/Wdr77/Med24/Mta3/Smarca2/Camta2	8
GO:0032507	maintenance of protein location in cell	0.0111898	0.284935	0.259458	Sun1/Hdac3/Gsn/Cdk5/Dbn1	5		GO:0005797	Golgi medial cisterna	0.0773697	0.272742	0.220303	H2-D1/Gorasp2	2		GO:0008022	protein C-terminus binding	0.103294	0.478298	0.434924	Cep250/Synj2bp/Pxk/Kcnip3/Rasgrf1/Amph/Ptk2b/Nsf	8
GO:0099601	regulation of neurotransmitter receptor activity	0.0111898	0.284935	0.259458	Cnih3/Crhbp/Shisa7/Rasgrf1/Ptk2b	5		GO:0005838	proteasome regulatory particle	0.0773697	0.272742	0.220303	Psmc2/Psmc4	2		GO:0016667	oxidoreductase activity, acting on a sulfur group of donors	0.104933	0.482391	0.438646	Txndc12/Tmx1/Dnajc10	3
GO:0032388	positive regulation of intracellular transport	0.0113449	0.284935	0.259458	Cep131/Rbm27/Rbm22/Pla2g4e/Borcs5/Psen1/Hdac3/Ipo5/Cdk5	9		GO:0015629	actin cytoskeleton	0.0788611	0.276014	0.222946	Parvg/Myo1e/Acta1/Lurap1/Myo16/Kansl2/Ablim3/Vps16/Wdr1/Gsn/Wipf3/Actr3b/Dbn1/Arpc3/Snca	15		GO:0003678	DNA helicase activity	0.109184	0.490789	0.446282	Rfc5/Fbh1/Chtf8	3
GO:0046890	regulation of lipid biosynthetic process	0.0113449	0.284935	0.259458	Dgat1/Adgrf5/Ccdc3/Stard4/Igfbp7/Scap/Mtor/Dkkl1/Dkk3	9		GO:0034703	cation channel complex	0.0806408	0.280241	0.22636	Grin2c/Cnih3/Cpt1c/Scn1a/Grik3/Kcnip3/Ptk2b/Calm1	8		GO:0003954	NADH dehydrogenase activity	0.109996	0.490789	0.446282	ND4/ND2	2
GO:0051457	maintenance of protein location in nucleus	0.0114677	0.284935	0.259458	Sun1/Hdac3/Cdk5	3		GO:0000139	Golgi membrane	0.0823013	0.283998	0.229394	Lfng/Golga7/Scap/Gba2/Gnptab/B4galnt4/Gorasp2/Stk25/Scamp5	9		GO:0016702	oxidoreductase activity, acting on single donors with incorporation of molecular oxygen, incorporation of two atoms of oxygen	0.109996	0.490789	0.446282	Alox8/Alox12b	2
GO:0030258	lipid modification	0.0115319	0.284935	0.259458	Alox8/Alox12b/Dgat1/Pex13/Adipor2/Stard4/Mtor/Gba2/Ttc7b/Pi4ka/Scd1	11		GO:0101031	chaperone complex	0.0833168	0.285491	0.230601	Hspb8/Ppp5c	2		GO:0008013	beta-catenin binding	0.1106	0.490789	0.446282	Setd1a/Ptprj/Dact2/Psen1	4
GO:0030072	peptide hormone secretion	0.011826	0.284935	0.259458	Mc4r/Dgat1/Rptor/Arntl/Pim3/Crhbp/Sidt2/Acsl4/Ube2q1/Brsk2/Vgf/Ptprn	12		GO:0098802	plasma membrane signaling receptor complex	0.0843522	0.287032	0.231845	Ramp2/Synj2bp/Grin2c/Cnih3/Cpt1c/Grik3/Ptk2b	7		GO:0008094	DNA-dependent ATPase activity	0.1106	0.490789	0.446282	Rfc5/Fbh1/Chtf8/Smarca2	4
GO:1901568	fatty acid derivative metabolic process	0.0118373	0.284935	0.259458	Alox8/Alox12b/Ptgs1/Dgat1/Cyp4f15/Acsl4/Abhd16a/Lypla2	8		GO:0071013	catalytic step 2 spliceosome	0.0863024	0.2901	0.234323	Aqr/Ess2/Rbm22/Cdc5l	4		GO:0017137	Rab GTPase binding	0.11519	0.497323	0.452224	Sytl1/Rhobtb3/Dennd6b/Gas8/Sbf1/Nsf	6
GO:0043500	muscle adaptation	0.0118486	0.284935	0.259458	Lmcd1/Klf15/Cdk9/Mtor/Gsn/Ddx39b/Camta2	7		GO:0005871	kinesin complex	0.0868218	0.2901	0.234323	Borcs5/Klc1/Kif1a	3		GO:0004190	aspartic-type endopeptidase activity	0.116624	0.497323	0.452224	Sppl3/Psen1	2
GO:1901215	negative regulation of neuron death	0.0118536	0.284935	0.259458	Csf1/Tgfb3/Ambra1/Prkci/Psen1/Dtnbp1/Nrbp2/Cdk5/Ppp5c/Ptk2b/Snca	11		GO:0099699	integral component of synaptic membrane	0.087225	0.2901	0.234323	Grm4/Scn1a/Psen1/Gabra2/Shisa7/Atp2b3/Canx/Syt11	8		GO:0005520	insulin-like growth factor binding	0.116624	0.497323	0.452224	Kazald1/Igfbp7	2
GO:0045444	fat cell differentiation	0.012182	0.284935	0.259458	Lrg1/Adgrf5/Arntl/Ccdc3/Mkks/Asxl1/Arl6/Mtor/Dkkl1/Zbtb7a/Scd1	11		GO:0055037	recycling endosome	0.0891261	0.2901	0.234323	Slc9a9/Dennd6b/Vps16/Lztr1/Scamp5/Syt11	6		GO:0015298	solute:cation antiporter activity	0.116624	0.497323	0.452224	Slc9a9/Slc9a5	2
GO:0003094	glomerular filtration	0.0128432	0.284935	0.259458	Myo1e/Adgrf5/Sulf2	3		GO:0022624	proteasome accessory complex	0.0893981	0.2901	0.234323	Psmc2/Psmc4	2		GO:0016701	oxidoreductase activity, acting on single donors with incorporation of molecular oxygen	0.116624	0.497323	0.452224	Alox8/Alox12b	2
GO:0051123	RNA polymerase II preinitiation complex assembly	0.0128432	0.284935	0.259458	Gtf2f2/Psmc2/Psmc4	3		GO:0030131	clathrin adaptor complex	0.0893981	0.2901	0.234323	Ap2a2/Ap2b1	2		GO:0003774	motor activity	0.116743	0.497323	0.452224	Myo1e/Myo16/Dync1i2/Klc1/Kif1a	5
GO:0072528	pyrimidine-containing compound biosynthetic process	0.0128432	0.284935	0.259458	Umps/Mtor/Cmpk1	3		GO:0036452	ESCRT complex	0.0893981	0.2901	0.234323	Mvb12a/Stam	2		GO:0001221	transcription cofactor binding	0.117881	0.498846	0.453609	Cdk9/Zbtb7a/Cdc5l	3
GO:1901216	positive regulation of neuron death	0.0128554	0.284935	0.259458	Fgfr3/Elk1/Mtor/Hdac3/Mapt/Cdk5/Snca	7		GO:0008023	transcription elongation factor complex	0.0907238	0.292465	0.236234	Rb1/Cdk9/Supt5	3		GO:0017124	SH3 domain binding	0.122482	0.514907	0.468213	Mvb12a/Adam15/Mapt/Wipf3/Khdrbs3	5
GO:0006636	unsaturated fatty acid biosynthetic process	0.0128626	0.284935	0.259458	Alox8/Alox12b/Ptgs1/Scd1	4		GO:0044304	main axon	0.0922584	0.295468	0.238659	Ank1/Crhbp/Scn1a/Mapt	4		GO:0070001	aspartic-type peptidase activity	0.12335	0.515169	0.468451	Sppl3/Psen1	2
GO:0008064	regulation of actin polymerization or depolymerization	0.0129166	0.284935	0.259458	Mkks/Mtor/Gba2/Wdr1/Gsn/Actr3b/Dbn1/Arpc3/Ptk2b	9		GO:0030135	coated vesicle	0.0937579	0.29832	0.240963	Myo1e/Clvs1/Yipf5/Vps16/Cpne6/Ap2a2/Ap2b1	7		GO:0140297	DNA-binding transcription factor binding	0.125892	0.52237	0.474999	Tob2/Nfkbia/Arntl/Rb1/Mkks/Asxl1/Uba3/Med24/Hdac3/Mta3/Zbtb7a	11
GO:0009306	protein secretion	0.0131122	0.284935	0.259458	Mc4r/Irf3/Rhbdd3/Dgat1/Tgfb3/Rptor/Arntl/Pim3/Sidt2/Acsl4/Gnptab/Ube2q1/Brsk2/Vgf/Scamp5/Ptprn/Syt11	17		GO:0035861	site of double-strand break	0.0946976	0.298387	0.241018	Paxx/Rnf169/Zbtb7a	3		GO:0050840	extracellular matrix binding	0.126825	0.522848	0.475434	Olfml2b/Dmp1/Sparcl1	3
GO:0050657	nucleic acid transport	0.0131796	0.284935	0.259458	Alyref/Rbm27/Gle1/Sidt2/Rae1/Mapt/Ncbp2/Ddx39b	8		GO:0033176	proton-transporting V-type ATPase complex	0.0956058	0.298387	0.241018	Atp6v0b/Atp6v1g2	2		GO:0032182	ubiquitin-like protein binding	0.127756	0.52331	0.475854	Mvb12a/Dcun1d1/Ubxn2b/Rae1	4
GO:0050658	RNA transport	0.0131796	0.284935	0.259458	Alyref/Rbm27/Gle1/Sidt2/Rae1/Mapt/Ncbp2/Ddx39b	8		GO:0099524	postsynaptic cytosol	0.0956058	0.298387	0.241018	Mtor/Dbn1	2		GO:0015276	ligand-gated ion channel activity	0.131332	0.534528	0.486055	Grin2c/Gabra2/Grik3/Kcnj10/Ptk2b	5
GO:0021885	forebrain cell migration	0.0133237	0.284935	0.259458	Lhx6/Pex13/Sun1/Psen1/Cdk5	5		GO:0097525	spliceosomal snRNP complex	0.0987415	0.306224	0.247347	Prpf18/Txnl4a/Ddx39b	3		GO:0017112	Rab guanyl-nucleotide exchange factor activity	0.137069	0.545283	0.495835	Dennd6b/Sbf1	2
GO:1903008	organelle disassembly	0.0133265	0.284935	0.259458	Eif2d/Parl/Atg2a/Atg12/Ambra1/Klc1	6		GO:0030667	secretory granule membrane	0.101548	0.312168	0.252148	Sun1/Vgf/Snca/Kif1a	4		GO:0030507	spectrin binding	0.137069	0.545283	0.495835	Ank1/Ptprn	2
GO:0035592	establishment of protein localization to extracellular region	0.0133639	0.284935	0.259458	Mc4r/Irf3/Rhbdd3/Dgat1/Tgfb3/Rptor/Arntl/Pim3/Sidt2/Acsl4/Gnptab/Ube2q1/Brsk2/Vgf/Scamp5/Ptprn/Syt11	17		GO:0034706	sodium channel complex	0.101932	0.312168	0.252148	Scn1a/Grik3	2		GO:0035035	histone acetyltransferase binding	0.137069	0.545283	0.495835	Ecd/Zbtb7a	2
GO:0045727	positive regulation of translation	0.0139223	0.284935	0.259458	Upf3b/Fxr1/Mtor/Eif2b5/Ddx39b/Eif4g2/Ptk2b	7		GO:0005811	lipid droplet	0.104736	0.316795	0.255886	Plin4/Pnpla7/Atg2a/Acsl4	4		GO:0015085	calcium ion transmembrane transporter activity	0.137388	0.545283	0.495835	Grin2c/Orai2/Psen1/Atp2b3/Cdk5	5
GO:0045185	maintenance of protein location	0.0139568	0.284935	0.259458	Nfkbia/Sun1/Hdac3/Gsn/Cdk5/Dbn1	6		GO:0030864	cortical actin cytoskeleton	0.104736	0.316795	0.255886	Myo1e/Wdr1/Gsn/Dbn1	4		GO:0022834	ligand-gated channel activity	0.140461	0.54675	0.497168	Grin2c/Gabra2/Grik3/Kcnj10/Ptk2b	5
GO:0070167	regulation of biomineral tissue development	0.0139568	0.284935	0.259458	Phospho1/Ltbp3/Dmp1/Atraid/Fgfr3/Ptk2b	6		GO:0005925	focal adhesion	0.106959	0.321533	0.259713	Alox8/Limd1/Parvg/Gsn/Rala/Ptk2b	6		GO:0019955	cytokine binding	0.143565	0.54675	0.497168	Il11ra1/Il11ra2/Ltbp3/Tgfb3/Twsg1	5
GO:0110149	regulation of biomineralization	0.0139568	0.284935	0.259458	Phospho1/Ltbp3/Dmp1/Atraid/Fgfr3/Ptk2b	6		GO:0030125	clathrin vesicle coat	0.10837	0.321828	0.259951	Ap2a2/Ap2b1	2		GO:0009678	pyrophosphate hydrolysis-driven proton transmembrane transporter activity	0.144049	0.54675	0.497168	Atp6v0b/Atp6v1g2	2
GO:0030832	regulation of actin filament length	0.0141975	0.284935	0.259458	Mkks/Mtor/Gba2/Wdr1/Gsn/Actr3b/Dbn1/Arpc3/Ptk2b	9		GO:0032839	dendrite cytoplasm	0.10837	0.321828	0.259951	Grik3/Canx	2		GO:0016831	carboxy-lyase activity	0.144049	0.54675	0.497168	Umps/Amd1	2
GO:0006091	generation of precursor metabolites and energy	0.0142259	0.284935	0.259458	Mc4r/Taz/Dgat1/Phka1/Prxl2c/Adgrf5/Galt/Cox20/Mtor/Psen1/Zbtb7a/Vgf/Snca/ND4/ND2	15		GO:0043195	terminal bouton	0.111249	0.328386	0.265248	Grm4/Grik3/Snca/Syt11	4		GO:0051059	NF-kappaB binding	0.144049	0.54675	0.497168	Nfkbia/Hdac3	2
GO:0045637	regulation of myeloid cell differentiation	0.0142319	0.284935	0.259458	Tob2/Csf1/Nfkbia/Rb1/Fgfr3/Setd1a/Mtor/Zbtb7a/Klf13/Ptk2b	10		GO:0000313	organellar ribosome	0.114571	0.331003	0.267362	2810006K23Rik/Mrpl4/Mrps12/Mrpl28	4		GO:0070566	adenylyltransferase activity	0.144049	0.54675	0.497168	Selenoo/Nmnat2	2
GO:0031440	regulation of mRNA 3'-end processing	0.0143088	0.284935	0.259458	Cdk9/Ncbp2/Supt5	3		GO:0005761	mitochondrial ribosome	0.114571	0.331003	0.267362	2810006K23Rik/Mrpl4/Mrps12/Mrpl28	4		GO:0001786	phosphatidylserine binding	0.145403	0.54675	0.497168	Syt12/Cpne6/Syt11	3
GO:0044342	type B pancreatic cell proliferation	0.0143088	0.284935	0.259458	Sidt2/Wdr13/Ptprn	3		GO:0000407	phagophore assembly site	0.114913	0.331003	0.267362	Atg2a/Atg12	2		GO:0099094	ligand-gated cation channel activity	0.145945	0.54675	0.497168	Grin2c/Grik3/Kcnj10/Ptk2b	4
GO:0097205	renal filtration	0.0143088	0.284935	0.259458	Myo1e/Adgrf5/Sulf2	3		GO:0032281	AMPA glutamate receptor complex	0.114913	0.331003	0.267362	Cnih3/Cpt1c	2		GO:0019903	protein phosphatase binding	0.149189	0.54675	0.497168	Ank1/Myo16/Ppp6r2/Anapc5/Mapt/Cdc5l	6
GO:0051258	protein polymerization	0.0144377	0.284935	0.259458	Tpx2/Mkks/Sgk1/Mtor/Gba2/Gsn/Mapt/Actr3b/Dbn1/Arpc3/Ptk2b/Snca	12		GO:0043235	receptor complex	0.115513	0.331003	0.267362	Il11ra1/Il11ra2/Ramp2/Ltk/Synj2bp/Grin2c/Cnih3/Fgfr3/Cpt1c/Gabra2/Grik3/Ptk2b	12		GO:0030547	receptor inhibitor activity	0.151102	0.54675	0.497168	Dkkl1/Dkk3	2
GO:0046434	organophosphate catabolic process	0.0144788	0.284935	0.259458	Pnpla7/Pla2g4e/Gpcpd1/Inpp5a/Abhd16a/Nudt9/Smpd1	7		GO:0005791	rough endoplasmic reticulum	0.117937	0.332082	0.268234	Sppl3/Psen1/Canx/Snca	4		GO:0097718	disordered domain specific binding	0.151102	0.54675	0.497168	Rb1/Ap2a2	2
GO:0046889	positive regulation of lipid biosynthetic process	0.0146075	0.284935	0.259458	Dgat1/Adgrf5/Ccdc3/Stard4/Scap/Mtor	6		GO:0030175	filopodium	0.117937	0.332082	0.268234	Npcd/Fxr1/Cdk5/Dbn1	4		GO:0022804	active transmembrane transporter activity	0.157739	0.54675	0.497168	Slc9a9/Slco3a1/Slc9a5/Slc45a1/Slc36a4/Slc35e1/Atp2b3/Atp6v0b/Slc12a5/Atp6v1g2	10
GO:0051236	establishment of RNA localization	0.01463	0.284935	0.259458	Alyref/Rbm27/Gle1/Sidt2/Rae1/Mapt/Ncbp2/Ddx39b	8		GO:0005930	axoneme	0.119189	0.332082	0.268234	Gas8/Ambra1/Drc1/Arl6/Mapt	5		GO:0003724	RNA helicase activity	0.158222	0.54675	0.497168	Skiv2l/Ddx39b	2
GO:0032386	regulation of intracellular transport	0.0146639	0.284935	0.259458	Parl/Cep131/Rbm27/Rbm22/Pla2g4e/Borcs5/Yipf5/Psen1/Hdac3/Mapt/Ipo5/Cdk5/Dbn1	13		GO:0000315	organellar large ribosomal subunit	0.119956	0.332082	0.268234	2810006K23Rik/Mrpl4/Mrpl28	3		GO:0003755	peptidyl-prolyl cis-trans isomerase activity	0.158222	0.54675	0.497168	Fkbp5/Ppil4	2
GO:0031503	protein-containing complex localization	0.014679	0.284935	0.259458	Rpgr/Klhl21/Gpc4/Cep131/Synj2bp/Cnih3/Gle1/Rae1/Ddx39b/Dbn1/Ap2b1	11		GO:0005762	mitochondrial large ribosomal subunit	0.119956	0.332082	0.268234	2810006K23Rik/Mrpl4/Mrpl28	3		GO:0046873	metal ion transmembrane transporter activity	0.159748	0.54675	0.497168	Slc9a9/Slc9a5/Grin2c/Scn1a/Orai2/Psen1/Grik3/Atp2b3/Cdk5/Kcnip3/Kcnj10/Slc12a5	12
GO:0090329	regulation of DNA-dependent DNA replication	0.0148729	0.284935	0.259458	Rfc5/Wiz/Fbh1/Chtf8	4		GO:0030532	small nuclear ribonucleoprotein complex	0.119956	0.332082	0.268234	Prpf18/Txnl4a/Ddx39b	3		GO:0051219	phosphoprotein binding	0.161176	0.54675	0.497168	Mid1/Rb1/Mtor/Snca	4
GO:0042177	negative regulation of protein catabolic process	0.0150511	0.284935	0.259458	Klhl40/Grin2c/Atraid/Rybp/Psen1/Gipc1/Snca	7		GO:0046540	U4/U6 x U5 tri-snRNP complex	0.121554	0.334614	0.270279	Prpf18/Txnl4a	2		GO:0051427	hormone receptor binding	0.163347	0.54675	0.497168	Tob2/Vip/Asxl1/Uba3/Med24/Zbtb7a	6
GO:0015931	nucleobase-containing compound transport	0.0151021	0.284935	0.259458	Alyref/Rbm27/Epg5/Gle1/Sidt2/Rae1/Mapt/Ncbp2/Ddx39b	9		GO:0005876	spindle microtubule	0.124386	0.340091	0.274703	Tpx2/Klhl21/Rmdn3	3		GO:0001103	RNA polymerase II repressing transcription factor binding	0.165402	0.54675	0.497168	Mkks/Mta3	2
GO:0009755	hormone-mediated signaling pathway	0.0151383	0.284935	0.259458	Arntl/Adipor2/Crhbp/Sgk1/Abhd2/Zbtb7a/Csnk2b/Ppp5c	8		GO:0097014	ciliary plasm	0.124931	0.340091	0.274703	Gas8/Ambra1/Drc1/Arl6/Mapt	5		GO:0003899	DNA-directed 5'-3' RNA polymerase activity	0.165402	0.54675	0.497168	Polr2c/Polr3gl	2
GO:0072659	protein localization to plasma membrane	0.0151544	0.284935	0.259458	Ramp2/Mpp5/Ank1/Golga7/Arl6/Gga1/Prkci/Gorasp2/Ttc7b/Cdk5/Kcnip3/Nsf	12		GO:0009898	cytoplasmic side of plasma membrane	0.126488	0.342425	0.276589	Npcd/Ank1/Fgfr3/Gng10/Mapt/Ptk2b	6		GO:0003729	mRNA binding	0.165913	0.54675	0.497168	Mir186/Aqr/Upf3b/Rbm27/Fxr1/Ncbp2/Supt5/Pcbp2/Khdrbs3/Eif4g2	10
GO:0031346	positive regulation of cell projection organization	0.0152337	0.284935	0.259458	Ltk/Tgfb3/Tiam2/Katnb1/Rgma/Sgk1/Mtor/Prkci/Psen1/Mapt/Atmin/Rala/Cpne6/Stk25/Dbn1/Eif4g2/Ptk2b	17		GO:0097526	spliceosomal tri-snRNP complex	0.128286	0.345074	0.278728	Prpf18/Txnl4a	2		GO:0031625	ubiquitin protein ligase binding	0.17172	0.54675	0.497168	Mc4r/Mid1/Nfkbia/Rb1/Ambra1/Rala/Pcbp2/Ptk2b/Syt11	9
GO:0071692	protein localization to extracellular region	0.0152337	0.284935	0.259458	Mc4r/Irf3/Rhbdd3/Dgat1/Tgfb3/Rptor/Arntl/Pim3/Sidt2/Acsl4/Gnptab/Ube2q1/Brsk2/Vgf/Scamp5/Ptprn/Syt11	17		GO:0031985	Golgi cisterna	0.128875	0.345074	0.278728	H2-D1/B4galnt4/Gorasp2	3		GO:0016655	oxidoreductase activity, acting on NAD(P)H, quinone or similar compound as acceptor	0.179925	0.54675	0.497168	ND4/ND2	2
GO:0009062	fatty acid catabolic process	0.0152791	0.284935	0.259458	Cyp4f15/Pex13/Mtor/Abhd2/Abhd16a/Lypla2	6		GO:0030027	lamellipodium	0.131624	0.349141	0.282013	Ablim3/Gsn/Cdk5/Dbn1/Arpc3/Ptk2b	6		GO:0016859	cis-trans isomerase activity	0.179925	0.54675	0.497168	Fkbp5/Ppil4	2
GO:0046824	positive regulation of nucleocytoplasmic transport	0.0157162	0.284935	0.259458	Rbm27/Rbm22/Psen1/Hdac3/Ipo5	5		GO:0034451	centriolar satellite	0.131819	0.349141	0.282013	Upf3b/Cep131/Pxk/Wdr13	4		GO:0034062	5'-3' RNA polymerase activity	0.179925	0.54675	0.497168	Polr2c/Polr3gl	2
GO:0002315	marginal zone B cell differentiation	0.0158528	0.284935	0.259458	Lfng/Ptk2b	2		GO:0001669	acrosomal vesicle	0.133778	0.352427	0.284667	Cep131/Fndc3a/Sun1/Dkkl1/Abhd2	5		GO:0097747	RNA polymerase activity	0.179925	0.54675	0.497168	Polr2c/Polr3gl	2
GO:0032836	glomerular basement membrane development	0.0158528	0.284935	0.259458	Myo1e/Sulf2	2		GO:0070971	endoplasmic reticulum exit site	0.135102	0.354011	0.285947	Yipf5/H2-D1	2		GO:0017022	myosin binding	0.184916	0.54675	0.497168	Gsn/Rala/Gipc1	3
GO:0032927	positive regulation of activin receptor signaling pathway	0.0158528	0.284935	0.259458	Synj2bp/Csnk2b	2		GO:0030055	cell-substrate junction	0.139512	0.363622	0.29371	Alox8/Limd1/Parvg/Gsn/Rala/Ptk2b	6		GO:0070491	repressing transcription factor binding	0.184916	0.54675	0.497168	Arntl/Mkks/Mta3	3
GO:0035542	regulation of SNARE complex assembly	0.0158528	0.284935	0.259458	Vps16/Snca	2		GO:0005921	gap junction	0.141998	0.368142	0.297361	Gja4/Dbn1	2		GO:0004445	inositol-polyphosphate 5-phosphatase activity	0.185392	0.54675	0.497168	Inpp5a	1
GO:0043201	response to leucine	0.0158528	0.284935	0.259458	Rptor/Mtor	2		GO:0031045	dense core granule	0.148966	0.384176	0.310312	Crhbp/Kif1a	2		GO:0008429	phosphatidylethanolamine binding	0.185392	0.54675	0.497168	Anxa11	1
GO:0071233	cellular response to leucine	0.0158528	0.284935	0.259458	Rptor/Mtor	2		GO:0097386	glial cell projection	0.156002	0.400214	0.323266	Mapt/Kcnj10	2		GO:0010857	calcium-dependent protein kinase activity	0.185392	0.54675	0.497168	Mknk1	1
GO:0075522	IRES-dependent viral translational initiation	0.0158528	0.284935	0.259458	Eif2d/Pcbp2	2		GO:0005790	smooth endoplasmic reticulum	0.163099	0.416242	0.336213	Psen1/Canx	2		GO:0015379	potassium:chloride symporter activity	0.185392	0.54675	0.497168	Slc12a5	1
GO:1900262	regulation of DNA-directed DNA polymerase activity	0.0158528	0.284935	0.259458	Rfc5/Chtf8	2		GO:0099568	cytoplasmic region	0.164077	0.416569	0.336477	Gas8/Ambra1/Drc1/Arl6/Mapt/Grik3/Canx	7		GO:0017162	aryl hydrocarbon receptor binding	0.185392	0.54675	0.497168	Arntl	1
GO:1900264	positive regulation of DNA-directed DNA polymerase activity	0.0158528	0.284935	0.259458	Rfc5/Chtf8	2		GO:0005657	replication fork	0.166679	0.420993	0.34005	Rfc5/Top1/Cdc5l	3		GO:0019869	chloride channel inhibitor activity	0.185392	0.54675	0.497168	Wnk2	1
GO:0006891	intra-Golgi vesicle-mediated transport	0.0158653	0.284935	0.259458	Cog1/Cog6/Nsf	3		GO:0032993	protein-DNA complex	0.173142	0.426733	0.344687	Sos2/Top1/Gtf2f2/H2aw/Cdc5l/Kcnip3	6		GO:0019870	potassium channel inhibitor activity	0.185392	0.54675	0.497168	Wnk2	1
GO:0010742	macrophage derived foam cell differentiation	0.0158653	0.284935	0.259458	Alox8/Csf1/Nfkbia	3		GO:0120114	Sm-like protein family complex	0.176594	0.426733	0.344687	Prpf18/Txnl4a/Ddx39b	3		GO:0034713	type I transforming growth factor beta receptor binding	0.185392	0.54675	0.497168	Tgfb3	1
GO:0032925	regulation of activin receptor signaling pathway	0.0158653	0.284935	0.259458	Synj2bp/Dact2/Csnk2b	3		GO:0016235	aggresome	0.177458	0.426733	0.344687	Trim66/Psen1	2		GO:0045159	myosin II binding	0.185392	0.54675	0.497168	Gsn	1
GO:0016197	endosomal transport	0.0159193	0.284935	0.259458	Mvb12a/Rhobtb3/Epg5/Pla2g4e/Stam/Arl4c/Gga1/Vps16/Snx32/Tmem50b	10		GO:0030665	clathrin-coated vesicle membrane	0.177458	0.426733	0.344687	Ap2a2/Ap2b1	2		GO:0046972	histone acetyltransferase activity (H4-K16 specific)	0.185392	0.54675	0.497168	Kansl2	1
GO:0006692	prostanoid metabolic process	0.0159481	0.284935	0.259458	Ptgs1/Cyp4f15/Abhd16a/Lypla2	4		GO:0031672	A band	0.177458	0.426733	0.344687	Klhl40/Ank1	2		GO:0050544	arachidonic acid binding	0.185392	0.54675	0.497168	Snca	1
GO:0006693	prostaglandin metabolic process	0.0159481	0.284935	0.259458	Ptgs1/Cyp4f15/Abhd16a/Lypla2	4		GO:0043596	nuclear replication fork	0.177458	0.426733	0.344687	Top1/Cdc5l	2		GO:0070697	activin receptor binding	0.185392	0.54675	0.497168	Synj2bp	1
GO:0014888	striated muscle adaptation	0.0159481	0.284935	0.259458	Klf15/Mtor/Gsn/Camta2	4		GO:0000813	ESCRT I complex	0.183883	0.426733	0.344687	Mvb12a	1		GO:0070739	protein-glutamic acid ligase activity	0.185392	0.54675	0.497168	Ttll11	1
GO:0043550	regulation of lipid kinase activity	0.0159481	0.284935	0.259458	Rb1/Fgfr3/Ambra1/Ptk2b	4		GO:0005687	U4 snRNP	0.183883	0.426733	0.344687	Ddx39b	1		GO:0070740	tubulin-glutamic acid ligase activity	0.185392	0.54675	0.497168	Ttll11	1
GO:1902904	negative regulation of supramolecular fiber organization	0.0161931	0.287368	0.261674	Tpx2/Mid1/Katnb1/Mkks/Sgk1/Gsn/Dbn1/Snca	8		GO:0005845	mRNA cap binding complex	0.183883	0.426733	0.344687	Ncbp2	1		GO:0099528	G protein-coupled neurotransmitter receptor activity	0.185392	0.54675	0.497168	Chrm2	1
GO:0010469	regulation of signaling receptor activity	0.0162436	0.287368	0.261674	Cnih3/Crhbp/Ptprj/Psen1/Shisa7/Rasgrf1/Ptk2b	7		GO:0032127	dense core granule membrane	0.183883	0.426733	0.344687	Kif1a	1		GO:0102391	decanoate-CoA ligase activity	0.185392	0.54675	0.497168	Acsl4	1
GO:0030073	insulin secretion	0.0163634	0.288076	0.262319	Mc4r/Dgat1/Rptor/Arntl/Pim3/Sidt2/Acsl4/Brsk2/Vgf/Ptprn	10		GO:0033116	endoplasmic reticulum-Golgi intermediate compartment membrane	0.183883	0.426733	0.344687	Sppl3	1		GO:0140299	small molecule sensor activity	0.185392	0.54675	0.497168	Efhd1	1
GO:1903725	regulation of phospholipid metabolic process	0.0165732	0.290354	0.264393	Taz/Adgrf5/Fgfr3/Ambra1/Ptk2b	5		GO:0034518	RNA cap binding complex	0.183883	0.426733	0.344687	Ncbp2	1		GO:1990226	histone methyltransferase binding	0.185392	0.54675	0.497168	Wiz	1
GO:0003300	cardiac muscle hypertrophy	0.0166858	0.290914	0.264903	Lmcd1/Klf15/Cdk9/Mtor/Ddx39b/Camta2	6		GO:0034709	methylosome	0.183883	0.426733	0.344687	Wdr77	1		GO:1990763	arrestin family protein binding	0.185392	0.54675	0.497168	Chrm2	1
GO:0010976	positive regulation of neuron projection development	0.0170143	0.293377	0.267146	Ltk/Tiam2/Katnb1/Rgma/Sgk1/Mtor/Prkci/Psen1/Mapt/Cpne6/Stk25/Dbn1/Eif4g2/Ptk2b	14		GO:0097197	tetraspanin-enriched microdomain	0.183883	0.426733	0.344687	Tspan9	1		GO:0016409	palmitoyltransferase activity	0.187258	0.54675	0.497168	Golga7/Cpt1c	2
GO:0044706	multi-multicellular organism process	0.0170375	0.293377	0.267146	Il11ra1/Reck/Syde1/Arntl/Crhbp/Mtor/Dkkl1/Acsl4/Ube2q1	9		GO:0098554	cytoplasmic side of endoplasmic reticulum membrane	0.183883	0.426733	0.344687	Sppl3	1		GO:0015297	antiporter activity	0.190042	0.54675	0.497168	Slc9a9/Slc9a5/Slc35e1	3
GO:0048489	synaptic vesicle transport	0.017071	0.293377	0.267146	Borcs5/Dtnbp1/Cdk5/Snca	4		GO:1990635	proximal dendrite	0.183883	0.426733	0.344687	Ppp5c	1		GO:0019888	protein phosphatase regulator activity	0.190042	0.54675	0.497168	Ppp1r14c/Ppp6r2/Wbp11	3
GO:0015844	monoamine transport	0.0174216	0.29388	0.267604	Ptgs1/Syt12/Vip/Dtnbp1/Snca/Syt11	6		GO:0005719	nuclear euchromatin	0.184709	0.426733	0.344687	Setd1a/Nsmf	2		GO:0015291	secondary active transmembrane transporter activity	0.190919	0.54675	0.497168	Slc9a9/Slco3a1/Slc9a5/Slc45a1/Slc36a4/Slc35e1/Slc12a5	7
GO:0045670	regulation of osteoclast differentiation	0.0174608	0.29388	0.267604	Tob2/Csf1/Fgfr3/Mtor/Zbtb7a	5		GO:0120111	neuron projection cytoplasm	0.184709	0.426733	0.344687	Grik3/Canx	2		GO:0043014	alpha-tubulin binding	0.194631	0.54675	0.497168	Arl4c/Snca	2
GO:0090077	foam cell differentiation	0.0175132	0.29388	0.267604	Alox8/Csf1/Nfkbia	3		GO:0090734	site of DNA damage	0.186667	0.426733	0.344687	Paxx/Rnf169/Zbtb7a	3		GO:0043130	ubiquitin binding	0.195204	0.54675	0.497168	Mvb12a/Ubxn2b/Rae1	3
GO:1901532	regulation of hematopoietic progenitor cell differentiation	0.0175132	0.29388	0.267604	Sos2/Setd1a/Ap2a2	3		GO:0016605	PML body	0.191759	0.426733	0.344687	Rb1/Cdk9/Mtor	3		GO:0005516	calmodulin binding	0.196378	0.54675	0.497168	Ndufaf4/Myo1e/Phka1/Mknk1/Grm4/Ewsr1	6
GO:2000310	regulation of NMDA receptor activity	0.0175132	0.29388	0.267604	Crhbp/Rasgrf1/Ptk2b	3		GO:0099522	region of cytosol	0.192001	0.426733	0.344687	Mtor/Dbn1	2		GO:0035257	nuclear hormone receptor binding	0.196929	0.54675	0.497168	Tob2/Asxl1/Uba3/Med24/Zbtb7a	5
GO:0006644	phospholipid metabolic process	0.0177326	0.29388	0.267604	Pnpla7/Alox8/Taz/Adgrf5/Pla2g4e/Gpcpd1/Fgfr3/Ambra1/Abhd16a/Smpd1/Ttc7b/Pi4ka/Ptk2b/Snca	14		GO:0034399	nuclear periphery	0.193217	0.426733	0.344687	Mapt/Ddx39b/Csnk2b/Nsmf	4		GO:0042277	peptide binding	0.19967	0.54675	0.497168	Mc4r/Ramp2/Tnpo1/Nfkbia/Pex13/Crhbp/H2-D1/Tnpo2/Ipo5	9
GO:0042063	gliogenesis	0.0179142	0.29388	0.267604	Csf1/Klf15/Mpp5/Sun1/Fgfr3/Ptprj/Mtor/Prkci/Wdr1/Psen1/Eif2b5/Cdk5/Kcnj10	13		GO:0005840	ribosome	0.193487	0.426733	0.344687	Eif2d/2810006K23Rik/Mrpl4/Mrps12/Mrpl28/Canx/Snca	7		GO:0015077	monovalent inorganic cation transmembrane transporter activity	0.200558	0.54675	0.497168	Slc9a9/Slc9a5/Slc45a1/Scn1a/Grik3/Kcnip3/Atp6v0b/Kcnj10/Slc12a5/Atp6v1g2	10
GO:0051489	regulation of filopodium assembly	0.018242	0.29388	0.267604	Tgfb3/Fxr1/Rala/Dbn1	4		GO:0030176	integral component of endoplasmic reticulum membrane	0.195662	0.426733	0.344687	Sppl3/Cpt1c/H2-D1/Scd1/Canx	5		GO:0004000	adenosine deaminase activity	0.20193	0.54675	0.497168	Adat2	1
GO:2000059	negative regulation of ubiquitin-dependent protein catabolic process	0.018242	0.29388	0.267604	Klhl40/Rybp/Psen1/Gipc1	4		GO:0016592	mediator complex	0.199331	0.426733	0.344687	Cdk9/Med24	2		GO:0004865	protein serine/threonine phosphatase inhibitor activity	0.20193	0.54675	0.497168	Ppp1r14c	1
GO:0031397	negative regulation of protein ubiquitination	0.0183793	0.29388	0.267604	Klhl40/Mtor/Psen1/Ivns1abp/Cdk5	5		GO:0032154	cleavage furrow	0.199331	0.426733	0.344687	Wdr73/Rala	2		GO:0005247	voltage-gated chloride channel activity	0.20193	0.54675	0.497168	Clcnka	1
GO:0032535	regulation of cellular component size	0.0184373	0.29388	0.267604	Rptor/Mkks/Rgma/Mtor/Gba2/Wdr1/Gsn/Mapt/Cdk5/Actr3b/Dbn1/Arpc3/Slc12a5/Eif4g2/Ptk2b	15		GO:0030123	AP-3 adaptor complex	0.200303	0.426733	0.344687	Vps16	1		GO:0005388	calcium transmembrane transporter activity, phosphorylative mechanism	0.20193	0.54675	0.497168	Atp2b3	1
GO:0030099	myeloid cell differentiation	0.0187969	0.29388	0.267604	Pknox1/Tob2/Csf1/Ank1/Adgrf5/Nfkbia/Rb1/Fgfr3/Setd1a/Mtor/Wdr1/Psen1/Zbtb7a/Klf13/Ptk2b	15		GO:0031313	extrinsic component of endosome membrane	0.200303	0.426733	0.344687	Snx16	1		GO:0008503	benzodiazepine receptor activity	0.20193	0.54675	0.497168	Gabra2	1
GO:0014889	muscle atrophy	0.0191242	0.29388	0.267604	Mtor/Gsn	2		GO:0034992	microtubule organizing center attachment site	0.200303	0.426733	0.344687	Sun1	1		GO:0019107	myristoyltransferase activity	0.20193	0.54675	0.497168	Nmt1	1
GO:0019372	lipoxygenase pathway	0.0191242	0.29388	0.267604	Alox8/Alox12b	2		GO:0034993	meiotic nuclear membrane microtubule tethering complex	0.200303	0.426733	0.344687	Sun1	1		GO:0031078	histone deacetylase activity (H3-K14 specific)	0.20193	0.54675	0.497168	Hdac3	1
GO:0035336	long-chain fatty-acyl-CoA metabolic process	0.0191242	0.29388	0.267604	Dgat1/Acsl4	2		GO:0060091	kinocilium	0.200303	0.426733	0.344687	Mkks	1		GO:0031956	medium-chain fatty acid-CoA ligase activity	0.20193	0.54675	0.497168	Acsl4	1
GO:0045945	positive regulation of transcription by RNA polymerase III	0.0191242	0.29388	0.267604	Rptor/Mtor	2		GO:0065010	extracellular membrane-bounded organelle	0.200303	0.426733	0.344687	Phospho1	1		GO:0032041	NAD-dependent histone deacetylase activity (H3-K14 specific)	0.20193	0.54675	0.497168	Hdac3	1
GO:0048312	intracellular distribution of mitochondria	0.0191242	0.29388	0.267604	Synj2bp/Mapt	2		GO:0097732	9+2 non-motile cilium	0.200303	0.426733	0.344687	Mkks	1		GO:0035612	AP-2 adaptor complex binding	0.20193	0.54675	0.497168	Sidt2	1
GO:0070816	phosphorylation of RNA polymerase II C-terminal domain	0.0191242	0.29388	0.267604	Ppil4/Cdk9	2		GO:0106083	nuclear membrane protein complex	0.200303	0.426733	0.344687	Sun1	1		GO:0042285	xylosyltransferase activity	0.20193	0.54675	0.497168	Large1	1
GO:1902036	regulation of hematopoietic stem cell differentiation	0.0191242	0.29388	0.267604	Setd1a/Ap2a2	2		GO:0106094	nuclear membrane microtubule tethering complex	0.200303	0.426733	0.344687	Sun1	1		GO:0042610	CD8 receptor binding	0.20193	0.54675	0.497168	H2-D1	1
GO:1904779	regulation of protein localization to centrosome	0.0191242	0.29388	0.267604	Cep250/Ubxn2b	2		GO:1990909	Wnt signalosome	0.200303	0.426733	0.344687	Reck	1		GO:0043522	leucine zipper domain binding	0.20193	0.54675	0.497168	Cdc5l	1
GO:2000322	regulation of glucocorticoid receptor signaling pathway	0.0191242	0.29388	0.267604	Arntl/Ppp5c	2		GO:0005746	mitochondrial respirasome	0.212457	0.431028	0.348156	Rab5if/ND4/ND2	3		GO:0046030	inositol trisphosphate phosphatase activity	0.20193	0.54675	0.497168	Inpp5a	1
GO:0001919	regulation of receptor recycling	0.0192529	0.29388	0.267604	Psen1/Nsf/Snca	3		GO:0000346	transcription export complex	0.216394	0.431028	0.348156	Ddx39b	1		GO:0047676	arachidonate-CoA ligase activity	0.20193	0.54675	0.497168	Acsl4	1
GO:0045292	mRNA cis splicing, via spliceosome	0.0192529	0.29388	0.267604	Rbm22/Wbp11/Ncbp2	3		GO:0002178	palmitoyltransferase complex	0.216394	0.431028	0.348156	Golga7	1		GO:0050542	icosanoid binding	0.20193	0.54675	0.497168	Snca	1
GO:0070897	transcription preinitiation complex assembly	0.0192529	0.29388	0.267604	Gtf2f2/Psmc2/Psmc4	3		GO:0005675	transcription factor TFIIH holo complex	0.216394	0.431028	0.348156	Gtf2f2	1		GO:0050543	icosatetraenoic acid binding	0.20193	0.54675	0.497168	Snca	1
GO:2000272	negative regulation of signaling receptor activity	0.0192529	0.29388	0.267604	Crhbp/Ptprj/Psen1	3		GO:0005818	aster	0.216394	0.431028	0.348156	Tpx2	1		GO:0052650	NADP-retinol dehydrogenase activity	0.20193	0.54675	0.497168	Akr1b10	1
GO:0046785	microtubule polymerization	0.019329	0.29388	0.267604	Tpx2/Sgk1/Gba2/Mapt/Snca	5		GO:0031462	Cul2-RING ubiquitin ligase complex	0.216394	0.431028	0.348156	Zswim8	1		GO:1990459	transferrin receptor binding	0.20193	0.54675	0.497168	Rgma	1
GO:0050810	regulation of steroid biosynthetic process	0.019329	0.29388	0.267604	Stard4/Igfbp7/Scap/Dkkl1/Dkk3	5		GO:0031932	TORC2 complex	0.216394	0.431028	0.348156	Mtor	1		GO:0005262	calcium channel activity	0.209954	0.555324	0.504965	Grin2c/Orai2/Psen1/Cdk5	4
GO:0042307	positive regulation of protein import into nucleus	0.0194617	0.29388	0.267604	Rbm22/Psen1/Hdac3/Ipo5	4		GO:0032591	dendritic spine membrane	0.216394	0.431028	0.348156	Shisa7	1		GO:0005096	GTPase activator activity	0.21074	0.555324	0.504965	Rasa2/Syde1/Arhgef10l/Tiam2/Rin1/Gipc1/Abr	7
GO:0060632	regulation of microtubule-based movement	0.0194617	0.29388	0.267604	Mkks/Borcs5/Drc1/Mapt	4		GO:0034045	phagophore assembly site membrane	0.216394	0.431028	0.348156	Atg12	1		GO:0022836	gated channel activity	0.21185	0.555324	0.504965	Clcnka/Grin2c/Scn1a/Gabra2/Grik3/Cdk5/Kcnip3/Kcnj10/Ptk2b	9
GO:0014897	striated muscle hypertrophy	0.019762	0.294534	0.268199	Lmcd1/Klf15/Cdk9/Mtor/Ddx39b/Camta2	6		GO:0034663	endoplasmic reticulum chaperone complex	0.216394	0.431028	0.348156	Dnajc10	1		GO:0005272	sodium channel activity	0.216948	0.555324	0.504965	Scn1a/Grik3	2
GO:0000375	RNA splicing, via transesterification reactions	0.0198315	0.294534	0.268199	Aqr/Rbm22/Fxr1/Prpf18/Zbtb7a/Wbp11/Cdc5l/Ncbp2/Txnl4a/Ddx39b/Khdrbs3	11		GO:0042612	MHC class I protein complex	0.216394	0.431028	0.348156	H2-D1	1		GO:0019212	phosphatase inhibitor activity	0.216948	0.555324	0.504965	Ppp1r14c/Sbf1	2
GO:0000377	RNA splicing, via transesterification reactions with bulged adenosine as nucleophile	0.0198315	0.294534	0.268199	Aqr/Rbm22/Fxr1/Prpf18/Zbtb7a/Wbp11/Cdc5l/Ncbp2/Txnl4a/Ddx39b/Khdrbs3	11		GO:0048188	Set1C/COMPASS complex	0.216394	0.431028	0.348156	Setd1a	1		GO:0005522	profilin binding	0.218132	0.555324	0.504965	Dbn1	1
GO:0000398	mRNA splicing, via spliceosome	0.0198315	0.294534	0.268199	Aqr/Rbm22/Fxr1/Prpf18/Zbtb7a/Wbp11/Cdc5l/Ncbp2/Txnl4a/Ddx39b/Khdrbs3	11		GO:0071006	U2-type catalytic step 1 spliceosome	0.216394	0.431028	0.348156	Rbm22	1		GO:0008093	cytoskeletal anchor activity	0.218132	0.555324	0.504965	Ank1	1
GO:0030218	erythrocyte differentiation	0.0202204	0.297858	0.271227	Pknox1/Ank1/Adgrf5/Rb1/Setd1a/Zbtb7a/Klf13	7		GO:0071012	catalytic step 1 spliceosome	0.216394	0.431028	0.348156	Rbm22	1		GO:0008353	RNA polymerase II CTD heptapeptide repeat kinase activity	0.218132	0.555324	0.504965	Cdk9	1
GO:0035023	regulation of Rho protein signal transduction	0.0202204	0.297858	0.271227	Sos2/Arhgef10l/Tiam2/Arhgef17/Arhgef4/Abr/Rasgrf1	7		GO:0071564	npBAF complex	0.216394	0.431028	0.348156	Smarca2	1		GO:0015037	peptide disulfide oxidoreductase activity	0.218132	0.555324	0.504965	Txndc12	1
GO:0009185	ribonucleoside diphosphate metabolic process	0.0205873	0.299585	0.272799	Prxl2c/Galt/Psen1/Zbtb7a/Cmpk1/Nudt9	6		GO:0098684	photoreceptor ribbon synapse	0.216394	0.431028	0.348156	Amph	1		GO:0022858	alanine transmembrane transporter activity	0.218132	0.555324	0.504965	Slc36a4	1
GO:0021987	cerebral cortex development	0.0205873	0.299585	0.272799	Lhx6/Pex13/Sun1/Mkks/Psen1/Cdk5	6		GO:0001750	photoreceptor outer segment	0.217706	0.431419	0.348472	Rpgr/Cep250/Ptgs1	3		GO:0023023	MHC protein complex binding	0.218132	0.555324	0.504965	Tapbpl	1
GO:0031113	regulation of microtubule polymerization	0.0207307	0.299585	0.272799	Sgk1/Gba2/Mapt/Snca	4		GO:0005667	transcription regulator complex	0.218351	0.431419	0.348472	Limd1/Pknox1/Etv3/Mideas/Arntl/Rb1/Gtf3c4/Gtf2f2/Gtf3c1/Hdac3/Mta3/Zbtb7a	12		GO:0030881	beta-2-microglobulin binding	0.218132	0.555324	0.504965	H2-D1	1
GO:0071695	anatomical structure maturation	0.0208058	0.299585	0.272799	Phospho1/Reck/Lhx6/Rb1/Fgfr3/Wdr77/Mtor/Abhd2/Psen1/Zbtb7a/Ptk2b	11		GO:0031227	intrinsic component of endoplasmic reticulum membrane	0.224262	0.441318	0.356467	Sppl3/Cpt1c/H2-D1/Scd1/Canx	5		GO:0043023	ribosomal large subunit binding	0.218132	0.555324	0.504965	Eif1a	1
GO:0110053	regulation of actin filament organization	0.0208058	0.299585	0.272799	Tgfb3/Arhgef10l/Mkks/Mtor/Gba2/Wdr1/Gsn/Actr3b/Dbn1/Arpc3/Ptk2b	11		GO:0031965	nuclear membrane	0.227756	0.442641	0.357536	Sun1/Gle1/Psen1/Nudt9/Txnl4a/Nsmf/Snca	7		GO:0045503	dynein light chain binding	0.218132	0.555324	0.504965	Dync1i2	1
GO:0030833	regulation of actin filament polymerization	0.0209461	0.299585	0.272799	Mkks/Mtor/Gba2/Gsn/Actr3b/Dbn1/Arpc3/Ptk2b	8		GO:0005662	DNA replication factor A complex	0.232161	0.442641	0.357536	Cdc5l	1		GO:0046977	TAP binding	0.218132	0.555324	0.504965	H2-D1	1
GO:0051494	negative regulation of cytoskeleton organization	0.0209461	0.299585	0.272799	Tpx2/Mid1/Katnb1/Mkks/Sgk1/Gsn/Dbn1/Snca	8		GO:0005766	primary lysosome	0.232161	0.442641	0.357536	Anxa11	1		GO:0005261	cation channel activity	0.221803	0.555873	0.505464	Grin2c/Scn1a/Orai2/Psen1/Grik3/Cdk5/Kcnip3/Kcnj10/Ptk2b	9
GO:0009303	rRNA transcription	0.0210847	0.299585	0.272799	Top1/Gtf3c1/Mtor	3		GO:0032009	early phagosome	0.232161	0.442641	0.357536	Syt11	1		GO:0048487	beta-tubulin binding	0.224438	0.555873	0.505464	Snca/Syt11	2
GO:0043552	positive regulation of phosphatidylinositol 3-kinase activity	0.0210847	0.299585	0.272799	Fgfr3/Ambra1/Ptk2b	3		GO:0032437	cuticular plate	0.232161	0.442641	0.357536	Myo1e	1		GO:0015267	channel activity	0.229119	0.555873	0.505464	Clcnka/Gja4/Grin2c/Scn1a/Orai2/Psen1/Gabra2/Grik3/Cdk5/Kcnip3/Kcnj10/Ptk2b	12
GO:0008088	axo-dendritic transport	0.0213238	0.299852	0.273042	Borcs5/Dtnbp1/Mapt/Klc1/Kif1a	5		GO:0042581	specific granule	0.232161	0.442641	0.357536	Anxa11	1		GO:0022803	passive transmembrane transporter activity	0.229119	0.555873	0.505464	Clcnka/Gja4/Grin2c/Scn1a/Orai2/Psen1/Gabra2/Grik3/Cdk5/Kcnip3/Kcnj10/Ptk2b	12
GO:1900542	regulation of purine nucleotide metabolic process	0.0213238	0.299852	0.273042	Taz/Prxl2c/Psen1/Zbtb7a/Snca	5		GO:0042582	azurophil granule	0.232161	0.442641	0.357536	Anxa11	1		GO:0000149	SNARE binding	0.2314	0.555873	0.505464	Syt12/Nsf/Snca/Syt11	4
GO:0014896	muscle hypertrophy	0.0214358	0.299852	0.273042	Lmcd1/Klf15/Cdk9/Mtor/Ddx39b/Camta2	6		GO:0098833	presynaptic endocytic zone	0.232161	0.442641	0.357536	Amph	1		GO:0004715	non-membrane spanning protein tyrosine kinase activity	0.231948	0.555873	0.505464	Matk/Ptk2b	2
GO:0051028	mRNA transport	0.0214358	0.299852	0.273042	Alyref/Gle1/Rae1/Mapt/Ncbp2/Ddx39b	6		GO:0042383	sarcolemma	0.235296	0.445494	0.35984	Ank1/Tgfb3/Scn1a/Psen1/Dtnbp1	5		GO:0000340	RNA 7-methylguanosine cap binding	0.234006	0.555873	0.505464	Ncbp2	1
GO:0006638	neutral lipid metabolic process	0.0216846	0.300553	0.273681	Dgat1/Acsl4/Abhd2/Abhd16a/Lypla2/Scd1/Snca	7		GO:0034707	chloride channel complex	0.236385	0.445494	0.35984	Clcnka/Gabra2	2		GO:0008484	sulfuric ester hydrolase activity	0.234006	0.555873	0.505464	Sulf2	1
GO:0031396	regulation of protein ubiquitination	0.0220456	0.300553	0.273681	Klhl40/Dcun1d1/Fgfr3/Cdk9/Mtor/Psen1/Hdac3/Ivns1abp/Cdk5	9		GO:0044295	axonal growth cone	0.236385	0.445494	0.35984	Mapt/Dbn1	2		GO:0015279	store-operated calcium channel activity	0.234006	0.555873	0.505464	Orai2	1
GO:0007019	microtubule depolymerization	0.0220493	0.300553	0.273681	Tpx2/Mid1/Katnb1/Sgk1	4		GO:0016528	sarcoplasm	0.238953	0.448608	0.362356	Ank1/Dtnbp1/Gsn	3		GO:0015926	glucosidase activity	0.234006	0.555873	0.505464	Gba2	1
GO:1902930	regulation of alcohol biosynthetic process	0.0220493	0.300553	0.273681	Scap/Ptk2b/Snca/Dkk3	4		GO:0055038	recycling endosome membrane	0.243849	0.449369	0.36297	Lztr1/Scamp5	2		GO:0022851	GABA-gated chloride ion channel activity	0.234006	0.555873	0.505464	Gabra2	1
GO:0006140	regulation of nucleotide metabolic process	0.0223696	0.300553	0.273681	Taz/Prxl2c/Psen1/Zbtb7a/Snca	5		GO:0001650	fibrillar center	0.244023	0.449369	0.36297	Mbd6/Top1/Pak6/Klf6	4		GO:0031402	sodium ion binding	0.234006	0.555873	0.505464	Scn1a	1
GO:0007028	cytoplasm organization	0.0226518	0.300553	0.273681	Synj2bp/Wdr77	2		GO:0005639	integral component of nuclear inner membrane	0.247611	0.449369	0.36297	Sun1	1		GO:0031748	D1 dopamine receptor binding	0.234006	0.555873	0.505464	Nsf	1
GO:0010872	regulation of cholesterol esterification	0.0226518	0.300553	0.273681	Stard4/Scd1	2		GO:0005665	RNA polymerase II, core complex	0.247611	0.449369	0.36297	Polr2c	1		GO:0035256	G protein-coupled glutamate receptor binding	0.234006	0.555873	0.505464	Calm1	1
GO:0042182	ketone catabolic process	0.0226518	0.300553	0.273681	Cyp4f15/Haghl	2		GO:0031229	intrinsic component of nuclear inner membrane	0.247611	0.449369	0.36297	Sun1	1		GO:0042577	lipid phosphatase activity	0.234006	0.555873	0.505464	Plpp7	1
GO:0045842	positive regulation of mitotic metaphase/anaphase transition	0.0226518	0.300553	0.273681	Rb1/Anapc5	2		GO:0031680	G-protein beta/gamma-subunit complex	0.247611	0.449369	0.36297	Gng10	1		GO:0097617	annealing activity	0.234006	0.555873	0.505464	Fxr1	1
GO:0045899	positive regulation of RNA polymerase II transcription preinitiation complex assembly	0.0226518	0.300553	0.273681	Psmc2/Psmc4	2		GO:0032045	guanyl-nucleotide exchange factor complex	0.247611	0.449369	0.36297	Kndc1	1		GO:0099511	voltage-gated calcium channel activity involved in regulation of cytosolic calcium levels	0.234006	0.555873	0.505464	Cdk5	1
GO:0046462	monoacylglycerol metabolic process	0.0226518	0.300553	0.273681	Dgat1/Abhd16a	2		GO:0098690	glycinergic synapse	0.247611	0.449369	0.36297	Iqsec3	1		GO:0099626	voltage-gated calcium channel activity involved in regulation of presynaptic cytosolic calcium levels	0.234006	0.555873	0.505464	Cdk5	1
GO:0048241	epinephrine transport	0.0226518	0.300553	0.273681	Ptgs1/Vip	2		GO:0098871	postsynaptic actin cytoskeleton	0.247611	0.449369	0.36297	Dbn1	1		GO:0072509	divalent inorganic cation transmembrane transporter activity	0.237012	0.559513	0.508774	Grin2c/Orai2/Psen1/Atp2b3/Cdk5	5
GO:1901970	positive regulation of mitotic sister chromatid separation	0.0226518	0.300553	0.273681	Rb1/Anapc5	2		GO:0062023	collagen-containing extracellular matrix	0.249177	0.450542	0.363918	Ntn5/Kazald1/Ltbp3/Pxdn/Anxa11/Vwa5a/Gpc4/Tgfb3/Igfbp7/Sparcl1	10		GO:0046982	protein heterodimerization activity	0.237752	0.559513	0.508774	Sos2/Arntl/Katnb1/Fxr1/Miga2/H2aw/Uba3/Supt5	8
GO:1903998	regulation of eating behavior	0.0226518	0.300553	0.273681	Dgat1/Mtor	2		GO:0030118	clathrin coat	0.251322	0.452749	0.365701	Ap2a2/Ap2b1	2		GO:0005216	ion channel activity	0.238165	0.559513	0.508774	Clcnka/Grin2c/Scn1a/Orai2/Psen1/Gabra2/Grik3/Cdk5/Kcnip3/Kcnj10/Ptk2b	11
GO:0001963	synaptic transmission, dopaminergic	0.0230086	0.30223	0.275207	Crhbp/Cdk5/Snca	3		GO:0030016	myofibril	0.255462	0.456554	0.368774	Klhl40/Acta1/Ank1/Fxr1/Scn1a/Psen1	6		GO:1902936	phosphatidylinositol bisphosphate binding	0.240126	0.561494	0.510575	Pla2g4e/Clvs1/Snx14/Gsn	4
GO:0019218	regulation of steroid metabolic process	0.0232029	0.30223	0.275207	Stard4/Igfbp7/Scap/Dkkl1/Scd1/Dkk3	6		GO:0016469	proton-transporting two-sector ATPase complex	0.258801	0.456554	0.368774	Atp6v0b/Atp6v1g2	2		GO:0052689	carboxylic ester hydrolase activity	0.240766	0.561494	0.510575	Pnpla7/Pla2g4e/Abhd2/Abhd16a/Lypla2	5
GO:0035601	protein deacylation	0.0232029	0.30223	0.275207	Mideas/Spred3/Hdac3/Mta3/Lypla2/Mapt	6		GO:0098686	hippocampal mossy fiber to CA3 synapse	0.258801	0.456554	0.368774	Syt12/Dtnbp1	2		GO:0004467	long-chain fatty acid-CoA ligase activity	0.249558	0.567501	0.516038	Acsl4	1
GO:0098732	macromolecule deacylation	0.0232029	0.30223	0.275207	Mideas/Spred3/Hdac3/Mta3/Lypla2/Mapt	6		GO:0016363	nuclear matrix	0.260529	0.456554	0.368774	Ddx39b/Csnk2b/Nsmf	3		GO:0005161	platelet-derived growth factor receptor binding	0.249558	0.567501	0.516038	Ptprj	1
GO:0033619	membrane protein proteolysis	0.023418	0.30223	0.275207	Parl/Rgma/Sppl3/Psen1	4		GO:0031083	BLOC-1 complex	0.262752	0.456554	0.368774	Dtnbp1	1		GO:0008191	metalloendopeptidase inhibitor activity	0.249558	0.567501	0.516038	Reck	1
GO:0035176	social behavior	0.023418	0.30223	0.275207	Grp/Mkks/Mtor/Brinp1	4		GO:0032580	Golgi cisterna membrane	0.262752	0.456554	0.368774	B4galnt4	1		GO:0016594	glycine binding	0.249558	0.567501	0.516038	Gldc	1
GO:0061001	regulation of dendritic spine morphogenesis	0.023418	0.30223	0.275207	Dtnbp1/Cdk5/Dbn1/Kif1a	4		GO:0033391	chromatoid body	0.262752	0.456554	0.368774	Arntl	1		GO:0017081	chloride channel regulator activity	0.249558	0.567501	0.516038	Wnk2	1
GO:0030500	regulation of bone mineralization	0.0234481	0.30223	0.275207	Phospho1/Ltbp3/Atraid/Fgfr3/Ptk2b	5		GO:0042824	MHC class I peptide loading complex	0.262752	0.456554	0.368774	H2-D1	1		GO:0042800	histone methyltransferase activity (H3-K4 specific)	0.249558	0.567501	0.516038	Setd1a	1
GO:0051098	regulation of binding	0.0243383	0.312586	0.284638	Ramp2/Lfng/Gas8/Rb1/Adam15/Rgma/Sppl3/Cdk9/Fbh1/Psen1/Dtnbp1/Zbtb7a/Cdk5/Calm1	14		GO:0071565	nBAF complex	0.262752	0.456554	0.368774	Smarca2	1		GO:0044548	S100 protein binding	0.249558	0.567501	0.516038	Anxa11	1
GO:0072384	organelle transport along microtubule	0.0245596	0.314311	0.286208	Sun1/Borcs5/Dtnbp1/Mapt/Kif1a	5		GO:1990023	mitotic spindle midzone	0.262752	0.456554	0.368774	Eml1	1		GO:0005506	iron ion binding	0.25212	0.571294	0.519486	Dohh/Alox8/Alox12b/Scd1/Snca	5
GO:0015872	dopamine transport	0.0248371	0.315624	0.287404	Syt12/Dtnbp1/Snca/Syt11	4		GO:0000791	euchromatin	0.266283	0.461055	0.372409	Setd1a/Nsmf	2		GO:0032266	phosphatidylinositol-3-phosphate binding	0.254554	0.57477	0.522647	Atg2a/Pla2g4e	2
GO:1900449	regulation of glutamate receptor signaling pathway	0.0248371	0.315624	0.287404	Cnih3/Crhbp/Rasgrf1/Ptk2b	4		GO:0034705	potassium channel complex	0.271411	0.462646	0.373695	Grik3/Kcnip3/Calm1	3		GO:0060589	nucleoside-triphosphatase regulator activity	0.260248	0.576593	0.524305	Rasa2/Syde1/Arhgef10l/Tiam2/Rin1/Dnajc10/Gipc1/Abr	8
GO:1903829	positive regulation of cellular protein localization	0.0249259	0.31564	0.287419	Cep250/Cep131/Synj2bp/Gas8/Rbm22/Prkci/Psen1/Hdac3/Mapt/Ipo5/Cdk5/Syt11	12		GO:0005747	mitochondrial respiratory chain complex I	0.273764	0.462646	0.373695	ND4/ND2	2		GO:0004697	protein kinase C activity	0.264796	0.576593	0.524305	Prkci	1
GO:1902473	regulation of protein localization to synapse	0.0250247	0.315784	0.28755	Gpc4/Mapt/Dbn1	3		GO:0030964	NADH dehydrogenase complex	0.273764	0.462646	0.373695	ND4/ND2	2		GO:0017136	NAD-dependent histone deacetylase activity	0.264796	0.576593	0.524305	Hdac3	1
GO:1903363	negative regulation of cellular protein catabolic process	0.0257045	0.316242	0.287966	Klhl40/Atraid/Rybp/Psen1/Gipc1	5		GO:0045271	respiratory chain complex I	0.273764	0.462646	0.373695	ND4/ND2	2		GO:0042043	neurexin family protein binding	0.264796	0.576593	0.524305	Sytl1	1
GO:0043112	receptor metabolic process	0.025922	0.316242	0.287966	Ramp2/Mvb12a/Synj2bp/Psen1/Dtnbp1/Cdk5/Ap2b1/Nsf/Snca	9		GO:0070469	respirasome	0.276872	0.462646	0.373695	Rab5if/ND4/ND2	3		GO:0045295	gamma-catenin binding	0.264796	0.576593	0.524305	Ptprj	1
GO:0090092	regulation of transmembrane receptor protein serine/threonine kinase signaling pathway	0.0260172	0.316242	0.287966	Lrg1/Tgfb3/Synj2bp/Twsg1/Spred3/Rgma/Dact2/Zbtb7a/Gipc1/Csnk2b	10		GO:0005767	secondary lysosome	0.277588	0.462646	0.373695	Crhbp	1		GO:0045504	dynein heavy chain binding	0.264796	0.576593	0.524305	Dync1i2	1
GO:0034440	lipid oxidation	0.0260328	0.316242	0.287966	Alox8/Alox12b/Dgat1/Pex13/Adipor2/Mtor	6		GO:0005779	integral component of peroxisomal membrane	0.277588	0.462646	0.373695	Pex13	1		GO:0052742	phosphatidylinositol kinase activity	0.264796	0.576593	0.524305	Pi4ka	1
GO:0060078	regulation of postsynaptic membrane potential	0.0260328	0.316242	0.287966	Grin2c/Gabra2/Cdk5/Dbn1/Ptk2b/Snca	6		GO:0042599	lamellar body	0.277588	0.462646	0.373695	Smpd1	1		GO:0016830	carbon-carbon lyase activity	0.269653	0.576593	0.524305	Umps/Amd1	2
GO:0042775	mitochondrial ATP synthesis coupled electron transport	0.0263071	0.316242	0.287966	Taz/Snca/ND4/ND2	4		GO:0043196	varicosity	0.277588	0.462646	0.373695	Crhbp	1		GO:0030695	GTPase regulator activity	0.271076	0.576593	0.524305	Rasa2/Syde1/Arhgef10l/Tiam2/Rin1/Gipc1/Abr	7
GO:0072698	protein localization to microtubule cytoskeleton	0.0263071	0.316242	0.287966	Mid1/Cep250/Cep131/Ubxn2b	4		GO:0098981	cholinergic synapse	0.277588	0.462646	0.373695	Chrm2	1		GO:0004713	protein tyrosine kinase activity	0.271213	0.576593	0.524305	Ltk/Fgfr3/Matk/Ptk2b	4
GO:0006465	signal peptide processing	0.0264242	0.316242	0.287966	Sec11c/Sppl3	2		GO:0098992	neuronal dense core vesicle	0.277588	0.462646	0.373695	Kif1a	1		GO:0005179	hormone activity	0.271213	0.576593	0.524305	Cort/Grp/Vip/Vgf	4
GO:0010744	positive regulation of macrophage derived foam cell differentiation	0.0264242	0.316242	0.287966	Alox8/Csf1	2		GO:0005770	late endosome	0.27928	0.463888	0.374698	Crhbp/Snx14/Mon1b/Snx16/Vps16/Nmnat2	6		GO:0033218	amide binding	0.27271	0.576593	0.524305	Mc4r/Ramp2/Fkbp5/Tnpo1/Nfkbia/Pex13/Crhbp/H2-D1/Tnpo2/Ipo5	10
GO:0032026	response to magnesium ion	0.0264242	0.316242	0.287966	Kcnip3/Snca	2		GO:0098858	actin-based cell projection	0.286178	0.473741	0.382656	Myo1e/Npcd/Fxr1/Cdk5/Dbn1/Kcnj10	6		GO:0016763	transferase activity, transferring pentosyl groups	0.277201	0.576593	0.524305	Umps/Large1	2
GO:0032926	negative regulation of activin receptor signaling pathway	0.0264242	0.316242	0.287966	Synj2bp/Dact2	2		GO:0031514	motile cilium	0.289641	0.475173	0.383813	Rpgr/Gas8/Mkks/Adam15/Drc1/Abhd2	6		GO:0000339	RNA cap binding	0.279725	0.576593	0.524305	Ncbp2	1
GO:0034350	regulation of glial cell apoptotic process	0.0264242	0.316242	0.287966	Prkci/Cdk5	2		GO:0001518	voltage-gated sodium channel complex	0.292126	0.475173	0.383813	Scn1a	1		GO:0005402	carbohydrate:cation symporter activity	0.279725	0.576593	0.524305	Slc45a1	1
GO:0070914	UV-damage excision repair	0.0264242	0.316242	0.287966	Ddb2/H2aw	2		GO:0005614	interstitial matrix	0.292126	0.475173	0.383813	Kazald1	1		GO:0005521	lamin binding	0.279725	0.576593	0.524305	Sun1	1
GO:1902101	positive regulation of metaphase/anaphase transition of cell cycle	0.0264242	0.316242	0.287966	Rb1/Anapc5	2		GO:0005869	dynactin complex	0.292126	0.475173	0.383813	Acta1	1		GO:0008179	adenylate cyclase binding	0.279725	0.576593	0.524305	Calm1	1
GO:1903441	protein localization to ciliary membrane	0.0264242	0.316242	0.287966	Arl6/Gga1	2		GO:0031231	intrinsic component of peroxisomal membrane	0.292126	0.475173	0.383813	Pex13	1		GO:0008308	voltage-gated anion channel activity	0.279725	0.576593	0.524305	Clcnka	1
GO:0051168	nuclear export	0.0265149	0.316242	0.287966	Rbm27/Rbm22/Gle1/Rae1/Hdac3/Ddx39b/Cdk5	7		GO:0099634	postsynaptic specialization membrane	0.292862	0.475173	0.383813	Synj2bp/Grin2c/Gabra2/Shisa7	4		GO:0008574	ATP-dependent microtubule motor activity, plus-end-directed	0.279725	0.576593	0.524305	Kif1a	1
GO:0044282	small molecule catabolic process	0.0265507	0.316242	0.287966	Gusb/Cyp4f15/Gldc/Pex13/Glb1/Galt/Inpp5a/Mtor/Abhd2/Abhd16a/Haghl/Lypla2	12		GO:0016459	myosin complex	0.296175	0.476921	0.385225	Myo1e/Myo16	2		GO:0015295	solute:proton symporter activity	0.279725	0.576593	0.524305	Slc45a1	1
GO:0042176	regulation of protein catabolic process	0.0267371	0.317415	0.289035	Rhbdd3/Klhl40/Grin2c/Arntl/Atraid/Rgma/Vip/Gga1/Rybp/Psen1/Gipc1/Ptk2b/Nsf/Snca	14		GO:0031228	intrinsic component of Golgi membrane	0.296175	0.476921	0.385225	Lfng/Golga7	2		GO:0016411	acylglycerol O-acyltransferase activity	0.279725	0.576593	0.524305	Dgat1	1
GO:0006835	dicarboxylic acid transport	0.0268829	0.318054	0.289616	Psen1/Dtnbp1/Gipc1/Kcnj10/Snca	5		GO:0042641	actomyosin	0.298806	0.476921	0.385225	Acta1/Lurap1/Ablim3	3		GO:0016918	retinal binding	0.279725	0.576593	0.524305	Akr1b10	1
GO:0090100	positive regulation of transmembrane receptor protein serine/threonine kinase signaling pathway	0.0270248	0.318054	0.289616	Lrg1/Tgfb3/Synj2bp/Twsg1/Gipc1/Csnk2b	6		GO:0048786	presynaptic active zone	0.298806	0.476921	0.385225	Grm4/Canx/Syt11	3		GO:0034979	NAD-dependent protein deacetylase activity	0.279725	0.576593	0.524305	Hdac3	1
GO:0062012	regulation of small molecule metabolic process	0.0270553	0.318054	0.289616	Taz/Dgat1/Prxl2c/Stard4/Scap/Mtor/Dkkl1/Acsl4/Psen1/Zbtb7a/Ptk2b/Snca/Dkk3	13		GO:1905368	peptidase complex	0.298806	0.476921	0.385225	Sec11c/Psmc2/Psmc4	3		GO:0035615	clathrin adaptor activity	0.279725	0.576593	0.524305	Ap2a2	1
GO:0010001	glial cell differentiation	0.0272978	0.319863	0.291264	Klf15/Mpp5/Fgfr3/Ptprj/Mtor/Wdr1/Psen1/Eif2b5/Cdk5/Kcnj10	10		GO:0005912	adherens junction	0.30189	0.477382	0.385598	Alox8/Limd1/Myo1e/Mpp5	4		GO:0047498	calcium-dependent phospholipase A2 activity	0.279725	0.576593	0.524305	Pla2g4e	1
GO:0048016	inositol phosphate-mediated signaling	0.0278282	0.322933	0.294059	Lmcd1/Sppl3/Inpp5a/Mtor	4		GO:0031674	I band	0.30189	0.477382	0.385598	Klhl40/Ank1/Scn1a/Psen1	4		GO:0048038	quinone binding	0.279725	0.576593	0.524305	ND4	1
GO:0051703	intraspecies interaction between organisms	0.0278282	0.322933	0.294059	Grp/Mkks/Mtor/Brinp1	4		GO:0043292	contractile fiber	0.303578	0.477382	0.385598	Klhl40/Acta1/Ank1/Fxr1/Scn1a/Psen1	6		GO:0050811	GABA receptor binding	0.279725	0.576593	0.524305	Shisa7	1
GO:1904591	positive regulation of protein import	0.0278282	0.322933	0.294059	Rbm22/Psen1/Hdac3/Ipo5	4		GO:0030120	vesicle coat	0.303625	0.477382	0.385598	Ap2a2/Ap2b1	2		GO:0005504	fatty acid binding	0.284744	0.585053	0.531998	Dgat1/Snca	2
GO:0008154	actin polymerization or depolymerization	0.028031	0.324243	0.295252	Mkks/Mtor/Gba2/Wdr1/Gsn/Actr3b/Dbn1/Arpc3/Ptk2b	9		GO:0055029	nuclear DNA-directed RNA polymerase complex	0.304306	0.477382	0.385598	Polr2c/Gtf2f2/Polr3gl	3		GO:0051213	dioxygenase activity	0.286878	0.587549	0.534267	Alox8/Alox12b/Ptgs1	3
GO:0007015	actin filament organization	0.0286313	0.330129	0.300612	Myo1e/Rhobtb3/Acta1/Tgfb3/Arhgef10l/Mkks/Mtor/Gba2/Prkci/Wdr1/Gsn/Actr3b/Dbn1/Arpc3/Ptk2b	15		GO:0005666	RNA polymerase III complex	0.306372	0.477382	0.385598	Polr3gl	1		GO:0004550	nucleoside diphosphate kinase activity	0.294351	0.587782	0.534479	Cmpk1	1
GO:0016042	lipid catabolic process	0.0288355	0.330919	0.301331	Pnpla7/Iah1/Cyp4f15/Pex13/Pla2g4e/Gpcpd1/Mtor/Gba2/Abhd2/Abhd16a/Lypla2/Smpd1	12		GO:0032039	integrator complex	0.306372	0.477382	0.385598	Ints1	1		GO:0005086	ARF guanyl-nucleotide exchange factor activity	0.294351	0.587782	0.534479	Iqsec3	1
GO:0071901	negative regulation of protein serine/threonine kinase activity	0.0290831	0.330919	0.301331	Rb1/Spred3/Ptprj/Fem1a/Dtnbp1/Smpd1	6		GO:0010008	endosome membrane	0.307081	0.477382	0.385598	Mvb12a/Pla2g4e/Snx16/Vps16/Lztr1/Scamp5	6		GO:0005237	inhibitory extracellular ligand-gated ion channel activity	0.294351	0.587782	0.534479	Gabra2	1
GO:0034101	erythrocyte homeostasis	0.0291851	0.330919	0.301331	Pknox1/Ank1/Adgrf5/Rb1/Setd1a/Zbtb7a/Klf13	7		GO:0000428	DNA-directed RNA polymerase complex	0.309811	0.477382	0.385598	Polr2c/Gtf2f2/Polr3gl	3		GO:0015347	sodium-independent organic anion transmembrane transporter activity	0.294351	0.587782	0.534479	Slco3a1	1
GO:0032509	endosome transport via multivesicular body sorting pathway	0.0293328	0.330919	0.301331	Mvb12a/Stam/Tmem50b	3		GO:0030117	membrane coat	0.309811	0.477382	0.385598	Vps16/Ap2a2/Ap2b1	3		GO:0030275	LRR domain binding	0.294351	0.587782	0.534479	Cdc5l	1
GO:0090218	positive regulation of lipid kinase activity	0.0293328	0.330919	0.301331	Fgfr3/Ambra1/Ptk2b	3		GO:0048475	coated membrane	0.309811	0.477382	0.385598	Vps16/Ap2a2/Ap2b1	3		GO:0042608	T cell receptor binding	0.294351	0.587782	0.534479	H2-D1	1
GO:0097352	autophagosome maturation	0.0293328	0.330919	0.301331	Epg5/Snx14/Vps16	3		GO:0031594	neuromuscular junction	0.315319	0.482963	0.390106	Synj2bp/Psen1/Cdk5	3		GO:0046527	glucosyltransferase activity	0.294351	0.587782	0.534479	Gba2	1
GO:0034103	regulation of tissue remodeling	0.0293417	0.330919	0.301331	Mc4r/Ltbp3/Fgfr3/Klf6/Abr	5		GO:0031091	platelet alpha granule	0.320333	0.482963	0.390106	Snca	1		GO:0140312	cargo adaptor activity	0.294351	0.587782	0.534479	Ap2a2	1
GO:0021782	glial cell development	0.0301499	0.331079	0.301477	Mpp5/Fgfr3/Psen1/Eif2b5/Cdk5/Kcnj10	6		GO:0031430	M band	0.320333	0.482963	0.390106	Ank1	1		GO:0019902	phosphatase binding	0.300097	0.597068	0.542923	Ank1/Myo16/Ppp6r2/Anapc5/Mapt/Cdc5l	6
GO:0046879	hormone secretion	0.0303684	0.331079	0.301477	Mc4r/Dgat1/Rptor/Arntl/Pim3/Crhbp/Sidt2/Acsl4/Ube2q1/Brsk2/Vgf/Ptprn/Scg5	13		GO:0033268	node of Ranvier	0.320333	0.482963	0.390106	Scn1a	1		GO:0042578	phosphoric ester hydrolase activity	0.301372	0.597068	0.542923	Phospho1/Gpcpd1/Plpp7/Ptprj/Inpp5a/Ppp6c/Smpd1/Ppp5c/Ptprn	9
GO:0010642	negative regulation of platelet-derived growth factor receptor signaling pathway	0.0304304	0.331079	0.301477	Ptprj/Snca	2		GO:0043034	costamere	0.320333	0.482963	0.390106	Fxr1	1		GO:0008375	acetylglucosaminyltransferase activity	0.307316	0.597068	0.542923	Lfng/Extl3	2
GO:0035358	regulation of peroxisome proliferator activated receptor signaling pathway	0.0304304	0.331079	0.301477	Alox8/Asxl1	2		GO:0099571	postsynaptic cytoskeleton	0.320333	0.482963	0.390106	Dbn1	1		GO:0015377	cation:chloride symporter activity	0.308681	0.597068	0.542923	Slc12a5	1
GO:0042921	glucocorticoid receptor signaling pathway	0.0304304	0.331079	0.301477	Arntl/Ppp5c	2		GO:1902711	GABA-A receptor complex	0.320333	0.482963	0.390106	Gabra2	1		GO:0015464	acetylcholine receptor activity	0.308681	0.597068	0.542923	Chrm2	1
GO:0044804	autophagy of nucleus	0.0304304	0.331079	0.301477	Atg2a/Atg12	2		GO:0030286	dynein complex	0.325881	0.489011	0.394991	Drc1/Dync1i2	2		GO:0016500	protein-hormone receptor activity	0.308681	0.597068	0.542923	Adipor2	1
GO:0045651	positive regulation of macrophage differentiation	0.0304304	0.331079	0.301477	Csf1/Rb1	2		GO:0030880	RNA polymerase complex	0.32634	0.489011	0.394991	Polr2c/Gtf2f2/Polr3gl	3		GO:0016780	phosphotransferase activity, for other substituted phosphate groups	0.308681	0.597068	0.542923	Gnptab	1
GO:0045898	regulation of RNA polymerase II transcription preinitiation complex assembly	0.0304304	0.331079	0.301477	Psmc2/Psmc4	2		GO:0030017	sarcomere	0.327802	0.489704	0.39555	Klhl40/Acta1/Ank1/Scn1a/Psen1	5		GO:0022884	macromolecule transmembrane transporter activity	0.308681	0.597068	0.542923	Sidt2	1
GO:0046835	carbohydrate phosphorylation	0.0304304	0.331079	0.301477	Pomk/Gnptab	2		GO:0005922	connexin complex	0.334013	0.49149	0.396993	Gja4	1		GO:0043495	protein-membrane adaptor activity	0.308681	0.597068	0.542923	Sun1	1
GO:0061469	regulation of type B pancreatic cell proliferation	0.0304304	0.331079	0.301477	Wdr13/Ptprn	2		GO:0031082	BLOC complex	0.334013	0.49149	0.396993	Dtnbp1	1		GO:0070402	NADPH binding	0.308681	0.597068	0.542923	Akr1b10	1
GO:1905820	positive regulation of chromosome separation	0.0304304	0.331079	0.301477	Rb1/Anapc5	2		GO:0043194	axon initial segment	0.334013	0.49149	0.396993	Scn1a	1		GO:0016757	transferase activity, transferring glycosyl groups	0.309279	0.597068	0.542923	Lfng/Umps/Gba2/B4galnt4/Large1/Extl3/St3gal5	7
GO:0060079	excitatory postsynaptic potential	0.0306225	0.331079	0.301477	Grin2c/Cdk5/Dbn1/Ptk2b/Snca	5		GO:0045495	pole plasm	0.334013	0.49149	0.396993	Wdr77	1		GO:0016791	phosphatase activity	0.312512	0.601492	0.546946	Phospho1/Plpp7/Ptprj/Inpp5a/Ppp6c/Ppp5c/Ptprn	7
GO:1903321	negative regulation of protein modification by small protein conjugation or removal	0.0306225	0.331079	0.301477	Klhl40/Mtor/Psen1/Ivns1abp/Cdk5	5		GO:0097449	astrocyte projection	0.334013	0.49149	0.396993	Kcnj10	1		GO:0008146	sulfotransferase activity	0.314811	0.602977	0.548296	Sult2b1/Sult1a1	2
GO:0021700	developmental maturation	0.0306402	0.331079	0.301477	Phospho1/Reck/Lhx6/Rb1/Fgfr3/Wdr77/Mtor/Abhd2/Psen1/Zbtb7a/Ptk2b/Ptprn	12		GO:0030496	midbody	0.342824	0.498517	0.402669	Anxa11/Wiz/Katnb1/Dtnbp1	4		GO:0016798	hydrolase activity, acting on glycosyl bonds	0.316671	0.602977	0.548296	Gusb/Glb1/Gba2/Smpd1	4
GO:0071900	regulation of protein serine/threonine kinase activity	0.031197	0.334697	0.304771	Tgfb3/Ccne1/Grm4/Rptor/Map4k2/Rb1/Spred3/Shc2/Ptprj/Fem1a/Psen1/Dtnbp1/Smpd1/Ptk2b/Snca	15		GO:0005796	Golgi lumen	0.347418	0.498517	0.402669	Gpc4	1		GO:0022843	voltage-gated cation channel activity	0.316671	0.602977	0.548296	Grin2c/Cdk5/Kcnj10/Ptk2b	4
GO:0007026	negative regulation of microtubule depolymerization	0.0316242	0.334697	0.304771	Tpx2/Mid1/Katnb1	3		GO:0035145	exon-exon junction complex	0.347418	0.498517	0.402669	Upf3b	1		GO:1901981	phosphatidylinositol phosphate binding	0.318534	0.602977	0.548296	Atg2a/Pla2g4e/Clvs1/Snx14/Gsn	5
GO:0010758	regulation of macrophage chemotaxis	0.0316242	0.334697	0.304771	Csf1/Ptprj/Ptk2b	3		GO:0043083	synaptic cleft	0.347418	0.498517	0.402669	Sparcl1	1		GO:0016278	lysine N-methyltransferase activity	0.322289	0.602977	0.548296	Setd1a/Eef1akmt1	2
GO:0014047	glutamate secretion	0.0316242	0.334697	0.304771	Dtnbp1/Gipc1/Snca	3		GO:0043601	nuclear replisome	0.347418	0.498517	0.402669	Cdc5l	1		GO:0016279	protein-lysine N-methyltransferase activity	0.322289	0.602977	0.548296	Setd1a/Eef1akmt1	2
GO:0032435	negative regulation of proteasomal ubiquitin-dependent protein catabolic process	0.0316242	0.334697	0.304771	Klhl40/Rybp/Gipc1	3		GO:1902710	GABA receptor complex	0.347418	0.498517	0.402669	Gabra2	1		GO:0004890	GABA-A receptor activity	0.32272	0.602977	0.548296	Gabra2	1
GO:0045746	negative regulation of Notch signaling pathway	0.0316242	0.334697	0.304771	Lfng/Nfkbia/Zbtb7a	3		GO:0030660	Golgi-associated vesicle membrane	0.347944	0.498517	0.402669	Sppl3/Pi4ka	2		GO:0010485	H4 histone acetyltransferase activity	0.32272	0.602977	0.548296	Kansl2	1
GO:0045879	negative regulation of smoothened signaling pathway	0.0316242	0.334697	0.304771	Rfx4/Rb1/Fgfr3	3		GO:0031901	early endosome membrane	0.347944	0.498517	0.402669	Pla2g4e/Vps16	2		GO:0015035	protein disulfide oxidoreductase activity	0.32272	0.602977	0.548296	Dnajc10	1
GO:0006446	regulation of translational initiation	0.0327009	0.335487	0.305491	Mknk1/Gle1/Ncbp2/Eif4g2	4		GO:0032153	cell division site	0.347944	0.498517	0.402669	Wdr73/Rala	2		GO:0052745	inositol phosphate phosphatase activity	0.32272	0.602977	0.548296	Inpp5a	1
GO:0042773	ATP synthesis coupled electron transport	0.0327009	0.335487	0.305491	Taz/Snca/ND4/ND2	4		GO:0098982	GABA-ergic synapse	0.353866	0.505523	0.408328	Iqsec3/Gabra2/Atp2b3	3		GO:0004553	hydrolase activity, hydrolyzing O-glycosyl compounds	0.325744	0.606852	0.55182	Gusb/Glb1/Gba2	3
GO:0048286	lung alveolus development	0.0327009	0.335487	0.305491	Ltbp3/Tgfb3/Fgfr3/Asxl1	4		GO:0001891	phagocytic cup	0.360554	0.509139	0.411249	Syt11	1		GO:0016247	channel regulator activity	0.33045	0.608637	0.553443	Cnih3/Sgk1/Wnk2/Kcnip3	4
GO:0002262	myeloid cell homeostasis	0.0332673	0.335487	0.305491	Pknox1/Ank1/Adgrf5/Rb1/Setd1a/Zbtb7a/Klf13/Bap1	8		GO:0005680	anaphase-promoting complex	0.360554	0.509139	0.411249	Anapc5	1		GO:0005242	inward rectifier potassium channel activity	0.336475	0.608637	0.553443	Kcnj10	1
GO:0030041	actin filament polymerization	0.0332673	0.335487	0.305491	Mkks/Mtor/Gba2/Gsn/Actr3b/Dbn1/Arpc3/Ptk2b	8		GO:0030894	replisome	0.360554	0.509139	0.411249	Cdc5l	1		GO:0010314	phosphatidylinositol-5-phosphate binding	0.336475	0.608637	0.553443	Pla2g4e	1
GO:0019221	cytokine-mediated signaling pathway	0.0333469	0.335487	0.305491	Il11ra1/Irf3/Il11ra2/Csf1/Nfkbia/Ccdc3/Mkks/Adipor2/Klf6/Csnk2b/Zc3h15/Ptk2b/Ptprn	13		GO:0033177	proton-transporting two-sector ATPase complex, proton-transporting domain	0.360554	0.509139	0.411249	Atp6v0b	1		GO:0033130	acetylcholine receptor binding	0.336475	0.608637	0.553443	Ric3	1
GO:0072329	monocarboxylic acid catabolic process	0.0335028	0.335487	0.305491	Cyp4f15/Pex13/Mtor/Abhd2/Abhd16a/Lypla2	6		GO:0044391	ribosomal subunit	0.367561	0.515432	0.416332	Eif2d/2810006K23Rik/Mrpl4/Mrps12/Mrpl28	5		GO:0036041	long-chain fatty acid binding	0.336475	0.608637	0.553443	Snca	1
GO:0003012	muscle system process	0.0337877	0.335487	0.305491	Taz/Ptgs1/Chrm2/Lmcd1/Klf15/Mkks/Cdk9/Scn1a/Mtor/Gsn/Sulf2/Ddx39b/Dbn1/Camta2	14		GO:0000502	proteasome complex	0.369762	0.515432	0.416332	Psmc2/Psmc4	2		GO:0043138	3'-5' DNA helicase activity	0.336475	0.608637	0.553443	Fbh1	1
GO:0009112	nucleobase metabolic process	0.0340065	0.335487	0.305491	Umps/Mtor/Cmpk1	3		GO:0005643	nuclear pore	0.369762	0.515432	0.416332	Gle1/Rae1	2		GO:0043274	phospholipase binding	0.336475	0.608637	0.553443	Snca	1
GO:0035886	vascular associated smooth muscle cell differentiation	0.0340065	0.335487	0.305491	Ramp2/Pdcd4/Smarca2	3		GO:0005865	striated muscle thin filament	0.373426	0.515432	0.416332	Acta1	1		GO:0051428	peptide hormone receptor binding	0.336475	0.608637	0.553443	Vip	1
GO:0060261	positive regulation of transcription initiation from RNA polymerase II promoter	0.0340065	0.335487	0.305491	Med24/Psmc2/Psmc4	3		GO:0016327	apicolateral plasma membrane	0.373426	0.515432	0.416332	Rasgrf1	1		GO:0120020	cholesterol transfer activity	0.336475	0.608637	0.553443	Stard4	1
GO:0071539	protein localization to centrosome	0.0340065	0.335487	0.305491	Cep250/Cep131/Ubxn2b	3		GO:0042611	MHC protein complex	0.373426	0.515432	0.416332	H2-D1	1		GO:0042626	ATPase-coupled transmembrane transporter activity	0.336864	0.608637	0.553443	Atp2b3/Atp6v0b/Atp6v1g2	3
GO:0030865	cortical cytoskeleton organization	0.0344288	0.335487	0.305491	Rhobtb3/Wdr1/Strip1/Cdk5	4		GO:0097470	ribbon synapse	0.373426	0.515432	0.416332	Amph	1		GO:0004714	transmembrane receptor protein tyrosine kinase activity	0.337179	0.608637	0.553443	Ltk/Fgfr3	2
GO:0032835	glomerulus development	0.0344288	0.335487	0.305491	Myo1e/Klf15/Asxl1/Sulf2	4		GO:0097524	sperm plasma membrane	0.373426	0.515432	0.416332	Abhd2	1		GO:0015108	chloride transmembrane transporter activity	0.342421	0.616029	0.560165	Clcnka/Gabra2/Slc12a5	3
GO:0051148	negative regulation of muscle cell differentiation	0.0344288	0.335487	0.305491	Plpp7/Tnpo2/Hdac3/Pdcd4	4		GO:1990204	oxidoreductase complex	0.381249	0.524753	0.423861	Gldc/ND4/ND2	3		GO:0016765	transferase activity, transferring alkyl or aryl (other than methyl) groups	0.344588	0.616029	0.560165	Trit1/Agps	2
GO:0016570	histone modification	0.034494	0.335487	0.305491	Ddb2/Brpf3/Mideas/Pim3/Cdk9/Setd1a/Asxl1/Kansl2/Rybp/Hdac3/Mta3/Bap1/Cdk5/Ppp5c/Snca	15		GO:0005782	peroxisomal matrix	0.386039	0.525442	0.424417	Agps	1		GO:0004032	alditol:NADP+ 1-oxidoreductase activity	0.349951	0.616029	0.560165	Akr1b10	1
GO:0006415	translational termination	0.0346595	0.335487	0.305491	2810006K23Rik/Gle1	2		GO:0005858	axonemal dynein complex	0.386039	0.525442	0.424417	Drc1	1		GO:0008373	sialyltransferase activity	0.349951	0.616029	0.560165	St3gal5	1
GO:0009220	pyrimidine ribonucleotide biosynthetic process	0.0346595	0.335487	0.305491	Umps/Cmpk1	2		GO:0031307	integral component of mitochondrial outer membrane	0.386039	0.525442	0.424417	Synj2bp	1		GO:0015645	fatty acid ligase activity	0.349951	0.616029	0.560165	Acsl4	1
GO:0019081	viral translation	0.0346595	0.335487	0.305491	Eif2d/Pcbp2	2		GO:0031907	microbody lumen	0.386039	0.525442	0.424417	Agps	1		GO:0019200	carbohydrate kinase activity	0.349951	0.616029	0.560165	Pomk	1
GO:0031115	negative regulation of microtubule polymerization	0.0346595	0.335487	0.305491	Sgk1/Snca	2		GO:0019866	organelle inner membrane	0.395757	0.537178	0.433897	Parl/Tmem126a/Sun1/Yme1l1/Cox20/Efhd1/Rab5if/Psen1/Snca/ND4/ND2	11		GO:0042975	peroxisome proliferator activated receptor binding	0.349951	0.616029	0.560165	Asxl1	1
GO:0031958	corticosteroid receptor signaling pathway	0.0346595	0.335487	0.305491	Arntl/Ppp5c	2		GO:0002080	acrosomal membrane	0.398399	0.537784	0.434386	Sun1	1		GO:0099095	ligand-gated anion channel activity	0.349951	0.616029	0.560165	Gabra2	1
GO:0032511	late endosome to vacuole transport via multivesicular body sorting pathway	0.0346595	0.335487	0.305491	Stam/Tmem50b	2		GO:0031306	intrinsic component of mitochondrial outer membrane	0.398399	0.537784	0.434386	Synj2bp	1		GO:0120015	sterol transfer activity	0.349951	0.616029	0.560165	Stard4	1
GO:0032933	SREBP signaling pathway	0.0346595	0.335487	0.305491	Arhgef10l/Scap	2		GO:0097730	non-motile cilium	0.402067	0.541077	0.437046	Rpgr/Cep250/Ptgs1/Mkks	4		GO:0005201	extracellular matrix structural constituent	0.353476	0.618825	0.562707	Pxdn/Vwa5a/Scara3/Igfbp7	4
GO:0034433	steroid esterification	0.0346595	0.335487	0.305491	Stard4/Scd1	2		GO:0005743	mitochondrial inner membrane	0.403047	0.541077	0.437046	Parl/Tmem126a/Yme1l1/Cox20/Efhd1/Rab5if/Psen1/Snca/ND4/ND2	10		GO:0008194	UDP-glycosyltransferase activity	0.353476	0.618825	0.562707	Lfng/B4galnt4/Large1/Extl3	4
GO:0034434	sterol esterification	0.0346595	0.335487	0.305491	Stard4/Scd1	2		GO:0005905	clathrin-coated pit	0.405449	0.542814	0.438449	Ap2a2/Ap2b1	2		GO:0015081	sodium ion transmembrane transporter activity	0.358084	0.620469	0.564202	Slc9a9/Slc9a5/Scn1a/Grik3	4
GO:0034435	cholesterol esterification	0.0346595	0.335487	0.305491	Stard4/Scd1	2		GO:0005868	cytoplasmic dynein complex	0.410511	0.546246	0.441221	Dync1i2	1		GO:0005243	gap junction channel activity	0.363154	0.620469	0.564202	Gja4	1
GO:0043031	negative regulation of macrophage activation	0.0346595	0.335487	0.305491	Adgrf5/Syt11	2		GO:0030670	phagocytic vesicle membrane	0.410511	0.546246	0.441221	H2-D1	1		GO:0005355	glucose transmembrane transporter activity	0.363154	0.620469	0.564202	Slc45a1	1
GO:0061051	positive regulation of cell growth involved in cardiac muscle cell development	0.0346595	0.335487	0.305491	Mtor/Ddx39b	2		GO:0030315	T-tubule	0.412471	0.546246	0.441221	Tgfb3/Scn1a	2		GO:0015149	hexose transmembrane transporter activity	0.363154	0.620469	0.564202	Slc45a1	1
GO:0098712	L-glutamate import across plasma membrane	0.0346595	0.335487	0.305491	Psen1/Kcnj10	2		GO:1905369	endopeptidase complex	0.412471	0.546246	0.441221	Psmc2/Psmc4	2		GO:0015296	anion:cation symporter activity	0.363154	0.620469	0.564202	Slc12a5	1
GO:1900121	negative regulation of receptor binding	0.0346595	0.335487	0.305491	Adam15/Rgma	2		GO:0097733	photoreceptor cell cilium	0.413753	0.546467	0.4414	Rpgr/Cep250/Ptgs1	3		GO:0016881	acid-amino acid ligase activity	0.363154	0.620469	0.564202	Ttll11	1
GO:0090101	negative regulation of transmembrane receptor protein serine/threonine kinase signaling pathway	0.0346719	0.335487	0.305491	Tgfb3/Synj2bp/Twsg1/Spred3/Dact2/Zbtb7a	6		GO:0002102	podosome	0.422379	0.554868	0.448186	Gsn	1		GO:0016917	GABA receptor activity	0.363154	0.620469	0.564202	Gabra2	1
GO:0001938	positive regulation of endothelial cell proliferation	0.0346735	0.335487	0.305491	Lrg1/Rptor/Fgfr3/Vip/Mtor	5		GO:0036379	myofilament	0.422379	0.554868	0.448186	Acta1	1		GO:0050998	nitric-oxide synthase binding	0.363154	0.620469	0.564202	Calm1	1
GO:0009259	ribonucleotide metabolic process	0.0351652	0.339072	0.308755	Sult2b1/Taz/Dgat1/Prxl2c/Umps/Galt/Acsl4/Psen1/Zbtb7a/Cmpk1/Nudt9/Snca	12		GO:0016591	RNA polymerase II, holoenzyme	0.433286	0.567675	0.45853	Polr2c/Gtf2f2	2		GO:0140103	catalytic activity, acting on a glycoprotein	0.363154	0.620469	0.564202	B4galnt4	1
GO:0009914	hormone transport	0.0352319	0.339072	0.308755	Mc4r/Dgat1/Rptor/Arntl/Pim3/Crhbp/Sidt2/Acsl4/Ube2q1/Brsk2/Vgf/Ptprn/Scg5	13		GO:0035869	ciliary transition zone	0.440137	0.575112	0.464538	Rpgr/Cep131	2		GO:0072341	modified amino acid binding	0.364601	0.62128	0.564939	Syt12/Cpne6/Syt11	3
GO:0009132	nucleoside diphosphate metabolic process	0.0358671	0.342798	0.312148	Prxl2c/Galt/Psen1/Zbtb7a/Cmpk1/Nudt9	6		GO:0098798	mitochondrial protein complex	0.449609	0.585926	0.473272	2810006K23Rik/Mrpl4/Mrps12/Mrpl28/ND4/ND2	6		GO:0015399	primary active transmembrane transporter activity	0.375648	0.62747	0.570569	Atp2b3/Atp6v0b/Atp6v1g2	3
GO:0051261	protein depolymerization	0.0358671	0.342798	0.312148	Tpx2/Mid1/Katnb1/Sgk1/Wdr1/Gsn	6		GO:0097731	9+0 non-motile cilium	0.450959	0.586127	0.473434	Rpgr/Cep250/Ptgs1	3		GO:0008327	methyl-CpG binding	0.376089	0.62747	0.570569	Wdr77	1
GO:1901617	organic hydroxy compound biosynthetic process	0.0359278	0.342798	0.312148	Alox8/Erg28/Stard4/Scap/Dkkl1/Gipc1/Ptk2b/Snca/Dkk3	9		GO:0000314	organellar small ribosomal subunit	0.456573	0.587391	0.474456	Mrps12	1		GO:0016638	oxidoreductase activity, acting on the CH-NH2 group of donors	0.376089	0.62747	0.570569	Gldc	1
GO:0000045	autophagosome assembly	0.0360939	0.342798	0.312148	Atg2a/Ubxn2b/Atg12/Ambra1/Psen1	5		GO:0005763	mitochondrial small ribosomal subunit	0.456573	0.587391	0.474456	Mrps12	1		GO:0030548	acetylcholine receptor regulator activity	0.376089	0.62747	0.570569	Cdk5	1
GO:0090630	activation of GTPase activity	0.0360939	0.342798	0.312148	Tiam2/Iqsec3/Abr/Rasgrf1/Ptk2b	5		GO:0046658	anchored component of plasma membrane	0.460411	0.587391	0.474456	Cntn6/Gpc4	2		GO:0030898	actin-dependent ATPase activity	0.376089	0.62747	0.570569	Myo1e	1
GO:0060999	positive regulation of dendritic spine development	0.0362089	0.342848	0.312194	Mtor/Psen1/Dbn1/Eif4g2	4		GO:0015934	large ribosomal subunit	0.461415	0.587391	0.474456	2810006K23Rik/Mrpl4/Mrpl28	3		GO:0031420	alkali metal ion binding	0.376089	0.62747	0.570569	Scn1a	1
GO:0000184	nuclear-transcribed mRNA catabolic process, nonsense-mediated decay	0.0364793	0.342848	0.312194	Upf3b/Skiv2l/Ncbp2	3		GO:0030018	Z disc	0.461415	0.587391	0.474456	Ank1/Scn1a/Psen1	3		GO:0051787	misfolded protein binding	0.376089	0.62747	0.570569	Dnajc10	1
GO:0016572	histone phosphorylation	0.0364793	0.342848	0.312194	Pim3/Cdk9/Cdk5	3		GO:0016607	nuclear speck	0.464448	0.587391	0.474456	Hikeshi/Setd1a/Sgk1/Wbp11/Mapt/Cdc5l/Ddx39b	7		GO:0099602	neurotransmitter receptor regulator activity	0.376089	0.62747	0.570569	Cdk5	1
GO:0051647	nucleus localization	0.0364793	0.342848	0.312194	Sun1/Mtor/Kif1a	3		GO:0008076	voltage-gated potassium channel complex	0.467073	0.587391	0.474456	Kcnip3/Calm1	2		GO:0016758	transferase activity, transferring hexosyl groups	0.378693	0.630169	0.573022	Lfng/Gba2/B4galnt4/Large1/Extl3	5
GO:0021543	pallium development	0.0371769	0.347312	0.316259	Uba6/Lhx6/Pex13/Sun1/Mkks/Psen1/Cdk5	7		GO:0015935	small ribosomal subunit	0.467073	0.587391	0.474456	Eif2d/Mrps12	2		GO:0099106	ion channel regulator activity	0.386656	0.636973	0.579209	Sgk1/Wnk2/Kcnip3	3
GO:0062013	positive regulation of small molecule metabolic process	0.0371769	0.347312	0.316259	Taz/Dgat1/Prxl2c/Stard4/Scap/Psen1/Snca	7		GO:0030662	coated vesicle membrane	0.467073	0.587391	0.474456	Ap2a2/Ap2b1	2		GO:0005248	voltage-gated sodium channel activity	0.388763	0.636973	0.579209	Scn1a	1
GO:0008589	regulation of smoothened signaling pathway	0.0375498	0.347312	0.316259	Rfx4/Gas8/Rb1/Fgfr3/Arl6	5		GO:0042470	melanosome	0.467516	0.587391	0.474456	Sytl1	1		GO:0015145	monosaccharide transmembrane transporter activity	0.388763	0.636973	0.579209	Slc45a1	1
GO:0034250	positive regulation of cellular amide metabolic process	0.0382675	0.347312	0.316259	Upf3b/Fxr1/Mtor/Eif2b5/Ddx39b/Eif4g2/Ptk2b	7		GO:0048770	pigment granule	0.467516	0.587391	0.474456	Sytl1	1		GO:0031681	G-protein beta-subunit binding	0.388763	0.636973	0.579209	Gng10	1
GO:0043405	regulation of MAP kinase activity	0.0383922	0.347312	0.316259	Tgfb3/Grm4/Map4k2/Spred3/Shc2/Ptprj/Fem1a/Psen1/Dtnbp1/Smpd1/Ptk2b	11		GO:0080008	Cul4-RING E3 ubiquitin ligase complex	0.467516	0.587391	0.474456	Ddb2	1		GO:0050780	dopamine receptor binding	0.388763	0.636973	0.579209	Nsf	1
GO:1903531	negative regulation of secretion by cell	0.0389445	0.347312	0.316259	Ptgs1/Rptor/Pim3/Crhbp/Acsl4/Abr/Snca/Syt11	8		GO:0099092	postsynaptic density, intracellular component	0.467516	0.587391	0.474456	Abr	1		GO:0070696	transmembrane receptor protein serine/threonine kinase binding	0.388763	0.636973	0.579209	Synj2bp	1
GO:1901879	regulation of protein depolymerization	0.0390411	0.347312	0.316259	Tpx2/Mid1/Katnb1/Wdr1/Gsn	5		GO:0000123	histone acetyltransferase complex	0.480251	0.601848	0.486133	Brpf3/Kansl2	2		GO:0004722	protein serine/threonine phosphatase activity	0.395589	0.64249	0.584226	Ppp6c/Ppp5c	2
GO:0021799	cerebral cortex radially oriented cell migration	0.0390419	0.347312	0.316259	Lhx6/Sun1/Cdk5	3		GO:0032588	trans-Golgi network membrane	0.488746	0.610933	0.493471	Scamp5	1		GO:0001671	ATPase activator activity	0.401179	0.64249	0.584226	Dnajc10	1
GO:0031114	regulation of microtubule depolymerization	0.0390419	0.347312	0.316259	Tpx2/Mid1/Katnb1	3		GO:0098803	respiratory chain complex	0.493226	0.614963	0.496727	ND4/ND2	2		GO:0004407	histone deacetylase activity	0.401179	0.64249	0.584226	Hdac3	1
GO:0045940	positive regulation of steroid metabolic process	0.0390419	0.347312	0.316259	Stard4/Scap/Scd1	3		GO:0005802	trans-Golgi network	0.497103	0.618225	0.499361	Atp9b/Clvs1/Nmnat2/Scamp5/Syt11	5		GO:0005112	Notch binding	0.401179	0.64249	0.584226	Cntn6	1
GO:0051953	negative regulation of amine transport	0.0390419	0.347312	0.316259	Ptgs1/Snca/Syt11	3		GO:0005834	heterotrimeric G-protein complex	0.509132	0.6284	0.507579	Gng10	1		GO:0009975	cyclase activity	0.401179	0.64249	0.584226	Rtca	1
GO:0071985	multivesicular body sorting pathway	0.0390419	0.347312	0.316259	Mvb12a/Stam/Tmem50b	3		GO:1905360	GTPase complex	0.509132	0.6284	0.507579	Gng10	1		GO:0016405	CoA-ligase activity	0.401179	0.64249	0.584226	Acsl4	1
GO:1905508	protein localization to microtubule organizing center	0.0390419	0.347312	0.316259	Cep250/Cep131/Ubxn2b	3		GO:1990391	DNA repair complex	0.509132	0.6284	0.507579	Paxx	1		GO:0031435	mitogen-activated protein kinase kinase kinase binding	0.401179	0.64249	0.584226	Map4k2	1
GO:0007216	G protein-coupled glutamate receptor signaling pathway	0.0391014	0.347312	0.316259	Grm4/Grik3	2		GO:0005788	endoplasmic reticulum lumen	0.5123	0.630721	0.509454	Txndc12/Dnajc10	2		GO:0051119	sugar transmembrane transporter activity	0.401179	0.64249	0.584226	Slc45a1	1
GO:0009218	pyrimidine ribonucleotide metabolic process	0.0391014	0.347312	0.316259	Umps/Cmpk1	2		GO:0001725	stress fiber	0.518552	0.634212	0.512275	Acta1/Ablim3	2		GO:0099604	ligand-gated calcium channel activity	0.401179	0.64249	0.584226	Grin2c	1
GO:0035337	fatty-acyl-CoA metabolic process	0.0391014	0.347312	0.316259	Dgat1/Acsl4	2		GO:0097517	contractile actin filament bundle	0.518552	0.634212	0.512275	Acta1/Ablim3	2		GO:0045296	cadherin binding	0.409834	0.650558	0.591563	Ptprj/Psen1	2
GO:0043084	penile erection	0.0391014	0.347312	0.316259	Vip/Vgf	2		GO:0051233	spindle midzone	0.519019	0.634212	0.512275	Eml1	1		GO:0000146	microfilament motor activity	0.413344	0.650558	0.591563	Myo1e	1
GO:0051938	L-glutamate import	0.0391014	0.347312	0.316259	Psen1/Kcnj10	2		GO:0099091	postsynaptic specialization, intracellular component	0.528706	0.644443	0.520538	Abr	1		GO:0017025	TBP-class protein binding	0.413344	0.650558	0.591563	Psmc2	1
GO:0071498	cellular response to fluid shear stress	0.0391014	0.347312	0.316259	Hdac3/Ptk2b	2		GO:0000786	nucleosome	0.530895	0.645176	0.521131	Sos2/H2aw	2		GO:0017134	fibroblast growth factor binding	0.413344	0.650558	0.591563	Fgfr3	1
GO:0071501	cellular response to sterol depletion	0.0391014	0.347312	0.316259	Arhgef10l/Scap	2		GO:0005798	Golgi-associated vesicle	0.531941	0.645176	0.521131	Sppl3/Yipf5/Pi4ka	3		GO:0019239	deaminase activity	0.413344	0.650558	0.591563	Adat2	1
GO:0097284	hepatocyte apoptotic process	0.0391014	0.347312	0.316259	Rb1/Gsn	2		GO:0000788	nuclear nucleosome	0.5382	0.651155	0.52596	H2aw	1		GO:0033558	protein deacetylase activity	0.413344	0.650558	0.591563	Hdac3	1
GO:1900363	regulation of mRNA polyadenylation	0.0391014	0.347312	0.316259	Cdk9/Supt5	2		GO:0036126	sperm flagellum	0.541591	0.653645	0.527971	Rpgr/Gas8/Abhd2	3		GO:0044183	protein folding chaperone	0.413344	0.650558	0.591563	Ric3	1
GO:0030198	extracellular matrix organization	0.0391677	0.347312	0.316259	Olfml2b/Kazald1/Reck/Myo1e/Ltbp3/Ramp2/Dmp1/Pxdn/Rb1/Scara3/Sulf2	11		GO:0031248	protein acetyltransferase complex	0.549002	0.659341	0.532572	Brpf3/Kansl2	2		GO:0048365	Rac GTPase binding	0.416895	0.654536	0.595179	Tiam2/Arhgef4	2
GO:0046822	regulation of nucleocytoplasmic transport	0.03961	0.349517	0.318266	Rbm27/Rbm22/Psen1/Hdac3/Ipo5/Cdk5	6		GO:1902493	acetyltransferase complex	0.549002	0.659341	0.532572	Brpf3/Kansl2	2		GO:0017075	syntaxin-1 binding	0.425262	0.661174	0.601216	Nsf	1
GO:0120254	olefinic compound metabolic process	0.03961	0.349517	0.318266	Alox8/Alox12b/Ptgs1/Cyp4f15/Dkkl1/Dkk3	6		GO:0031941	filamentous actin	0.556618	0.666852	0.538639	Arpc3	1		GO:0042923	neuropeptide binding	0.425262	0.661174	0.601216	Mc4r	1
GO:0045454	cell redox homeostasis	0.0399258	0.350837	0.319468	Txndc11/Txndc12/Tmx1/Dnajc10	4		GO:0005777	peroxisome	0.560542	0.668286	0.539797	Agps/Pex13/Acsl4	3		GO:0046966	thyroid hormone receptor binding	0.425262	0.661174	0.601216	Med24	1
GO:0043062	extracellular structure organization	0.039954	0.350837	0.319468	Olfml2b/Kazald1/Reck/Myo1e/Ltbp3/Ramp2/Dmp1/Pxdn/Rb1/Scara3/Sulf2	11		GO:0042579	microbody	0.560542	0.668286	0.539797	Agps/Pex13/Acsl4	3		GO:1904680	peptide transmembrane transporter activity	0.425262	0.661174	0.601216	Slco3a1	1
GO:1901615	organic hydroxy compound metabolic process	0.0407344	0.356822	0.324918	Alox8/Sult2b1/Cyp4f15/Sult1a1/Erg28/Stard4/Inpp5a/Scap/Gba2/Dkkl1/Haghl/Smpd1/Gipc1/Ptk2b/Snca/Dkk3	16		GO:0001772	immunological synapse	0.56555	0.671253	0.542193	Ptprj	1		GO:0003777	microtubule motor activity	0.430887	0.664523	0.604261	Klc1/Kif1a	2
GO:0006611	protein export from nucleus	0.0409106	0.357497	0.325533	Rbm22/Gle1/Rae1/Hdac3/Ddx39b/Cdk5	6		GO:0031225	anchored component of membrane	0.56577	0.671253	0.542193	Reck/Cntn6/Gpc4/Rgma	4		GO:0005496	steroid binding	0.435519	0.664523	0.604261	Sult2b1/Stard4/Scap	3
GO:0043393	regulation of protein binding	0.0413355	0.357946	0.325942	Ramp2/Lfng/Gas8/Adam15/Rgma/Sppl3/Psen1/Dtnbp1/Cdk5	9		GO:0032432	actin filament bundle	0.572373	0.677446	0.547196	Acta1/Ablim3	2		GO:0001223	transcription coactivator binding	0.436938	0.664523	0.604261	Cdk9	1
GO:0010613	positive regulation of cardiac muscle hypertrophy	0.0416935	0.357946	0.325942	Cdk9/Mtor/Ddx39b	3		GO:0000152	nuclear ubiquitin ligase complex	0.574302	0.677678	0.547383	Anapc5	1		GO:0016878	acid-thiol ligase activity	0.436938	0.664523	0.604261	Acsl4	1
GO:0035850	epithelial cell differentiation involved in kidney development	0.0416935	0.357946	0.325942	Myo1e/Klf15/Asxl1	3		GO:0031253	cell projection membrane	0.575335	0.677678	0.547383	Ank1/Ptprj/Gabra2/Shisa7/Mapt/Slc12a5	6		GO:0019706	protein-cysteine S-palmitoyltransferase activity	0.436938	0.664523	0.604261	Golga7	1
GO:0048193	Golgi vesicle transport	0.0417734	0.357946	0.325942	Atp9b/Ank1/Cog1/Golga7/Yipf5/Cog6/Gga1/Prkci/Nrbp2/Nsf	10		GO:0044815	DNA packaging complex	0.578076	0.679274	0.548673	Sos2/H2aw	2		GO:0019707	protein-cysteine S-acyltransferase activity	0.436938	0.664523	0.604261	Golga7	1
GO:0051656	establishment of organelle localization	0.042066	0.357946	0.325942	Myo1e/Map4k2/Sun1/Ubxn2b/Borcs5/Psen1/Dtnbp1/Mapt/Stk25/Cdk5/Snca/Syt11/Kif1a	13		GO:0005778	peroxisomal membrane	0.582879	0.681011	0.550076	Pex13	1		GO:0030247	polysaccharide binding	0.436938	0.664523	0.604261	Gpcpd1	1
GO:0030838	positive regulation of actin filament polymerization	0.0421308	0.357946	0.325942	Mtor/Gsn/Actr3b/Arpc3/Ptk2b	5		GO:0031903	microbody membrane	0.582879	0.681011	0.550076	Pex13	1		GO:0043027	cysteine-type endopeptidase inhibitor activity involved in apoptotic process	0.436938	0.664523	0.604261	Snca	1
GO:0043244	regulation of protein-containing complex disassembly	0.0422378	0.357946	0.325942	Tpx2/Mid1/Katnb1/Gle1/Wdr1/Gsn	6		GO:0098839	postsynaptic density membrane	0.583724	0.681011	0.550076	Synj2bp/Grin2c	2		GO:0005254	chloride channel activity	0.437816	0.664523	0.604261	Clcnka/Gabra2	2
GO:0016569	covalent chromatin modification	0.0431604	0.357946	0.325942	Ddb2/Brpf3/Mideas/Pim3/Cdk9/Setd1a/Asxl1/Kansl2/Rybp/Hdac3/Mta3/Bap1/Cdk5/Ppp5c/Snca	15		GO:0016323	basolateral plasma membrane	0.598524	0.696123	0.562282	Clcnka/Slco3a1/Synj2bp/Rasgrf1/Kcnj10	5		GO:0030971	receptor tyrosine kinase binding	0.437816	0.664523	0.604261	Shc2/Rasgrf1	2
GO:0019693	ribose phosphate metabolic process	0.043205	0.357946	0.325942	Sult2b1/Taz/Dgat1/Prxl2c/Umps/Galt/Acsl4/Psen1/Zbtb7a/Cmpk1/Nudt9/Snca	12		GO:0005637	nuclear inner membrane	0.599518	0.696123	0.562282	Sun1	1		GO:0005267	potassium channel activity	0.440864	0.667565	0.607027	Grik3/Kcnip3/Kcnj10	3
GO:0006690	icosanoid metabolic process	0.0435919	0.357946	0.325942	Alox8/Alox12b/Ptgs1/Cyp4f15/Abhd16a/Lypla2	6		GO:0097729	9+2 motile cilium	0.601402	0.696659	0.562715	Rpgr/Gas8/Abhd2	3		GO:0016782	transferase activity, transferring sulfur-containing groups	0.444698	0.669425	0.608718	Sult2b1/Sult1a1	2
GO:0032273	positive regulation of protein polymerization	0.0435919	0.357946	0.325942	Mtor/Gsn/Mapt/Actr3b/Arpc3/Ptk2b	6		GO:0005902	microvillus	0.605755	0.698869	0.5645	Myo1e/Kcnj10	2		GO:0016814	hydrolase activity, acting on carbon-nitrogen (but not peptide) bonds, in cyclic amidines	0.448378	0.669425	0.608718	Adat2	1
GO:0019217	regulation of fatty acid metabolic process	0.0437294	0.357946	0.325942	Dgat1/Scap/Mtor/Acsl4/Snca	5		GO:0022627	cytosolic small ribosomal subunit	0.607588	0.698869	0.5645	Eif2d	1		GO:0017147	Wnt-protein binding	0.448378	0.669425	0.608718	Reck	1
GO:0099072	regulation of postsynaptic membrane neurotransmitter receptor levels	0.0437294	0.357946	0.325942	Gpc4/Cnih3/Cpt1c/Prkci/Ap2b1	5		GO:1902562	H4 histone acetyltransferase complex	0.607588	0.698869	0.5645	Kansl2	1		GO:0022829	wide pore channel activity	0.448378	0.669425	0.608718	Gja4	1
GO:1905037	autophagosome organization	0.0437294	0.357946	0.325942	Atg2a/Ubxn2b/Atg12/Ambra1/Psen1	5		GO:0032391	photoreceptor connecting cilium	0.615495	0.704656	0.569174	Rpgr	1		GO:0030291	protein serine/threonine kinase inhibitor activity	0.448378	0.669425	0.608718	Rptor	1
GO:0001967	suckling behavior	0.0437458	0.357946	0.325942	Pex13/Ube2q1	2		GO:0071005	U2-type precatalytic spliceosome	0.615495	0.704656	0.569174	Txnl4a	1		GO:0043325	phosphatidylinositol-3,4-bisphosphate binding	0.448378	0.669425	0.608718	Pla2g4e	1
GO:0006359	regulation of transcription by RNA polymerase III	0.0437458	0.357946	0.325942	Rptor/Mtor	2		GO:0031234	extrinsic component of cytoplasmic side of plasma membrane	0.621691	0.71009	0.573564	Gng10/Ptk2b	2		GO:0019887	protein kinase regulator activity	0.453818	0.675713	0.614436	Tpx2/Ccne1/Rptor/Csnk2b	4
GO:0006991	response to sterol depletion	0.0437458	0.357946	0.325942	Arhgef10l/Scap	2		GO:0034708	methyltransferase complex	0.626892	0.712708	0.575678	Setd1a/Wdr77	2		GO:0042826	histone deacetylase binding	0.456779	0.675713	0.614436	Hdac3/Mta3/Camta2	3
GO:0032570	response to progesterone	0.0437458	0.357946	0.325942	Tgfb3/Abhd2	2		GO:0099060	integral component of postsynaptic specialization membrane	0.626892	0.712708	0.575678	Gabra2/Shisa7	2		GO:0008047	enzyme activator activity	0.457423	0.675713	0.614436	Tpx2/Rasa2/Syde1/Arhgef10l/Rptor/Tiam2/Rin1/Dnajc10/Gipc1/Abr	10
GO:0032780	negative regulation of ATPase activity	0.0437458	0.357946	0.325942	Pxk/Dbn1	2		GO:0005801	cis-Golgi network	0.630836	0.713879	0.576624	Limk2	1		GO:0015248	sterol transporter activity	0.459586	0.675713	0.614436	Stard4	1
GO:0043278	response to morphine	0.0437458	0.357946	0.325942	Mtor/Ppp5c	2		GO:0031201	SNARE complex	0.630836	0.713879	0.576624	Syn2	1		GO:0016251	RNA polymerase II general transcription initiation factor activity	0.459586	0.675713	0.614436	Gtf2f2	1
GO:0045116	protein neddylation	0.0437458	0.357946	0.325942	Dcun1d1/Uba3	2		GO:0005759	mitochondrial matrix	0.644699	0.725522	0.586028	2810006K23Rik/Mrpl4/Mrps12/Mrpl28/Snca	5		GO:0019199	transmembrane receptor protein kinase activity	0.46506	0.675713	0.614436	Ltk/Fgfr3	2
GO:0070886	positive regulation of calcineurin-NFAT signaling cascade	0.0437458	0.357946	0.325942	Lmcd1/Sppl3	2		GO:0005771	multivesicular body	0.645566	0.725522	0.586028	Crhbp	1		GO:0030674	protein-macromolecule adaptor activity	0.47025	0.675713	0.614436	Ank1/Rptor/Erg28/Sun1/Ap2a2	5
GO:0106058	positive regulation of calcineurin-mediated signaling	0.0437458	0.357946	0.325942	Lmcd1/Sppl3	2		GO:0071011	precatalytic spliceosome	0.645566	0.725522	0.586028	Txnl4a	1		GO:0008106	alcohol dehydrogenase (NADP+) activity	0.470567	0.675713	0.614436	Akr1b10	1
GO:0060828	regulation of canonical Wnt signaling pathway	0.0442351	0.357946	0.325942	Limd1/Reck/Arntl/Fgfr3/Wnk2/Dkkl1/Psen1/Sulf2/Dkk3	9		GO:0043230	extracellular organelle	0.652063	0.730201	0.589808	Phospho1/Adam15	2		GO:0008157	protein phosphatase 1 binding	0.470567	0.675713	0.614436	Cdc5l	1
GO:0001881	receptor recycling	0.0444333	0.357946	0.325942	Psen1/Nsf/Snca	3		GO:0030173	integral component of Golgi membrane	0.65271	0.730201	0.589808	Lfng	1		GO:0030332	cyclin binding	0.470567	0.675713	0.614436	Hdac3	1
GO:0014742	positive regulation of muscle hypertrophy	0.0444333	0.357946	0.325942	Cdk9/Mtor/Ddx39b	3		GO:0098948	intrinsic component of postsynaptic specialization membrane	0.656932	0.73325	0.592271	Gabra2/Shisa7	2		GO:0050681	androgen receptor binding	0.470567	0.675713	0.614436	Zbtb7a	1
GO:0034105	positive regulation of tissue remodeling	0.0444333	0.357946	0.325942	Mc4r/Ltbp3/Klf6	3		GO:0099055	integral component of postsynaptic membrane	0.663737	0.739161	0.597045	Gabra2/Shisa7/Canx	3		GO:0050699	WW domain binding	0.470567	0.675713	0.614436	Wbp11	1
GO:0035307	positive regulation of protein dephosphorylation	0.0444333	0.357946	0.325942	Sppl3/Smpd1/Nsmf	3		GO:0030134	COPII-coated ER to Golgi transport vesicle	0.67329	0.7481	0.604266	Yipf5	1		GO:0051959	dynein light intermediate chain binding	0.470567	0.675713	0.614436	Hook1	1
GO:0043001	Golgi to plasma membrane protein transport	0.0444333	0.357946	0.325942	Golga7/Gga1/Nsf	3		GO:0005769	early endosome	0.67856	0.752249	0.607617	Pla2g4e/Snx16/Gga1/Vps16/Psen1	5		GO:0071813	lipoprotein particle binding	0.470567	0.675713	0.614436	Mapt	1
GO:0043551	regulation of phosphatidylinositol 3-kinase activity	0.0444333	0.357946	0.325942	Fgfr3/Ambra1/Ptk2b	3		GO:0005814	centriole	0.693939	0.767563	0.619986	Cep250/Gle1	2		GO:0071814	protein-lipid complex binding	0.470567	0.675713	0.614436	Mapt	1
GO:0045981	positive regulation of nucleotide metabolic process	0.0444333	0.357946	0.325942	Taz/Prxl2c/Psen1	3		GO:0098936	intrinsic component of postsynaptic membrane	0.697592	0.769865	0.621846	Gabra2/Shisa7/Canx	3		GO:0071889	14-3-3 protein binding	0.470567	0.675713	0.614436	Rptor	1
GO:0060259	regulation of feeding behavior	0.0444333	0.357946	0.325942	Mc4r/Dgat1/Mtor	3		GO:0001917	photoreceptor inner segment	0.704922	0.774465	0.625562	Cep250	1		GO:0098632	cell-cell adhesion mediator activity	0.470567	0.675713	0.614436	Cntn6	1
GO:0070884	regulation of calcineurin-NFAT signaling cascade	0.0444333	0.357946	0.325942	Lmcd1/Sppl3/Mtor	3		GO:0009925	basal plasma membrane	0.704922	0.774465	0.625562	Slco3a1	1		GO:0004623	phospholipase A2 activity	0.481325	0.681966	0.620122	Pla2g4e	1
GO:1900544	positive regulation of purine nucleotide metabolic process	0.0444333	0.357946	0.325942	Taz/Prxl2c/Psen1	3		GO:0014704	intercalated disc	0.716701	0.785646	0.634592	Scn1a	1		GO:0016417	S-acyltransferase activity	0.481325	0.681966	0.620122	Golga7	1
GO:1903959	regulation of anion transmembrane transport	0.0444333	0.357946	0.325942	Grk6/Mtor/Psen1	3		GO:0019005	SCF ubiquitin ligase complex	0.733496	0.802262	0.648014	Fbh1	1		GO:0033612	receptor serine/threonine kinase binding	0.481325	0.681966	0.620122	Synj2bp	1
GO:0008202	steroid metabolic process	0.0449033	0.36027	0.328058	Sult2b1/Sult1a1/Erg28/Stard4/Igfbp7/Scap/Gba2/Dkkl1/Smpd1/Scd1/Dkk3	11		GO:0019897	extrinsic component of plasma membrane	0.735387	0.802538	0.648237	Sytl1/Gng10/Ptk2b	3		GO:0042974	retinoic acid receptor binding	0.481325	0.681966	0.620122	Asxl1	1
GO:0001933	negative regulation of protein phosphorylation	0.0449214	0.36027	0.328058	Synj2bp/Rb1/Spred3/Ptprj/Fem1a/Wnk2/Mtor/Psen1/Hdac3/Dtnbp1/Dnajc10/Smpd1/Ppp5c/Snca	14		GO:0098800	inner mitochondrial membrane protein complex	0.74321	0.808486	0.653042	ND4/ND2	2		GO:0043425	bHLH transcription factor binding	0.481325	0.681966	0.620122	Arntl	1
GO:0031334	positive regulation of protein-containing complex assembly	0.0452311	0.361949	0.329587	Mtor/Gsn/Mapt/Psmc2/Actr3b/Psmc4/Arpc3/Ptk2b/Snca	9		GO:0032421	stereocilium bundle	0.744138	0.808486	0.653042	Mkks	1		GO:0046875	ephrin receptor binding	0.481325	0.681966	0.620122	Cdk5	1
GO:0099565	chemical synaptic transmission, postsynaptic	0.045364	0.362209	0.329824	Grin2c/Cdk5/Dbn1/Ptk2b/Snca	5		GO:0032587	ruffle membrane	0.754355	0.817774	0.660543	Ptprj	1		GO:0019905	syntaxin binding	0.484974	0.685615	0.623441	Syt12/Nsf	2
GO:0060271	cilium assembly	0.0457672	0.362695	0.330267	Rpgr/Cep250/Rfx4/Cep131/Gas8/Mkks/Drc1/Ablim3/Arl6/Gsn/Atmin	11		GO:0010494	cytoplasmic stress granule	0.759309	0.821328	0.663414	Rptor	1		GO:0047485	protein N-terminus binding	0.488011	0.688387	0.625961	Grin2c/Snca/Calm1	3
GO:0000422	autophagy of mitochondrion	0.0458931	0.362695	0.330267	Parl/Atg2a/Atg12/Ambra1	4		GO:0005923	bicellular tight junction	0.765199	0.825876	0.667088	Mpp5/Prkci	2		GO:0005501	retinoid binding	0.491865	0.689258	0.626753	Akr1b10	1
GO:0061726	mitochondrion disassembly	0.0458931	0.362695	0.330267	Parl/Atg2a/Atg12/Ambra1	4		GO:0005793	endoplasmic reticulum-Golgi intermediate compartment	0.768922	0.82672	0.66777	Sppl3	1		GO:0008200	ion channel inhibitor activity	0.491865	0.689258	0.626753	Wnk2	1
GO:0051099	positive regulation of binding	0.0463456	0.362695	0.330267	Ramp2/Lfng/Rb1/Sppl3/Cdk9/Psen1/Cdk5/Calm1	8		GO:0098862	cluster of actin-based cell projections	0.769356	0.82672	0.66777	Myo1e/Mkks/Gipc1	3		GO:0140223	general transcription initiation factor activity	0.491865	0.689258	0.626753	Gtf2f2	1
GO:0002761	regulation of myeloid leukocyte differentiation	0.046381	0.362695	0.330267	Tob2/Csf1/Rb1/Fgfr3/Mtor/Zbtb7a	6		GO:0005776	autophagosome	0.773584	0.829444	0.66997	Atg12	1		GO:0033293	monocarboxylic acid binding	0.497991	0.696316	0.633171	Dgat1/Snca	2
GO:0031623	receptor internalization	0.046381	0.362695	0.330267	Ramp2/Synj2bp/Dtnbp1/Ap2b1/Nsf/Snca	6		GO:0005903	brush border	0.775569	0.829757	0.670223	Myo1e/Gipc1	2		GO:0015020	glucuronosyltransferase activity	0.502191	0.697673	0.634405	Large1	1
GO:0051147	regulation of muscle cell differentiation	0.0464899	0.362695	0.330267	Plpp7/Cdk9/Mtor/Tnpo2/Hdac3/Pdcd4/Ddx39b	7		GO:0005844	polysome	0.778151	0.830706	0.670989	Fxr1	1		GO:0005253	anion channel activity	0.504421	0.697673	0.634405	Clcnka/Gabra2	2
GO:0046031	ADP metabolic process	0.0470346	0.362695	0.330267	Prxl2c/Galt/Psen1/Zbtb7a/Nudt9	5		GO:0016529	sarcoplasmic reticulum	0.782627	0.833668	0.673382	Ank1	1		GO:0008081	phosphoric diester hydrolase activity	0.504421	0.697673	0.634405	Gpcpd1/Smpd1	2
GO:0046461	neutral lipid catabolic process	0.0472606	0.362695	0.330267	Abhd2/Abhd16a/Lypla2	3		GO:0070160	tight junction	0.795113	0.845131	0.68264	Mpp5/Prkci	2		GO:0016651	oxidoreductase activity, acting on NAD(P)H	0.504421	0.697673	0.634405	ND4/ND2	2
GO:0046464	acylglycerol catabolic process	0.0472606	0.362695	0.330267	Abhd2/Abhd16a/Lypla2	3		GO:0032592	integral component of mitochondrial membrane	0.799647	0.848111	0.685047	Synj2bp	1		GO:0030295	protein kinase activator activity	0.504421	0.697673	0.634405	Tpx2/Rptor	2
GO:0060260	regulation of transcription initiation from RNA polymerase II promoter	0.0472606	0.362695	0.330267	Med24/Psmc2/Psmc4	3		GO:0035097	histone methyltransferase complex	0.80369	0.849248	0.685966	Setd1a	1		GO:0004033	aldo-keto reductase (NADP) activity	0.512307	0.699497	0.636063	Akr1b10	1
GO:0072595	maintenance of protein localization in organelle	0.0472606	0.362695	0.330267	Sun1/Hdac3/Cdk5	3		GO:0001726	ruffle	0.80431	0.849248	0.685966	Ptprj/Gsn	2		GO:0008198	ferrous iron binding	0.512307	0.699497	0.636063	Snca	1
GO:0106056	regulation of calcineurin-mediated signaling	0.0472606	0.362695	0.330267	Lmcd1/Sppl3/Mtor	3		GO:0005581	collagen trimer	0.807652	0.849248	0.685966	Scara3	1		GO:0016248	channel inhibitor activity	0.512307	0.699497	0.636063	Wnk2	1
GO:0010038	response to metal ion	0.0472655	0.362695	0.330267	Anxa11/Syt12/Crhbp/Gsn/Mapt/Cpne6/Kcnip3/Ppp5c/Snca/Syt11	10		GO:0098573	intrinsic component of mitochondrial membrane	0.807652	0.849248	0.685966	Synj2bp	1		GO:0031624	ubiquitin conjugating enzyme binding	0.512307	0.699497	0.636063	Dcun1d1	1
GO:0007565	female pregnancy	0.0477497	0.362695	0.330267	Il11ra1/Reck/Syde1/Crhbp/Mtor/Acsl4/Ube2q1	7		GO:0005758	mitochondrial intermembrane space	0.815337	0.853665	0.689534	Snca	1		GO:0036002	pre-mRNA binding	0.512307	0.699497	0.636063	Rbm22	1
GO:0006261	DNA-dependent DNA replication	0.0478161	0.362695	0.330267	Rfc5/Wiz/Ccne1/Cdk9/Fbh1/Chtf8	6		GO:0045178	basal part of cell	0.815337	0.853665	0.689534	Slco3a1	1		GO:1901567	fatty acid derivative binding	0.512307	0.699497	0.636063	Snca	1
GO:0000083	regulation of transcription involved in G1/S transition of mitotic cell cycle	0.0485832	0.362695	0.330267	Rb1/Cdk5	2		GO:0044291	cell-cell contact zone	0.822716	0.859554	0.694291	Scn1a	1		GO:0140097	catalytic activity, acting on DNA	0.515034	0.701569	0.637948	Rfc5/Top1/Fbh1/Chtf8	4
GO:0006595	polyamine metabolic process	0.0485832	0.362695	0.330267	Sat2/Amd1	2		GO:0043296	apical junction complex	0.829735	0.865013	0.6987	Mpp5/Prkci	2		GO:0003725	double-stranded RNA binding	0.517119	0.701569	0.637948	Fxr1/Sidt2	2
GO:0006625	protein targeting to peroxisome	0.0485832	0.362695	0.330267	Pex13/Zfand6	2		GO:0090575	RNA polymerase II transcription regulator complex	0.832369	0.865013	0.6987	Rb1/Gtf2f2	2		GO:0033613	activating transcription factor binding	0.517119	0.701569	0.637948	Rb1/Zbtb7a	2
GO:0010919	regulation of inositol phosphate biosynthetic process	0.0485832	0.362695	0.330267	Ptk2b/Snca	2		GO:0005881	cytoplasmic microtubule	0.833237	0.865013	0.6987	Mid1	1		GO:0015144	carbohydrate transmembrane transporter activity	0.522219	0.705474	0.641498	Slc45a1	1
GO:0014072	response to isoquinoline alkaloid	0.0485832	0.362695	0.330267	Mtor/Ppp5c	2		GO:0016324	apical plasma membrane	0.83533	0.865352	0.698974	Clcnka/Slco3a1/Prkci/Psen1/Kcnj10	5		GO:0015175	neutral amino acid transmembrane transporter activity	0.522219	0.705474	0.641498	Slc36a4	1
GO:0033604	negative regulation of catecholamine secretion	0.0485832	0.362695	0.330267	Ptgs1/Syt11	2		GO:0070062	extracellular exosome	0.846301	0.874868	0.70666	Adam15	1		GO:0015103	inorganic anion transmembrane transporter activity	0.523309	0.705474	0.641498	Clcnka/Gabra2/Slc12a5	3
GO:0035518	histone H2A monoubiquitination	0.0485832	0.362695	0.330267	Ddb2/Rybp	2		GO:0031970	organelle envelope lumen	0.858344	0.88545	0.715207	Snca	1		GO:0008509	anion transmembrane transporter activity	0.525052	0.706334	0.64228	Clcnka/Slc9a9/Slco3a1/Slc9a5/Slc36a4/Gabra2/Slc12a5	7
GO:0042487	regulation of odontogenesis of dentin-containing tooth	0.0485832	0.362695	0.330267	Dmp1/Csf1	2		GO:1903561	extracellular vesicle	0.869445	0.895017	0.722935	Adam15	1		GO:0070273	phosphatidylinositol-4-phosphate binding	0.53193	0.711094	0.646609	Pla2g4e	1
GO:0072662	protein localization to peroxisome	0.0485832	0.362695	0.330267	Pex13/Zfand6	2		GO:0045121	membrane raft	0.881128	0.904647	0.730714	H2-D1/Psen1/Mapt/Atp2b3/Ptk2b	5		GO:0071949	FAD binding	0.53193	0.711094	0.646609	Agps	1
GO:0072663	establishment of protein localization to peroxisome	0.0485832	0.362695	0.330267	Pex13/Zfand6	2		GO:0098857	membrane microdomain	0.882492	0.904647	0.730714	H2-D1/Psen1/Mapt/Atp2b3/Ptk2b	5		GO:1990939	ATP-dependent microtubule motor activity	0.53193	0.711094	0.646609	Kif1a	1
GO:1901881	positive regulation of protein depolymerization	0.0485832	0.362695	0.330267	Katnb1/Wdr1	2		GO:0045177	apical part of cell	0.896684	0.917276	0.740915	Clcnka/Slco3a1/Adgrf5/Prkci/Psen1/Kcnj10	6		GO:0008276	protein methyltransferase activity	0.535757	0.714716	0.649902	Setd1a/Eef1akmt1	2
GO:1904706	negative regulation of vascular associated smooth muscle cell proliferation	0.0485832	0.362695	0.330267	Tgfb3/Pdcd4	2		GO:0098589	membrane region	0.899047	0.917777	0.741319	H2-D1/Psen1/Mapt/Atp2b3/Ptk2b	5		GO:0019213	deacetylase activity	0.541443	0.719298	0.654069	Hdac3	1
GO:0016055	Wnt signaling pathway	0.0486365	0.362695	0.330267	Limd1/Reck/Gpc4/Ccne1/Arntl/Fgfr3/Grk6/Arl6/Wnk2/Dkkl1/Psen1/Sulf2/Csnk2b/Dkk3	14		GO:0005604	basement membrane	0.901894	0.918769	0.742121	Ntn5	1		GO:0051721	protein phosphatase 2A binding	0.541443	0.719298	0.654069	Mapt	1
GO:0006476	protein deacetylation	0.0487413	0.362695	0.330267	Mideas/Spred3/Hdac3/Mta3/Mapt	5		GO:0022626	cytosolic ribosome	0.903877	0.918879	0.742209	Eif2d	1		GO:0005546	phosphatidylinositol-4,5-bisphosphate binding	0.547905	0.722666	0.657131	Pla2g4e/Gsn	2
GO:0050795	regulation of behavior	0.0487413	0.362695	0.330267	Mc4r/Cort/Dgat1/Mtor/Dbn1	5		GO:0016442	RISC complex	0.913206	0.924527	0.746771	Limd1	1		GO:0019209	kinase activator activity	0.547905	0.722666	0.657131	Tpx2/Rptor	2
GO:0098659	inorganic cation import across plasma membrane	0.0487413	0.362695	0.330267	Slc9a9/Slc9a5/Wnk2/Kcnj10/Slc12a5	5		GO:0031332	RNAi effector complex	0.913206	0.924527	0.746771	Limd1	1		GO:0004712	protein serine/threonine/tyrosine kinase activity	0.550764	0.722666	0.657131	Sgk1	1
GO:0099587	inorganic ion import across plasma membrane	0.0487413	0.362695	0.330267	Slc9a9/Slc9a5/Wnk2/Kcnj10/Slc12a5	5		GO:0000776	kinetochore	0.937406	0.94707	0.76498	Psen1	1		GO:0004864	protein phosphatase inhibitor activity	0.550764	0.722666	0.657131	Ppp1r14c	1
GO:0044070	regulation of anion transport	0.0492784	0.364394	0.331813	Grk6/Mtor/Acsl4/Psen1/Dtnbp1/Snca	6		GO:0000794	condensed nuclear chromosome	0.960889	0.968797	0.78253	Nifk	1		GO:0015932	nucleobase-containing compound transmembrane transporter activity	0.550764	0.722666	0.657131	Sidt2	1
GO:0042326	negative regulation of phosphorylation	0.0494893	0.364394	0.331813	Synj2bp/Rb1/Spred3/Ptprj/Fem1a/Wnk2/Mtor/Psen1/Hdac3/Dtnbp1/Dnajc10/Mapt/Smpd1/Ppp5c/Snca	15		GO:0045111	intermediate filament cytoskeleton	0.965407	0.971354	0.784595	Smarca2	1		GO:0019840	isoprenoid binding	0.550764	0.722666	0.657131	Akr1b10	1
GO:0006367	transcription initiation from RNA polymerase II promoter	0.0501322	0.364394	0.331813	Gtf2f2/Med24/Psmc2/Psmc4	4		GO:0000775	chromosome, centromeric region	0.983449	0.98748	0.797621	Psen1	1		GO:0015293	symporter activity	0.552477	0.722706	0.657167	Slc45a1/Slc36a4/Slc12a5	3
GO:0019369	arachidonic acid metabolic process	0.0501322	0.364394	0.331813	Alox8/Alox12b/Ptgs1/Cyp4f15	4		GO:0000793	condensed chromosome	0.986237	0.988254	0.798246	Nifk	1		GO:0044325	ion channel binding	0.557235	0.722706	0.657167	Ank1/Kcnip3/Calm1	3
GO:1905515	non-motile cilium assembly	0.0501322	0.364394	0.331813	Cep250/Cep131/Mkks/Atmin	4		GO:0098687	chromosomal region	0.997834	0.997834	0.805984	Psen1	1		GO:0008170	N-methyltransferase activity	0.559829	0.722706	0.657167	Setd1a/Eef1akmt1	2
GO:0016601	Rac protein signal transduction	0.0501742	0.364394	0.331813	Rhou/Nisch/Rasgrf1	3										GO:0004993	G protein-coupled serotonin receptor activity	0.559896	0.722706	0.657167	Chrm2	1
GO:0046825	regulation of protein export from nucleus	0.0501742	0.364394	0.331813	Rbm22/Hdac3/Cdk5	3										GO:0043531	ADP binding	0.559896	0.722706	0.657167	Ppp5c	1
GO:0198738	cell-cell signaling by wnt	0.0501808	0.364394	0.331813	Limd1/Reck/Gpc4/Ccne1/Arntl/Fgfr3/Grk6/Arl6/Wnk2/Dkkl1/Psen1/Sulf2/Csnk2b/Dkk3	14										GO:0051539	4 iron, 4 sulfur cluster binding	0.559896	0.722706	0.657167	Nubp2	1
GO:0045666	positive regulation of neuron differentiation	0.0502305	0.364394	0.331813	Ltk/Tiam2/Katnb1/Rgma/Sgk1/Mtor/Prkci/Psen1/Mapt/Cpne6/Stk25/Brinp1/Dbn1/Eif4g2/Ptk2b	15										GO:0060590	ATPase regulator activity	0.559896	0.722706	0.657167	Dnajc10	1
GO:0006399	tRNA metabolic process	0.0503342	0.364394	0.331813	Adat2/Trit1/Farsa/Cars/Elp1/Dalrd3/Sars	7										GO:0099589	serotonin receptor activity	0.559896	0.722706	0.657167	Chrm2	1
GO:0006813	potassium ion transport	0.0504357	0.364394	0.331813	Slc9a9/Slc9a5/Vip/Wnk2/Kcnip3/Kcnj10/Slc12a5/Ptk2b/Nsf	9										GO:0003727	single-stranded RNA binding	0.565706	0.722706	0.657167	Fxr1/Khdrbs3	2
GO:0006898	receptor-mediated endocytosis	0.0504357	0.364394	0.331813	Ramp2/Synj2bp/Dtnbp1/Ap2a2/Ap2b1/Canx/Nsf/Snca/Syt11	9										GO:0001965	G-protein alpha-subunit binding	0.568842	0.722706	0.657167	Ppp5c	1
GO:1903320	regulation of protein modification by small protein conjugation or removal	0.0504357	0.364394	0.331813	Klhl40/Dcun1d1/Fgfr3/Cdk9/Mtor/Psen1/Hdac3/Ivns1abp/Cdk5	9										GO:0043028	cysteine-type endopeptidase regulator activity involved in apoptotic process	0.568842	0.722706	0.657167	Snca	1
GO:0006352	DNA-templated transcription, initiation	0.0504841	0.364394	0.331813	Gtf2f2/Gtf3c1/Med24/Psmc2/Psmc4	5										GO:0043548	phosphatidylinositol 3-kinase binding	0.568842	0.722706	0.657167	Calm1	1
GO:0032092	positive regulation of protein binding	0.0504841	0.364394	0.331813	Ramp2/Lfng/Sppl3/Psen1/Cdk5	5										GO:0044390	ubiquitin-like protein conjugating enzyme binding	0.568842	0.722706	0.657167	Dcun1d1	1
GO:0001936	regulation of endothelial cell proliferation	0.0507679	0.364983	0.332349	Lrg1/Synj2bp/Rptor/Fgfr3/Vip/Mtor	6										GO:0098631	cell adhesion mediator activity	0.568842	0.722706	0.657167	Cntn6	1
GO:0046928	regulation of neurotransmitter secretion	0.0507679	0.364983	0.332349	Chrm2/Grm4/Syt12/Dtnbp1/Gipc1/Snca	6										GO:0120013	lipid transfer activity	0.568842	0.722706	0.657167	Stard4	1
GO:0030278	regulation of ossification	0.051522	0.368934	0.335948	Limd1/Phospho1/Tob2/Ltbp3/Csf1/Twsg1/Atraid/Fgfr3/Ptk2b	9										GO:0000287	magnesium ion binding	0.56889	0.722706	0.657167	Atp9b/Brsk2/Kcnip3/Snca	4
GO:0046777	protein autophosphorylation	0.051522	0.368934	0.335948	Phka1/Mknk1/Pim3/Fgfr3/Wnk2/Mtor/Stk25/Cdk5/Ptk2b	9										GO:0043021	ribonucleoprotein complex binding	0.571324	0.723179	0.657598	Eif1a/Mtor/Csnk2b	3
GO:0007179	transforming growth factor beta receptor signaling pathway	0.051659	0.369183	0.336174	Lrg1/Ltbp3/Tgfb3/Twsg1/Spred3/Zbtb7a/Gipc1	7										GO:0031490	chromatin DNA binding	0.571527	0.723179	0.657598	Top1/Hdac3	2
GO:0050848	regulation of calcium-mediated signaling	0.0522631	0.369193	0.336183	Lmcd1/Sppl3/Mtor/Mapt/Ptk2b	5										GO:0008083	growth factor activity	0.575959	0.726557	0.660669	Csf1/Tgfb3/Vgf	3
GO:0007040	lysosome organization	0.0523298	0.369193	0.336183	Hook1/Clvs1/Mtor/Gnptab	4										GO:0005547	phosphatidylinositol-3,4,5-trisphosphate binding	0.577607	0.726557	0.660669	Pla2g4e	1
GO:0043113	receptor clustering	0.0523298	0.369193	0.336183	Synj2bp/Shisa7/Gsn/Cdk5	4										GO:0051019	mitogen-activated protein kinase binding	0.577607	0.726557	0.660669	Ptprj	1
GO:0043407	negative regulation of MAP kinase activity	0.0523298	0.369193	0.336183	Spred3/Ptprj/Fem1a/Smpd1	4										GO:0018024	histone-lysine N-methyltransferase activity	0.586194	0.73591	0.669174	Setd1a	1
GO:0080171	lytic vacuole organization	0.0523298	0.369193	0.336183	Hook1/Clvs1/Mtor/Gnptab	4										GO:0015294	solute:cation symporter activity	0.588647	0.736165	0.669407	Slc45a1/Slc12a5	2
GO:0014003	oligodendrocyte development	0.0531732	0.369193	0.336183	Fgfr3/Eif2b5/Kcnj10	3										GO:0019207	kinase regulator activity	0.588702	0.736165	0.669407	Tpx2/Ccne1/Rptor/Csnk2b	4
GO:0046326	positive regulation of glucose import	0.0531732	0.369193	0.336183	Klf15/Adipor2/Prkci	3										GO:0003730	mRNA 3'-UTR binding	0.59424	0.736345	0.66957	Mir186/Fxr1	2
GO:1903792	negative regulation of anion transport	0.0531732	0.369193	0.336183	Grk6/Mtor/Acsl4	3										GO:0004896	cytokine receptor activity	0.59424	0.736345	0.66957	Il11ra1/Il11ra2	2
GO:0060538	skeletal muscle organ development	0.0533773	0.369193	0.336183	Taz/Klhl40/Acta1/Arntl/Rb1/Gpcpd1/Large1/Cdk5	8										GO:0004177	aminopeptidase activity	0.594607	0.736345	0.66957	Dpp7	1
GO:0006622	protein targeting to lysosome	0.053604	0.369193	0.336183	Snx16/Gnptab	2										GO:0008391	arachidonic acid monooxygenase activity	0.594607	0.736345	0.66957	Cyp4f15	1
GO:0010566	regulation of ketone biosynthetic process	0.053604	0.369193	0.336183	Dkkl1/Dkk3	2										GO:0042887	amide transmembrane transporter activity	0.594607	0.736345	0.66957	Slco3a1	1
GO:0030502	negative regulation of bone mineralization	0.053604	0.369193	0.336183	Ltbp3/Ptk2b	2										GO:0004843	thiol-dependent ubiquitin-specific protease activity	0.599776	0.739755	0.67267	Otud7a/Bap1	2
GO:0043116	negative regulation of vascular permeability	0.053604	0.369193	0.336183	Ramp2/Ptprj	2										GO:0008376	acetylgalactosaminyltransferase activity	0.602849	0.739755	0.67267	B4galnt4	1
GO:0045956	positive regulation of calcium ion-dependent exocytosis	0.053604	0.369193	0.336183	Cdk5/Scamp5	2										GO:0061631	ubiquitin conjugating enzyme activity	0.602849	0.739755	0.67267	Ube2q1	1
GO:0048148	behavioral response to cocaine	0.053604	0.369193	0.336183	Cdk5/Snca	2										GO:0016853	isomerase activity	0.603099	0.739755	0.67267	Fkbp5/Ppil4/Top1	3
GO:0048311	mitochondrion distribution	0.053604	0.369193	0.336183	Synj2bp/Mapt	2										GO:0001664	G protein-coupled receptor binding	0.603149	0.739755	0.67267	Cort/Fem1a/Rala/Tsnax/Nsf/Calm1	6
GO:0098719	sodium ion import across plasma membrane	0.053604	0.369193	0.336183	Slc9a9/Slc9a5	2										GO:0101005	ubiquitinyl hydrolase activity	0.605255	0.740916	0.673726	Otud7a/Bap1	2
GO:0150146	cell junction disassembly	0.053604	0.369193	0.336183	Tgfb3/Cdk5	2										GO:0008236	serine-type peptidase activity	0.607972	0.742819	0.675457	Rhbdd3/Dpp7/Parl/Sec11c	4
GO:1903960	negative regulation of anion transmembrane transport	0.053604	0.369193	0.336183	Grk6/Mtor	2										GO:0042605	peptide antigen binding	0.610924	0.745001	0.677441	H2-D1	1
GO:0050772	positive regulation of axonogenesis	0.0540783	0.371043	0.337867	Tiam2/Mapt/Stk25/Dbn1/Eif4g2	5										GO:0051087	chaperone binding	0.616043	0.748931	0.681015	Dnajc10/Mapt	2
GO:0090263	positive regulation of canonical Wnt signaling pathway	0.0540783	0.371043	0.337867	Reck/Arntl/Fgfr3/Wnk2/Sulf2	5										GO:0005245	voltage-gated calcium channel activity	0.618835	0.748931	0.681015	Cdk5	1
GO:0010611	regulation of cardiac muscle hypertrophy	0.0545791	0.373286	0.33991	Lmcd1/Cdk9/Mtor/Ddx39b	4										GO:0016538	cyclin-dependent protein serine/threonine kinase regulator activity	0.618835	0.748931	0.681015	Ccne1	1
GO:0031032	actomyosin structure organization	0.0546121	0.373286	0.33991	Acta1/Tgfb3/Arhgef10l/Lurap1/Mkks/Mtor/Wdr1/Ptk2b	8										GO:0070888	E-box binding	0.618835	0.748931	0.681015	Arntl	1
GO:0043254	regulation of protein-containing complex assembly	0.055017	0.374769	0.34126	Mkks/Sgk1/Vps16/Mtor/Gba2/Gsn/Mapt/Psmc2/Actr3b/Psmc4/Dbn1/Arpc3/Ptk2b/Snca	14										GO:0060090	molecular adaptor activity	0.621692	0.749906	0.681901	Paxx/Ank1/Rptor/Erg28/Sun1/Ap2a2	6
GO:0051235	maintenance of location	0.0550367	0.374769	0.34126	Dgat1/Nfkbia/Sun1/Stard4/Asxl1/Hdac3/Gsn/Cdk5/Dbn1/Ptk2b/Snca	11										GO:0003735	structural constituent of ribosome	0.624823	0.749906	0.681901	Mrpl4/Mrps12/Mrpl28	3
GO:0042692	muscle cell differentiation	0.0557328	0.375286	0.341731	Ramp2/Klhl40/Acta1/Rb1/Plpp7/Cdk9/Mtor/Wdr1/Tnpo2/Hdac3/Pdcd4/Smarca2/Ddx39b	13										GO:0031491	nucleosome binding	0.626586	0.749906	0.681901	Rnf169	1
GO:0070085	glycosylation	0.0558651	0.375286	0.341731	Alg14/Cog6/Pomk/Gba2/Psen1/Large1/Extl3/St3gal5	8										GO:0050661	NADP binding	0.626586	0.749906	0.681901	Akr1b10	1
GO:0071560	cellular response to transforming growth factor beta stimulus	0.0558651	0.375286	0.341731	Lrg1/Ltbp3/Tgfb3/Twsg1/Spred3/Zbtb7a/Gipc1/Dbn1	8										GO:0061650	ubiquitin-like protein conjugating enzyme activity	0.626586	0.749906	0.681901	Ube2q1	1
GO:0009135	purine nucleoside diphosphate metabolic process	0.0559296	0.375286	0.341731	Prxl2c/Galt/Psen1/Zbtb7a/Nudt9	5										GO:0017171	serine hydrolase activity	0.626682	0.749906	0.681901	Rhbdd3/Dpp7/Parl/Sec11c	4
GO:0009179	purine ribonucleoside diphosphate metabolic process	0.0559296	0.375286	0.341731	Prxl2c/Galt/Psen1/Zbtb7a/Nudt9	5										GO:0020037	heme binding	0.629069	0.750446	0.682392	Ptgs1/Pxdn/Cyp4f15	3
GO:0046486	glycerolipid metabolic process	0.0561104	0.375286	0.341731	Pnpla7/Taz/Dgat1/Pla2g4e/Gpcpd1/Acsl4/Abhd2/Abhd16a/Lypla2/Ttc7b/Pi4ka/Scd1	12										GO:0016705	oxidoreductase activity, acting on paired donors, with incorporation or reduction of molecular oxygen	0.630355	0.750446	0.682392	Dohh/Ptgs1/Cyp4f15/Scd1	4
GO:0032924	activin receptor signaling pathway	0.0562565	0.375286	0.341731	Synj2bp/Dact2/Csnk2b	3										GO:1990782	protein tyrosine kinase binding	0.631797	0.750446	0.682392	Shc2/Rasgrf1	2
GO:0043114	regulation of vascular permeability	0.0562565	0.375286	0.341731	Ramp2/Ptprj/Abr	3										GO:0008234	cysteine-type peptidase activity	0.633282	0.750446	0.682392	Atg4d/Otud7a/Bap1	3
GO:0045747	positive regulation of Notch signaling pathway	0.0562565	0.375286	0.341731	Reck/Cntn6/Lfng	3										GO:0001102	RNA polymerase II activating transcription factor binding	0.634179	0.750446	0.682392	Rb1	1
GO:0048821	erythrocyte development	0.0562565	0.375286	0.341731	Ank1/Adgrf5/Zbtb7a	3										GO:0016879	ligase activity, forming carbon-nitrogen bonds	0.634179	0.750446	0.682392	Ttll11	1
GO:2000144	positive regulation of DNA-templated transcription, initiation	0.0562565	0.375286	0.341731	Med24/Psmc2/Psmc4	3										GO:0001046	core promoter sequence-specific DNA binding	0.641619	0.755524	0.687009	Kcnip3	1
GO:1901652	response to peptide	0.0566205	0.376364	0.342712	Mc4r/Klf15/Nfkbia/Crhbp/Ptprj/Sgk1/Scap/Mtor/Prkci/Psen1/Eif2b5/Vgf/Cdk5	13										GO:0019894	kinesin binding	0.641619	0.755524	0.687009	Snca	1
GO:0060997	dendritic spine morphogenesis	0.0568799	0.376364	0.342712	Dtnbp1/Cdk5/Dbn1/Kif1a	4										GO:0008242	omega peptidase activity	0.642018	0.755524	0.687009	Otud7a/Bap1	2
GO:0097120	receptor localization to synapse	0.0568799	0.376364	0.342712	Gpc4/Synj2bp/Cnih3/Dbn1	4										GO:0030374	nuclear receptor transcription coactivator activity	0.648907	0.762227	0.693105	Wdr77	1
GO:1903051	negative regulation of proteolysis involved in cellular protein catabolic process	0.0568799	0.376364	0.342712	Klhl40/Rybp/Psen1/Gipc1	4										GO:0016709	oxidoreductase activity, acting on paired donors, with incorporation or reduction of molecular oxygen, NAD(P)H as one donor, and incorporation of one atom of oxygen	0.656048	0.767792	0.698165	Cyp4f15	1
GO:0006639	acylglycerol metabolic process	0.0569997	0.376364	0.342712	Dgat1/Acsl4/Abhd2/Abhd16a/Lypla2/Scd1	6										GO:0030170	pyridoxal phosphate binding	0.656048	0.767792	0.698165	Gldc	1
GO:0032956	regulation of actin cytoskeleton organization	0.0570536	0.376364	0.342712	Rhobtb3/Tgfb3/Arhgef10l/Mkks/Mtor/Gba2/Wdr1/Gsn/Actr3b/Dbn1/Arpc3/Ptk2b	12										GO:0070279	vitamin B6 binding	0.663043	0.77456	0.70432	Gldc	1
GO:0043409	negative regulation of MAPK cascade	0.0571764	0.376364	0.342712	Synj2bp/Spred3/Ptprj/Fem1a/Wnk2/Hdac3/Smpd1	7										GO:0046906	tetrapyrrole binding	0.665782	0.775866	0.705507	Ptgs1/Pxdn/Cyp4f15	3
GO:0007005	mitochondrion organization	0.0572523	0.376364	0.342712	Ndufaf4/Taz/Parl/Tmem126a/Synj2bp/Atg2a/Yme1l1/Miga2/Atg12/Cox20/Ambra1/Rab5if/Mapt/Cdk5/Snca	15										GO:0004222	metalloendopeptidase activity	0.666589	0.775866	0.705507	Adam15/Yme1l1	2
GO:0010888	negative regulation of lipid storage	0.0587992	0.379618	0.345676	Nfkbia/Asxl1	2										GO:0003707	steroid hormone receptor activity	0.669897	0.776886	0.706434	Abhd2	1
GO:0016137	glycoside metabolic process	0.0587992	0.379618	0.345676	Gusb/Gba2	2										GO:0004860	protein kinase inhibitor activity	0.669897	0.776886	0.706434	Rptor	1
GO:0032095	regulation of response to food	0.0587992	0.379618	0.345676	Mkks/Mtor	2										GO:0016922	nuclear receptor binding	0.67603	0.781351	0.710495	Uba3/Zbtb7a	2
GO:0045649	regulation of macrophage differentiation	0.0587992	0.379618	0.345676	Csf1/Rb1	2										GO:0051018	protein kinase A binding	0.676611	0.781351	0.710495	Dact2	1
GO:0048490	anterograde synaptic vesicle transport	0.0587992	0.379618	0.345676	Borcs5/Dtnbp1	2										GO:0004721	phosphoprotein phosphatase activity	0.677416	0.781351	0.710495	Ptprj/Ppp6c/Ppp5c	3
GO:0060252	positive regulation of glial cell proliferation	0.0587992	0.379618	0.345676	Mtor/Prkci	2										GO:0003684	damaged DNA binding	0.683189	0.786591	0.715259	Ddb2	1
GO:0099514	synaptic vesicle cytoskeletal transport	0.0587992	0.379618	0.345676	Borcs5/Dtnbp1	2										GO:0050839	cell adhesion molecule binding	0.68617	0.788602	0.717088	Cntn6/Adam15/Ptprj/Psen1/Nisch	5
GO:0099517	synaptic vesicle transport along microtubule	0.0587992	0.379618	0.345676	Borcs5/Dtnbp1	2										GO:0042054	histone methyltransferase activity	0.689634	0.79116	0.719414	Setd1a	1
GO:1903909	regulation of receptor clustering	0.0587992	0.379618	0.345676	Shisa7/Gsn	2										GO:0019210	kinase inhibitor activity	0.702133	0.804056	0.731141	Rptor	1
GO:2000114	regulation of establishment of cell polarity	0.0587992	0.379618	0.345676	Gsn/Ptk2b	2										GO:0004521	endoribonuclease activity	0.714131	0.813421	0.739657	Tsnax	1
GO:0099518	vesicle cytoskeletal trafficking	0.0592321	0.381597	0.347478	Myo1e/Borcs5/Dtnbp1/Kif1a	4										GO:0005507	copper ion binding	0.714131	0.813421	0.739657	Snca	1
GO:0021696	cerebellar cortex morphogenesis	0.0594229	0.381597	0.347478	Rfx4/Kndc1/Cdk5	3										GO:0015179	L-amino acid transmembrane transporter activity	0.714131	0.813421	0.739657	Slc36a4	1
GO:0071300	cellular response to retinoic acid	0.0594229	0.381597	0.347478	Ltk/Brinp1/Ptk2b	3										GO:0140375	immune receptor activity	0.715845	0.813924	0.740114	Il11ra1/Il11ra2	2
GO:0015980	energy derivation by oxidation of organic compounds	0.0595558	0.381601	0.347481	Mc4r/Taz/Phka1/Adgrf5/Cox20/Mtor/Snca/ND4/ND2	9										GO:0030145	manganese ion binding	0.719947	0.815685	0.741715	Large1	1
GO:0006165	nucleoside diphosphate phosphorylation	0.0597408	0.381601	0.347481	Prxl2c/Galt/Psen1/Zbtb7a/Cmpk1	5										GO:0043022	ribosome binding	0.719947	0.815685	0.741715	Mtor	1
GO:0106027	neuron projection organization	0.0597408	0.381601	0.347481	Psen1/Dtnbp1/Cdk5/Dbn1/Kif1a	5										GO:0005080	protein kinase C binding	0.725646	0.820686	0.746262	Dact2	1
GO:0034976	response to endoplasmic reticulum stress	0.0607655	0.38746	0.352817	Txndc12/Tmx1/Dnajc10/Brsk2/Eif2b5/Gorasp2/Rasgrf1/Canx/Scamp5	9										GO:0005525	GTP binding	0.729346	0.822632	0.748032	Rhobtb3/Arl4c/Arl4d/Arl6/Rhou/Rala	6
GO:0071559	response to transforming growth factor beta	0.0610591	0.388646	0.353897	Lrg1/Ltbp3/Tgfb3/Twsg1/Spred3/Zbtb7a/Gipc1/Dbn1	8										GO:0005200	structural constituent of cytoskeleton	0.731228	0.822632	0.748032	Arpc3	1
GO:0014743	regulation of muscle hypertrophy	0.0616354	0.39025	0.355357	Lmcd1/Cdk9/Mtor/Ddx39b	4										GO:0008227	G protein-coupled amine receptor activity	0.731228	0.822632	0.748032	Chrm2	1
GO:0042306	regulation of protein import into nucleus	0.0616354	0.39025	0.355357	Rbm22/Psen1/Hdac3/Ipo5	4										GO:0008237	metallopeptidase activity	0.734404	0.824753	0.74996	Adam15/Yme1l1/Amz2	3
GO:0051057	positive regulation of small GTPase mediated signal transduction	0.0616354	0.39025	0.355357	Csf1/Sos2/Rasgrf1/Rasgef1a	4										GO:0001085	RNA polymerase II transcription factor binding	0.736698	0.825538	0.750675	Elk1	1
GO:0008361	regulation of cell size	0.0624034	0.39442	0.359155	Rptor/Rgma/Mtor/Mapt/Cdk5/Dbn1/Slc12a5/Eif4g2	8										GO:0016829	lyase activity	0.737687	0.825538	0.750675	Umps/Gldc/Amd1	3
GO:1905521	regulation of macrophage migration	0.0626713	0.395421	0.360066	Csf1/Ptprj/Ptk2b	3										GO:0051536	iron-sulfur cluster binding	0.742056	0.827528	0.752484	Nubp2	1
GO:0016052	carbohydrate catabolic process	0.0636713	0.397175	0.361663	Gusb/Prxl2c/Glb1/Galt/Psen1/Zbtb7a	6										GO:0051540	metal cluster binding	0.742056	0.827528	0.752484	Nubp2	1
GO:0000956	nuclear-transcribed mRNA catabolic process	0.0636963	0.397175	0.361663	Upf3b/Edc4/Skiv2l/Prpf18/Ncbp2	5										GO:0032550	purine ribonucleoside binding	0.746183	0.830681	0.755352	Rhobtb3/Arl4c/Arl4d/Arl6/Rhou/Rala	6
GO:0046939	nucleotide phosphorylation	0.0636963	0.397175	0.361663	Prxl2c/Galt/Psen1/Zbtb7a/Cmpk1	5										GO:0016810	hydrolase activity, acting on carbon-nitrogen (but not peptide) bonds	0.747713	0.830937	0.755584	Adat2/Hdac3	2
GO:0007178	transmembrane receptor protein serine/threonine kinase signaling pathway	0.0639547	0.397175	0.361663	Lrg1/Ltbp3/Tgfb3/Synj2bp/Twsg1/Spred3/Rgma/Dact2/Zbtb7a/Pdcd4/Gipc1/Csnk2b	12										GO:0140030	modification-dependent protein binding	0.7505	0.832585	0.757083	Rnf169/Zfand6/Otud7a	3
GO:0034765	regulation of ion transmembrane transport	0.0640355	0.397175	0.361663	Clcnka/Cnih3/Crhbp/Grk6/Scn1a/Wnk2/Mtor/Wdr1/Psen1/Cdk5/Kcnip3/Rasgrf1/Kcnj10/Ptk2b/Snca	15										GO:0032549	ribonucleoside binding	0.753165	0.834094	0.758455	Rhobtb3/Arl4c/Arl4d/Arl6/Rhou/Rala	6
GO:0002097	tRNA wobble base modification	0.0641599	0.397175	0.361663	Adat2/Elp1	2										GO:0001883	purine nucleoside binding	0.75546	0.835189	0.75945	Rhobtb3/Arl4c/Arl4d/Arl6/Rhou/Rala	6
GO:0035357	peroxisome proliferator activated receptor signaling pathway	0.0641599	0.397175	0.361663	Alox8/Asxl1	2										GO:0004869	cysteine-type endopeptidase inhibitor activity	0.757487	0.835983	0.760172	Snca	1
GO:0035493	SNARE complex assembly	0.0641599	0.397175	0.361663	Vps16/Snca	2										GO:0016597	amino acid binding	0.762423	0.838534	0.762492	Gldc	1
GO:0042759	long-chain fatty acid biosynthetic process	0.0641599	0.397175	0.361663	Alox8/Alox12b	2										GO:1990841	promoter-specific chromatin binding	0.762423	0.838534	0.762492	Wdr13	1
GO:0045821	positive regulation of glycolytic process	0.0641599	0.397175	0.361663	Prxl2c/Psen1	2										GO:0005178	integrin binding	0.766036	0.839518	0.763386	Adam15/Nisch	2
GO:0062033	positive regulation of mitotic sister chromatid segregation	0.0641599	0.397175	0.361663	Rb1/Anapc5	2										GO:0002039	p53 binding	0.767259	0.839518	0.763386	Cdk5	1
GO:0030010	establishment of cell polarity	0.065408	0.402357	0.366382	Mpp5/Ubxn2b/Prkci/Gsn/Brsk2/Ptk2b	6										GO:0005518	collagen binding	0.767259	0.839518	0.763386	Sparcl1	1
GO:0048872	homeostasis of number of cells	0.0654825	0.402357	0.366382	Pknox1/Csf1/Sos2/Ank1/Adgrf5/Rb1/Setd1a/Asxl1/Zbtb7a/Klf13/Bap1	11										GO:0019842	vitamin binding	0.769559	0.840595	0.764366	Akr1b10/Gldc	2
GO:0042391	regulation of membrane potential	0.0656261	0.402357	0.366382	Grin2c/Cnih3/Pxk/Scn1a/Wdr1/Psen1/Gabra2/Mapt/Grik3/Cdk5/Dbn1/Kcnj10/Ptk2b/Snca	14										GO:0001882	nucleoside binding	0.775425	0.845557	0.768878	Rhobtb3/Arl4c/Arl4d/Arl6/Rhou/Rala	6
GO:1900006	positive regulation of dendrite development	0.0657281	0.402357	0.366382	Sgk1/Mtor/Psen1/Dbn1/Eif4g2	5										GO:0019001	guanyl nucleotide binding	0.783897	0.851888	0.774635	Rhobtb3/Arl4c/Arl4d/Arl6/Rhou/Rala	6
GO:0007628	adult walking behavior	0.0660004	0.402357	0.366382	Scn1a/Mapt/Kcnj10	3										GO:0032561	guanyl ribonucleotide binding	0.783897	0.851888	0.774635	Rhobtb3/Arl4c/Arl4d/Arl6/Rhou/Rala	6
GO:0010257	NADH dehydrogenase complex assembly	0.0660004	0.402357	0.366382	Ndufaf4/Taz/Tmem126a	3										GO:0008528	G protein-coupled peptide receptor activity	0.792948	0.860245	0.782234	Mc4r/Ramp2	2
GO:0032981	mitochondrial respiratory chain complex I assembly	0.0660004	0.402357	0.366382	Ndufaf4/Taz/Tmem126a	3										GO:0019003	GDP binding	0.794279	0.860245	0.782234	Rala	1
GO:0048246	macrophage chemotaxis	0.0660004	0.402357	0.366382	Csf1/Ptprj/Ptk2b	3										GO:0016811	hydrolase activity, acting on carbon-nitrogen (but not peptide) bonds, in linear amides	0.806592	0.871107	0.792111	Hdac3	1
GO:0072666	establishment of protein localization to vacuole	0.0660004	0.402357	0.366382	Stam/Snx16/Gnptab	3										GO:0070851	growth factor receptor binding	0.808348	0.871107	0.792111	Ptprj/Psen1	2
GO:0071277	cellular response to calcium ion	0.0665943	0.404611	0.368434	Syt12/Crhbp/Cpne6/Syt11	4										GO:0030246	carbohydrate binding	0.809601	0.871107	0.792111	Gusb/Gpcpd1/Uap1/Canx	4
GO:2000573	positive regulation of DNA biosynthetic process	0.0665943	0.404611	0.368434	Rfc5/Chtf8/Ddx39b/Ptk2b	4										GO:0004857	enzyme inhibitor activity	0.809762	0.871107	0.792111	Reck/Ppp1r14c/Rptor/Sbf1/Snca/Scg5	6
GO:0090316	positive regulation of intracellular protein transport	0.0671722	0.407436	0.371007	Cep131/Rbm22/Psen1/Hdac3/Ipo5/Cdk5	6										GO:0001653	peptide receptor activity	0.814218	0.872962	0.793798	Mc4r/Ramp2	2
GO:0007219	Notch signaling pathway	0.0676797	0.408197	0.3717	Reck/Cntn6/Lfng/Synj2bp/Nfkbia/Psen1/Zbtb7a	7										GO:0008757	S-adenosylmethionine-dependent methyltransferase activity	0.814218	0.872962	0.793798	Setd1a/Eef1akmt1	2
GO:0006275	regulation of DNA replication	0.0677957	0.408197	0.3717	Brpf3/Rfc5/Wiz/Fbh1/Chtf8	5										GO:0004497	monooxygenase activity	0.817092	0.873838	0.794594	Dohh/Cyp4f15	2
GO:0017015	regulation of transforming growth factor beta receptor signaling pathway	0.0677957	0.408197	0.3717	Lrg1/Tgfb3/Spred3/Zbtb7a/Gipc1	5										GO:0005249	voltage-gated potassium channel activity	0.821872	0.873838	0.794594	Kcnj10	1
GO:0032231	regulation of actin filament bundle assembly	0.0677957	0.408197	0.3717	Tgfb3/Arhgef10l/Mkks/Mtor/Dbn1	5										GO:0015171	amino acid transmembrane transporter activity	0.821872	0.873838	0.794594	Slc36a4	1
GO:0048639	positive regulation of developmental growth	0.0679646	0.408197	0.3717	Csf1/Mkks/Mtor/Mapt/Cpne6/Ddx39b/Dbn1/Eif4g2	8										GO:0046332	SMAD binding	0.821872	0.873838	0.794594	Zbtb7a	1
GO:0006633	fatty acid biosynthetic process	0.068964	0.408197	0.3717	Alox8/Alox12b/Ptgs1/Scap/Abhd2/Scd1	6										GO:0050660	flavin adenine dinucleotide binding	0.821872	0.873838	0.794594	Agps	1
GO:0006110	regulation of glycolytic process	0.0694089	0.408197	0.3717	Prxl2c/Psen1/Zbtb7a	3										GO:0001227	DNA-binding transcription repressor activity, RNA polymerase II-specific	0.830101	0.881121	0.801217	Etv3/Cc2d1b/Mnt/Zbtb7a/Kcnip3	5
GO:0010862	positive regulation of pathway-restricted SMAD protein phosphorylation	0.0694089	0.408197	0.3717	Tgfb3/Twsg1/Csnk2b	3										GO:0001217	DNA-binding transcription repressor activity	0.831956	0.881625	0.801676	Etv3/Cc2d1b/Mnt/Zbtb7a/Kcnip3	5
GO:1903580	positive regulation of ATP metabolic process	0.0694089	0.408197	0.3717	Taz/Prxl2c/Psen1	3										GO:0035258	steroid hormone receptor binding	0.835948	0.884389	0.804188	Zbtb7a	1
GO:1990573	potassium ion import across plasma membrane	0.0694089	0.408197	0.3717	Wnk2/Kcnj10/Slc12a5	3										GO:0031406	carboxylic acid binding	0.840073	0.887284	0.806821	Dgat1/Gldc/Snca	3
GO:0000413	protein peptidyl-prolyl isomerization	0.0696776	0.408197	0.3717	Fkbp5/Ppil4	2										GO:0008238	exopeptidase activity	0.845771	0.891828	0.810953	Dpp7	1
GO:0003323	type B pancreatic cell development	0.0696776	0.408197	0.3717	Arntl/Sidt2	2										GO:0003924	GTPase activity	0.853841	0.898854	0.817342	Rhobtb3/Rhou/Gng10/Rala	4
GO:0006120	mitochondrial electron transport, NADH to ubiquinone	0.0696776	0.408197	0.3717	ND4/ND2	2										GO:0004725	protein tyrosine phosphatase activity	0.86647	0.910648	0.828067	Ptprj	1
GO:0006221	pyrimidine nucleotide biosynthetic process	0.0696776	0.408197	0.3717	Umps/Cmpk1	2										GO:0043177	organic acid binding	0.86983	0.912679	0.829913	Dgat1/Gldc/Snca	3
GO:0010842	retina layer formation	0.0696776	0.408197	0.3717	Tspan12/Arl6	2										GO:0004252	serine-type endopeptidase activity	0.89384	0.936334	0.851423	Rhbdd3/Parl	2
GO:0015813	L-glutamate transmembrane transport	0.0696776	0.408197	0.3717	Psen1/Kcnj10	2										GO:0004175	endopeptidase activity	0.900196	0.941449	0.856074	Rhbdd3/Parl/Adam15/Yme1l1/Sppl3/Psen1	6
GO:0019320	hexose catabolic process	0.0696776	0.408197	0.3717	Glb1/Galt	2										GO:0004540	ribonuclease activity	0.90396	0.94384	0.858249	Tsnax	1
GO:0043574	peroxisomal transport	0.0696776	0.408197	0.3717	Pex13/Zfand6	2										GO:0042393	histone binding	0.907344	0.945829	0.860057	Brpf3/Smarca2/Snca	3
GO:0043651	linoleic acid metabolic process	0.0696776	0.408197	0.3717	Alox8/Alox12b	2										GO:0004519	endonuclease activity	0.916861	0.954193	0.867662	Tsnax	1
GO:0051220	cytoplasmic sequestering of protein	0.0696776	0.408197	0.3717	Nfkbia/Dbn1	2										GO:0008144	drug binding	0.918558	0.954404	0.867854	Fkbp5	1
GO:2000353	positive regulation of endothelial cell apoptotic process	0.0696776	0.408197	0.3717	Prkci/Pdcd4	2										GO:0008168	methyltransferase activity	0.922457	0.9569	0.870124	Setd1a/Eef1akmt1	2
GO:0001676	long-chain fatty acid metabolic process	0.0698991	0.408197	0.3717	Alox8/Alox12b/Ptgs1/Cyp4f15/Acsl4	5										GO:0004842	ubiquitin-protein transferase activity	0.928699	0.961087	0.873931	Ddb2/Klhl21/Med24/Ube2q1/Neurl4	5
GO:0030316	osteoclast differentiation	0.0698991	0.408197	0.3717	Tob2/Csf1/Fgfr3/Mtor/Zbtb7a	5										GO:0004867	serine-type endopeptidase inhibitor activity	0.929502	0.961087	0.873931	Reck	1
GO:0098693	regulation of synaptic vesicle cycle	0.0707832	0.411925	0.375095	Chrm2/Grm4/Dtnbp1/Gipc1/Scamp5/Syt11	6										GO:0004866	endopeptidase inhibitor activity	0.932189	0.962308	0.875041	Reck/Snca	2
GO:0043524	negative regulation of neuron apoptotic process	0.0708799	0.411925	0.375095	Tgfb3/Ambra1/Prkci/Psen1/Nrbp2/Ptk2b/Snca	7										GO:0016741	transferase activity, transferring one-carbon groups	0.935531	0.962311	0.875044	Setd1a/Eef1akmt1	2
GO:0048813	dendrite morphogenesis	0.0708799	0.411925	0.375095	Kndc1/Sgk1/Dtnbp1/Cdk5/Dbn1/Nsmf/Kif1a	7										GO:0030414	peptidase inhibitor activity	0.938717	0.962311	0.875044	Reck/Snca	2
GO:0030038	contractile actin filament bundle assembly	0.0720382	0.416644	0.379392	Tgfb3/Arhgef10l/Mkks/Mtor/Ptk2b	5										GO:0008514	organic anion transmembrane transporter activity	0.939746	0.962311	0.875044	Slco3a1/Slc36a4	2
GO:0043149	stress fiber assembly	0.0720382	0.416644	0.379392	Tgfb3/Arhgef10l/Mkks/Mtor/Ptk2b	5										GO:0048018	receptor ligand activity	0.941347	0.962311	0.875044	Cort/Grp/Csf1/Tgfb3/Vip/Vgf	6
GO:1903844	regulation of cellular response to transforming growth factor beta stimulus	0.0720382	0.416644	0.379392	Lrg1/Tgfb3/Spred3/Zbtb7a/Gipc1	5										GO:0005319	lipid transporter activity	0.941444	0.962311	0.875044	Stard4	1
GO:0007626	locomotory behavior	0.0723594	0.416925	0.379648	Uba6/Pex13/Scn1a/Pak6/Mtor/Mapt/Dbn1/Kcnj10/Snca	9										GO:0019787	ubiquitin-like protein transferase activity	0.942424	0.962311	0.875044	Ddb2/Klhl21/Med24/Ube2q1/Neurl4	5
GO:0000082	G1/S transition of mitotic cell cycle	0.0725133	0.416925	0.379648	Ccne1/Rptor/Myo16/Rb1/Ecd/Rhou/Cdk5	7										GO:0061135	endopeptidase regulator activity	0.942734	0.962311	0.875044	Reck/Snca	2
GO:0033173	calcineurin-NFAT signaling cascade	0.0728955	0.416925	0.379648	Lmcd1/Sppl3/Mtor	3										GO:0016616	oxidoreductase activity, acting on the CH-OH group of donors, NAD or NADP as acceptor	0.946082	0.964189	0.876752	Akr1b10	1
GO:0090659	walking behavior	0.0728955	0.416925	0.379648	Scn1a/Mapt/Kcnj10	3										GO:0005125	cytokine activity	0.950028	0.966669	0.879007	Csf1/Tgfb3	2
GO:0098781	ncRNA transcription	0.0728955	0.416925	0.379648	Top1/Gtf3c1/Mtor	3										GO:0016614	oxidoreductase activity, acting on CH-OH group of donors	0.955221	0.968917	0.881051	Akr1b10	1
GO:1905953	negative regulation of lipid localization	0.0728955	0.416925	0.379648	Nfkbia/Asxl1/Acsl4	3										GO:0005126	cytokine receptor binding	0.95527	0.968917	0.881051	Lrg1/Csf1/Tgfb3	3
GO:2000725	regulation of cardiac muscle cell differentiation	0.0728955	0.416925	0.379648	Mtor/Hdac3/Ddx39b	3										GO:0046943	carboxylic acid transmembrane transporter activity	0.962813	0.974245	0.885897	Slc36a4	1
GO:1901880	negative regulation of protein depolymerization	0.0744081	0.424869	0.386881	Tpx2/Mid1/Katnb1/Gsn	4										GO:0005342	organic acid transmembrane transporter activity	0.963573	0.974245	0.885897	Slc36a4	1
GO:0045732	positive regulation of protein catabolic process	0.0753319	0.424869	0.386881	Rhbdd3/Klhl40/Rgma/Vip/Gga1/Psen1/Ptk2b/Nsf	8										GO:0061134	peptidase regulator activity	0.966386	0.975546	0.887079	Reck/Snca	2
GO:0002313	mature B cell differentiation involved in immune response	0.0753439	0.424869	0.386881	Lfng/Ptk2b	2										GO:0004518	nuclease activity	0.982689	0.989115	0.899418	Tsnax	1
GO:0034405	response to fluid shear stress	0.0753439	0.424869	0.386881	Hdac3/Ptk2b	2										GO:0061630	ubiquitin protein ligase activity	0.984794	0.989115	0.899418	Med24/Neurl4	2
GO:0045606	positive regulation of epidermal cell differentiation	0.0753439	0.424869	0.386881	Alox8/Sult2b1	2										GO:0003823	antigen binding	0.986212	0.989115	0.899418	H2-D1	1
GO:0070977	bone maturation	0.0753439	0.424869	0.386881	Phospho1/Fgfr3	2										GO:0061659	ubiquitin-like protein ligase activity	0.986821	0.989115	0.899418	Med24/Neurl4	2
GO:1900242	regulation of synaptic vesicle endocytosis	0.0753439	0.424869	0.386881	Scamp5/Syt11	2										GO:0005539	glycosaminoglycan binding	0.987567	0.989115	0.899418	Sulf2	1
GO:1901626	regulation of postsynaptic membrane organization	0.0753439	0.424869	0.386881	Shisa7/Dbn1	2										GO:1901681	sulfur compound binding	0.995305	0.995305	0.905046	Sult1a1	1
GO:2000757	negative regulation of peptidyl-lysine acetylation	0.0753439	0.424869	0.386881	Klf15/Snca	2
GO:0001935	endothelial cell proliferation	0.0764055	0.427151	0.388959	Lrg1/Synj2bp/Rptor/Fgfr3/Vip/Mtor	6
GO:0007517	muscle organ development	0.0764137	0.427151	0.388959	Taz/Klhl40/Acta1/Arntl/Rb1/Gpcpd1/Fxr1/Mtor/Hdac3/Dtnbp1/Large1/Ddx39b/Cdk5	13
GO:0043401	steroid hormone mediated signaling pathway	0.076423	0.427151	0.388959	Arntl/Sgk1/Abhd2/Zbtb7a/Ppp5c	5
GO:0016574	histone ubiquitination	0.0764588	0.427151	0.388959	Ddb2/Cdk9/Rybp	3
GO:0047496	vesicle transport along microtubule	0.0764588	0.427151	0.388959	Borcs5/Dtnbp1/Kif1a	3
GO:0061005	cell differentiation involved in kidney development	0.0764588	0.427151	0.388959	Myo1e/Klf15/Asxl1	3
GO:0016054	organic acid catabolic process	0.076861	0.427413	0.389198	Gusb/Cyp4f15/Gldc/Pex13/Mtor/Abhd2/Abhd16a/Lypla2	8
GO:0046395	carboxylic acid catabolic process	0.076861	0.427413	0.389198	Gusb/Cyp4f15/Gldc/Pex13/Mtor/Abhd2/Abhd16a/Lypla2	8
GO:0051048	negative regulation of secretion	0.076861	0.427413	0.389198	Ptgs1/Rptor/Pim3/Crhbp/Acsl4/Abr/Snca/Syt11	8
GO:0022904	respiratory electron transport chain	0.0771114	0.427488	0.389266	Taz/Snca/ND4/ND2	4
GO:1904589	regulation of protein import	0.0771114	0.427488	0.389266	Rbm22/Psen1/Hdac3/Ipo5	4
GO:0002683	negative regulation of immune system process	0.0775212	0.429101	0.390735	Irf3/Rhbdd3/Tob2/Tapbpl/Adgrf5/Tgfb3/Nfkbia/Twsg1/Ptprj/Klf13/Pcbp2/Abr/Ptk2b/Syt11	14
GO:0031398	positive regulation of protein ubiquitination	0.0786684	0.433886	0.395092	Klhl40/Dcun1d1/Fgfr3/Cdk9/Hdac3	5
GO:0019915	lipid storage	0.0798633	0.433886	0.395092	Dgat1/Nfkbia/Stard4/Asxl1	4
GO:0050805	negative regulation of synaptic transmission	0.0798633	0.433886	0.395092	Mapt/Grik3/Ptk2b/Snca	4
GO:0006406	mRNA export from nucleus	0.0800973	0.433886	0.395092	Gle1/Rae1/Ddx39b	3
GO:0008089	anterograde axonal transport	0.0800973	0.433886	0.395092	Borcs5/Dtnbp1/Kif1a	3
GO:0032456	endocytic recycling	0.0800973	0.433886	0.395092	Epg5/Pla2g4e/Arl4c	3
GO:0035088	establishment or maintenance of apical/basal cell polarity	0.0800973	0.433886	0.395092	Synj2bp/Prkci/Wdr1	3
GO:0045010	actin nucleation	0.0800973	0.433886	0.395092	Gsn/Actr3b/Arpc3	3
GO:0061245	establishment or maintenance of bipolar cell polarity	0.0800973	0.433886	0.395092	Synj2bp/Prkci/Wdr1	3
GO:0071427	mRNA-containing ribonucleoprotein complex export from nucleus	0.0800973	0.433886	0.395092	Gle1/Rae1/Ddx39b	3
GO:0072527	pyrimidine-containing compound metabolic process	0.0800973	0.433886	0.395092	Umps/Mtor/Cmpk1	3
GO:2000142	regulation of DNA-templated transcription, initiation	0.0800973	0.433886	0.395092	Med24/Psmc2/Psmc4	3
GO:0051588	regulation of neurotransmitter transport	0.0802904	0.433886	0.395092	Chrm2/Grm4/Syt12/Dtnbp1/Gipc1/Snca	6
GO:0043087	regulation of GTPase activity	0.0805667	0.433886	0.395092	Rasa2/Tiam2/Mkks/Rgma/Mtor/Iqsec3/Sbf1/Abr/Rasgrf1/Ptk2b	10
GO:0045926	negative regulation of growth	0.0808011	0.433886	0.395092	Alox8/Rb1/Adipor2/Adam15/Rgma/Fgfr3/Ptprj/Smarca2/Cdk5	9
GO:0044782	cilium organization	0.0808747	0.433886	0.395092	Rpgr/Cep250/Rfx4/Cep131/Gas8/Mkks/Drc1/Ablim3/Arl6/Gsn/Atmin	11
GO:0015732	prostaglandin transport	0.0811508	0.433886	0.395092	Slco3a1/Acsl4	2
GO:0016578	histone deubiquitination	0.0811508	0.433886	0.395092	Asxl1/Bap1	2
GO:0022010	central nervous system myelination	0.0811508	0.433886	0.395092	Fgfr3/Kcnj10	2
GO:0032291	axon ensheathment in central nervous system	0.0811508	0.433886	0.395092	Fgfr3/Kcnj10	2
GO:0045324	late endosome to vacuole transport	0.0811508	0.433886	0.395092	Stam/Tmem50b	2
GO:0046823	negative regulation of nucleocytoplasmic transport	0.0811508	0.433886	0.395092	Hdac3/Cdk5	2
GO:0050687	negative regulation of defense response to virus	0.0811508	0.433886	0.395092	Irf3/Pcbp2	2
GO:0032272	negative regulation of protein polymerization	0.0826635	0.440631	0.401233	Mkks/Sgk1/Gsn/Snca	4
GO:0033108	mitochondrial respiratory chain complex assembly	0.0826635	0.440631	0.401233	Ndufaf4/Taz/Tmem126a/Cox20	4
GO:0001764	neuron migration	0.0827785	0.440631	0.401233	Lhx6/Pex13/Pomk/Psen1/Mapt/Cdk5/Nsmf	7
GO:0007018	microtubule-based movement	0.0829323	0.440799	0.401387	Rpgr/Cep131/Gas8/Sun1/Mkks/Borcs5/Drc1/Dync1i2/Dtnbp1/Mapt/Klc1/Kif1a	12
GO:0033673	negative regulation of kinase activity	0.0831624	0.441372	0.401909	Rb1/Spred3/Ptprj/Fem1a/Psen1/Dtnbp1/Mapt/Smpd1	8
GO:0010828	positive regulation of glucose transmembrane transport	0.0838097	0.443503	0.403849	Klf15/Adipor2/Prkci	3
GO:1904036	negative regulation of epithelial cell apoptotic process	0.0838097	0.443503	0.403849	Ramp2/Rb1/Mtor	3
GO:0009117	nucleotide metabolic process	0.0842786	0.445331	0.405514	Sult2b1/Taz/Dgat1/Prxl2c/Umps/Galt/Acsl4/Psen1/Zbtb7a/Cmpk1/Nudt9/Nmnat2/Snca	13
GO:0031348	negative regulation of defense response	0.0847841	0.447348	0.40735	Irf3/Rb1/Fem1a/Pdcd4/Fndc4/Pcbp2/Abr/Syt11	8
GO:0048588	developmental cell growth	0.0852366	0.447774	0.407738	Rgma/Pak6/Mtor/Mapt/Cpne6/Ddx39b/Cdk5/Dbn1/Eif4g2	9
GO:0022900	electron transport chain	0.0855115	0.447774	0.407738	Taz/Snca/ND4/ND2	4
GO:0018107	peptidyl-threonine phosphorylation	0.0856145	0.447774	0.407738	Rptor/Spred3/Mtor/Csnk2b/Cdk5	5
GO:0050684	regulation of mRNA processing	0.0863214	0.447774	0.407738	Fxr1/Cdk9/Zbtb7a/Ncbp2/Supt5/Khdrbs3	6
GO:0010640	regulation of platelet-derived growth factor receptor signaling pathway	0.0870906	0.447774	0.407738	Ptprj/Snca	2
GO:0010759	positive regulation of macrophage chemotaxis	0.0870906	0.447774	0.407738	Csf1/Ptprj	2
GO:0010894	negative regulation of steroid biosynthetic process	0.0870906	0.447774	0.407738	Dkkl1/Dkk3	2
GO:0014048	regulation of glutamate secretion	0.0870906	0.447774	0.407738	Dtnbp1/Snca	2
GO:0032878	regulation of establishment or maintenance of cell polarity	0.0870906	0.447774	0.407738	Gsn/Ptk2b	2
GO:0035384	thioester biosynthetic process	0.0870906	0.447774	0.407738	Acsl4/Snca	2
GO:0045939	negative regulation of steroid metabolic process	0.0870906	0.447774	0.407738	Dkkl1/Dkk3	2
GO:0071108	protein K48-linked deubiquitination	0.0870906	0.447774	0.407738	Otud7a/Bap1	2
GO:0071616	acyl-CoA biosynthetic process	0.0870906	0.447774	0.407738	Acsl4/Snca	2
GO:1901658	glycosyl compound catabolic process	0.0870906	0.447774	0.407738	Gusb/Gba2	2
GO:1901984	negative regulation of protein acetylation	0.0870906	0.447774	0.407738	Klf15/Snca	2
GO:1902683	regulation of receptor localization to synapse	0.0870906	0.447774	0.407738	Gpc4/Dbn1	2
GO:0007129	homologous chromosome pairing at meiosis	0.0875945	0.447774	0.407738	Syde1/Ccne1/Sun1	3
GO:0048662	negative regulation of smooth muscle cell proliferation	0.0875945	0.447774	0.407738	Tgfb3/Vip/Pdcd4	3
GO:0051055	negative regulation of lipid biosynthetic process	0.0875945	0.447774	0.407738	Ccdc3/Dkkl1/Dkk3	3
GO:0051955	regulation of amino acid transport	0.0875945	0.447774	0.407738	Psen1/Dtnbp1/Snca	3
GO:0097720	calcineurin-mediated signaling	0.0875945	0.447774	0.407738	Lmcd1/Sppl3/Mtor	3
GO:2000677	regulation of transcription regulatory region DNA binding	0.0875945	0.447774	0.407738	Rb1/Psen1/Zbtb7a	3
GO:0016482	cytosolic transport	0.0883857	0.45118	0.410839	Rhobtb3/Hook1/Snx16/Gga1/Snx32/Kif1a	6
GO:0030282	bone mineralization	0.0904184	0.459903	0.418783	Phospho1/Ltbp3/Atraid/Fgfr3/Ptk2b	5
GO:0050728	negative regulation of inflammatory response	0.0904769	0.459903	0.418783	Rb1/Fem1a/Pdcd4/Fndc4/Abr/Syt11	6
GO:0071248	cellular response to metal ion	0.0904769	0.459903	0.418783	Syt12/Crhbp/Gsn/Cpne6/Snca/Syt11	6
GO:0006405	RNA export from nucleus	0.0913487	0.460547	0.419369	Rbm27/Gle1/Rae1/Ddx39b	4
GO:0006605	protein targeting	0.0913731	0.460547	0.419369	Parl/Synj2bp/Pex13/Zfand6/Golga7/Snx16/Gnptab/Gipc1/Cdk5	9
GO:0014009	glial cell proliferation	0.0914501	0.460547	0.419369	Csf1/Mtor/Prkci	3
GO:0051954	positive regulation of amine transport	0.0914501	0.460547	0.419369	Vip/Psen1/Dtnbp1	3
GO:1904705	regulation of vascular associated smooth muscle cell proliferation	0.0914501	0.460547	0.419369	Tgfb3/Pdcd4/Ddx39b	3
GO:1990874	vascular associated smooth muscle cell proliferation	0.0914501	0.460547	0.419369	Tgfb3/Pdcd4/Ddx39b	3
GO:0034655	nucleobase-containing compound catabolic process	0.0927508	0.460547	0.419369	Upf3b/Edc4/Skiv2l/Galt/Fxr1/Prpf18/Sidt2/Mtor/Fbh1/Ncbp2/Nudt9	11
GO:0003299	muscle hypertrophy in response to stress	0.0931557	0.460547	0.419369	Klf15/Camta2	2
GO:0007620	copulation	0.0931557	0.460547	0.419369	Vip/Vgf	2
GO:0014898	cardiac muscle hypertrophy in response to stress	0.0931557	0.460547	0.419369	Klf15/Camta2	2
GO:0021801	cerebral cortex radial glia guided migration	0.0931557	0.460547	0.419369	Sun1/Cdk5	2
GO:0021895	cerebral cortex neuron differentiation	0.0931557	0.460547	0.419369	Lhx6/Psen1	2
GO:0022030	telencephalon glial cell migration	0.0931557	0.460547	0.419369	Sun1/Cdk5	2
GO:0032104	regulation of response to extracellular stimulus	0.0931557	0.460547	0.419369	Mkks/Mtor	2
GO:0032107	regulation of response to nutrient levels	0.0931557	0.460547	0.419369	Mkks/Mtor	2
GO:0046365	monosaccharide catabolic process	0.0931557	0.460547	0.419369	Glb1/Galt	2
GO:0070168	negative regulation of biomineral tissue development	0.0931557	0.460547	0.419369	Ltbp3/Ptk2b	2
GO:0110150	negative regulation of biomineralization	0.0931557	0.460547	0.419369	Ltbp3/Ptk2b	2
GO:1903747	regulation of establishment of protein localization to mitochondrion	0.0931557	0.460547	0.419369	Parl/Mapt	2
GO:2000637	positive regulation of gene silencing by miRNA	0.0931557	0.460547	0.419369	Limd1/Fxr1	2
GO:0035304	regulation of protein dephosphorylation	0.094337	0.465738	0.424096	Ppp6r2/Sppl3/Smpd1/Nsmf	4
GO:0042593	glucose homeostasis	0.0945365	0.465738	0.424096	Klf15/Adgrf5/Pim3/Adipor2/Ptprj/Sidt2/Brsk2/Vgf/Ptprn	9
GO:0006753	nucleoside phosphate metabolic process	0.0951169	0.465738	0.424096	Sult2b1/Taz/Dgat1/Prxl2c/Umps/Galt/Acsl4/Psen1/Zbtb7a/Cmpk1/Nudt9/Nmnat2/Snca	13
GO:0035306	positive regulation of dephosphorylation	0.095375	0.465738	0.424096	Sppl3/Smpd1/Nsmf	3
GO:0045773	positive regulation of axon extension	0.095375	0.465738	0.424096	Mapt/Dbn1/Eif4g2	3
GO:0051496	positive regulation of stress fiber assembly	0.095375	0.465738	0.424096	Tgfb3/Arhgef10l/Mtor	3
GO:1901799	negative regulation of proteasomal protein catabolic process	0.095375	0.465738	0.424096	Klhl40/Rybp/Gipc1	3
GO:2000351	regulation of endothelial cell apoptotic process	0.095375	0.465738	0.424096	Ramp2/Prkci/Pdcd4	3
GO:0006163	purine nucleotide metabolic process	0.0955261	0.465738	0.424096	Sult2b1/Taz/Dgat1/Prxl2c/Galt/Acsl4/Psen1/Zbtb7a/Cmpk1/Nudt9/Snca	11
GO:0007519	skeletal muscle tissue development	0.095756	0.465738	0.424096	Taz/Klhl40/Acta1/Arntl/Rb1/Gpcpd1/Cdk5	7
GO:0072330	monocarboxylic acid biosynthetic process	0.095756	0.465738	0.424096	Alox8/Alox12b/Ptgs1/Stard4/Scap/Abhd2/Scd1	7
GO:0033500	carbohydrate homeostasis	0.0961419	0.465738	0.424096	Klf15/Adgrf5/Pim3/Adipor2/Ptprj/Sidt2/Brsk2/Vgf/Ptprn	9
GO:0006470	protein dephosphorylation	0.0966518	0.465738	0.424096	Ppp6r2/Sppl3/Ptprj/Ppp6c/Smpd1/Ppp5c/Nsmf/Ptprn	8
GO:0032868	response to insulin	0.0966518	0.465738	0.424096	Mc4r/Klf15/Ptprj/Sgk1/Scap/Mtor/Prkci/Vgf	8
GO:1990845	adaptive thermogenesis	0.0969103	0.465738	0.424096	Mc4r/Arntl/Rb1/Adipor2/Hdac3/Scd1	6
GO:0006417	regulation of translation	0.0969322	0.465738	0.424096	Mir186/Mknk1/Upf3b/Fxr1/Gle1/Mtor/Ncbp2/Eif2b5/Ddx39b/Eif4g2/Ptk2b	11
GO:0006112	energy reserve metabolic process	0.0973711	0.465738	0.424096	Mc4r/Phka1/Adgrf5/Mtor	4
GO:0032526	response to retinoic acid	0.0973711	0.465738	0.424096	Ltk/Asxl1/Brinp1/Ptk2b	4
GO:1900182	positive regulation of protein localization to nucleus	0.0973711	0.465738	0.424096	Rbm22/Psen1/Hdac3/Ipo5	4
GO:1901992	positive regulation of mitotic cell cycle phase transition	0.0973711	0.465738	0.424096	Rptor/Rb1/Mta3/Anapc5	4
GO:0050673	epithelial cell proliferation	0.0976367	0.465738	0.424096	Lrg1/Synj2bp/Rptor/Rb1/Fgfr3/Vip/Wdr77/Sidt2/Mtor/Psen1/Wdr13/Sulf2/Ptprn	13
GO:0001956	positive regulation of neurotransmitter secretion	0.0993389	0.465738	0.424096	Dtnbp1/Snca	2
GO:0002068	glandular epithelial cell development	0.0993389	0.465738	0.424096	Arntl/Sidt2	2
GO:0014887	cardiac muscle adaptation	0.0993389	0.465738	0.424096	Klf15/Camta2	2
GO:0015874	norepinephrine transport	0.0993389	0.465738	0.424096	Ptgs1/Snca	2
GO:0030201	heparan sulfate proteoglycan metabolic process	0.0993389	0.465738	0.424096	Sulf2/Extl3	2
GO:0042059	negative regulation of epidermal growth factor receptor signaling pathway	0.0993389	0.465738	0.424096	Ptprj/Psen1	2
GO:0045780	positive regulation of bone resorption	0.0993389	0.465738	0.424096	Mc4r/Ltbp3	2
GO:0046852	positive regulation of bone remodeling	0.0993389	0.465738	0.424096	Mc4r/Ltbp3	2
GO:0048799	animal organ maturation	0.0993389	0.465738	0.424096	Phospho1/Fgfr3	2
GO:0060148	positive regulation of posttranscriptional gene silencing	0.0993389	0.465738	0.424096	Limd1/Fxr1	2
GO:1900120	regulation of receptor binding	0.0993389	0.465738	0.424096	Adam15/Rgma	2
GO:2000727	positive regulation of cardiac muscle cell differentiation	0.0993389	0.465738	0.424096	Mtor/Ddx39b	2
GO:0001954	positive regulation of cell-matrix adhesion	0.0993677	0.465738	0.424096	Csf1/Ptprj/Ptk2b	3
GO:0007618	mating	0.0993677	0.465738	0.424096	Vip/Ube2q1/Vgf	3
GO:0021587	cerebellum morphogenesis	0.0993677	0.465738	0.424096	Rfx4/Kndc1/Cdk5	3
GO:0043647	inositol phosphate metabolic process	0.0993677	0.465738	0.424096	Inpp5a/Ptk2b/Snca	3
GO:0050873	brown fat cell differentiation	0.0993677	0.465738	0.424096	Lrg1/Mtor/Scd1	3
GO:0051930	regulation of sensory perception of pain	0.0993677	0.465738	0.424096	Vip/Mtor/Kcnj10	3
GO:0061900	glial cell activation	0.0993677	0.465738	0.424096	Psen1/Snca/Syt11	3
GO:0006694	steroid biosynthetic process	0.101331	0.474325	0.431915	Erg28/Stard4/Igfbp7/Scap/Dkkl1/Dkk3	6
GO:0030308	negative regulation of cell growth	0.101644	0.475173	0.432687	Rb1/Adipor2/Adam15/Rgma/Ptprj/Smarca2/Cdk5	7
GO:0010506	regulation of autophagy	0.102721	0.478035	0.435294	Hspb8/Parl/Rptor/Ambra1/Mtor/Mapt/Supt5/Eif4g2/Snca	9
GO:0030336	negative regulation of cell migration	0.102721	0.478035	0.435294	Reck/Synj2bp/Adipor2/Adam15/Ptprj/Abhd2/Nisch/Csnk2b/Abr	9
GO:0002067	glandular epithelial cell differentiation	0.103427	0.478035	0.435294	Arntl/Wdr77/Sidt2	3
GO:0043030	regulation of macrophage activation	0.103427	0.478035	0.435294	Adgrf5/Snca/Syt11	3
GO:0051931	regulation of sensory perception	0.103427	0.478035	0.435294	Vip/Mtor/Kcnj10	3
GO:2000648	positive regulation of stem cell proliferation	0.103427	0.478035	0.435294	Ltbp3/Ccne1/Setd1a	3
GO:0043242	negative regulation of protein-containing complex disassembly	0.103574	0.478035	0.435294	Tpx2/Mid1/Katnb1/Gsn	4
GO:0006865	amino acid transport	0.103581	0.478035	0.435294	Slc36a4/Psen1/Dtnbp1/Gipc1/Kcnj10/Snca	6
GO:0031214	biomineral tissue development	0.103581	0.478035	0.435294	Phospho1/Ltbp3/Dmp1/Atraid/Fgfr3/Ptk2b	6
GO:0110148	biomineralization	0.103581	0.478035	0.435294	Phospho1/Ltbp3/Dmp1/Atraid/Fgfr3/Ptk2b	6
GO:0032801	receptor catabolic process	0.105633	0.484609	0.441279	Mvb12a/Cdk5	2
GO:0033522	histone H2A ubiquitination	0.105633	0.484609	0.441279	Ddb2/Rybp	2
GO:0042744	hydrogen peroxide catabolic process	0.105633	0.484609	0.441279	Pxdn/Snca	2
GO:0060384	innervation	0.105633	0.484609	0.441279	Fgfr3/Sulf2	2
GO:0044843	cell cycle G1/S phase transition	0.105677	0.484609	0.441279	Ccne1/Rptor/Myo16/Rb1/Ecd/Rhou/Cdk5	7
GO:0002244	hematopoietic progenitor cell differentiation	0.105857	0.484818	0.44147	Sos2/Setd1a/Eml1/Dact2/Psen1/Ap2a2	6
GO:0032890	regulation of organic acid transport	0.106742	0.488253	0.444598	Acsl4/Psen1/Dtnbp1/Snca	4
GO:0043470	regulation of carbohydrate catabolic process	0.10755	0.490706	0.446832	Prxl2c/Psen1/Zbtb7a	3
GO:0072577	endothelial cell apoptotic process	0.10755	0.490706	0.446832	Ramp2/Prkci/Pdcd4	3
GO:0090287	regulation of cellular response to growth factor stimulus	0.10782	0.491318	0.447389	Lrg1/Tspan12/Tgfb3/Twsg1/Spred3/Rgma/Zbtb7a/Sulf2/Gipc1	9
GO:0018210	peptidyl-threonine modification	0.108295	0.492236	0.448224	Rptor/Spred3/Mtor/Csnk2b/Cdk5	5
GO:0042157	lipoprotein metabolic process	0.108295	0.492236	0.448224	Alox12b/Atg12/Golga7/Lypla2/Nmt1	5
GO:0015672	monovalent inorganic cation transport	0.109123	0.495379	0.451087	Slc9a9/Slc9a5/Ank1/Vip/Sgk1/Scn1a/Wnk2/Kcnip3/Atp6v0b/Kcnj10/Slc12a5/Ptk2b/Nsf/ND4	14
GO:0032147	activation of protein kinase activity	0.109414	0.496075	0.451721	Tpx2/Tgfb3/Grm4/Map4k2/Shc2/Pak6/Psen1/Ptk2b	8
GO:0006096	glycolytic process	0.109953	0.496101	0.451745	Prxl2c/Galt/Psen1/Zbtb7a	4
GO:0035773	insulin secretion involved in cellular response to glucose stimulus	0.109953	0.496101	0.451745	Pim3/Sidt2/Brsk2/Ptprn	4
GO:0002791	regulation of peptide secretion	0.110797	0.496101	0.451745	Irf3/Rhbdd3/Tgfb3/Rptor/Arntl/Pim3/Crhbp/Sidt2/Acsl4/Brsk2/Scamp5/Syt11	12
GO:0007030	Golgi organization	0.11098	0.496101	0.451745	Hikeshi/Hook1/Ubxn2b/Gorasp2/Stk25	5
GO:0010811	positive regulation of cell-substrate adhesion	0.11098	0.496101	0.451745	Dmp1/Csf1/Ptprj/Dbn1/Ptk2b	5
GO:0051592	response to calcium ion	0.11098	0.496101	0.451745	Anxa11/Syt12/Crhbp/Cpne6/Syt11	5
GO:0061387	regulation of extent of cell growth	0.11098	0.496101	0.451745	Rgma/Mapt/Cdk5/Dbn1/Eif4g2	5
GO:0050708	regulation of protein secretion	0.111671	0.496101	0.451745	Irf3/Rhbdd3/Tgfb3/Rptor/Arntl/Pim3/Sidt2/Acsl4/Brsk2/Scamp5/Syt11	11
GO:0043462	regulation of ATPase activity	0.111737	0.496101	0.451745	Pxk/Dnajc10/Dbn1	3
GO:1903539	protein localization to postsynaptic membrane	0.111737	0.496101	0.451745	Gpc4/Grin2c/Cnih3	3
GO:0009150	purine ribonucleotide metabolic process	0.111923	0.496101	0.451745	Sult2b1/Taz/Dgat1/Prxl2c/Galt/Acsl4/Psen1/Zbtb7a/Nudt9/Snca	10
GO:0006220	pyrimidine nucleotide metabolic process	0.112032	0.496101	0.451745	Umps/Cmpk1	2
GO:0007214	gamma-aminobutyric acid signaling pathway	0.112032	0.496101	0.451745	Gabra2/Shisa7	2
GO:0010893	positive regulation of steroid biosynthetic process	0.112032	0.496101	0.451745	Stard4/Scap	2
GO:0030511	positive regulation of transforming growth factor beta receptor signaling pathway	0.112032	0.496101	0.451745	Lrg1/Gipc1	2
GO:0039694	viral RNA genome replication	0.112032	0.496101	0.451745	Pcbp2/Pi4ka	2
GO:0061050	regulation of cell growth involved in cardiac muscle cell development	0.112032	0.496101	0.451745	Mtor/Ddx39b	2
GO:1901185	negative regulation of ERBB signaling pathway	0.112032	0.496101	0.451745	Ptprj/Psen1	2
GO:1903846	positive regulation of cellular response to transforming growth factor beta stimulus	0.112032	0.496101	0.451745	Lrg1/Gipc1	2
GO:0098739	import across plasma membrane	0.112838	0.498926	0.454316	Slc9a9/Slc9a5/Wnk2/Psen1/Kcnj10/Slc12a5	6
GO:0060070	canonical Wnt signaling pathway	0.11306	0.498926	0.454316	Limd1/Reck/Arntl/Fgfr3/Wnk2/Dkkl1/Psen1/Sulf2/Dkk3	9
GO:0006757	ATP generation from ADP	0.113207	0.498926	0.454316	Prxl2c/Galt/Psen1/Zbtb7a	4
GO:0006260	DNA replication	0.113223	0.498926	0.454316	Brpf3/Rfc5/Wiz/Ccne1/Top1/Cdk9/Fbh1/Chtf8	8
GO:0048469	cell maturation	0.113996	0.501723	0.456863	Lhx6/Rb1/Wdr77/Mtor/Abhd2/Zbtb7a/Ptk2b	7
GO:0048638	regulation of developmental growth	0.115177	0.505288	0.460109	Csf1/Mkks/Rgma/Fgfr3/Mtor/Hdac3/Mapt/Cpne6/Ddx39b/Cdk5/Dbn1/Eif4g2	12
GO:0040013	negative regulation of locomotion	0.115226	0.505288	0.460109	Reck/Synj2bp/Adipor2/Adam15/Ptprj/Abhd2/Nisch/Csnk2b/Abr/Dbn1	10
GO:0051271	negative regulation of cellular component movement	0.115226	0.505288	0.460109	Reck/Synj2bp/Adipor2/Adam15/Ptprj/Abhd2/Nisch/Csnk2b/Abr/Dbn1	10
GO:0021575	hindbrain morphogenesis	0.115985	0.506153	0.460898	Rfx4/Kndc1/Cdk5	3
GO:0046605	regulation of centrosome cycle	0.115985	0.506153	0.460898	Cep250/Cep131/Ubxn2b	3
GO:0061512	protein localization to cilium	0.115985	0.506153	0.460898	Gas8/Arl6/Gga1	3
GO:1905517	macrophage migration	0.115985	0.506153	0.460898	Csf1/Ptprj/Ptk2b	3
GO:0007631	feeding behavior	0.116446	0.506645	0.461346	Mc4r/Dgat1/Pex13/Mtor/Ube2q1	5
GO:0006497	protein lipidation	0.116504	0.506645	0.461346	Alox12b/Atg12/Golga7/Nmt1	4
GO:0032970	regulation of actin filament-based process	0.116659	0.506645	0.461346	Rhobtb3/Tgfb3/Arhgef10l/Mkks/Mtor/Gba2/Wdr1/Gsn/Actr3b/Dbn1/Arpc3/Ptk2b	12
GO:0034248	regulation of cellular amide metabolic process	0.116659	0.506645	0.461346	Mir186/Mknk1/Upf3b/Fxr1/Gle1/Mtor/Ncbp2/Eif2b5/Ddx39b/Eif4g2/Ptk2b/Snca	12
GO:0006469	negative regulation of protein kinase activity	0.118282	0.508642	0.463163	Rb1/Spred3/Ptprj/Fem1a/Psen1/Dtnbp1/Smpd1	7
GO:0002335	mature B cell differentiation	0.118528	0.508642	0.463163	Lfng/Ptk2b	2
GO:0003309	type B pancreatic cell differentiation	0.118528	0.508642	0.463163	Arntl/Sidt2	2
GO:0010390	histone monoubiquitination	0.118528	0.508642	0.463163	Ddb2/Rybp	2
GO:0030149	sphingolipid catabolic process	0.118528	0.508642	0.463163	Gba2/Smpd1	2
GO:0048521	negative regulation of behavior	0.118528	0.508642	0.463163	Mc4r/Dbn1	2
GO:0050820	positive regulation of coagulation	0.118528	0.508642	0.463163	Ptprj/Psen1	2
GO:0051957	positive regulation of amino acid transport	0.118528	0.508642	0.463163	Psen1/Dtnbp1	2
GO:0060317	cardiac epithelial to mesenchymal transition	0.118528	0.508642	0.463163	Adam15/Pdcd4	2
GO:2000780	negative regulation of double-strand break repair	0.118528	0.508642	0.463163	Rnf169/Fbh1	2
GO:0051492	regulation of stress fiber assembly	0.119841	0.511953	0.466178	Tgfb3/Arhgef10l/Mkks/Mtor	4
GO:0051017	actin filament bundle assembly	0.120047	0.511953	0.466178	Tgfb3/Arhgef10l/Mkks/Mtor/Dbn1/Ptk2b	6
GO:0071356	cellular response to tumor necrosis factor	0.120047	0.511953	0.466178	Nfkbia/Ccdc3/Zfand6/Crhbp/Dbn1/Ptk2b	6
GO:1904950	negative regulation of establishment of protein localization	0.120047	0.511953	0.466178	Rptor/Pim3/Hdac3/Mapt/Cdk5/Syt11	6
GO:0006893	Golgi to plasma membrane transport	0.120293	0.511953	0.466178	Golga7/Gga1/Nsf	3
GO:0031124	mRNA 3'-end processing	0.120293	0.511953	0.466178	Cdk9/Ncbp2/Supt5	3
GO:0061912	selective autophagy	0.120293	0.511953	0.466178	Hspb8/Atg2a/Ambra1	3
GO:0099175	regulation of postsynapse organization	0.122038	0.516638	0.470445	Shisa7/Dtnbp1/Cdk5/Dbn1/Kif1a	5
GO:0050678	regulation of epithelial cell proliferation	0.122715	0.516638	0.470445	Lrg1/Synj2bp/Rptor/Rb1/Fgfr3/Vip/Wdr77/Mtor/Wdr13/Sulf2/Ptprn	11
GO:0050727	regulation of inflammatory response	0.122715	0.516638	0.470445	Irf3/Rhbdd3/Nfkbia/Rb1/Fem1a/Pdcd4/Fndc4/Bap1/Abr/Snca/Syt11	11
GO:0015850	organic hydroxy compound transport	0.123053	0.516638	0.470445	Ptgs1/Nfkbia/Syt12/Stard4/Vip/Dtnbp1/Snca/Syt11	8
GO:0045638	negative regulation of myeloid cell differentiation	0.12322	0.516638	0.470445	Tob2/Nfkbia/Klf13/Ptk2b	4
GO:1903578	regulation of ATP metabolic process	0.12322	0.516638	0.470445	Taz/Prxl2c/Psen1/Zbtb7a	4
GO:0019080	viral gene expression	0.124658	0.516638	0.470445	Eif2d/Mon1b/Pcbp2	3
GO:0032387	negative regulation of intracellular transport	0.124658	0.516638	0.470445	Hdac3/Mapt/Cdk5	3
GO:0046850	regulation of bone remodeling	0.124658	0.516638	0.470445	Mc4r/Ltbp3/Fgfr3	3
GO:0060393	regulation of pathway-restricted SMAD protein phosphorylation	0.124658	0.516638	0.470445	Tgfb3/Twsg1/Csnk2b	3
GO:0072665	protein localization to vacuole	0.124658	0.516638	0.470445	Stam/Snx16/Gnptab	3
GO:0098930	axonal transport	0.124658	0.516638	0.470445	Borcs5/Dtnbp1/Kif1a	3
GO:1905207	regulation of cardiocyte differentiation	0.124658	0.516638	0.470445	Mtor/Hdac3/Ddx39b	3
GO:0031330	negative regulation of cellular catabolic process	0.125072	0.516638	0.470445	Klhl40/Atraid/Mtor/Rybp/Psen1/Gipc1/Eif4g2/Snca	8
GO:0002092	positive regulation of receptor internalization	0.125116	0.516638	0.470445	Synj2bp/Dtnbp1	2
GO:0007097	nuclear migration	0.125116	0.516638	0.470445	Sun1/Kif1a	2
GO:0009225	nucleotide-sugar metabolic process	0.125116	0.516638	0.470445	Galt/Uap1	2
GO:0032786	positive regulation of DNA-templated transcription, elongation	0.125116	0.516638	0.470445	Supt5/Ddx39b	2
GO:0042481	regulation of odontogenesis	0.125116	0.516638	0.470445	Dmp1/Csf1	2
GO:0045738	negative regulation of DNA repair	0.125116	0.516638	0.470445	Rnf169/Fbh1	2
GO:0045920	negative regulation of exocytosis	0.125116	0.516638	0.470445	Abr/Snca	2
GO:0055075	potassium ion homeostasis	0.125116	0.516638	0.470445	Kcnj10/Slc12a5	2
GO:0098810	neurotransmitter reuptake	0.125116	0.516638	0.470445	Kcnj10/Snca	2
GO:1902932	positive regulation of alcohol biosynthetic process	0.125116	0.516638	0.470445	Scap/Snca	2
GO:1903421	regulation of synaptic vesicle recycling	0.125116	0.516638	0.470445	Scamp5/Syt11	2
GO:1905523	positive regulation of macrophage migration	0.125116	0.516638	0.470445	Csf1/Ptprj	2
GO:2000146	negative regulation of cell motility	0.125822	0.518962	0.472561	Reck/Synj2bp/Adipor2/Adam15/Ptprj/Abhd2/Nisch/Csnk2b/Abr	9
GO:0010660	regulation of muscle cell apoptotic process	0.126639	0.521736	0.475087	Ltk/Ambra1/Pdcd4/Ptk2b	4
GO:0098657	import into cell	0.127108	0.523069	0.476301	Slc9a9/Slc9a5/Wnk2/Psen1/Kcnj10/Slc12a5/Ap2b1/Snca	8
GO:0061572	actin filament bundle organization	0.127478	0.523997	0.477146	Tgfb3/Arhgef10l/Mkks/Mtor/Dbn1/Ptk2b	6
GO:0044262	cellular carbohydrate metabolic process	0.127706	0.524336	0.477454	Gusb/Phka1/Glb1/Inpp5a/Mtor/Pomk/Gnptab/Ptk2b/Snca	9
GO:0021537	telencephalon development	0.129161	0.529636	0.48228	Uba6/Rfx4/Lhx6/Pex13/Sun1/Mkks/Psen1/Cdk5	8
GO:0044772	mitotic cell cycle phase transition	0.12929	0.529636	0.48228	Ccne1/Rptor/Myo16/Rb1/Ecd/Rhou/Mta3/Anapc5/Brsk2/Cdk5/Calm1	11
GO:0030279	negative regulation of ossification	0.130098	0.530996	0.483519	Limd1/Ltbp3/Twsg1/Ptk2b	4
GO:0030177	positive regulation of Wnt signaling pathway	0.130655	0.530996	0.483519	Reck/Arntl/Fgfr3/Wnk2/Sulf2	5
GO:0046034	ATP metabolic process	0.131231	0.530996	0.483519	Taz/Prxl2c/Galt/Psen1/Zbtb7a/Snca/ND4/ND2	8
GO:0051651	maintenance of location in cell	0.131629	0.530996	0.483519	Sun1/Hdac3/Gsn/Cdk5/Dbn1/Ptk2b/Snca	7
GO:0010574	regulation of vascular endothelial growth factor production	0.131788	0.530996	0.483519	Sulf2/Sars	2
GO:0021697	cerebellar cortex formation	0.131788	0.530996	0.483519	Kndc1/Cdk5	2
GO:0031297	replication fork processing	0.131788	0.530996	0.483519	Cdk9/Fbh1	2
GO:0032958	inositol phosphate biosynthetic process	0.131788	0.530996	0.483519	Ptk2b/Snca	2
GO:0050686	negative regulation of mRNA processing	0.131788	0.530996	0.483519	Cdk9/Supt5	2
GO:0051491	positive regulation of filopodium assembly	0.131788	0.530996	0.483519	Tgfb3/Rala	2
GO:0051590	positive regulation of neurotransmitter transport	0.131788	0.530996	0.483519	Dtnbp1/Snca	2
GO:0099560	synaptic membrane adhesion	0.131788	0.530996	0.483519	Gpc4/Sparcl1	2
GO:0009896	positive regulation of catabolic process	0.132529	0.530996	0.483519	Rhbdd3/Prxl2c/Klhl40/Hspb8/Rgma/Vip/Ambra1/Gga1/Psen1/Supt5/Ptk2b/Nsf/Snca	13
GO:0043434	response to peptide hormone	0.132551	0.530996	0.483519	Mc4r/Klf15/Crhbp/Ptprj/Sgk1/Scap/Mtor/Prkci/Eif2b5/Vgf	10
GO:0006401	RNA catabolic process	0.133318	0.530996	0.483519	Upf3b/Edc4/Skiv2l/Fxr1/Prpf18/Sidt2/Mtor/Ncbp2	8
GO:0008347	glial cell migration	0.133558	0.530996	0.483519	Csf1/Sun1/Cdk5	3
GO:0048008	platelet-derived growth factor receptor signaling pathway	0.133558	0.530996	0.483519	Myo1e/Ptprj/Snca	3
GO:0050707	regulation of cytokine secretion	0.133558	0.530996	0.483519	Irf3/Scamp5/Syt11	3
GO:0062237	protein localization to postsynapse	0.133558	0.530996	0.483519	Gpc4/Grin2c/Cnih3	3
GO:0070059	intrinsic apoptotic signaling pathway in response to endoplasmic reticulum stress	0.133558	0.530996	0.483519	Txndc12/Dnajc10/Brsk2	3
GO:0090278	negative regulation of peptide hormone secretion	0.133558	0.530996	0.483519	Rptor/Pim3/Crhbp	3
GO:0033865	nucleoside bisphosphate metabolic process	0.133595	0.530996	0.483519	Sult2b1/Dgat1/Acsl4/Snca	4
GO:0033875	ribonucleoside bisphosphate metabolic process	0.133595	0.530996	0.483519	Sult2b1/Dgat1/Acsl4/Snca	4
GO:0034032	purine nucleoside bisphosphate metabolic process	0.133595	0.530996	0.483519	Sult2b1/Dgat1/Acsl4/Snca	4
GO:0042158	lipoprotein biosynthetic process	0.133595	0.530996	0.483519	Alox12b/Atg12/Golga7/Nmt1	4
GO:0043502	regulation of muscle adaptation	0.133595	0.530996	0.483519	Lmcd1/Cdk9/Mtor/Ddx39b	4
GO:0097061	dendritic spine organization	0.133595	0.530996	0.483519	Dtnbp1/Cdk5/Dbn1/Kif1a	4
GO:0019722	calcium-mediated signaling	0.133924	0.531718	0.484177	Lmcd1/Sppl3/Ptprj/Mtor/Mapt/Ptk2b/Calm1	7
GO:0010771	negative regulation of cell morphogenesis involved in differentiation	0.137131	0.542898	0.494357	Rgma/Psen1/Dtnbp1/Cdk5	4
GO:0010977	negative regulation of neuron projection development	0.137724	0.542898	0.494357	Rgma/H2-D1/Dync1i2/Psen1/Dtnbp1/Cdk5	6
GO:0015807	L-amino acid transport	0.138089	0.542898	0.494357	Slc36a4/Psen1/Kcnj10	3
GO:0032233	positive regulation of actin filament bundle assembly	0.138089	0.542898	0.494357	Tgfb3/Arhgef10l/Mtor	3
GO:0045840	positive regulation of mitotic nuclear division	0.138089	0.542898	0.494357	Rb1/Ubxn2b/Anapc5	3
GO:0060389	pathway-restricted SMAD protein phosphorylation	0.138089	0.542898	0.494357	Tgfb3/Twsg1/Csnk2b	3
GO:0098840	protein transport along microtubule	0.138089	0.542898	0.494357	Rpgr/Cep131/Kif1a	3
GO:0099118	microtubule-based protein transport	0.138089	0.542898	0.494357	Rpgr/Cep131/Kif1a	3
GO:0031112	positive regulation of microtubule polymerization or depolymerization	0.13854	0.542898	0.494357	Katnb1/Mapt	2
GO:0033561	regulation of water loss via skin	0.13854	0.542898	0.494357	Alox12b/Scd1	2
GO:0051984	positive regulation of chromosome segregation	0.13854	0.542898	0.494357	Rb1/Anapc5	2
GO:1903706	regulation of hemopoiesis	0.138545	0.542898	0.494357	Tob2/Csf1/Sos2/Nfkbia/Rb1/Fgfr3/Setd1a/Mtor/Zbtb7a/Klf13/Ap2a2/Ptk2b	12
GO:0006402	mRNA catabolic process	0.140927	0.551631	0.502309	Upf3b/Edc4/Skiv2l/Fxr1/Prpf18/Mtor/Ncbp2	7
GO:0016125	sterol metabolic process	0.142559	0.556649	0.506878	Sult2b1/Erg28/Scap/Gba2/Smpd1	5
GO:1903322	positive regulation of protein modification by small protein conjugation or removal	0.142559	0.556649	0.506878	Klhl40/Dcun1d1/Fgfr3/Cdk9/Hdac3	5
GO:2000736	regulation of stem cell differentiation	0.142671	0.556649	0.506878	Ltbp3/Setd1a/Ap2a2	3
GO:0032102	negative regulation of response to external stimulus	0.143008	0.557359	0.507525	Irf3/Rb1/Mkks/Rgma/Fem1a/Pdcd4/Fndc4/Pcbp2/Abr/Dbn1/Syt11	11
GO:0048545	response to steroid hormone	0.143299	0.557518	0.50767	Sult1a1/Tgfb3/Arntl/Sgk1/Abhd2/Zbtb7a/Ppp5c	7
GO:0010657	muscle cell apoptotic process	0.144313	0.557518	0.50767	Ltk/Ambra1/Pdcd4/Ptk2b	4
GO:1901989	positive regulation of cell cycle phase transition	0.144313	0.557518	0.50767	Rptor/Rb1/Mta3/Anapc5	4
GO:0002021	response to dietary excess	0.145366	0.557518	0.50767	Mc4r/Vgf	2
GO:0003352	regulation of cilium movement	0.145366	0.557518	0.50767	Mkks/Drc1	2
GO:0014044	Schwann cell development	0.145366	0.557518	0.50767	Mpp5/Cdk5	2
GO:0030808	regulation of nucleotide biosynthetic process	0.145366	0.557518	0.50767	Taz/Snca	2
GO:0031338	regulation of vesicle fusion	0.145366	0.557518	0.50767	Vps16/Snca	2
GO:0035883	enteroendocrine cell differentiation	0.145366	0.557518	0.50767	Arntl/Sidt2	2
GO:0046466	membrane lipid catabolic process	0.145366	0.557518	0.50767	Gba2/Smpd1	2
GO:0099633	protein localization to postsynaptic specialization membrane	0.145366	0.557518	0.50767	Gpc4/Cnih3	2
GO:0099645	neurotransmitter receptor localization to postsynaptic specialization membrane	0.145366	0.557518	0.50767	Gpc4/Cnih3	2
GO:1900371	regulation of purine nucleotide biosynthetic process	0.145366	0.557518	0.50767	Taz/Snca	2
GO:1904646	cellular response to amyloid-beta	0.145366	0.557518	0.50767	Psen1/Cdk5	2
GO:1905606	regulation of presynapse assembly	0.145366	0.557518	0.50767	Gpc4/Snca	2
GO:0050905	neuromuscular process	0.145606	0.557848	0.50797	Grin2c/Scn1a/Pomk/Abr/Dbn1	5
GO:0051348	negative regulation of transferase activity	0.146193	0.559503	0.509478	Rb1/Spred3/Ptprj/Fem1a/Psen1/Dtnbp1/Mapt/Smpd1	8
GO:0021695	cerebellar cortex development	0.147303	0.56137	0.511178	Rfx4/Kndc1/Cdk5	3
GO:0033209	tumor necrosis factor-mediated signaling pathway	0.147303	0.56137	0.511178	Nfkbia/Ccdc3/Ptk2b	3
GO:0045143	homologous chromosome segregation	0.147303	0.56137	0.511178	Syde1/Ccne1/Sun1	3
GO:1901570	fatty acid derivative biosynthetic process	0.147303	0.56137	0.511178	Alox8/Ptgs1/Acsl4	3
GO:0007173	epidermal growth factor receptor signaling pathway	0.147959	0.561451	0.511251	Mvb12a/Ptprj/Psen1/Ptk2b	4
GO:0030004	cellular monovalent inorganic cation homeostasis	0.147959	0.561451	0.511251	Slc9a9/Slc9a5/Sgk1/Slc12a5	4
GO:0031123	RNA 3'-end processing	0.147959	0.561451	0.511251	Ints1/Cdk9/Ncbp2/Supt5	4
GO:2000300	regulation of synaptic vesicle exocytosis	0.147959	0.561451	0.511251	Chrm2/Grm4/Dtnbp1/Gipc1	4
GO:0002573	myeloid leukocyte differentiation	0.148102	0.561451	0.511251	Tob2/Csf1/Rb1/Fgfr3/Mtor/Psen1/Zbtb7a	7
GO:0001894	tissue homeostasis	0.148397	0.561977	0.51173	Mc4r/Ltbp3/Ptgs1/Csf1/Adgrf5/Rb1/Mkks/Ptk2b	8
GO:0098656	anion transmembrane transport	0.150532	0.564172	0.513728	Grk6/Mtor/Slc36a4/Psen1/Gabra2/Kcnj10/Slc12a5	7
GO:0030111	regulation of Wnt signaling pathway	0.15146	0.564172	0.513728	Limd1/Reck/Arntl/Fgfr3/Wnk2/Dkkl1/Psen1/Sulf2/Dkk3	9
GO:0046849	bone remodeling	0.15164	0.564172	0.513728	Mc4r/Ltbp3/Fgfr3/Ptk2b	4
GO:0006354	DNA-templated transcription, elongation	0.151984	0.564172	0.513728	Gtf2f2/Supt5/Ddx39b	3
GO:0007566	embryo implantation	0.151984	0.564172	0.513728	Reck/Syde1/Ube2q1	3
GO:0030032	lamellipodium assembly	0.151984	0.564172	0.513728	Ablim3/Mtor/Arhgef4	3
GO:0031122	cytoplasmic microtubule organization	0.151984	0.564172	0.513728	Wdr73/Hook1/Limk2	3
GO:0046324	regulation of glucose import	0.151984	0.564172	0.513728	Klf15/Adipor2/Prkci	3
GO:0046579	positive regulation of Ras protein signal transduction	0.151984	0.564172	0.513728	Csf1/Rasgrf1/Rasgef1a	3
GO:0050771	negative regulation of axonogenesis	0.151984	0.564172	0.513728	Rgma/Psen1/Cdk5	3
GO:0002446	neutrophil mediated immunity	0.152259	0.564172	0.513728	Wdr1/Abr	2
GO:0006623	protein targeting to vacuole	0.152259	0.564172	0.513728	Snx16/Gnptab	2
GO:0007031	peroxisome organization	0.152259	0.564172	0.513728	Pex13/Zfand6	2
GO:0032094	response to food	0.152259	0.564172	0.513728	Mkks/Mtor	2
GO:0033866	nucleoside bisphosphate biosynthetic process	0.152259	0.564172	0.513728	Acsl4/Snca	2
GO:0034030	ribonucleoside bisphosphate biosynthetic process	0.152259	0.564172	0.513728	Acsl4/Snca	2
GO:0034033	purine nucleoside bisphosphate biosynthetic process	0.152259	0.564172	0.513728	Acsl4/Snca	2
GO:0043243	positive regulation of protein-containing complex disassembly	0.152259	0.564172	0.513728	Katnb1/Wdr1	2
GO:0060218	hematopoietic stem cell differentiation	0.152259	0.564172	0.513728	Setd1a/Ap2a2	2
GO:0060236	regulation of mitotic spindle organization	0.152259	0.564172	0.513728	Tpx2/Rae1	2
GO:0060292	long-term synaptic depression	0.152259	0.564172	0.513728	Mapt/Ptk2b	2
GO:2001020	regulation of response to DNA damage stimulus	0.15298	0.566263	0.515633	Rnf169/Spred3/Fxr1/Cdk9/Fbh1/Mapt/Ddx39b	7
GO:0051222	positive regulation of protein transport	0.155065	0.573392	0.522125	Irf3/Cep131/Tgfb3/Rbm22/Acsl4/Psen1/Hdac3/Ipo5/Cdk5/Scamp5	10
GO:0045921	positive regulation of exocytosis	0.155356	0.57388	0.522569	Stam/Cdk5/Scamp5/Snca	4
GO:0044270	cellular nitrogen compound catabolic process	0.155615	0.574247	0.522903	Upf3b/Edc4/Skiv2l/Galt/Fxr1/Prpf18/Sidt2/Mtor/Fbh1/Ncbp2/Nudt9	11
GO:0008542	visual learning	0.156711	0.576524	0.524976	Sgk1/Mtor/Cdk5	3
GO:0034394	protein localization to cell surface	0.156711	0.576524	0.524976	Synj2bp/Ric3/Gga1	3
GO:0042058	regulation of epidermal growth factor receptor signaling pathway	0.156711	0.576524	0.524976	Mvb12a/Ptprj/Psen1	3
GO:0001837	epithelial to mesenchymal transition	0.15807	0.579619	0.527795	Tgfb3/Spred3/Adam15/Mtor/Pdcd4	5
GO:0106106	cold-induced thermogenesis	0.15807	0.579619	0.527795	Arntl/Rb1/Adipor2/Hdac3/Scd1	5
GO:0120161	regulation of cold-induced thermogenesis	0.15807	0.579619	0.527795	Arntl/Rb1/Adipor2/Hdac3/Scd1	5
GO:0006775	fat-soluble vitamin metabolic process	0.159215	0.579619	0.527795	Dgat1/Cyp4f15	2
GO:0008045	motor neuron axon guidance	0.159215	0.579619	0.527795	Ntn5/Cdk5	2
GO:0010573	vascular endothelial growth factor production	0.159215	0.579619	0.527795	Sulf2/Sars	2
GO:0048169	regulation of long-term neuronal synaptic plasticity	0.159215	0.579619	0.527795	Kcnj10/Snca	2
GO:0070306	lens fiber cell differentiation	0.159215	0.579619	0.527795	Spred3/Fgfr3	2
GO:1905209	positive regulation of cardiocyte differentiation	0.159215	0.579619	0.527795	Mtor/Ddx39b	2
GO:0030900	forebrain development	0.159318	0.579619	0.527795	Uba6/Rfx4/Lhx6/Twsg1/Pex13/Sun1/Mkks/Fgfr3/Psen1/Cdk5/Kif1a	11
GO:0030534	adult behavior	0.159319	0.579619	0.527795	Crhbp/Scn1a/Mapt/Cdk5/Kcnj10/Snca	6
GO:0001503	ossification	0.161186	0.58396	0.531748	Limd1/Phospho1/Kazald1/Tob2/Ltbp3/Dmp1/Csf1/Twsg1/Atraid/Fgfr3/Ptk2b	11
GO:0001541	ovarian follicle development	0.161483	0.58396	0.531748	Lfng/Eif2b5/Vgf	3
GO:0030512	negative regulation of transforming growth factor beta receptor signaling pathway	0.161483	0.58396	0.531748	Tgfb3/Spred3/Zbtb7a	3
GO:0032922	circadian regulation of gene expression	0.161483	0.58396	0.531748	Arntl/Top1/Hdac3	3
GO:0071426	ribonucleoprotein complex export from nucleus	0.161483	0.58396	0.531748	Gle1/Rae1/Ddx39b	3
GO:0150076	neuroinflammatory response	0.161483	0.58396	0.531748	Psen1/Snca/Syt11	3
GO:0031644	regulation of nervous system process	0.162117	0.585666	0.533301	Vip/Mtor/Shisa7/Dbn1/Kcnj10/Ptk2b	6
GO:0019395	fatty acid oxidation	0.162889	0.586391	0.533961	Dgat1/Pex13/Adipor2/Mtor	4
GO:0110020	regulation of actomyosin structure organization	0.162889	0.586391	0.533961	Tgfb3/Arhgef10l/Mkks/Mtor	4
GO:0007409	axonogenesis	0.163136	0.586391	0.533961	Ntn5/Cntn6/Tiam2/Rgma/Fgfr3/Zswim8/Psen1/Brsk2/Mapt/Stk25/Cdk5/Dbn1/Eif4g2	13
GO:0045598	regulation of fat cell differentiation	0.16446	0.586391	0.533961	Arntl/Ccdc3/Asxl1/Mtor/Dkkl1	5
GO:0072521	purine-containing compound metabolic process	0.164955	0.586391	0.533961	Sult2b1/Taz/Dgat1/Prxl2c/Galt/Acsl4/Psen1/Zbtb7a/Cmpk1/Nudt9/Snca	11
GO:0045860	positive regulation of protein kinase activity	0.16608	0.586391	0.533961	Tpx2/Csf1/Tgfb3/Grm4/Rptor/Map4k2/Shc2/Pak6/Psen1/Cdk5/Ptk2b/Snca	12
GO:0030866	cortical actin cytoskeleton organization	0.166229	0.586391	0.533961	Strip1/Cdk5	2
GO:0033144	negative regulation of intracellular steroid hormone receptor signaling pathway	0.166229	0.586391	0.533961	Arntl/Zbtb7a	2
GO:0033363	secretory granule organization	0.166229	0.586391	0.533961	Dtnbp1/Ptprn	2
GO:0034314	Arp2/3 complex-mediated actin nucleation	0.166229	0.586391	0.533961	Actr3b/Arpc3	2
GO:0009895	negative regulation of catabolic process	0.166259	0.586391	0.533961	Klhl40/Grin2c/Atraid/Mtor/Rybp/Psen1/Gipc1/Eif4g2/Snca	9
GO:0071166	ribonucleoprotein complex localization	0.166299	0.586391	0.533961	Gle1/Rae1/Ddx39b	3
GO:0006119	oxidative phosphorylation	0.166704	0.586391	0.533961	Taz/Snca/ND4/ND2	4
GO:0008306	associative learning	0.166704	0.586391	0.533961	Sgk1/Mtor/Rin1/Cdk5	4
GO:0043266	regulation of potassium ion transport	0.166704	0.586391	0.533961	Vip/Wnk2/Kcnip3/Ptk2b	4
GO:0046700	heterocycle catabolic process	0.166856	0.586391	0.533961	Upf3b/Edc4/Skiv2l/Galt/Fxr1/Prpf18/Sidt2/Mtor/Fbh1/Ncbp2/Nudt9	11
GO:0022898	regulation of transmembrane transporter activity	0.168941	0.586391	0.533961	Cnih3/Crhbp/Grk6/Wnk2/Cdk5/Rasgrf1/Ptk2b/Snca	8
GO:0016485	protein processing	0.170626	0.586391	0.533961	Rfx4/Sec11c/Yme1l1/Sppl3/Psen1/Gsn/Scg5	7
GO:0010770	positive regulation of cell morphogenesis involved in differentiation	0.170636	0.586391	0.533961	Tiam2/Sgk1/Mapt/Stk25/Dbn1/Eif4g2	6
GO:0034612	response to tumor necrosis factor	0.170636	0.586391	0.533961	Nfkbia/Ccdc3/Zfand6/Crhbp/Dbn1/Ptk2b	6
GO:0050680	negative regulation of epithelial cell proliferation	0.170952	0.586391	0.533961	Synj2bp/Rb1/Fgfr3/Wdr77/Wdr13	5
GO:0007193	adenylate cyclase-inhibiting G protein-coupled receptor signaling pathway	0.171156	0.586391	0.533961	Cort/Chrm2/Grm4	3
GO:0051453	regulation of intracellular pH	0.171156	0.586391	0.533961	Slc9a9/Slc9a5/Slc12a5	3
GO:1903845	negative regulation of cellular response to transforming growth factor beta stimulus	0.171156	0.586391	0.533961	Tgfb3/Spred3/Zbtb7a	3
GO:0006903	vesicle targeting	0.173295	0.586391	0.533961	Map4k2/Psen1	2
GO:0010661	positive regulation of muscle cell apoptotic process	0.173295	0.586391	0.533961	Ltk/Pdcd4	2
GO:0014002	astrocyte development	0.173295	0.586391	0.533961	Psen1/Eif2b5	2
GO:0018208	peptidyl-proline modification	0.173295	0.586391	0.533961	Fkbp5/Ppil4	2
GO:0019432	triglyceride biosynthetic process	0.173295	0.586391	0.533961	Dgat1/Acsl4	2
GO:0043267	negative regulation of potassium ion transport	0.173295	0.586391	0.533961	Vip/Ptk2b	2
GO:0045684	positive regulation of epidermis development	0.173295	0.586391	0.533961	Alox8/Sult2b1	2
GO:0051968	positive regulation of synaptic transmission, glutamatergic	0.173295	0.586391	0.533961	Dtnbp1/Ptk2b	2
GO:0099174	regulation of presynapse organization	0.173295	0.586391	0.533961	Gpc4/Snca	2
GO:2000463	positive regulation of excitatory postsynaptic potential	0.173295	0.586391	0.533961	Dbn1/Ptk2b	2
GO:0031098	stress-activated protein kinase signaling cascade	0.173674	0.586391	0.533961	Mid1/Map4k2/Fgfr3/Pak6/Hdac3/Dtnbp1/Stk25/Ptk2b	8
GO:0008344	adult locomotory behavior	0.174428	0.586391	0.533961	Scn1a/Mapt/Kcnj10/Snca	4
GO:0120034	positive regulation of plasma membrane bounded cell projection assembly	0.174428	0.586391	0.533961	Tgfb3/Mtor/Atmin/Rala	4
GO:0045787	positive regulation of cell cycle	0.175192	0.586391	0.533961	Lfng/Wiz/Rptor/Rb1/Ubxn2b/Cdk9/Mta3/Anapc5/Ddx39b/Gipc1	10
GO:0000381	regulation of alternative mRNA splicing, via spliceosome	0.176054	0.586391	0.533961	Fxr1/Zbtb7a/Khdrbs3	3
GO:0002090	regulation of receptor internalization	0.176054	0.586391	0.533961	Synj2bp/Dtnbp1/Nsf	3
GO:0007632	visual behavior	0.176054	0.586391	0.533961	Sgk1/Mtor/Cdk5	3
GO:0035082	axoneme assembly	0.176054	0.586391	0.533961	Cep131/Gas8/Drc1	3
GO:0050796	regulation of insulin secretion	0.176417	0.586391	0.533961	Rptor/Arntl/Pim3/Sidt2/Acsl4/Brsk2	6
GO:0120032	regulation of plasma membrane bounded cell projection assembly	0.176417	0.586391	0.533961	Tgfb3/Fxr1/Mtor/Atmin/Rala/Dbn1	6
GO:0009260	ribonucleotide biosynthetic process	0.177542	0.586391	0.533961	Taz/Umps/Acsl4/Cmpk1/Snca	5
GO:1904659	glucose transmembrane transport	0.178336	0.586391	0.533961	Klf15/Adipor2/Slc45a1/Prkci	4
GO:0033157	regulation of intracellular protein transport	0.17845	0.586391	0.533961	Parl/Cep131/Rbm22/Psen1/Hdac3/Ipo5/Cdk5	7
GO:0006998	nuclear envelope organization	0.180408	0.586391	0.533961	Sun1/Ubxn2b	2
GO:0009651	response to salt stress	0.180408	0.586391	0.533961	Mknk1/Efhd1	2
GO:0046320	regulation of fatty acid oxidation	0.180408	0.586391	0.533961	Dgat1/Mtor	2
GO:0050715	positive regulation of cytokine secretion	0.180408	0.586391	0.533961	Irf3/Scamp5	2
GO:0060251	regulation of glial cell proliferation	0.180408	0.586391	0.533961	Mtor/Prkci	2
GO:0061462	protein localization to lysosome	0.180408	0.586391	0.533961	Snx16/Gnptab	2
GO:0090224	regulation of spindle organization	0.180408	0.586391	0.533961	Tpx2/Rae1	2
GO:0016050	vesicle organization	0.180885	0.586391	0.533961	Hook1/Stam/Vps16/Prkci/Dtnbp1/Ptprn/Snca/Syt11	8
GO:0060560	developmental growth involved in morphogenesis	0.180885	0.586391	0.533961	Csf1/Rgma/Pak6/Mapt/Cpne6/Cdk5/Dbn1/Eif4g2	8
GO:0021766	hippocampus development	0.18099	0.586391	0.533961	Uba6/Mkks/Cdk5	3
GO:1901184	regulation of ERBB signaling pathway	0.18099	0.586391	0.533961	Mvb12a/Ptprj/Psen1	3
GO:2001021	negative regulation of response to DNA damage stimulus	0.18099	0.586391	0.533961	Rnf169/Fbh1/Ddx39b	3
GO:0006488	dolichol-linked oligosaccharide biosynthetic process	0.181328	0.586391	0.533961	Alg14	1
GO:0006607	NLS-bearing protein import into nucleus	0.181328	0.586391	0.533961	Ipo5	1
GO:0007220	Notch receptor processing	0.181328	0.586391	0.533961	Psen1	1
GO:0007341	penetration of zona pellucida	0.181328	0.586391	0.533961	Dkkl1	1
GO:0007567	parturition	0.181328	0.586391	0.533961	Arntl	1
GO:0009265	2'-deoxyribonucleotide biosynthetic process	0.181328	0.586391	0.533961	Cmpk1	1
GO:0010745	negative regulation of macrophage derived foam cell differentiation	0.181328	0.586391	0.533961	Nfkbia	1
GO:0015801	aromatic amino acid transport	0.181328	0.586391	0.533961	Slc36a4	1
GO:0019732	antifungal humoral response	0.181328	0.586391	0.533961	Vip	1
GO:0021826	substrate-independent telencephalic tangential migration	0.181328	0.586391	0.533961	Lhx6	1
GO:0021843	substrate-independent telencephalic tangential interneuron migration	0.181328	0.586391	0.533961	Lhx6	1
GO:0022027	interkinetic nuclear migration	0.181328	0.586391	0.533961	Kif1a	1
GO:0030049	muscle filament sliding	0.181328	0.586391	0.533961	Dbn1	1
GO:0031468	nuclear envelope reassembly	0.181328	0.586391	0.533961	Ubxn2b	1
GO:0032351	negative regulation of hormone metabolic process	0.181328	0.586391	0.533961	Dkk3	1
GO:0032815	negative regulation of natural killer cell activation	0.181328	0.586391	0.533961	Rhbdd3	1
GO:0033299	secretion of lysosomal enzymes	0.181328	0.586391	0.533961	Gnptab	1
GO:0033689	negative regulation of osteoblast proliferation	0.181328	0.586391	0.533961	Atraid	1
GO:0034427	nuclear-transcribed mRNA catabolic process, exonucleolytic, 3'-5'	0.181328	0.586391	0.533961	Skiv2l	1
GO:0035331	negative regulation of hippo signaling	0.181328	0.586391	0.533961	Limd1	1
GO:0035871	protein K11-linked deubiquitination	0.181328	0.586391	0.533961	Otud7a	1
GO:0043301	negative regulation of leukocyte degranulation	0.181328	0.586391	0.533961	Abr	1
GO:0043313	regulation of neutrophil degranulation	0.181328	0.586391	0.533961	Abr	1
GO:0045199	maintenance of epithelial cell apical/basal polarity	0.181328	0.586391	0.533961	Wdr1	1
GO:0045542	positive regulation of cholesterol biosynthetic process	0.181328	0.586391	0.533961	Scap	1
GO:0046385	deoxyribose phosphate biosynthetic process	0.181328	0.586391	0.533961	Cmpk1	1
GO:0048251	elastic fiber assembly	0.181328	0.586391	0.533961	Ltbp3	1
GO:0048671	negative regulation of collateral sprouting	0.181328	0.586391	0.533961	Rgma	1
GO:0048702	embryonic neurocranium morphogenesis	0.181328	0.586391	0.533961	Tgfb3	1
GO:0051583	dopamine uptake involved in synaptic transmission	0.181328	0.586391	0.533961	Snca	1
GO:0051775	response to redox state	0.181328	0.586391	0.533961	Arntl	1
GO:0051934	catecholamine uptake involved in synaptic transmission	0.181328	0.586391	0.533961	Snca	1
GO:0061303	cornea development in camera-type eye	0.181328	0.586391	0.533961	Limk2	1
GO:0061517	macrophage proliferation	0.181328	0.586391	0.533961	Csf1	1
GO:0061620	glycolytic process through glucose-6-phosphate	0.181328	0.586391	0.533961	Galt	1
GO:0061626	pharyngeal arch artery morphogenesis	0.181328	0.586391	0.533961	Adgrf5	1
GO:0061684	chaperone-mediated autophagy	0.181328	0.586391	0.533961	Snca	1
GO:0070170	regulation of tooth mineralization	0.181328	0.586391	0.533961	Dmp1	1
GO:0070257	positive regulation of mucus secretion	0.181328	0.586391	0.533961	Alox12b	1
GO:0070857	regulation of bile acid biosynthetic process	0.181328	0.586391	0.533961	Stard4	1
GO:0071257	cellular response to electrical stimulus	0.181328	0.586391	0.533961	Nsmf	1
GO:0072497	mesenchymal stem cell differentiation	0.181328	0.586391	0.533961	Ltbp3	1
GO:0097119	postsynaptic density protein 95 clustering	0.181328	0.586391	0.533961	Dbn1	1
GO:0106049	regulation of cellular response to osmotic stress	0.181328	0.586391	0.533961	Efhd1	1
GO:0106120	positive regulation of sterol biosynthetic process	0.181328	0.586391	0.533961	Scap	1
GO:1901838	positive regulation of transcription of nucleolar large rRNA by RNA polymerase I	0.181328	0.586391	0.533961	Mtor	1
GO:1902224	ketone body metabolic process	0.181328	0.586391	0.533961	Dgat1	1
GO:1902415	regulation of mRNA binding	0.181328	0.586391	0.533961	Cdk9	1
GO:1902746	regulation of lens fiber cell differentiation	0.181328	0.586391	0.533961	Spred3	1
GO:1903748	negative regulation of establishment of protein localization to mitochondrion	0.181328	0.586391	0.533961	Mapt	1
GO:1904526	regulation of microtubule binding	0.181328	0.586391	0.533961	Gas8	1
GO:1905456	regulation of lymphoid progenitor cell differentiation	0.181328	0.586391	0.533961	Sos2	1
GO:1990253	cellular response to leucine starvation	0.181328	0.586391	0.533961	Mtor	1
GO:1990264	peptidyl-tyrosine dephosphorylation involved in inactivation of protein kinase activity	0.181328	0.586391	0.533961	Ptprj	1
GO:1990535	neuron projection maintenance	0.181328	0.586391	0.533961	Psen1	1
GO:2000192	negative regulation of fatty acid transport	0.181328	0.586391	0.533961	Acsl4	1
GO:2000489	regulation of hepatic stellate cell activation	0.181328	0.586391	0.533961	Dgat1	1
GO:2001269	positive regulation of cysteine-type endopeptidase activity involved in apoptotic signaling pathway	0.181328	0.586391	0.533961	Gsn	1
GO:0008645	hexose transmembrane transport	0.182272	0.58788	0.535317	Klf15/Adipor2/Slc45a1/Prkci	4
GO:0038127	ERBB signaling pathway	0.182272	0.58788	0.535317	Mvb12a/Ptprj/Psen1/Ptk2b	4
GO:0060491	regulation of cell projection assembly	0.182277	0.58788	0.535317	Tgfb3/Fxr1/Mtor/Atmin/Rala/Dbn1	6
GO:0090288	negative regulation of cellular response to growth factor stimulus	0.184226	0.592153	0.539208	Tgfb3/Twsg1/Spred3/Zbtb7a/Sulf2	5
GO:0006486	protein glycosylation	0.185236	0.592153	0.539208	Alg14/Pomk/Psen1/Large1/Extl3/St3gal5	6
GO:0043413	macromolecule glycosylation	0.185236	0.592153	0.539208	Alg14/Pomk/Psen1/Large1/Extl3/St3gal5	6
GO:0050807	regulation of synapse organization	0.185764	0.592153	0.539208	Gpc4/Shisa7/Dtnbp1/Cdk5/Dbn1/Snca/Kif1a/Sparcl1	8
GO:0006400	tRNA modification	0.185963	0.592153	0.539208	Adat2/Trit1/Elp1	3
GO:0010507	negative regulation of autophagy	0.185963	0.592153	0.539208	Mtor/Eif4g2/Snca	3
GO:0051145	smooth muscle cell differentiation	0.185963	0.592153	0.539208	Ramp2/Pdcd4/Smarca2	3
GO:0098661	inorganic anion transmembrane transport	0.185963	0.592153	0.539208	Mtor/Gabra2/Slc12a5	3
GO:0003014	renal system process	0.186238	0.592153	0.539208	Myo1e/Adgrf5/Gsn/Sulf2	4
GO:0030516	regulation of axon extension	0.186238	0.592153	0.539208	Mapt/Cdk5/Dbn1/Eif4g2	4
GO:0090276	regulation of peptide hormone secretion	0.186423	0.592153	0.539208	Rptor/Arntl/Pim3/Crhbp/Sidt2/Acsl4/Brsk2	7
GO:0001504	neurotransmitter uptake	0.187565	0.592153	0.539208	Kcnj10/Snca	2
GO:0006984	ER-nucleus signaling pathway	0.187565	0.592153	0.539208	Arhgef10l/Scap	2
GO:0007616	long-term memory	0.187565	0.592153	0.539208	Sgk1/Mtor	2
GO:0045005	DNA-dependent DNA replication maintenance of fidelity	0.187565	0.592153	0.539208	Cdk9/Fbh1	2
GO:0048741	skeletal muscle fiber development	0.187565	0.592153	0.539208	Klhl40/Acta1	2
GO:0085029	extracellular matrix assembly	0.187565	0.592153	0.539208	Ltbp3/Ramp2	2
GO:1904645	response to amyloid-beta	0.187565	0.592153	0.539208	Psen1/Cdk5	2
GO:1904951	positive regulation of establishment of protein localization	0.187829	0.592153	0.539208	Irf3/Cep131/Tgfb3/Rbm22/Acsl4/Psen1/Hdac3/Ipo5/Cdk5/Scamp5	10
GO:0006939	smooth muscle contraction	0.190231	0.592153	0.539208	Ptgs1/Chrm2/Mkks/Sulf2	4
GO:0015749	monosaccharide transmembrane transport	0.190231	0.592153	0.539208	Klf15/Adipor2/Slc45a1/Prkci	4
GO:2000379	positive regulation of reactive oxygen species metabolic process	0.190231	0.592153	0.539208	Mtor/Mapt/Ptk2b/Snca	4
GO:0006979	response to oxidative stress	0.190485	0.592153	0.539208	Gpx8/Gpx7/Ptgs1/Pxdn/Arntl/Psen1/Mapt/Stk25/Ptk2b/Ptprn/Snca	11
GO:0050663	cytokine secretion	0.190971	0.592153	0.539208	Irf3/Scamp5/Syt11	3
GO:0070192	chromosome organization involved in meiotic cell cycle	0.190971	0.592153	0.539208	Syde1/Ccne1/Sun1	3
GO:0008360	regulation of cell shape	0.191001	0.592153	0.539208	Limd1/Rhobtb3/Rhou/Wdr1/Ptk2b	5
GO:0014013	regulation of gliogenesis	0.191001	0.592153	0.539208	Csf1/Fgfr3/Mtor/Prkci/Wdr1	5
GO:0006109	regulation of carbohydrate metabolic process	0.19121	0.592153	0.539208	Prxl2c/Mtor/Psen1/Zbtb7a/Ptk2b/Snca	6
GO:1905475	regulation of protein localization to membrane	0.19121	0.592153	0.539208	Gpc4/Prkci/Shisa7/Gsn/Cdk5/Dbn1	6
GO:0043543	protein acylation	0.191819	0.592153	0.539208	Brpf3/Klf15/Arntl/Golga7/Kansl2/Nmt1/Snca	7
GO:0010256	endomembrane system organization	0.192521	0.592153	0.539208	Mpp5/Hikeshi/Hook1/Sun1/Ubxn2b/Dtnbp1/Gsn/Gorasp2/Stk25/Ptprn/Syt11	11
GO:0032409	regulation of transporter activity	0.193187	0.592153	0.539208	Cnih3/Crhbp/Grk6/Wnk2/Cdk5/Rasgrf1/Ptk2b/Snca	8
GO:0048771	tissue remodeling	0.194224	0.592153	0.539208	Mc4r/Ltbp3/Fgfr3/Klf6/Abr/Ptk2b	6
GO:0008585	female gonad development	0.194251	0.592153	0.539208	Lfng/Eif2b5/Vgf/Ptprn	4
GO:0034219	carbohydrate transmembrane transport	0.194251	0.592153	0.539208	Klf15/Adipor2/Slc45a1/Prkci	4
GO:0048259	regulation of receptor-mediated endocytosis	0.194251	0.592153	0.539208	Synj2bp/Dtnbp1/Nsf/Syt11	4
GO:0019439	aromatic compound catabolic process	0.194566	0.592153	0.539208	Upf3b/Edc4/Skiv2l/Galt/Fxr1/Prpf18/Sidt2/Mtor/Fbh1/Ncbp2/Nudt9	11
GO:0014037	Schwann cell differentiation	0.19476	0.592153	0.539208	Mpp5/Cdk5	2
GO:0030225	macrophage differentiation	0.19476	0.592153	0.539208	Csf1/Rb1	2
GO:0045022	early endosome to late endosome transport	0.19476	0.592153	0.539208	Hook1/Snx16	2
GO:0045806	negative regulation of endocytosis	0.19476	0.592153	0.539208	Scamp5/Syt11	2
GO:0016575	histone deacetylation	0.196014	0.592153	0.539208	Mideas/Hdac3/Mta3	3
GO:0033143	regulation of intracellular steroid hormone receptor signaling pathway	0.196014	0.592153	0.539208	Arntl/Zbtb7a/Ppp5c	3
GO:0045453	bone resorption	0.196014	0.592153	0.539208	Mc4r/Ltbp3/Ptk2b	3
GO:0001767	establishment of lymphocyte polarity	0.197548	0.592153	0.539208	Gsn	1
GO:0001768	establishment of T cell polarity	0.197548	0.592153	0.539208	Gsn	1
GO:0002118	aggressive behavior	0.197548	0.592153	0.539208	Crhbp	1
GO:0006266	DNA ligation	0.197548	0.592153	0.539208	Paxx	1
GO:0009219	pyrimidine deoxyribonucleotide metabolic process	0.197548	0.592153	0.539208	Cmpk1	1
GO:0019227	neuronal action potential propagation	0.197548	0.592153	0.539208	Scn1a	1
GO:0021684	cerebellar granular layer formation	0.197548	0.592153	0.539208	Kndc1	1
GO:0021707	cerebellar granule cell differentiation	0.197548	0.592153	0.539208	Kndc1	1
GO:0021892	cerebral cortex GABAergic interneuron differentiation	0.197548	0.592153	0.539208	Lhx6	1
GO:0030644	cellular chloride ion homeostasis	0.197548	0.592153	0.539208	Slc12a5	1
GO:0031442	positive regulation of mRNA 3'-end processing	0.197548	0.592153	0.539208	Ncbp2	1
GO:0031943	regulation of glucocorticoid metabolic process	0.197548	0.592153	0.539208	Dkk3	1
GO:0032342	aldosterone biosynthetic process	0.197548	0.592153	0.539208	Dkk3	1
GO:0032959	inositol trisphosphate biosynthetic process	0.197548	0.592153	0.539208	Ptk2b	1
GO:0034650	cortisol metabolic process	0.197548	0.592153	0.539208	Dkk3	1
GO:0035090	maintenance of apical/basal cell polarity	0.197548	0.592153	0.539208	Wdr1	1
GO:0036005	response to macrophage colony-stimulating factor	0.197548	0.592153	0.539208	Csf1	1
GO:0036006	cellular response to macrophage colony-stimulating factor stimulus	0.197548	0.592153	0.539208	Csf1	1
GO:0042762	regulation of sulfur metabolic process	0.197548	0.592153	0.539208	Snca	1
GO:0045647	negative regulation of erythrocyte differentiation	0.197548	0.592153	0.539208	Klf13	1
GO:0048149	behavioral response to ethanol	0.197548	0.592153	0.539208	Crhbp	1
GO:0051458	corticotropin secretion	0.197548	0.592153	0.539208	Crhbp	1
GO:0051610	serotonin uptake	0.197548	0.592153	0.539208	Snca	1
GO:0060405	regulation of penile erection	0.197548	0.592153	0.539208	Vip	1
GO:0060768	regulation of epithelial cell proliferation involved in prostate gland development	0.197548	0.592153	0.539208	Wdr77	1
GO:0061669	spontaneous neurotransmitter secretion	0.197548	0.592153	0.539208	Doc2a	1
GO:0061709	reticulophagy	0.197548	0.592153	0.539208	Atg2a	1
GO:0070493	thrombin-activated receptor signaling pathway	0.197548	0.592153	0.539208	Snca	1
GO:0070933	histone H4 deacetylation	0.197548	0.592153	0.539208	Hdac3	1
GO:0071864	positive regulation of cell proliferation in bone marrow	0.197548	0.592153	0.539208	Fgfr3	1
GO:0090205	positive regulation of cholesterol metabolic process	0.197548	0.592153	0.539208	Scap	1
GO:0097084	vascular associated smooth muscle cell development	0.197548	0.592153	0.539208	Ramp2	1
GO:0098870	action potential propagation	0.197548	0.592153	0.539208	Scn1a	1
GO:0099509	regulation of presynaptic cytosolic calcium ion concentration	0.197548	0.592153	0.539208	Cdk5	1
GO:1901660	calcium ion export	0.197548	0.592153	0.539208	Atp2b3	1
GO:1902231	positive regulation of intrinsic apoptotic signaling pathway in response to DNA damage	0.197548	0.592153	0.539208	Fbh1	1
GO:1904058	positive regulation of sensory perception of pain	0.197548	0.592153	0.539208	Mtor	1
GO:1904729	regulation of intestinal lipid absorption	0.197548	0.592153	0.539208	Dgat1	1
GO:1905288	vascular associated smooth muscle cell apoptotic process	0.197548	0.592153	0.539208	Pdcd4	1
GO:1905459	regulation of vascular associated smooth muscle cell apoptotic process	0.197548	0.592153	0.539208	Pdcd4	1
GO:2001214	positive regulation of vasculogenesis	0.197548	0.592153	0.539208	Ramp2	1
GO:0007224	smoothened signaling pathway	0.197863	0.592604	0.539619	Rfx4/Gas8/Rb1/Fgfr3/Arl6	5
GO:0002792	negative regulation of peptide secretion	0.198298	0.592923	0.539909	Rptor/Pim3/Crhbp/Syt11	4
GO:2000045	regulation of G1/S transition of mitotic cell cycle	0.198298	0.592923	0.539909	Rptor/Myo16/Rb1/Ecd	4
GO:1990138	neuron projection extension	0.200306	0.594852	0.541666	Pak6/Mapt/Cpne6/Cdk5/Dbn1/Eif4g2	6
GO:0060042	retina morphogenesis in camera-type eye	0.201088	0.594852	0.541666	Rpgr/Tspan12/Arl6	3
GO:0070373	negative regulation of ERK1 and ERK2 cascade	0.201088	0.594852	0.541666	Synj2bp/Spred3/Wnk2	3
GO:1901983	regulation of protein acetylation	0.201088	0.594852	0.541666	Klf15/Arntl/Snca	3
GO:0045333	cellular respiration	0.201326	0.594852	0.541666	Taz/Cox20/Snca/ND4/ND2	5
GO:0046390	ribose phosphate biosynthetic process	0.201326	0.594852	0.541666	Taz/Umps/Acsl4/Cmpk1/Snca	5
GO:0006509	membrane protein ectodomain proteolysis	0.201989	0.594852	0.541666	Rgma/Psen1	2
GO:0010765	positive regulation of sodium ion transport	0.201989	0.594852	0.541666	Sgk1/Wnk2	2
GO:0030501	positive regulation of bone mineralization	0.201989	0.594852	0.541666	Atraid/Fgfr3	2
GO:0051154	negative regulation of striated muscle cell differentiation	0.201989	0.594852	0.541666	Plpp7/Hdac3	2
GO:0055023	positive regulation of cardiac muscle tissue growth	0.201989	0.594852	0.541666	Mtor/Ddx39b	2
GO:0044770	cell cycle phase transition	0.202843	0.594852	0.541666	Ccne1/Rptor/Myo16/Rb1/Ecd/Rhou/Mta3/Anapc5/Brsk2/Cdk5/Calm1	11
GO:0055067	monovalent inorganic cation homeostasis	0.204809	0.594852	0.541666	Slc9a9/Slc9a5/Sgk1/Kcnj10/Slc12a5	5
GO:0071805	potassium ion transmembrane transport	0.206457	0.594852	0.541666	Slc9a9/Slc9a5/Wnk2/Kcnip3/Kcnj10/Slc12a5	6
GO:0046545	development of primary female sexual characteristics	0.206467	0.594852	0.541666	Lfng/Eif2b5/Vgf/Ptprn	4
GO:0009266	response to temperature stimulus	0.208312	0.594852	0.541666	Hikeshi/Mapt/Eif2b5/Vgf/Slc12a5	5
GO:0071383	cellular response to steroid hormone stimulus	0.208312	0.594852	0.541666	Arntl/Sgk1/Abhd2/Zbtb7a/Ppp5c	5
GO:2000058	regulation of ubiquitin-dependent protein catabolic process	0.208312	0.594852	0.541666	Klhl40/Rybp/Psen1/Gipc1/Ptk2b	5
GO:0034764	positive regulation of transmembrane transport	0.208374	0.594852	0.541666	Klf15/Adipor2/Wnk2/Prkci/Psen1/Cdk5/Snca	7
GO:0003298	physiological muscle hypertrophy	0.209248	0.594852	0.541666	Mtor/Ddx39b	2
GO:0003301	physiological cardiac muscle hypertrophy	0.209248	0.594852	0.541666	Mtor/Ddx39b	2
GO:0032008	positive regulation of TOR signaling	0.209248	0.594852	0.541666	Rptor/Hdac3	2
GO:0040018	positive regulation of multicellular organism growth	0.209248	0.594852	0.541666	Csf1/Mkks	2
GO:0045197	establishment or maintenance of epithelial cell apical/basal polarity	0.209248	0.594852	0.541666	Synj2bp/Wdr1	2
GO:0046854	phosphatidylinositol phosphorylation	0.209248	0.594852	0.541666	Ttc7b/Pi4ka	2
GO:0061049	cell growth involved in cardiac muscle cell development	0.209248	0.594852	0.541666	Mtor/Ddx39b	2
GO:0098927	vesicle-mediated transport between endosomal compartments	0.209248	0.594852	0.541666	Hook1/Snx16	2
GO:0016311	dephosphorylation	0.209762	0.594852	0.541666	Zcchc9/Ppp6r2/Sppl3/Ptprj/Inpp5a/Ppp6c/Smpd1/Ppp5c/Nsmf/Ptprn	10
GO:0000187	activation of MAPK activity	0.210587	0.594852	0.541666	Tgfb3/Grm4/Map4k2/Shc2	4
GO:0001952	regulation of cell-matrix adhesion	0.210587	0.594852	0.541666	Csf1/Adam15/Ptprj/Ptk2b	4
GO:2000278	regulation of DNA biosynthetic process	0.210587	0.594852	0.541666	Rfc5/Chtf8/Ddx39b/Ptk2b	4
GO:0090257	regulation of muscle system process	0.211184	0.594852	0.541666	Ptgs1/Chrm2/Lmcd1/Cdk9/Mtor/Ddx39b/Dbn1	7
GO:0030641	regulation of cellular pH	0.211328	0.594852	0.541666	Slc9a9/Slc9a5/Slc12a5	3
GO:0018105	peptidyl-serine phosphorylation	0.212019	0.594852	0.541666	Mknk1/Rptor/Top1/Sgk1/Mtor/Prkci/Brsk2/Cdk5/Snca	9
GO:0010639	negative regulation of organelle organization	0.213401	0.594852	0.541666	Tpx2/Mid1/Parl/Katnb1/Mkks/Fgfr3/Sgk1/Gsn/Mapt/Dbn1/Snca	11
GO:0001878	response to yeast	0.213448	0.594852	0.541666	Vip	1
GO:0003356	regulation of cilium beat frequency	0.213448	0.594852	0.541666	Mkks	1
GO:0006047	UDP-N-acetylglucosamine metabolic process	0.213448	0.594852	0.541666	Uap1	1
GO:0006490	oligosaccharide-lipid intermediate biosynthetic process	0.213448	0.594852	0.541666	Alg14	1
GO:0006705	mineralocorticoid biosynthetic process	0.213448	0.594852	0.541666	Dkk3	1
GO:0007100	mitotic centrosome separation	0.213448	0.594852	0.541666	Ubxn2b	1
GO:0009071	serine family amino acid catabolic process	0.213448	0.594852	0.541666	Gldc	1
GO:0009437	carnitine metabolic process	0.213448	0.594852	0.541666	Cpt1c	1
GO:0014745	negative regulation of muscle adaptation	0.213448	0.594852	0.541666	Mtor	1
GO:0014824	artery smooth muscle contraction	0.213448	0.594852	0.541666	Mkks	1
GO:0015824	proline transport	0.213448	0.594852	0.541666	Slc36a4	1
GO:0016558	protein import into peroxisome matrix	0.213448	0.594852	0.541666	Pex13	1
GO:0021554	optic nerve development	0.213448	0.594852	0.541666	Tmem126a	1
GO:0032341	aldosterone metabolic process	0.213448	0.594852	0.541666	Dkk3	1
GO:0033210	leptin-mediated signaling pathway	0.213448	0.594852	0.541666	Mkks	1
GO:0033275	actin-myosin filament sliding	0.213448	0.594852	0.541666	Dbn1	1
GO:0033523	histone H2B ubiquitination	0.213448	0.594852	0.541666	Cdk9	1
GO:0034088	maintenance of mitotic sister chromatid cohesion	0.213448	0.594852	0.541666	Rb1	1
GO:0034333	adherens junction assembly	0.213448	0.594852	0.541666	Ramp2	1
GO:0035376	sterol import	0.213448	0.594852	0.541666	Stard4	1
GO:0035733	hepatic stellate cell activation	0.213448	0.594852	0.541666	Dgat1	1
GO:0042363	fat-soluble vitamin catabolic process	0.213448	0.594852	0.541666	Cyp4f15	1
GO:0042989	sequestering of actin monomers	0.213448	0.594852	0.541666	Gsn	1
GO:0043455	regulation of secondary metabolic process	0.213448	0.594852	0.541666	Gipc1	1
GO:0045141	meiotic telomere clustering	0.213448	0.594852	0.541666	Sun1	1
GO:0048021	regulation of melanin biosynthetic process	0.213448	0.594852	0.541666	Gipc1	1
GO:0051967	negative regulation of synaptic transmission, glutamatergic	0.213448	0.594852	0.541666	Grik3	1
GO:0060159	regulation of dopamine receptor signaling pathway	0.213448	0.594852	0.541666	Dtnbp1	1
GO:0060368	regulation of Fc receptor mediated stimulatory signaling pathway	0.213448	0.594852	0.541666	Ptprj	1
GO:0060525	prostate glandular acinus development	0.213448	0.594852	0.541666	Wdr77	1
GO:0060767	epithelial cell proliferation involved in prostate gland development	0.213448	0.594852	0.541666	Wdr77	1
GO:0061744	motor behavior	0.213448	0.594852	0.541666	Grp	1
GO:0070508	cholesterol import	0.213448	0.594852	0.541666	Stard4	1
GO:0070839	divalent metal ion export	0.213448	0.594852	0.541666	Atp2b3	1
GO:0071863	regulation of cell proliferation in bone marrow	0.213448	0.594852	0.541666	Fgfr3	1
GO:0072044	collecting duct development	0.213448	0.594852	0.541666	Dact2	1
GO:0090043	regulation of tubulin deacetylation	0.213448	0.594852	0.541666	Mapt	1
GO:0097113	AMPA glutamate receptor clustering	0.213448	0.594852	0.541666	Shisa7	1
GO:0097421	liver regeneration	0.213448	0.594852	0.541666	Sulf2	1
GO:0097499	protein localization to non-motile cilium	0.213448	0.594852	0.541666	Arl6	1
GO:0097709	connective tissue replacement	0.213448	0.594852	0.541666	Klf6	1
GO:0098789	pre-mRNA cleavage required for polyadenylation	0.213448	0.594852	0.541666	Ncbp2	1
GO:0099519	dense core granule cytoskeletal transport	0.213448	0.594852	0.541666	Kif1a	1
GO:0150079	negative regulation of neuroinflammatory response	0.213448	0.594852	0.541666	Syt11	1
GO:1900376	regulation of secondary metabolite biosynthetic process	0.213448	0.594852	0.541666	Gipc1	1
GO:1902513	regulation of organelle transport along microtubule	0.213448	0.594852	0.541666	Borcs5	1
GO:1902947	regulation of tau-protein kinase activity	0.213448	0.594852	0.541666	Rb1	1
GO:1903431	positive regulation of cell maturation	0.213448	0.594852	0.541666	Mtor	1
GO:1905214	regulation of RNA binding	0.213448	0.594852	0.541666	Cdk9	1
GO:2000105	positive regulation of DNA-dependent DNA replication	0.213448	0.594852	0.541666	Wiz	1
GO:2000253	positive regulation of feeding behavior	0.213448	0.594852	0.541666	Mtor	1
GO:2000561	regulation of CD4-positive, alpha-beta T cell proliferation	0.213448	0.594852	0.541666	Twsg1	1
GO:2001135	regulation of endocytic recycling	0.213448	0.594852	0.541666	Pla2g4e	1
GO:0006090	pyruvate metabolic process	0.214731	0.597672	0.544234	Prxl2c/Galt/Psen1/Zbtb7a	4
GO:0050803	regulation of synapse structure or activity	0.216169	0.597672	0.544234	Gpc4/Shisa7/Dtnbp1/Cdk5/Dbn1/Snca/Kif1a/Sparcl1	8
GO:0021675	nerve development	0.21649	0.597672	0.544234	Tmem126a/Fgfr3/Sulf2	3
GO:0043525	positive regulation of neuron apoptotic process	0.21649	0.597672	0.544234	Fgfr3/Hdac3/Cdk5	3
GO:0051785	positive regulation of nuclear division	0.21649	0.597672	0.544234	Rb1/Ubxn2b/Anapc5	3
GO:0008631	intrinsic apoptotic signaling pathway in response to oxidative stress	0.216534	0.597672	0.544234	Mapt/Stk25	2
GO:0014904	myotube cell development	0.216534	0.597672	0.544234	Klhl40/Acta1	2
GO:0032768	regulation of monooxygenase activity	0.216534	0.597672	0.544234	Ptk2b/Snca	2
GO:0042462	eye photoreceptor cell development	0.216534	0.597672	0.544234	Rpgr/Prkci	2
GO:0048854	brain morphogenesis	0.216534	0.597672	0.544234	Mkks/Psen1	2
GO:0060249	anatomical structure homeostasis	0.217688	0.597672	0.544234	Mc4r/Ltbp3/Ptgs1/Csf1/Adgrf5/Ccne1/Rb1/Mkks/Large1/Cdk5/Ptk2b	11
GO:1901136	carbohydrate derivative catabolic process	0.218897	0.597672	0.544234	Gusb/Galt/Gba2/Nudt9	4
GO:0009165	nucleotide biosynthetic process	0.218958	0.597672	0.544234	Taz/Umps/Acsl4/Cmpk1/Nmnat2/Snca	6
GO:0071902	positive regulation of protein serine/threonine kinase activity	0.221413	0.597672	0.544234	Tgfb3/Grm4/Rptor/Map4k2/Shc2/Psen1/Ptk2b/Snca	8
GO:0055001	muscle cell development	0.222123	0.597672	0.544234	Ramp2/Klhl40/Acta1/Mtor/Wdr1/Ddx39b	6
GO:0001678	cellular glucose homeostasis	0.222516	0.597672	0.544234	Klf15/Pim3/Sidt2/Brsk2/Ptprn	5
GO:0031929	TOR signaling	0.223085	0.597672	0.544234	Rptor/Arntl/Mtor/Hdac3	4
GO:1903828	negative regulation of cellular protein localization	0.223085	0.597672	0.544234	Ubxn2b/Hdac3/Mapt/Cdk5	4
GO:0001961	positive regulation of cytokine-mediated signaling pathway	0.223841	0.597672	0.544234	Irf3/Csf1	2
GO:0042181	ketone biosynthetic process	0.223841	0.597672	0.544234	Dkkl1/Dkk3	2
GO:0060421	positive regulation of heart growth	0.223841	0.597672	0.544234	Mtor/Ddx39b	2
GO:0089718	amino acid import across plasma membrane	0.223841	0.597672	0.544234	Psen1/Kcnj10	2
GO:0051224	negative regulation of protein transport	0.226112	0.597672	0.544234	Rptor/Pim3/Hdac3/Cdk5/Syt11	5
GO:0003333	amino acid transmembrane transport	0.226892	0.597672	0.544234	Slc36a4/Psen1/Kcnj10	3
GO:0006637	acyl-CoA metabolic process	0.226892	0.597672	0.544234	Dgat1/Acsl4/Snca	3
GO:0035383	thioester metabolic process	0.226892	0.597672	0.544234	Dgat1/Acsl4/Snca	3
GO:0042147	retrograde transport, endosome to Golgi	0.226892	0.597672	0.544234	Rhobtb3/Gga1/Snx32	3
GO:0044106	cellular amine metabolic process	0.226892	0.597672	0.544234	Sat2/Amd1/Snca	3
GO:0045844	positive regulation of striated muscle tissue development	0.226892	0.597672	0.544234	Arntl/Mtor/Ddx39b	3
GO:0046323	glucose import	0.226892	0.597672	0.544234	Klf15/Adipor2/Prkci	3
GO:0048636	positive regulation of muscle organ development	0.226892	0.597672	0.544234	Arntl/Mtor/Ddx39b	3
GO:0061178	regulation of insulin secretion involved in cellular response to glucose stimulus	0.226892	0.597672	0.544234	Pim3/Sidt2/Brsk2	3
GO:0002040	sprouting angiogenesis	0.227293	0.597672	0.544234	Reck/Ramp2/Synj2bp/Ptk2b	4
GO:0030522	intracellular receptor signaling pathway	0.228498	0.597672	0.544234	Alox8/Nfkbia/Arntl/Asxl1/Zbtb7a/Ppp5c	6
GO:0031345	negative regulation of cell projection organization	0.228498	0.597672	0.544234	Rgma/H2-D1/Dync1i2/Psen1/Dtnbp1/Cdk5	6
GO:0001553	luteinization	0.229033	0.597672	0.544234	Ptprn	1
GO:0001731	formation of translation preinitiation complex	0.229033	0.597672	0.544234	Eif2d	1
GO:0001778	plasma membrane repair	0.229033	0.597672	0.544234	Syt11	1
GO:0002328	pro-B cell differentiation	0.229033	0.597672	0.544234	Sos2	1
GO:0006544	glycine metabolic process	0.229033	0.597672	0.544234	Gldc	1
GO:0006596	polyamine biosynthetic process	0.229033	0.597672	0.544234	Amd1	1
GO:0007213	G protein-coupled acetylcholine receptor signaling pathway	0.229033	0.597672	0.544234	Chrm2	1
GO:0008212	mineralocorticoid metabolic process	0.229033	0.597672	0.544234	Dkk3	1
GO:0009263	deoxyribonucleotide biosynthetic process	0.229033	0.597672	0.544234	Cmpk1	1
GO:0009435	NAD biosynthetic process	0.229033	0.597672	0.544234	Nmnat2	1
GO:0010359	regulation of anion channel activity	0.229033	0.597672	0.544234	Grk6	1
GO:0010457	centriole-centriole cohesion	0.229033	0.597672	0.544234	Cep250	1
GO:0018410	C-terminal protein amino acid modification	0.229033	0.597672	0.544234	Atg12	1
GO:0021683	cerebellar granular layer morphogenesis	0.229033	0.597672	0.544234	Kndc1	1
GO:0021877	forebrain neuron fate commitment	0.229033	0.597672	0.544234	Lhx6	1
GO:0030836	positive regulation of actin filament depolymerization	0.229033	0.597672	0.544234	Wdr1	1
GO:0030953	astral microtubule organization	0.229033	0.597672	0.544234	Limk2	1
GO:0032488	Cdc42 protein signal transduction	0.229033	0.597672	0.544234	Rhou	1
GO:0033182	regulation of histone ubiquitination	0.229033	0.597672	0.544234	Cdk9	1
GO:0033262	regulation of nuclear cell cycle DNA replication	0.229033	0.597672	0.544234	Wiz	1
GO:0034086	maintenance of sister chromatid cohesion	0.229033	0.597672	0.544234	Rb1	1
GO:0034397	telomere localization	0.229033	0.597672	0.544234	Sun1	1
GO:0034982	mitochondrial protein processing	0.229033	0.597672	0.544234	Yme1l1	1
GO:0035630	bone mineralization involved in bone maturation	0.229033	0.597672	0.544234	Phospho1	1
GO:0035739	CD4-positive, alpha-beta T cell proliferation	0.229033	0.597672	0.544234	Twsg1	1
GO:0038094	Fc-gamma receptor signaling pathway	0.229033	0.597672	0.544234	Ptprj	1
GO:0042482	positive regulation of odontogenesis	0.229033	0.597672	0.544234	Csf1	1
GO:0042994	cytoplasmic sequestering of transcription factor	0.229033	0.597672	0.544234	Nfkbia	1
GO:0043589	skin morphogenesis	0.229033	0.597672	0.544234	Psen1	1
GO:0046607	positive regulation of centrosome cycle	0.229033	0.597672	0.544234	Ubxn2b	1
GO:0048733	sebaceous gland development	0.229033	0.597672	0.544234	Scd1	1
GO:0051299	centrosome separation	0.229033	0.597672	0.544234	Ubxn2b	1
GO:0051549	positive regulation of keratinocyte migration	0.229033	0.597672	0.544234	Mtor	1
GO:0060340	positive regulation of type I interferon-mediated signaling pathway	0.229033	0.597672	0.544234	Irf3	1
GO:0070255	regulation of mucus secretion	0.229033	0.597672	0.544234	Alox12b	1
GO:0070431	nucleotide-binding oligomerization domain containing 2 signaling pathway	0.229033	0.597672	0.544234	Nfkbia	1
GO:0070831	basement membrane assembly	0.229033	0.597672	0.544234	Ramp2	1
GO:0071027	nuclear RNA surveillance	0.229033	0.597672	0.544234	Prpf18	1
GO:0071028	nuclear mRNA surveillance	0.229033	0.597672	0.544234	Prpf18	1
GO:0071073	positive regulation of phospholipid biosynthetic process	0.229033	0.597672	0.544234	Adgrf5	1
GO:0071838	cell proliferation in bone marrow	0.229033	0.597672	0.544234	Fgfr3	1
GO:0090220	chromosome localization to nuclear envelope involved in homologous chromosome segregation	0.229033	0.597672	0.544234	Sun1	1
GO:0097011	cellular response to granulocyte macrophage colony-stimulating factor stimulus	0.229033	0.597672	0.544234	Etv3	1
GO:0097688	glutamate receptor clustering	0.229033	0.597672	0.544234	Shisa7	1
GO:0098787	mRNA cleavage involved in mRNA processing	0.229033	0.597672	0.544234	Ncbp2	1
GO:0110154	RNA decapping	0.229033	0.597672	0.544234	Edc4	1
GO:0110156	methylguanosine-cap decapping	0.229033	0.597672	0.544234	Edc4	1
GO:1901163	regulation of trophoblast cell migration	0.229033	0.597672	0.544234	Syde1	1
GO:1902857	positive regulation of non-motile cilium assembly	0.229033	0.597672	0.544234	Atmin	1
GO:1903977	positive regulation of glial cell migration	0.229033	0.597672	0.544234	Csf1	1
GO:1904251	regulation of bile acid metabolic process	0.229033	0.597672	0.544234	Stard4	1
GO:2000104	negative regulation of DNA-dependent DNA replication	0.229033	0.597672	0.544234	Fbh1	1
GO:2000674	regulation of type B pancreatic cell apoptotic process	0.229033	0.597672	0.544234	Hdac3	1
GO:0051604	protein maturation	0.229366	0.598109	0.544632	Dohh/Rfx4/Sec11c/Yme1l1/Sppl3/Psen1/Gsn/Scg5	8
GO:0048660	regulation of smooth muscle cell proliferation	0.229725	0.598313	0.544817	Tgfb3/Vip/Mtor/Pdcd4/Ddx39b	5
GO:0006576	cellular biogenic amine metabolic process	0.231167	0.598313	0.544817	Sat2/Amd1	2
GO:0010799	regulation of peptidyl-threonine phosphorylation	0.231167	0.598313	0.544817	Rptor/Spred3	2
GO:0045740	positive regulation of DNA replication	0.231167	0.598313	0.544817	Brpf3/Wiz	2
GO:0090317	negative regulation of intracellular protein transport	0.231167	0.598313	0.544817	Hdac3/Cdk5	2
GO:0098926	postsynaptic signal transduction	0.231167	0.598313	0.544817	Chrm2/Nsmf	2
GO:0051153	regulation of striated muscle cell differentiation	0.231522	0.598313	0.544817	Plpp7/Mtor/Hdac3/Ddx39b	4
GO:0050679	positive regulation of epithelial cell proliferation	0.231707	0.598313	0.544817	Lrg1/Rptor/Fgfr3/Vip/Mtor/Ptprn	6
GO:0097193	intrinsic apoptotic signaling pathway	0.23204	0.598313	0.544817	Parl/Txndc12/Fbh1/Dnajc10/Brsk2/Mapt/Ivns1abp/Stk25	8
GO:0061515	myeloid cell development	0.232128	0.598313	0.544817	Ank1/Adgrf5/Zbtb7a	3
GO:1901863	positive regulation of muscle tissue development	0.232128	0.598313	0.544817	Arntl/Mtor/Ddx39b	3
GO:1901293	nucleoside phosphate biosynthetic process	0.23493	0.598313	0.544817	Taz/Umps/Acsl4/Cmpk1/Nmnat2/Snca	6
GO:0042552	myelination	0.237002	0.598313	0.544817	Mpp5/Fgfr3/Mtor/Eif2b5/Kcnj10	5
GO:0051100	negative regulation of binding	0.237002	0.598313	0.544817	Adam15/Rgma/Fbh1/Psen1/Dtnbp1	5
GO:0000380	alternative mRNA splicing, via spliceosome	0.237386	0.598313	0.544817	Fxr1/Zbtb7a/Khdrbs3	3
GO:0007218	neuropeptide signaling pathway	0.237386	0.598313	0.544817	Cort/Grp/Scg5	3
GO:0001941	postsynaptic membrane organization	0.238508	0.598313	0.544817	Shisa7/Dbn1	2
GO:0003179	heart valve morphogenesis	0.238508	0.598313	0.544817	Rb1/Mtor	2
GO:0006378	mRNA polyadenylation	0.238508	0.598313	0.544817	Cdk9/Supt5	2
GO:0010718	positive regulation of epithelial to mesenchymal transition	0.238508	0.598313	0.544817	Tgfb3/Mtor	2
GO:0038202	TORC1 signaling	0.238508	0.598313	0.544817	Rptor/Mtor	2
GO:0042073	intraciliary transport	0.238508	0.598313	0.544817	Rpgr/Cep131	2
GO:0043902	positive regulation of multi-organism process	0.238508	0.598313	0.544817	Syde1/Vip	2
GO:0046460	neutral lipid biosynthetic process	0.238508	0.598313	0.544817	Dgat1/Acsl4	2
GO:0046463	acylglycerol biosynthetic process	0.238508	0.598313	0.544817	Dgat1/Acsl4	2
GO:0050974	detection of mechanical stimulus involved in sensory perception	0.238508	0.598313	0.544817	Mkks/Scn1a	2
GO:0051646	mitochondrion localization	0.238508	0.598313	0.544817	Synj2bp/Mapt	2
GO:0060135	maternal process involved in female pregnancy	0.238508	0.598313	0.544817	Il11ra1/Mtor	2
GO:0060964	regulation of gene silencing by miRNA	0.238508	0.598313	0.544817	Limd1/Fxr1	2
GO:0120163	negative regulation of cold-induced thermogenesis	0.238508	0.598313	0.544817	Arntl/Rb1	2
GO:0090068	positive regulation of cell cycle process	0.240024	0.598313	0.544817	Wiz/Rptor/Rb1/Ubxn2b/Mta3/Anapc5/Gipc1	7
GO:0030048	actin filament-based movement	0.240037	0.598313	0.544817	Myo1e/Scn1a/Wipf3/Dbn1	4
GO:0006936	muscle contraction	0.240126	0.598313	0.544817	Taz/Ptgs1/Chrm2/Mkks/Scn1a/Mtor/Sulf2/Dbn1	8
GO:0009416	response to light stimulus	0.240126	0.598313	0.544817	Rpgr/Ddb2/Cep250/H2aw/Sgk1/Elk1/Mtor/Cdk5	8
GO:0006970	response to osmotic stress	0.242664	0.598313	0.544817	Mknk1/Efhd1/Slc12a5	3
GO:0031646	positive regulation of nervous system process	0.242664	0.598313	0.544817	Mtor/Dbn1/Ptk2b	3
GO:0048708	astrocyte differentiation	0.242664	0.598313	0.544817	Fgfr3/Psen1/Eif2b5	3
GO:0097581	lamellipodium organization	0.242664	0.598313	0.544817	Ablim3/Mtor/Arhgef4	3
GO:0050808	synapse organization	0.243222	0.598313	0.544817	Gpc4/Iqsec3/Psen1/Gabra2/Shisa7/Dtnbp1/Mapt/Cdk5/Dbn1/Snca/Kif1a/Sparcl1	12
GO:0002756	MyD88-independent toll-like receptor signaling pathway	0.24431	0.598313	0.544817	Irf3	1
GO:0006337	nucleosome disassembly	0.24431	0.598313	0.544817	H2aw	1
GO:0006577	amino-acid betaine metabolic process	0.24431	0.598313	0.544817	Cpt1c	1
GO:0006857	oligopeptide transport	0.24431	0.598313	0.544817	Slco3a1	1
GO:0007076	mitotic chromosome condensation	0.24431	0.598313	0.544817	Phf13	1
GO:0007175	negative regulation of epidermal growth factor-activated receptor activity	0.24431	0.598313	0.544817	Psen1	1
GO:0007351	tripartite regional subdivision	0.24431	0.598313	0.544817	Wdr77	1
GO:0008298	intracellular mRNA localization	0.24431	0.598313	0.544817	Prpf18	1
GO:0008595	anterior/posterior axis specification, embryo	0.24431	0.598313	0.544817	Wdr77	1
GO:0009111	vitamin catabolic process	0.24431	0.598313	0.544817	Cyp4f15	1
GO:0009226	nucleotide-sugar biosynthetic process	0.24431	0.598313	0.544817	Uap1	1
GO:0009312	oligosaccharide biosynthetic process	0.24431	0.598313	0.544817	Mpdu1	1
GO:0010421	hydrogen peroxide-mediated programmed cell death	0.24431	0.598313	0.544817	Stk25	1
GO:0010644	cell communication by electrical coupling	0.24431	0.598313	0.544817	Dbn1	1
GO:0010804	negative regulation of tumor necrosis factor-mediated signaling pathway	0.24431	0.598313	0.544817	Ccdc3	1
GO:0014820	tonic smooth muscle contraction	0.24431	0.598313	0.544817	Mkks	1
GO:0014831	gastro-intestinal system smooth muscle contraction	0.24431	0.598313	0.544817	Sulf2	1
GO:0016081	synaptic vesicle docking	0.24431	0.598313	0.544817	Syde1	1
GO:0018095	protein polyglutamylation	0.24431	0.598313	0.544817	Ttll11	1
GO:0031915	positive regulation of synaptic plasticity	0.24431	0.598313	0.544817	Dbn1	1
GO:0032099	negative regulation of appetite	0.24431	0.598313	0.544817	Mkks	1
GO:0032253	dense core granule localization	0.24431	0.598313	0.544817	Kif1a	1
GO:0032328	alanine transport	0.24431	0.598313	0.544817	Slc36a4	1
GO:0032769	negative regulation of monooxygenase activity	0.24431	0.598313	0.544817	Snca	1
GO:0033127	regulation of histone phosphorylation	0.24431	0.598313	0.544817	Cdk9	1
GO:0034309	primary alcohol biosynthetic process	0.24431	0.598313	0.544817	Dkk3	1
GO:0034393	positive regulation of smooth muscle cell apoptotic process	0.24431	0.598313	0.544817	Pdcd4	1
GO:0034638	phosphatidylcholine catabolic process	0.24431	0.598313	0.544817	Pnpla7	1
GO:0043312	neutrophil degranulation	0.24431	0.598313	0.544817	Abr	1
GO:0043517	positive regulation of DNA damage response, signal transduction by p53 class mediator	0.24431	0.598313	0.544817	Spred3	1
GO:0044764	multi-organism cellular process	0.24431	0.598313	0.544817	Pi4ka	1
GO:0045792	negative regulation of cell size	0.24431	0.598313	0.544817	Mtor	1
GO:0046185	aldehyde catabolic process	0.24431	0.598313	0.544817	Haghl	1
GO:0046479	glycosphingolipid catabolic process	0.24431	0.598313	0.544817	Gba2	1
GO:0046642	negative regulation of alpha-beta T cell proliferation	0.24431	0.598313	0.544817	Twsg1	1
GO:0051290	protein heterotetramerization	0.24431	0.598313	0.544817	Farsa	1
GO:0061450	trophoblast cell migration	0.24431	0.598313	0.544817	Syde1	1
GO:0061615	glycolytic process through fructose-6-phosphate	0.24431	0.598313	0.544817	Galt	1
GO:0070423	nucleotide-binding oligomerization domain containing signaling pathway	0.24431	0.598313	0.544817	Nfkbia	1
GO:0071371	cellular response to gonadotropin stimulus	0.24431	0.598313	0.544817	Nsmf	1
GO:0097012	response to granulocyte macrophage colony-stimulating factor	0.24431	0.598313	0.544817	Etv3	1
GO:0097468	programmed cell death in response to reactive oxygen species	0.24431	0.598313	0.544817	Stk25	1
GO:1901950	dense core granule transport	0.24431	0.598313	0.544817	Kif1a	1
GO:1902563	regulation of neutrophil activation	0.24431	0.598313	0.544817	Abr	1
GO:1902931	negative regulation of alcohol biosynthetic process	0.24431	0.598313	0.544817	Dkk3	1
GO:1905063	regulation of vascular associated smooth muscle cell differentiation	0.24431	0.598313	0.544817	Pdcd4	1
GO:0008277	regulation of G protein-coupled receptor signaling pathway	0.244321	0.598313	0.544817	Grp/Ramp2/Grk6/Snca	4
GO:0014902	myotube differentiation	0.244321	0.598313	0.544817	Klhl40/Acta1/Plpp7/Mtor	4
GO:0051101	regulation of DNA binding	0.244321	0.598313	0.544817	Rb1/Psen1/Zbtb7a/Calm1	4
GO:0035303	regulation of dephosphorylation	0.244341	0.598313	0.544817	Zcchc9/Ppp6r2/Sppl3/Smpd1/Nsmf	5
GO:0001774	microglial cell activation	0.24586	0.598313	0.544817	Snca/Syt11	2
GO:0002269	leukocyte activation involved in inflammatory response	0.24586	0.598313	0.544817	Snca/Syt11	2
GO:0010883	regulation of lipid storage	0.24586	0.598313	0.544817	Nfkbia/Asxl1	2
GO:0019098	reproductive behavior	0.24586	0.598313	0.544817	Ube2q1/Brinp1	2
GO:0043631	RNA polyadenylation	0.24586	0.598313	0.544817	Cdk9/Supt5	2
GO:0045429	positive regulation of nitric oxide biosynthetic process	0.24586	0.598313	0.544817	Mtor/Ptk2b	2
GO:0050850	positive regulation of calcium-mediated signaling	0.24586	0.598313	0.544817	Lmcd1/Sppl3	2
GO:0007272	ensheathment of neurons	0.248033	0.598313	0.544817	Mpp5/Fgfr3/Mtor/Eif2b5/Kcnj10	5
GO:0008366	axon ensheathment	0.248033	0.598313	0.544817	Mpp5/Fgfr3/Mtor/Eif2b5/Kcnj10	5
GO:0048659	smooth muscle cell proliferation	0.248033	0.598313	0.544817	Tgfb3/Vip/Mtor/Pdcd4/Ddx39b	5
GO:0002064	epithelial cell development	0.248916	0.598313	0.544817	Myo1e/Arntl/Fndc3a/Fgfr3/Asxl1/Sidt2/Dact2	7
GO:0006650	glycerophospholipid metabolic process	0.248916	0.598313	0.544817	Pnpla7/Taz/Pla2g4e/Gpcpd1/Abhd16a/Ttc7b/Pi4ka	7
GO:0051403	stress-activated MAPK cascade	0.248916	0.598313	0.544817	Mid1/Map4k2/Fgfr3/Hdac3/Dtnbp1/Stk25/Ptk2b	7
GO:0010810	regulation of cell-substrate adhesion	0.251248	0.598313	0.544817	Dmp1/Csf1/Adam15/Ptprj/Dbn1/Ptk2b	6
GO:0045931	positive regulation of mitotic cell cycle	0.25174	0.598313	0.544817	Rptor/Rb1/Ubxn2b/Mta3/Anapc5	5
GO:0006368	transcription elongation from RNA polymerase II promoter	0.25322	0.598313	0.544817	Gtf2f2/Supt5	2
GO:0032784	regulation of DNA-templated transcription, elongation	0.25322	0.598313	0.544817	Supt5/Ddx39b	2
GO:0033120	positive regulation of RNA splicing	0.25322	0.598313	0.544817	Rbm22/Khdrbs3	2
GO:0042755	eating behavior	0.25322	0.598313	0.544817	Dgat1/Mtor	2
GO:0043090	amino acid import	0.25322	0.598313	0.544817	Psen1/Kcnj10	2
GO:1904407	positive regulation of nitric oxide metabolic process	0.25322	0.598313	0.544817	Mtor/Ptk2b	2
GO:0010827	regulation of glucose transmembrane transport	0.253277	0.598313	0.544817	Klf15/Adipor2/Prkci	3
GO:0035914	skeletal muscle cell differentiation	0.253277	0.598313	0.544817	Klhl40/Arntl/Rb1	3
GO:0045913	positive regulation of carbohydrate metabolic process	0.253277	0.598313	0.544817	Prxl2c/Psen1/Snca	3
GO:1903312	negative regulation of mRNA metabolic process	0.253277	0.598313	0.544817	Cdk9/Mtor/Supt5	3
GO:0046883	regulation of hormone secretion	0.253811	0.598313	0.544817	Rptor/Arntl/Pim3/Crhbp/Sidt2/Acsl4/Brsk2/Scg5	8
GO:0007249	I-kappaB kinase/NF-kappaB signaling	0.25455	0.598313	0.544817	Irf3/Nfkbia/Lurap1/Zfand6/Elp1/Otud7a	6
GO:0032412	regulation of ion transmembrane transporter activity	0.254899	0.598313	0.544817	Cnih3/Crhbp/Grk6/Wnk2/Cdk5/Rasgrf1/Ptk2b	7
GO:0008203	cholesterol metabolic process	0.257273	0.598313	0.544817	Sult2b1/Scap/Gba2/Smpd1	4
GO:0042752	regulation of circadian rhythm	0.257273	0.598313	0.544817	Cort/Arntl/Mtor/Hdac3	4
GO:0050852	T cell receptor signaling pathway	0.257273	0.598313	0.544817	Sppl3/Ptprj/Psen1/Eif2b5	4
GO:0001818	negative regulation of cytokine production	0.257907	0.598313	0.544817	Irf3/Tgfb3/Twsg1/Hdac3/Pdcd4/Sars/Syt11	7
GO:0000291	nuclear-transcribed mRNA catabolic process, exonucleolytic	0.259285	0.598313	0.544817	Skiv2l	1
GO:0006677	glycosylceramide metabolic process	0.259285	0.598313	0.544817	Gba2	1
GO:0006684	sphingomyelin metabolic process	0.259285	0.598313	0.544817	Smpd1	1
GO:0006862	nucleotide transport	0.259285	0.598313	0.544817	Epg5	1
GO:0007614	short-term memory	0.259285	0.598313	0.544817	Brinp1	1
GO:0010917	negative regulation of mitochondrial membrane potential	0.259285	0.598313	0.544817	Mapt	1
GO:0010935	regulation of macrophage cytokine production	0.259285	0.598313	0.544817	Tgfb3	1
GO:0010958	regulation of amino acid import across plasma membrane	0.259285	0.598313	0.544817	Psen1	1
GO:0014049	positive regulation of glutamate secretion	0.259285	0.598313	0.544817	Dtnbp1	1
GO:0016553	base conversion or substitution editing	0.259285	0.598313	0.544817	Adat2	1
GO:0019377	glycolipid catabolic process	0.259285	0.598313	0.544817	Gba2	1
GO:0021819	layer formation in cerebral cortex	0.259285	0.598313	0.544817	Cdk5	1
GO:0030259	lipid glycosylation	0.259285	0.598313	0.544817	Gba2	1
GO:0030656	regulation of vitamin metabolic process	0.259285	0.598313	0.544817	Dgat1	1
GO:0031340	positive regulation of vesicle fusion	0.259285	0.598313	0.544817	Snca	1
GO:0031987	locomotion involved in locomotory behavior	0.259285	0.598313	0.544817	Dbn1	1
GO:0032096	negative regulation of response to food	0.259285	0.598313	0.544817	Mkks	1
GO:0032785	negative regulation of DNA-templated transcription, elongation	0.259285	0.598313	0.544817	Supt5	1
GO:0034162	toll-like receptor 9 signaling pathway	0.259285	0.598313	0.544817	Epg5	1
GO:0034698	response to gonadotropin	0.259285	0.598313	0.544817	Nsmf	1
GO:0035330	regulation of hippo signaling	0.259285	0.598313	0.544817	Limd1	1
GO:0035872	nucleotide-binding domain, leucine rich repeat containing receptor signaling pathway	0.259285	0.598313	0.544817	Nfkbia	1
GO:0042159	lipoprotein catabolic process	0.259285	0.598313	0.544817	Lypla2	1
GO:0042416	dopamine biosynthetic process	0.259285	0.598313	0.544817	Snca	1
GO:0042976	activation of Janus kinase activity	0.259285	0.598313	0.544817	Ptk2b	1
GO:0043129	surfactant homeostasis	0.259285	0.598313	0.544817	Adgrf5	1
GO:0043981	histone H4-K5 acetylation	0.259285	0.598313	0.544817	Kansl2	1
GO:0043982	histone H4-K8 acetylation	0.259285	0.598313	0.544817	Kansl2	1
GO:0045618	positive regulation of keratinocyte differentiation	0.259285	0.598313	0.544817	Alox8	1
GO:0046855	inositol phosphate dephosphorylation	0.259285	0.598313	0.544817	Inpp5a	1
GO:0047484	regulation of response to osmotic stress	0.259285	0.598313	0.544817	Efhd1	1
GO:0048096	chromatin-mediated maintenance of transcription	0.259285	0.598313	0.544817	Setd1a	1
GO:0048308	organelle inheritance	0.259285	0.598313	0.544817	Stk25	1
GO:0048313	Golgi inheritance	0.259285	0.598313	0.544817	Stk25	1
GO:0051547	regulation of keratinocyte migration	0.259285	0.598313	0.544817	Mtor	1
GO:0051645	Golgi localization	0.259285	0.598313	0.544817	Stk25	1
GO:0051923	sulfation	0.259285	0.598313	0.544817	Sult1a1	1
GO:0060134	prepulse inhibition	0.259285	0.598313	0.544817	Dbn1	1
GO:0060732	positive regulation of inositol phosphate biosynthetic process	0.259285	0.598313	0.544817	Snca	1
GO:0060742	epithelial cell differentiation involved in prostate gland development	0.259285	0.598313	0.544817	Wdr77	1
GO:0061042	vascular wound healing	0.259285	0.598313	0.544817	Adipor2	1
GO:0061430	bone trabecula morphogenesis	0.259285	0.598313	0.544817	Fgfr3	1
GO:0070254	mucus secretion	0.259285	0.598313	0.544817	Alox12b	1
GO:0070307	lens fiber cell development	0.259285	0.598313	0.544817	Fgfr3	1
GO:0070593	dendrite self-avoidance	0.259285	0.598313	0.544817	Cntn6	1
GO:0070932	histone H3 deacetylation	0.259285	0.598313	0.544817	Hdac3	1
GO:0071025	RNA surveillance	0.259285	0.598313	0.544817	Prpf18	1
GO:0071280	cellular response to copper ion	0.259285	0.598313	0.544817	Snca	1
GO:0090042	tubulin deacetylation	0.259285	0.598313	0.544817	Mapt	1
GO:0097154	GABAergic neuron differentiation	0.259285	0.598313	0.544817	Lhx6	1
GO:0099527	postsynapse to nucleus signaling pathway	0.259285	0.598313	0.544817	Nsmf	1
GO:1901387	positive regulation of voltage-gated calcium channel activity	0.259285	0.598313	0.544817	Cdk5	1
GO:1901836	regulation of transcription of nucleolar large rRNA by RNA polymerase I	0.259285	0.598313	0.544817	Mtor	1
GO:1903543	positive regulation of exosomal secretion	0.259285	0.598313	0.544817	Stam	1
GO:1903789	regulation of amino acid transmembrane transport	0.259285	0.598313	0.544817	Psen1	1
GO:1903961	positive regulation of anion transmembrane transport	0.259285	0.598313	0.544817	Psen1	1
GO:1904478	regulation of intestinal absorption	0.259285	0.598313	0.544817	Dgat1	1
GO:1904862	inhibitory synapse assembly	0.259285	0.598313	0.544817	Gabra2	1
GO:2001171	positive regulation of ATP biosynthetic process	0.259285	0.598313	0.544817	Taz	1
GO:0045646	regulation of erythrocyte differentiation	0.260585	0.598633	0.545108	Setd1a/Klf13	2
GO:0051438	regulation of ubiquitin-protein transferase activity	0.260585	0.598633	0.545108	Dcun1d1/Psen1	2
GO:0060147	regulation of posttranscriptional gene silencing	0.260585	0.598633	0.545108	Limd1/Fxr1	2
GO:0060966	regulation of gene silencing by RNA	0.260585	0.598633	0.545108	Limd1/Fxr1	2
GO:0070169	positive regulation of biomineral tissue development	0.260585	0.598633	0.545108	Atraid/Fgfr3	2
GO:0110151	positive regulation of biomineralization	0.260585	0.598633	0.545108	Atraid/Fgfr3	2
GO:1902475	L-alpha-amino acid transmembrane transport	0.260585	0.598633	0.545108	Psen1/Kcnj10	2
GO:0032434	regulation of proteasomal ubiquitin-dependent protein catabolic process	0.261621	0.60063	0.546927	Klhl40/Rybp/Psen1/Gipc1	4
GO:1901361	organic cyclic compound catabolic process	0.262372	0.60197	0.548148	Upf3b/Edc4/Skiv2l/Galt/Fxr1/Prpf18/Sidt2/Mtor/Fbh1/Ncbp2/Nudt9	11
GO:0006672	ceramide metabolic process	0.263954	0.604832	0.550753	Alox12b/Gba2/Smpd1	3
GO:0046888	negative regulation of hormone secretion	0.263954	0.604832	0.550753	Rptor/Pim3/Crhbp	3
GO:0034660	ncRNA metabolic process	0.267005	0.606587	0.552352	Adat2/Trit1/Farsa/Ints1/Cars/Ddx27/Elp1/Dalrd3/Nifk/Wbp11/Sars	11
GO:0007188	adenylate cyclase-modulating G protein-coupled receptor signaling pathway	0.267873	0.606587	0.552352	Mc4r/Cort/Ramp2/Chrm2/Grm4/Vip	6
GO:0002474	antigen processing and presentation of peptide antigen via MHC class I	0.267952	0.606587	0.552352	Tapbpl/H2-D1	2
GO:0030901	midbrain development	0.267952	0.606587	0.552352	Rfx4/Fgfr3	2
GO:0031648	protein destabilization	0.267952	0.606587	0.552352	Gsn/Snca	2
GO:0031663	lipopolysaccharide-mediated signaling pathway	0.267952	0.606587	0.552352	Irf3/Nfkbia	2
GO:0046189	phenol-containing compound biosynthetic process	0.267952	0.606587	0.552352	Gipc1/Snca	2
GO:0060760	positive regulation of response to cytokine stimulus	0.267952	0.606587	0.552352	Irf3/Csf1	2
GO:0090311	regulation of protein deacetylation	0.267952	0.606587	0.552352	Spred3/Mapt	2
GO:0099054	presynapse assembly	0.267952	0.606587	0.552352	Gpc4/Snca	2
GO:0014015	positive regulation of gliogenesis	0.269313	0.606587	0.552352	Csf1/Mtor/Prkci	3
GO:0040014	regulation of multicellular organism growth	0.269313	0.606587	0.552352	Csf1/Mkks/Hdac3	3
GO:0072091	regulation of stem cell proliferation	0.269313	0.606587	0.552352	Ltbp3/Ccne1/Setd1a	3
GO:0120193	tight junction organization	0.269313	0.606587	0.552352	Ramp2/Mpp5/Tgfb3	3
GO:0019932	second-messenger-mediated signaling	0.269331	0.606587	0.552352	Mc4r/Ramp2/Lmcd1/Sppl3/Ptprj/Vip/Inpp5a/Mtor/Mapt/Ptk2b/Calm1	11
GO:2001257	regulation of cation channel activity	0.270471	0.606587	0.552352	Cnih3/Crhbp/Cdk5/Rasgrf1/Ptk2b	5
GO:0050806	positive regulation of synaptic transmission	0.272621	0.606587	0.552352	Syde1/Grin2c/Syt12/Psen1/Shisa7/Dtnbp1/Dbn1/Ptk2b/Snca	9
GO:0000463	maturation of LSU-rRNA from tricistronic rRNA transcript (SSU-rRNA, 5.8S rRNA, LSU-rRNA)	0.273964	0.606587	0.552352	Nifk	1
GO:0006491	N-glycan processing	0.273964	0.606587	0.552352	Gnptab	1
GO:0006658	phosphatidylserine metabolic process	0.273964	0.606587	0.552352	Abhd16a	1
GO:0014733	regulation of skeletal muscle adaptation	0.273964	0.606587	0.552352	Mtor	1
GO:0031498	chromatin disassembly	0.273964	0.606587	0.552352	H2aw	1
GO:0032048	cardiolipin metabolic process	0.273964	0.606587	0.552352	Taz	1
GO:0032688	negative regulation of interferon-beta production	0.273964	0.606587	0.552352	Irf3	1
GO:0032986	protein-DNA complex disassembly	0.273964	0.606587	0.552352	H2aw	1
GO:0042640	anagen	0.273964	0.606587	0.552352	Psen1	1
GO:0043217	myelin maintenance	0.273964	0.606587	0.552352	Mpp5	1
GO:0044154	histone H3-K14 acetylation	0.273964	0.606587	0.552352	Brpf3	1
GO:0045655	regulation of monocyte differentiation	0.273964	0.606587	0.552352	Csf1	1
GO:0046831	regulation of RNA export from nucleus	0.273964	0.606587	0.552352	Rbm27	1
GO:0048385	regulation of retinoic acid receptor signaling pathway	0.273964	0.606587	0.552352	Asxl1	1
GO:0048681	negative regulation of axon regeneration	0.273964	0.606587	0.552352	Rgma	1
GO:0051044	positive regulation of membrane protein ectodomain proteolysis	0.273964	0.606587	0.552352	Rgma	1
GO:0051151	negative regulation of smooth muscle cell differentiation	0.273964	0.606587	0.552352	Pdcd4	1
GO:0055089	fatty acid homeostasis	0.273964	0.606587	0.552352	Dgat1	1
GO:0060391	positive regulation of SMAD protein signal transduction	0.273964	0.606587	0.552352	Tgfb3	1
GO:0060766	negative regulation of androgen receptor signaling pathway	0.273964	0.606587	0.552352	Zbtb7a	1
GO:0060856	establishment of blood-brain barrier	0.273964	0.606587	0.552352	Reck	1
GO:0061000	negative regulation of dendritic spine development	0.273964	0.606587	0.552352	Dtnbp1	1
GO:0070166	enamel mineralization	0.273964	0.606587	0.552352	Dmp1	1
GO:0070885	negative regulation of calcineurin-NFAT signaling cascade	0.273964	0.606587	0.552352	Mtor	1
GO:0072537	fibroblast activation	0.273964	0.606587	0.552352	Dgat1	1
GO:0090494	dopamine uptake	0.273964	0.606587	0.552352	Snca	1
GO:0097050	type B pancreatic cell apoptotic process	0.273964	0.606587	0.552352	Hdac3	1
GO:0098696	regulation of neurotransmitter receptor localization to postsynaptic specialization membrane	0.273964	0.606587	0.552352	Gpc4	1
GO:0098974	postsynaptic actin cytoskeleton organization	0.273964	0.606587	0.552352	Dbn1	1
GO:0099188	postsynaptic cytoskeleton organization	0.273964	0.606587	0.552352	Dbn1	1
GO:0106057	negative regulation of calcineurin-mediated signaling	0.273964	0.606587	0.552352	Mtor	1
GO:1903541	regulation of exosomal secretion	0.273964	0.606587	0.552352	Stam	1
GO:1903729	regulation of plasma membrane organization	0.273964	0.606587	0.552352	Gsn	1
GO:1903978	regulation of microglial cell activation	0.273964	0.606587	0.552352	Syt11	1
GO:1905048	regulation of metallopeptidase activity	0.273964	0.606587	0.552352	Reck	1
GO:2000651	positive regulation of sodium ion transmembrane transporter activity	0.273964	0.606587	0.552352	Wnk2	1
GO:2001212	regulation of vasculogenesis	0.273964	0.606587	0.552352	Ramp2	1
GO:2001267	regulation of cysteine-type endopeptidase activity involved in apoptotic signaling pathway	0.273964	0.606587	0.552352	Gsn	1
GO:0045685	regulation of glial cell differentiation	0.274685	0.607201	0.55291	Fgfr3/Mtor/Wdr1	3
GO:0002698	negative regulation of immune effector process	0.274746	0.607201	0.55291	Irf3/Tgfb3/Pcbp2/Abr	4
GO:1902806	regulation of cell cycle G1/S phase transition	0.274746	0.607201	0.55291	Rptor/Myo16/Rb1/Ecd	4
GO:0045124	regulation of bone resorption	0.275318	0.607348	0.553045	Mc4r/Ltbp3	2
GO:0051353	positive regulation of oxidoreductase activity	0.275318	0.607348	0.553045	Ptk2b/Snca	2
GO:1900015	regulation of cytokine production involved in inflammatory response	0.275318	0.607348	0.553045	Pdcd4/Bap1	2
GO:1903311	regulation of mRNA metabolic process	0.276161	0.608836	0.554399	Fxr1/Cdk9/Mtor/Zbtb7a/Ncbp2/Supt5/Khdrbs3	7
GO:0018209	peptidyl-serine modification	0.277896	0.61072	0.556115	Mknk1/Rptor/Top1/Sgk1/Mtor/Prkci/Brsk2/Cdk5/Snca	9
GO:0030100	regulation of endocytosis	0.277978	0.61072	0.556115	Synj2bp/Dtnbp1/Scamp5/Nsf/Snca/Syt11	6
GO:0043547	positive regulation of GTPase activity	0.277978	0.61072	0.556115	Tiam2/Rgma/Iqsec3/Abr/Rasgrf1/Ptk2b	6
GO:0060348	bone development	0.277978	0.61072	0.556115	Phospho1/Ltbp3/Fgfr3/Miga2/Asxl1/Sulf2	6
GO:0043467	regulation of generation of precursor metabolites and energy	0.279146	0.61072	0.556115	Prxl2c/Mtor/Psen1/Zbtb7a	4
GO:0009308	amine metabolic process	0.280068	0.61072	0.556115	Sat2/Amd1/Snca	3
GO:0043297	apical junction assembly	0.280068	0.61072	0.556115	Ramp2/Mpp5/Wdr1	3
GO:0043506	regulation of JUN kinase activity	0.280068	0.61072	0.556115	Map4k2/Dtnbp1/Ptk2b	3
GO:0071774	response to fibroblast growth factor	0.280068	0.61072	0.556115	Fgfr3/Elk1/Sulf2	3
GO:0007051	spindle organization	0.281852	0.61072	0.556115	Tpx2/Eml1/Rae1/Hdac3/Limk2	5
GO:0010596	negative regulation of endothelial cell migration	0.282679	0.61072	0.556115	Synj2bp/Csnk2b	2
GO:0034605	cellular response to heat	0.282679	0.61072	0.556115	Hikeshi/Mapt	2
GO:0046676	negative regulation of insulin secretion	0.282679	0.61072	0.556115	Rptor/Pim3	2
GO:0048599	oocyte development	0.282679	0.61072	0.556115	Wdr77/Ptk2b	2
GO:0048713	regulation of oligodendrocyte differentiation	0.282679	0.61072	0.556115	Mtor/Wdr1	2
GO:0001539	cilium or flagellum-dependent cell motility	0.283557	0.61072	0.556115	Cep131/Gas8/Mkks/Drc1	4
GO:0060285	cilium-dependent cell motility	0.283557	0.61072	0.556115	Cep131/Gas8/Mkks/Drc1	4
GO:0043161	proteasome-mediated ubiquitin-dependent protein catabolic process	0.283631	0.61072	0.556115	Klhl40/Arntl/Ubxn2b/Rybp/Armc8/Psen1/Dnajc10/Anapc5/Gipc1/Pcbp2	10
GO:0003018	vascular process in circulatory system	0.284763	0.61072	0.556115	Ramp2/Ptgs1/Mkks/Ptprj/Vip/Abr	6
GO:0009408	response to heat	0.28546	0.61072	0.556115	Hikeshi/Mapt/Eif2b5	3
GO:0010717	regulation of epithelial to mesenchymal transition	0.28546	0.61072	0.556115	Tgfb3/Spred3/Mtor	3
GO:0002024	diet induced thermogenesis	0.288353	0.61072	0.556115	Mc4r	1
GO:0002098	tRNA wobble uridine modification	0.288353	0.61072	0.556115	Elp1	1
GO:0002431	Fc receptor mediated stimulatory signaling pathway	0.288353	0.61072	0.556115	Ptprj	1
GO:0003159	morphogenesis of an endothelium	0.288353	0.61072	0.556115	Csnk2b	1
GO:0006704	glucocorticoid biosynthetic process	0.288353	0.61072	0.556115	Dkk3	1
GO:0006968	cellular defense response	0.288353	0.61072	0.556115	Ptk2b	1
GO:0010310	regulation of hydrogen peroxide metabolic process	0.288353	0.61072	0.556115	Snca	1
GO:0010752	regulation of cGMP-mediated signaling	0.288353	0.61072	0.556115	Ptk2b	1
GO:0010878	cholesterol storage	0.288353	0.61072	0.556115	Stard4	1
GO:0010934	macrophage cytokine production	0.288353	0.61072	0.556115	Tgfb3	1
GO:0019359	nicotinamide nucleotide biosynthetic process	0.288353	0.61072	0.556115	Nmnat2	1
GO:0021681	cerebellar granular layer development	0.288353	0.61072	0.556115	Kndc1	1
GO:0031145	anaphase-promoting complex-dependent catabolic process	0.288353	0.61072	0.556115	Anapc5	1
GO:0032105	negative regulation of response to extracellular stimulus	0.288353	0.61072	0.556115	Mkks	1
GO:0032108	negative regulation of response to nutrient levels	0.288353	0.61072	0.556115	Mkks	1
GO:0032225	regulation of synaptic transmission, dopaminergic	0.288353	0.61072	0.556115	Snca	1
GO:0032306	regulation of prostaglandin secretion	0.288353	0.61072	0.556115	Acsl4	1
GO:0032957	inositol trisphosphate metabolic process	0.288353	0.61072	0.556115	Ptk2b	1
GO:0035235	ionotropic glutamate receptor signaling pathway	0.288353	0.61072	0.556115	Ptk2b	1
GO:0035269	protein O-linked mannosylation	0.288353	0.61072	0.556115	Large1	1
GO:0035313	wound healing, spreading of epidermal cells	0.288353	0.61072	0.556115	Mtor	1
GO:0038092	nodal signaling pathway	0.288353	0.61072	0.556115	Dact2	1
GO:0043249	erythrocyte maturation	0.288353	0.61072	0.556115	Zbtb7a	1
GO:0044320	cellular response to leptin stimulus	0.288353	0.61072	0.556115	Mkks	1
GO:0046755	viral budding	0.288353	0.61072	0.556115	Mvb12a	1
GO:0046838	phosphorylated carbohydrate dephosphorylation	0.288353	0.61072	0.556115	Inpp5a	1
GO:0048875	chemical homeostasis within a tissue	0.288353	0.61072	0.556115	Adgrf5	1
GO:0051014	actin filament severing	0.288353	0.61072	0.556115	Gsn	1
GO:0051127	positive regulation of actin nucleation	0.288353	0.61072	0.556115	Gsn	1
GO:0051589	negative regulation of neurotransmitter transport	0.288353	0.61072	0.556115	Snca	1
GO:0060628	regulation of ER to Golgi vesicle-mediated transport	0.288353	0.61072	0.556115	Yipf5	1
GO:0061154	endothelial tube morphogenesis	0.288353	0.61072	0.556115	Csnk2b	1
GO:0061179	negative regulation of insulin secretion involved in cellular response to glucose stimulus	0.288353	0.61072	0.556115	Pim3	1
GO:0070262	peptidyl-serine dephosphorylation	0.288353	0.61072	0.556115	Ppp5c	1
GO:0070293	renal absorption	0.288353	0.61072	0.556115	Gsn	1
GO:0071545	inositol phosphate catabolic process	0.288353	0.61072	0.556115	Inpp5a	1
GO:0090493	catecholamine uptake	0.288353	0.61072	0.556115	Snca	1
GO:0098760	response to interleukin-7	0.288353	0.61072	0.556115	Gipc1	1
GO:0098761	cellular response to interleukin-7	0.288353	0.61072	0.556115	Gipc1	1
GO:0098814	spontaneous synaptic transmission	0.288353	0.61072	0.556115	Doc2a	1
GO:0140131	positive regulation of lymphocyte chemotaxis	0.288353	0.61072	0.556115	Ptk2b	1
GO:1900016	negative regulation of cytokine production involved in inflammatory response	0.288353	0.61072	0.556115	Pdcd4	1
GO:1900452	regulation of long-term synaptic depression	0.288353	0.61072	0.556115	Mapt	1
GO:2000001	regulation of DNA damage checkpoint	0.288353	0.61072	0.556115	Ddx39b	1
GO:2000252	negative regulation of feeding behavior	0.288353	0.61072	0.556115	Mc4r	1
GO:2000369	regulation of clathrin-dependent endocytosis	0.288353	0.61072	0.556115	Syt11	1
GO:0001659	temperature homeostasis	0.289491	0.611053	0.556418	Arntl/Rb1/Adipor2/Hdac3/Scd1	5
GO:0010823	negative regulation of mitochondrion organization	0.290034	0.611053	0.556418	Parl/Mapt	2
GO:0030071	regulation of mitotic metaphase/anaphase transition	0.290034	0.611053	0.556418	Rb1/Anapc5	2
GO:0042743	hydrogen peroxide metabolic process	0.290034	0.611053	0.556418	Pxdn/Snca	2
GO:0046456	icosanoid biosynthetic process	0.290034	0.611053	0.556418	Alox8/Ptgs1	2
GO:0046834	lipid phosphorylation	0.290034	0.611053	0.556418	Ttc7b/Pi4ka	2
GO:0055025	positive regulation of cardiac muscle tissue development	0.290034	0.611053	0.556418	Mtor/Ddx39b	2
GO:0070542	response to fatty acid	0.290034	0.611053	0.556418	Ppp5c/Scd1	2
GO:1902476	chloride transmembrane transport	0.290034	0.611053	0.556418	Gabra2/Slc12a5	2
GO:0021954	central nervous system neuron development	0.290861	0.611723	0.557028	Lhx6/Gba2/Cdk5	3
GO:1902600	proton transmembrane transport	0.290861	0.611723	0.557028	Slc9a5/Atp6v0b/ND4	3
GO:2001243	negative regulation of intrinsic apoptotic signaling pathway	0.290861	0.611723	0.557028	Parl/Txndc12/Ivns1abp	3
GO:0043406	positive regulation of MAP kinase activity	0.291584	0.612887	0.558088	Tgfb3/Grm4/Map4k2/Shc2/Psen1/Ptk2b	6
GO:0046165	alcohol biosynthetic process	0.292409	0.613549	0.558691	Scap/Ptk2b/Snca/Dkk3	4
GO:0048284	organelle fusion	0.292409	0.613549	0.558691	Miga2/Vps16/Snca/Syt11	4
GO:0048675	axon extension	0.292409	0.613549	0.558691	Mapt/Cdk5/Dbn1/Eif4g2	4
GO:0051146	striated muscle cell differentiation	0.293322	0.61393	0.559038	Klhl40/Acta1/Rb1/Plpp7/Mtor/Wdr1/Hdac3/Ddx39b	8
GO:0048592	eye morphogenesis	0.293324	0.61393	0.559038	Rpgr/Tspan12/Fgfr3/Arl6/Prkci	5
GO:0071241	cellular response to inorganic substance	0.295007	0.61393	0.559038	Syt12/Crhbp/Gsn/Cpne6/Snca/Syt11	6
GO:0002690	positive regulation of leukocyte chemotaxis	0.296268	0.61393	0.559038	Csf1/Ptprj/Ptk2b	3
GO:0098876	vesicle-mediated transport to the plasma membrane	0.296268	0.61393	0.559038	Golga7/Gga1/Nsf	3
GO:2000243	positive regulation of reproductive process	0.296268	0.61393	0.559038	Syde1/Lfng/Vip	3
GO:1900180	regulation of protein localization to nucleus	0.296849	0.61393	0.559038	Rbm22/Psen1/Hdac3/Ipo5	4
GO:0002534	cytokine production involved in inflammatory response	0.29738	0.61393	0.559038	Pdcd4/Bap1	2
GO:0010665	regulation of cardiac muscle cell apoptotic process	0.29738	0.61393	0.559038	Ltk/Ambra1	2
GO:0010712	regulation of collagen metabolic process	0.29738	0.61393	0.559038	Tgfb3/Fgfr3	2
GO:0016126	sterol biosynthetic process	0.29738	0.61393	0.559038	Erg28/Scap	2
GO:0030834	regulation of actin filament depolymerization	0.29738	0.61393	0.559038	Wdr1/Gsn	2
GO:0032892	positive regulation of organic acid transport	0.29738	0.61393	0.559038	Psen1/Dtnbp1	2
GO:0045604	regulation of epidermal cell differentiation	0.29738	0.61393	0.559038	Alox8/Sult2b1	2
GO:0046580	negative regulation of Ras protein signal transduction	0.29738	0.61393	0.559038	Rasa2/Lztr1	2
GO:0050775	positive regulation of dendrite morphogenesis	0.29738	0.61393	0.559038	Sgk1/Dbn1	2
GO:0050891	multicellular organismal water homeostasis	0.29738	0.61393	0.559038	Alox12b/Scd1	2
GO:0097035	regulation of membrane lipid distribution	0.29738	0.61393	0.559038	Atp9b/Gba2	2
GO:0051961	negative regulation of nervous system development	0.299275	0.61393	0.559038	Rfx4/Rgma/Fgfr3/H2-D1/Dync1i2/Psen1/Dtnbp1/Brinp1/Cdk5	9
GO:0001570	vasculogenesis	0.301682	0.61393	0.559038	Myo1e/Ramp2/Ptprj	3
GO:0006885	regulation of pH	0.301682	0.61393	0.559038	Slc9a9/Slc9a5/Slc12a5	3
GO:0120162	positive regulation of cold-induced thermogenesis	0.301682	0.61393	0.559038	Adipor2/Hdac3/Scd1	3
GO:0000188	inactivation of MAPK activity	0.302457	0.61393	0.559038	Spred3	1
GO:0001833	inner cell mass cell proliferation	0.302457	0.61393	0.559038	Ints1	1
GO:0002076	osteoblast development	0.302457	0.61393	0.559038	Limd1	1
GO:0002283	neutrophil activation involved in immune response	0.302457	0.61393	0.559038	Abr	1
GO:0006700	C21-steroid hormone biosynthetic process	0.302457	0.61393	0.559038	Dkk3	1
GO:0007350	blastoderm segmentation	0.302457	0.61393	0.559038	Wdr77	1
GO:0009309	amine biosynthetic process	0.302457	0.61393	0.559038	Amd1	1
GO:0010801	negative regulation of peptidyl-threonine phosphorylation	0.302457	0.61393	0.559038	Spred3	1
GO:0010832	negative regulation of myotube differentiation	0.302457	0.61393	0.559038	Plpp7	1
GO:0010867	positive regulation of triglyceride biosynthetic process	0.302457	0.61393	0.559038	Dgat1	1
GO:0014041	regulation of neuron maturation	0.302457	0.61393	0.559038	Mtor	1
GO:0021756	striatum development	0.302457	0.61393	0.559038	Mkks	1
GO:0030011	maintenance of cell polarity	0.302457	0.61393	0.559038	Wdr1	1
GO:0035067	negative regulation of histone acetylation	0.302457	0.61393	0.559038	Snca	1
GO:0035633	maintenance of blood-brain barrier	0.302457	0.61393	0.559038	Ptgs1	1
GO:0038093	Fc receptor signaling pathway	0.302457	0.61393	0.559038	Ptprj	1
GO:0042401	cellular biogenic amine biosynthetic process	0.302457	0.61393	0.559038	Amd1	1
GO:0042407	cristae formation	0.302457	0.61393	0.559038	Taz	1
GO:0042711	maternal behavior	0.302457	0.61393	0.559038	Brinp1	1
GO:0042790	nucleolar large rRNA transcription by RNA polymerase I	0.302457	0.61393	0.559038	Mtor	1
GO:0043252	sodium-independent organic anion transport	0.302457	0.61393	0.559038	Slco3a1	1
GO:0046184	aldehyde biosynthetic process	0.302457	0.61393	0.559038	Dkk3	1
GO:0050710	negative regulation of cytokine secretion	0.302457	0.61393	0.559038	Syt11	1
GO:0050872	white fat cell differentiation	0.302457	0.61393	0.559038	Scd1	1
GO:0051000	positive regulation of nitric-oxide synthase activity	0.302457	0.61393	0.559038	Ptk2b	1
GO:0051131	chaperone-mediated protein complex assembly	0.302457	0.61393	0.559038	Mkks	1
GO:0051444	negative regulation of ubiquitin-protein transferase activity	0.302457	0.61393	0.559038	Psen1	1
GO:0051580	regulation of neurotransmitter uptake	0.302457	0.61393	0.559038	Snca	1
GO:0070571	negative regulation of neuron projection regeneration	0.302457	0.61393	0.559038	Rgma	1
GO:0071801	regulation of podosome assembly	0.302457	0.61393	0.559038	Gsn	1
GO:0072148	epithelial cell fate commitment	0.302457	0.61393	0.559038	Fgfr3	1
GO:0097091	synaptic vesicle clustering	0.302457	0.61393	0.559038	Syn2	1
GO:0098856	intestinal lipid absorption	0.302457	0.61393	0.559038	Dgat1	1
GO:1900424	regulation of defense response to bacterium	0.302457	0.61393	0.559038	Syt11	1
GO:1902855	regulation of non-motile cilium assembly	0.302457	0.61393	0.559038	Atmin	1
GO:2000042	negative regulation of double-strand break repair via homologous recombination	0.302457	0.61393	0.559038	Fbh1	1
GO:0030199	collagen fibril organization	0.304714	0.615034	0.560043	Pxdn/Rb1	2
GO:0035924	cellular response to vascular endothelial growth factor stimulus	0.304714	0.615034	0.560043	Ramp2/Tspan12	2
GO:0045599	negative regulation of fat cell differentiation	0.304714	0.615034	0.560043	Arntl/Asxl1	2
GO:0048538	thymus development	0.304714	0.615034	0.560043	Asxl1/Psen1	2
GO:0071675	regulation of mononuclear cell migration	0.304714	0.615034	0.560043	Csf1/Ptprj	2
GO:0071715	icosanoid transport	0.304714	0.615034	0.560043	Slco3a1/Acsl4	2
GO:0098815	modulation of excitatory postsynaptic potential	0.304714	0.615034	0.560043	Dbn1/Ptk2b	2
GO:1901571	fatty acid derivative transport	0.304714	0.615034	0.560043	Slco3a1/Acsl4	2
GO:1902099	regulation of metaphase/anaphase transition of cell cycle	0.304714	0.615034	0.560043	Rb1/Anapc5	2
GO:1903533	regulation of protein targeting	0.304714	0.615034	0.560043	Parl/Cdk5	2
GO:0009749	response to glucose	0.304875	0.615034	0.560043	Pim3/Sidt2/Brsk2/Eif2b5/Ptprn	5
GO:1902652	secondary alcohol metabolic process	0.305753	0.61646	0.561342	Sult2b1/Scap/Gba2/Smpd1	4
GO:0006892	post-Golgi vesicle-mediated transport	0.3071	0.616674	0.561536	Golga7/Gga1/Nsf	3
GO:0045833	negative regulation of lipid metabolic process	0.3071	0.616674	0.561536	Ccdc3/Dkkl1/Dkk3	3
GO:0071482	cellular response to light stimulus	0.3071	0.616674	0.561536	Rpgr/Ddb2/H2aw	3
GO:0140029	exocytic process	0.3071	0.616674	0.561536	Syde1/Psen1/Snca	3
GO:1901657	glycosyl compound metabolic process	0.3071	0.616674	0.561536	Gusb/Umps/Gba2	3
GO:2001234	negative regulation of apoptotic signaling pathway	0.308777	0.616674	0.561536	Parl/Rb1/Mnt/Txndc12/Psen1/Ivns1abp	6
GO:1902850	microtubule cytoskeleton organization involved in mitosis	0.310216	0.616674	0.561536	Tpx2/Ubxn2b/Eml1/Rae1	4
GO:0006066	alcohol metabolic process	0.310701	0.616674	0.561536	Sult2b1/Inpp5a/Scap/Gba2/Smpd1/Ptk2b/Snca/Dkk3	8
GO:0003170	heart valve development	0.312033	0.616674	0.561536	Rb1/Mtor	2
GO:0006584	catecholamine metabolic process	0.312033	0.616674	0.561536	Sult1a1/Snca	2
GO:0007091	metaphase/anaphase transition of mitotic cell cycle	0.312033	0.616674	0.561536	Rb1/Anapc5	2
GO:0009712	catechol-containing compound metabolic process	0.312033	0.616674	0.561536	Sult1a1/Snca	2
GO:0009994	oocyte differentiation	0.312033	0.616674	0.561536	Wdr77/Ptk2b	2
GO:0046622	positive regulation of organ growth	0.312033	0.616674	0.561536	Mtor/Ddx39b	2
GO:0071622	regulation of granulocyte chemotaxis	0.312033	0.616674	0.561536	Csf1/Ptprj	2
GO:0032872	regulation of stress-activated MAPK cascade	0.312237	0.616674	0.561536	Mid1/Map4k2/Hdac3/Dtnbp1/Stk25/Ptk2b	6
GO:0021761	limbic system development	0.312523	0.616674	0.561536	Uba6/Mkks/Cdk5	3
GO:0045132	meiotic chromosome segregation	0.312523	0.616674	0.561536	Syde1/Ccne1/Sun1	3
GO:0035725	sodium ion transmembrane transport	0.314685	0.616674	0.561536	Slc9a9/Slc9a5/Scn1a/Wnk2	4
GO:0090150	establishment of protein localization to membrane	0.315703	0.616674	0.561536	Golga7/Arl6/Gga1/Gorasp2/Cdk5/Nsf	6
GO:0003180	aortic valve morphogenesis	0.316282	0.616674	0.561536	Rb1	1
GO:0006089	lactate metabolic process	0.316282	0.616674	0.561536	Haghl	1
GO:0007252	I-kappaB phosphorylation	0.316282	0.616674	0.561536	Elp1	1
GO:0010766	negative regulation of sodium ion transport	0.316282	0.616674	0.561536	Wnk2	1
GO:0014061	regulation of norepinephrine secretion	0.316282	0.616674	0.561536	Ptgs1	1
GO:0015919	peroxisomal membrane transport	0.316282	0.616674	0.561536	Pex13	1
GO:0016486	peptide hormone processing	0.316282	0.616674	0.561536	Scg5	1
GO:0016973	poly(A)+ mRNA export from nucleus	0.316282	0.616674	0.561536	Gle1	1
GO:0022038	corpus callosum development	0.316282	0.616674	0.561536	Cdk5	1
GO:0030050	vesicle transport along actin filament	0.316282	0.616674	0.561536	Myo1e	1
GO:0032011	ARF protein signal transduction	0.316282	0.616674	0.561536	Iqsec3	1
GO:0032012	regulation of ARF protein signal transduction	0.316282	0.616674	0.561536	Iqsec3	1
GO:0032239	regulation of nucleobase-containing compound transport	0.316282	0.616674	0.561536	Rbm27	1
GO:0033145	positive regulation of intracellular steroid hormone receptor signaling pathway	0.316282	0.616674	0.561536	Ppp5c	1
GO:0033962	P-body assembly	0.316282	0.616674	0.561536	Limd1	1
GO:0034656	nucleobase-containing small molecule catabolic process	0.316282	0.616674	0.561536	Galt	1
GO:0035020	regulation of Rac protein signal transduction	0.316282	0.616674	0.561536	Rasgrf1	1
GO:0035372	protein localization to microtubule	0.316282	0.616674	0.561536	Mid1	1
GO:0035994	response to muscle stretch	0.316282	0.616674	0.561536	Nfkbia	1
GO:0040037	negative regulation of fibroblast growth factor receptor signaling pathway	0.316282	0.616674	0.561536	Sulf2	1
GO:0043162	ubiquitin-dependent protein catabolic process via the multivesicular body sorting pathway	0.316282	0.616674	0.561536	Stam	1
GO:0045540	regulation of cholesterol biosynthetic process	0.316282	0.616674	0.561536	Scap	1
GO:0045837	negative regulation of membrane potential	0.316282	0.616674	0.561536	Mapt	1
GO:0046321	positive regulation of fatty acid oxidation	0.316282	0.616674	0.561536	Dgat1	1
GO:0046827	positive regulation of protein export from nucleus	0.316282	0.616674	0.561536	Rbm22	1
GO:0048143	astrocyte activation	0.316282	0.616674	0.561536	Psen1	1
GO:0048243	norepinephrine secretion	0.316282	0.616674	0.561536	Ptgs1	1
GO:0048712	negative regulation of astrocyte differentiation	0.316282	0.616674	0.561536	Fgfr3	1
GO:0050774	negative regulation of dendrite morphogenesis	0.316282	0.616674	0.561536	Dtnbp1	1
GO:0050884	neuromuscular process controlling posture	0.316282	0.616674	0.561536	Scn1a	1
GO:0051546	keratinocyte migration	0.316282	0.616674	0.561536	Mtor	1
GO:0051791	medium-chain fatty acid metabolic process	0.316282	0.616674	0.561536	Abhd2	1
GO:0060081	membrane hyperpolarization	0.316282	0.616674	0.561536	Kcnj10	1
GO:0060746	parental behavior	0.316282	0.616674	0.561536	Brinp1	1
GO:0071071	regulation of phospholipid biosynthetic process	0.316282	0.616674	0.561536	Adgrf5	1
GO:0072578	neurotransmitter-gated ion channel clustering	0.316282	0.616674	0.561536	Shisa7	1
GO:0090201	negative regulation of release of cytochrome c from mitochondria	0.316282	0.616674	0.561536	Parl	1
GO:0098962	regulation of postsynaptic neurotransmitter receptor activity	0.316282	0.616674	0.561536	Shisa7	1
GO:0106118	regulation of sterol biosynthetic process	0.316282	0.616674	0.561536	Scap	1
GO:1902236	negative regulation of endoplasmic reticulum stress-induced intrinsic apoptotic signaling pathway	0.316282	0.616674	0.561536	Txndc12	1
GO:1905874	regulation of postsynaptic density organization	0.316282	0.616674	0.561536	Dbn1	1
GO:0009746	response to hexose	0.316493	0.616751	0.561607	Pim3/Sidt2/Brsk2/Eif2b5/Ptprn	5
GO:0006790	sulfur compound metabolic process	0.316737	0.616893	0.561736	Sult2b1/Dgat1/Sult1a1/Nubp2/Acsl4/Sulf2/Snca	7
GO:0032006	regulation of TOR signaling	0.317947	0.616962	0.561799	Rptor/Arntl/Hdac3	3
GO:0042116	macrophage activation	0.317947	0.616962	0.561799	Adgrf5/Snca/Syt11	3
GO:0015698	inorganic anion transport	0.31916	0.616962	0.561799	Clcnka/Mtor/Gabra2/Slc12a5	4
GO:0071333	cellular response to glucose stimulus	0.31916	0.616962	0.561799	Pim3/Sidt2/Brsk2/Ptprn	4
GO:0072089	stem cell proliferation	0.31916	0.616962	0.561799	Ltbp3/Ccne1/Setd1a/Eml1	4
GO:0001736	establishment of planar polarity	0.319336	0.616962	0.561799	Wdr1/Brsk2	2
GO:0001754	eye photoreceptor cell differentiation	0.319336	0.616962	0.561799	Rpgr/Prkci	2
GO:0006493	protein O-linked glycosylation	0.319336	0.616962	0.561799	Pomk/Large1	2
GO:0010517	regulation of phospholipase activity	0.319336	0.616962	0.561799	Fgfr3/Snca	2
GO:0010656	negative regulation of muscle cell apoptotic process	0.319336	0.616962	0.561799	Ambra1/Ptk2b	2
GO:0010662	regulation of striated muscle cell apoptotic process	0.319336	0.616962	0.561799	Ltk/Ambra1	2
GO:0010965	regulation of mitotic sister chromatid separation	0.319336	0.616962	0.561799	Rb1/Anapc5	2
GO:0035690	cellular response to drug	0.319336	0.616962	0.561799	Rbm22/Crhbp	2
GO:0043330	response to exogenous dsRNA	0.319336	0.616962	0.561799	Irf3/Nfkbia	2
GO:0099172	presynapse organization	0.319336	0.616962	0.561799	Gpc4/Snca	2
GO:0002695	negative regulation of leukocyte activation	0.320378	0.618313	0.563029	Rhbdd3/Adgrf5/Twsg1/Abr/Syt11	5
GO:0034284	response to monosaccharide	0.320378	0.618313	0.563029	Pim3/Sidt2/Brsk2/Eif2b5/Ptprn	5
GO:0070302	regulation of stress-activated protein kinase signaling cascade	0.322654	0.620955	0.565435	Mid1/Map4k2/Hdac3/Dtnbp1/Stk25/Ptk2b	6
GO:0006906	vesicle fusion	0.323373	0.620955	0.565435	Vps16/Snca/Syt11	3
GO:0055006	cardiac cell development	0.323373	0.620955	0.565435	Mtor/Pdcd4/Ddx39b	3
GO:2000060	positive regulation of ubiquitin-dependent protein catabolic process	0.323373	0.620955	0.565435	Klhl40/Psen1/Ptk2b	3
GO:0055002	striated muscle cell development	0.324269	0.620955	0.565435	Klhl40/Acta1/Mtor/Wdr1/Ddx39b	5
GO:0008406	gonad development	0.326138	0.620955	0.565435	Rhobtb3/Lfng/Fndc3a/Eif2b5/Vgf/Ptprn	6
GO:0002011	morphogenesis of an epithelial sheet	0.326621	0.620955	0.565435	Mpp5/Mtor	2
GO:0007164	establishment of tissue polarity	0.326621	0.620955	0.565435	Wdr1/Brsk2	2
GO:0010659	cardiac muscle cell apoptotic process	0.326621	0.620955	0.565435	Ltk/Ambra1	2
GO:0030042	actin filament depolymerization	0.326621	0.620955	0.565435	Wdr1/Gsn	2
GO:0042551	neuron maturation	0.326621	0.620955	0.565435	Rb1/Mtor	2
GO:0044784	metaphase/anaphase transition of cell cycle	0.326621	0.620955	0.565435	Rb1/Anapc5	2
GO:0071331	cellular response to hexose stimulus	0.328123	0.620955	0.565435	Pim3/Sidt2/Brsk2/Ptprn	4
GO:0007416	synapse assembly	0.328165	0.620955	0.565435	Gpc4/Gabra2/Mapt/Cdk5/Snca	5
GO:0010498	proteasomal protein catabolic process	0.329357	0.620955	0.565435	Klhl40/Arntl/Ubxn2b/Rybp/Armc8/Psen1/Dnajc10/Anapc5/Brsk2/Gipc1/Pcbp2	11
GO:0002577	regulation of antigen processing and presentation	0.329834	0.620955	0.565435	Tapbpl	1
GO:0006379	mRNA cleavage	0.329834	0.620955	0.565435	Ncbp2	1
GO:0006699	bile acid biosynthetic process	0.329834	0.620955	0.565435	Stard4	1
GO:0006883	cellular sodium ion homeostasis	0.329834	0.620955	0.565435	Sgk1	1
GO:0010875	positive regulation of cholesterol efflux	0.329834	0.620955	0.565435	Nfkbia	1
GO:0018027	peptidyl-lysine dimethylation	0.329834	0.620955	0.565435	Setd1a	1
GO:0019363	pyridine nucleotide biosynthetic process	0.329834	0.620955	0.565435	Nmnat2	1
GO:0030002	cellular anion homeostasis	0.329834	0.620955	0.565435	Slc12a5	1
GO:0030220	platelet formation	0.329834	0.620955	0.565435	Wdr1	1
GO:0030320	cellular monovalent inorganic anion homeostasis	0.329834	0.620955	0.565435	Slc12a5	1
GO:0030810	positive regulation of nucleotide biosynthetic process	0.329834	0.620955	0.565435	Taz	1
GO:0032252	secretory granule localization	0.329834	0.620955	0.565435	Kif1a	1
GO:0032310	prostaglandin secretion	0.329834	0.620955	0.565435	Acsl4	1
GO:0032495	response to muramyl dipeptide	0.329834	0.620955	0.565435	Nfkbia	1
GO:0034472	snRNA 3'-end processing	0.329834	0.620955	0.565435	Ints1	1
GO:0035584	calcium-mediated signaling using intracellular calcium source	0.329834	0.620955	0.565435	Ptprj	1
GO:0043011	myeloid dendritic cell differentiation	0.329834	0.620955	0.565435	Psen1	1
GO:0044321	response to leptin	0.329834	0.620955	0.565435	Mkks	1
GO:0046514	ceramide catabolic process	0.329834	0.620955	0.565435	Gba2	1
GO:0048172	regulation of short-term neuronal synaptic plasticity	0.329834	0.620955	0.565435	Shisa7	1
GO:0060307	regulation of ventricular cardiac muscle cell membrane repolarization	0.329834	0.620955	0.565435	Wdr1	1
GO:0071157	negative regulation of cell cycle arrest	0.329834	0.620955	0.565435	Cdk9	1
GO:0071625	vocalization behavior	0.329834	0.620955	0.565435	Brinp1	1
GO:0080182	histone H3-K4 trimethylation	0.329834	0.620955	0.565435	Setd1a	1
GO:0090030	regulation of steroid hormone biosynthetic process	0.329834	0.620955	0.565435	Dkk3	1
GO:0140448	signaling receptor ligand precursor processing	0.329834	0.620955	0.565435	Scg5	1
GO:1900373	positive regulation of purine nucleotide biosynthetic process	0.329834	0.620955	0.565435	Taz	1
GO:1900746	regulation of vascular endothelial growth factor signaling pathway	0.329834	0.620955	0.565435	Tspan12	1
GO:1903214	regulation of protein targeting to mitochondrion	0.329834	0.620955	0.565435	Parl	1
GO:1905153	regulation of membrane invagination	0.329834	0.620955	0.565435	Syt11	1
GO:1990182	exosomal secretion	0.329834	0.620955	0.565435	Stam	1
GO:2000678	negative regulation of transcription regulatory region DNA binding	0.329834	0.620955	0.565435	Psen1	1
GO:0006473	protein acetylation	0.332066	0.624831	0.568964	Brpf3/Klf15/Arntl/Kansl2/Snca	5
GO:0031333	negative regulation of protein-containing complex assembly	0.332611	0.625205	0.569305	Mkks/Sgk1/Gsn/Snca	4
GO:0071326	cellular response to monosaccharide stimulus	0.332611	0.625205	0.569305	Pim3/Sidt2/Brsk2/Ptprn	4
GO:0006303	double-strand break repair via nonhomologous end joining	0.333884	0.625306	0.569397	Paxx/Zbtb7a	2
GO:0045744	negative regulation of G protein-coupled receptor signaling pathway	0.333884	0.625306	0.569397	Grk6/Snca	2
GO:0048260	positive regulation of receptor-mediated endocytosis	0.333884	0.625306	0.569397	Synj2bp/Dtnbp1	2
GO:0060324	face development	0.333884	0.625306	0.569397	Tgfb3/Mkks	2
GO:0090303	positive regulation of wound healing	0.333884	0.625306	0.569397	Ptprj/Mtor	2
GO:1901616	organic hydroxy compound catabolic process	0.333884	0.625306	0.569397	Cyp4f15/Inpp5a	2
GO:2000134	negative regulation of G1/S transition of mitotic cell cycle	0.333884	0.625306	0.569397	Myo16/Rb1	2
GO:0006821	chloride transport	0.334224	0.625306	0.569397	Clcnka/Gabra2/Slc12a5	3
GO:0055024	regulation of cardiac muscle tissue development	0.334224	0.625306	0.569397	Mtor/Hdac3/Ddx39b	3
GO:0009100	glycoprotein metabolic process	0.337145	0.629224	0.572964	Alg14/Pomk/Gnptab/Psen1/Large1/Sulf2/Extl3/St3gal5	8
GO:0034329	cell junction assembly	0.33738	0.629224	0.572964	Ramp2/Gpc4/Mpp5/Ptprj/Wdr1/Gabra2/Mapt/Cdk5/Ptk2b/Snca	10
GO:0045778	positive regulation of ossification	0.339647	0.629224	0.572964	Tob2/Atraid/Fgfr3	3
GO:0060349	bone morphogenesis	0.339647	0.629224	0.572964	Phospho1/Ltbp3/Fgfr3	3
GO:0046942	carboxylic acid transport	0.340106	0.629224	0.572964	Slco3a1/Slc36a4/Acsl4/Psen1/Dtnbp1/Gipc1/Kcnj10/Snca	8
GO:0045137	development of primary sexual characteristics	0.34012	0.629224	0.572964	Rhobtb3/Lfng/Fndc3a/Eif2b5/Vgf/Ptprn	6
GO:0007584	response to nutrient	0.341124	0.629224	0.572964	Mtor/Mapt	2
GO:0051306	mitotic sister chromatid separation	0.341124	0.629224	0.572964	Rb1/Anapc5	2
GO:0046660	female sex differentiation	0.341594	0.629224	0.572964	Lfng/Eif2b5/Vgf/Ptprn	4
GO:0007288	sperm axoneme assembly	0.343118	0.629224	0.572964	Cep131	1
GO:0007625	grooming behavior	0.343118	0.629224	0.572964	Mc4r	1
GO:0008210	estrogen metabolic process	0.343118	0.629224	0.572964	Sult1a1	1
GO:0010039	response to iron ion	0.343118	0.629224	0.572964	Snca	1
GO:0031998	regulation of fatty acid beta-oxidation	0.343118	0.629224	0.572964	Mtor	1
GO:0033605	positive regulation of catecholamine secretion	0.343118	0.629224	0.572964	Vip	1
GO:0033617	mitochondrial cytochrome c oxidase assembly	0.343118	0.629224	0.572964	Cox20	1
GO:0034643	establishment of mitochondrion localization, microtubule-mediated	0.343118	0.629224	0.572964	Mapt	1
GO:0035089	establishment of apical/basal cell polarity	0.343118	0.629224	0.572964	Prkci	1
GO:0036344	platelet morphogenesis	0.343118	0.629224	0.572964	Wdr1	1
GO:0042053	regulation of dopamine metabolic process	0.343118	0.629224	0.572964	Snca	1
GO:0042219	cellular modified amino acid catabolic process	0.343118	0.629224	0.572964	Abhd16a	1
GO:0043931	ossification involved in bone maturation	0.343118	0.629224	0.572964	Phospho1	1
GO:0043984	histone H4-K16 acetylation	0.343118	0.629224	0.572964	Kansl2	1
GO:0045475	locomotor rhythm	0.343118	0.629224	0.572964	Mtor	1
GO:0046174	polyol catabolic process	0.343118	0.629224	0.572964	Inpp5a	1
GO:0046697	decidualization	0.343118	0.629224	0.572964	Il11ra1	1
GO:0046716	muscle cell cellular homeostasis	0.343118	0.629224	0.572964	Large1	1
GO:0047497	mitochondrion transport along microtubule	0.343118	0.629224	0.572964	Mapt	1
GO:0048569	post-embryonic animal organ development	0.343118	0.629224	0.572964	Myo1e	1
GO:0050910	detection of mechanical stimulus involved in sensory perception of sound	0.343118	0.629224	0.572964	Mkks	1
GO:0050966	detection of mechanical stimulus involved in sensory perception of pain	0.343118	0.629224	0.572964	Scn1a	1
GO:0055064	chloride ion homeostasis	0.343118	0.629224	0.572964	Slc12a5	1
GO:0060055	angiogenesis involved in wound healing	0.343118	0.629224	0.572964	Adipor2	1
GO:0097734	extracellular exosome biogenesis	0.343118	0.629224	0.572964	Stam	1
GO:0099515	actin filament-based transport	0.343118	0.629224	0.572964	Myo1e	1
GO:1901623	regulation of lymphocyte chemotaxis	0.343118	0.629224	0.572964	Ptk2b	1
GO:2000726	negative regulation of cardiac muscle cell differentiation	0.343118	0.629224	0.572964	Hdac3	1
GO:2001169	regulation of ATP biosynthetic process	0.343118	0.629224	0.572964	Taz	1
GO:2001224	positive regulation of neuron migration	0.343118	0.629224	0.572964	Nsmf	1
GO:0061025	membrane fusion	0.346089	0.633779	0.577113	Ubxn2b/Vps16/Snca/Syt11	4
GO:0006081	cellular aldehyde metabolic process	0.34834	0.633779	0.577113	Haghl/Dkk3	2
GO:0010658	striated muscle cell apoptotic process	0.34834	0.633779	0.577113	Ltk/Ambra1	2
GO:0015695	organic cation transport	0.34834	0.633779	0.577113	Psen1/Snca	2
GO:0031018	endocrine pancreas development	0.34834	0.633779	0.577113	Arntl/Sidt2	2
GO:0046513	ceramide biosynthetic process	0.34834	0.633779	0.577113	Alox12b/Smpd1	2
GO:0048512	circadian behavior	0.34834	0.633779	0.577113	Cort/Mtor	2
GO:0050982	detection of mechanical stimulus	0.34834	0.633779	0.577113	Mkks/Scn1a	2
GO:0051058	negative regulation of small GTPase mediated signal transduction	0.34834	0.633779	0.577113	Rasa2/Lztr1	2
GO:0001578	microtubule bundle formation	0.350484	0.633779	0.577113	Cep131/Gas8/Drc1	3
GO:0035282	segmentation	0.350484	0.633779	0.577113	Lfng/Wdr77/Psen1	3
GO:0008643	carbohydrate transport	0.350585	0.633779	0.577113	Klf15/Adipor2/Slc45a1/Prkci	4
GO:0048593	camera-type eye morphogenesis	0.350585	0.633779	0.577113	Rpgr/Tspan12/Fgfr3/Arl6	4
GO:0072006	nephron development	0.350585	0.633779	0.577113	Myo1e/Klf15/Asxl1/Sulf2	4
GO:0015849	organic acid transport	0.351987	0.633779	0.577113	Slco3a1/Slc36a4/Acsl4/Psen1/Dtnbp1/Gipc1/Kcnj10/Snca	8
GO:0050768	negative regulation of neurogenesis	0.351987	0.633779	0.577113	Rgma/Fgfr3/H2-D1/Dync1i2/Psen1/Dtnbp1/Brinp1/Cdk5	8
GO:0010830	regulation of myotube differentiation	0.355529	0.633779	0.577113	Plpp7/Mtor	2
GO:0030104	water homeostasis	0.355529	0.633779	0.577113	Alox12b/Scd1	2
GO:1903428	positive regulation of reactive oxygen species biosynthetic process	0.355529	0.633779	0.577113	Mtor/Ptk2b	2
GO:1905818	regulation of chromosome separation	0.355529	0.633779	0.577113	Rb1/Anapc5	2
GO:0030518	intracellular steroid hormone receptor signaling pathway	0.355895	0.633779	0.577113	Arntl/Zbtb7a/Ppp5c	3
GO:0050709	negative regulation of protein secretion	0.355895	0.633779	0.577113	Rptor/Pim3/Syt11	3
GO:0090174	organelle membrane fusion	0.355895	0.633779	0.577113	Vps16/Snca/Syt11	3
GO:0002115	store-operated calcium entry	0.356139	0.633779	0.577113	Orai2	1
GO:0007063	regulation of sister chromatid cohesion	0.356139	0.633779	0.577113	Rb1	1
GO:0009154	purine ribonucleotide catabolic process	0.356139	0.633779	0.577113	Nudt9	1
GO:0009261	ribonucleotide catabolic process	0.356139	0.633779	0.577113	Nudt9	1
GO:0010666	positive regulation of cardiac muscle cell apoptotic process	0.356139	0.633779	0.577113	Ltk	1
GO:0015012	heparan sulfate proteoglycan biosynthetic process	0.356139	0.633779	0.577113	Extl3	1
[truncated: 1,612 more rows]
