# Supplementary material for: RNA-seq co-expression network analysis reveals anxiolytic behavior of mice with Efnb2 knockout in parvalbumin+ neurons
Source: Mol Brain. 2021 Jul 19;14:118. doi: 10.1186/s13041-021-00829-z (PMC8287822; doi:10.1186/s13041-021-00829-z)
Supplement: Supplementary file 7 — Additional file 7. KEGG enrichment analysis for genes in MEgreen module. [file 13041_2021_829_MOESM7_ESM.xlsx]

## Sheet: Sheet 1
KEGG enrichment analysis for genes in MEgreen module
ID	Description	GeneRatio	BgRatio	pvalue	p.adjust	qvalue	geneID	Count
mmu04136	Autophagy - other	5/198	32/8894	0.000641784	0.134569	0.125052	235040/329015/74370/67526/56717	5
mmu04910	Insulin signaling pathway	10/198	139/8894	0.00105132	0.134569	0.125052	18679/17346/20663/74370/216148/212111/13712/56717/18759/12313	10
mmu04014	Ras signaling pathway	13/198	232/8894	0.00200484	0.153049	0.142225	114713/12977/20663/329502/216148/14184/214230/13712/225870/14700/56044/19417/12313	13
mmu03040	Spliceosome	9/198	134/8894	0.00297564	0.153049	0.142225	11834/21681/66810/67229/60321/71702/68092/27366/53817	9
mmu04144	Endocytosis	14/198	272/8894	0.00298924	0.153049	0.142225	73711/20844/14184/26385/18759/243621/14964/225861/330319/242894/11772/56378/218038/71770	14
mmu05214	Glioma	6/198	74/8894	0.00595565	0.208651	0.193894	107986/20663/19645/216148/56717/12313	6
mmu05220	Chronic myeloid leukemia	6/198	76/8894	0.00677669	0.208651	0.193894	107986/20663/21809/18035/19645/216148	6
mmu03013	RNA transport	10/198	182/8894	0.00741427	0.208651	0.193894	21681/68134/14359/13664/74412/66679/68092/224045/53817/13690	10
mmu05016	Huntington disease	14/198	302/8894	0.00747972	0.208651	0.193894	69590/67305/329015/20021/228361/56717/19181/11772/23996/16513/71770/16593/17719/17717	14
mmu05010	Alzheimer disease	16/198	369/8894	0.00815042	0.208651	0.193894	12977/14813/329015/228361/56717/19164/17762/19181/13001/12568/23996/20617/16593/12313/17719/17717	16
mmu05161	Hepatitis B	9/198	163/8894	0.0105338	0.229436	0.21321	54131/107986/20663/21809/12447/18035/19645/13712/19229	9
mmu00531	Glycosaminoglycan degradation	3/198	21/8894	0.0107548	0.229436	0.21321	110006/12091/52120	3
mmu00590	Arachidonic acid metabolism	6/198	86/8894	0.0121503	0.239267	0.222345	11688/69590/11686/67305/19224/329502	6
mmu04666	Fc gamma R-mediated phagocytosis	6/198	92/8894	0.0165293	0.28472	0.264584	329502/16886/227753/242894/56378/218038	6
mmu05014	Amyotrophic lateral sclerosis	15/198	369/8894	0.0176634	0.28472	0.264584	69590/67305/11744/21681/14813/329015/74412/228361/56717/66679/19181/23996/16593/17719/17717	15
mmu05022	Pathways of neurodegeneration - multiple diseases	18/198	472/8894	0.017795	0.28472	0.264584	69590/67305/12977/14813/329015/228361/56717/19164/17762/19181/13001/12568/23996/20617/16593/12313/17719/17717	18
mmu04920	Adipocytokine signaling pathway	5/198	71/8894	0.0206867	0.311368	0.289346	18035/68465/78070/56717/50790	5
mmu00564	Glycerophospholipid metabolism	6/198	98/8894	0.021893	0.311368	0.289346	241274/237928/66826/329502/74182/26394	6
mmu04142	Lysosome	7/198	131/8894	0.0268548	0.328653	0.305409	110006/12091/106039/432486/52120/20597/114143	7
mmu05212	Pancreatic cancer	5/198	76/8894	0.0268782	0.328653	0.305409	107986/21809/19645/56717/56044	5
mmu04062	Chemokine signaling pathway	9/198	192/8894	0.0275991	0.328653	0.305409	100504346/100504239/20663/18035/216148/26385/14700/621580/19229	9
mmu04721	Synaptic vesicle cycle	5/198	77/8894	0.0282436	0.328653	0.305409	11772/114143/66237/71770/18195	5
mmu04010	MAPK signaling pathway	12/198	294/8894	0.0312554	0.343777	0.319464	114713/12977/17346/20663/21809/26412/329502/14184/13712/17762/19060/19417	12
mmu04714	Thermogenesis	10/198	230/8894	0.0327247	0.343777	0.319464	68493/20663/74370/66359/78070/56717/50790/67155/17719/17717	10
mmu00052	Galactose metabolism	3/198	32/8894	0.033572	0.343777	0.319464	67861/12091/14430	3
mmu04012	ErbB signaling pathway	5/198	84/8894	0.0390312	0.383504	0.356381	20663/216148/214230/13712/56717	5
mmu05225	Hepatocellular carcinoma	8/198	174/8894	0.0404477	0.383504	0.356381	107986/20663/21809/19645/216148/13712/56717/67155	8
mmu00604	Glycosphingolipid biosynthesis - ganglio series	2/198	15/8894	0.0428061	0.39137	0.363691	12091/20454	2
mmu05210	Colorectal cancer	5/198	88/8894	0.0461846	0.400389	0.372072	107986/20663/21809/56717/56044	5
mmu04072	Phospholipase D signaling pathway	7/198	149/8894	0.0485876	0.400389	0.372072	20663/268934/329502/216148/56717/56044/19229	7
mmu04912	GnRH signaling pathway	5/198	90/8894	0.0500355	0.400389	0.372072	20663/329502/13712/19229/12313	5
mmu05226	Gastric cancer	7/198	150/8894	0.0500486	0.400389	0.372072	107986/20663/21809/12447/19645/216148/56717	7
mmu04722	Neurotrophin signaling pathway	6/198	121/8894	0.0529091	0.410446	0.381418	20663/18035/216148/19164/17179/12313	6
mmu04810	Regulation of actin cytoskeleton	9/198	220/8894	0.0571375	0.413855	0.384585	243764/20663/14184/214230/16886/227753/226970/242894/56378	9
mmu04216	Ferroptosis	3/198	40/8894	0.0588438	0.413855	0.384585	69215/50790/18521	3
mmu00511	Other glycan degradation	2/198	18/8894	0.0597331	0.413855	0.384585	12091/230101	2
mmu05163	Human cytomegalovirus infection	10/198	256/8894	0.0598149	0.413855	0.384585	54131/20663/18035/19645/13712/56717/14964/14700/19229/12313	10
mmu05215	Prostate cancer	5/198	99/8894	0.0696367	0.469132	0.435953	20663/12447/18035/19645/56717	5
mmu03015	mRNA surveillance pathway	5/198	102/8894	0.0769916	0.50197	0.466469	21681/68134/74412/68092/53817	5
mmu05135	Yersinia infection	6/198	134/8894	0.0784328	0.50197	0.466469	54131/18035/330319/242894/56378/19229	6
mmu04140	Autophagy - animal	6/198	138/8894	0.0874724	0.533768	0.496018	235040/329015/74370/67526/228361/56717	6
mmu05170	Human immunodeficiency virus 1 infection	9/198	240/8894	0.0875713	0.533768	0.496018	54131/18035/214230/56717/14964/16886/14700/19229/12313	9
mmu00515	Mannose type O-glycan biosynthesis	2/198	23/8894	0.091953	0.547441	0.508724	74653/16795	2
mmu05017	Spinocerebellar ataxia	6/198	141/8894	0.0946126	0.550473	0.511542	14813/329015/228361/56717/19181/23996	6
mmu01521	EGFR tyrosine kinase inhibitor resistance	4/198	79/8894	0.0990926	0.554654	0.515427	20663/216148/14184/56717	4
mmu00600	Sphingolipid metabolism	3/198	50/8894	0.0996645	0.554654	0.515427	12091/230101/20597	3
mmu04120	Ubiquitin mediated proteolysis	6/198	145/8894	0.104606	0.569768	0.529472	17318/107986/231380/22200/70093/59008	6
mmu04724	Glutamatergic synapse	5/198	113/8894	0.107358	0.570747	0.530382	14813/268934/329502/14700/14807	5
mmu05165	Human papillomavirus infection	12/198	362/8894	0.109245	0.570747	0.530382	54131/16848/20663/56217/12447/19645/56717/18759/14964/19164/114143/66237	12
mmu05323	Rheumatoid arthritis	4/198	87/8894	0.128617	0.645783	0.600111	12977/21809/114143/66237	4
mmu03020	RNA polymerase	2/198	29/8894	0.135545	0.645783	0.600111	20021/69870	2
mmu03320	PPAR signaling pathway	4/198	89/8894	0.136517	0.645783	0.600111	57435/78070/50790/20249	4
mmu04727	GABAergic synapse	4/198	89/8894	0.136517	0.645783	0.600111	14395/14700/57138/18195	4
mmu05213	Endometrial cancer	3/198	58/8894	0.138465	0.645783	0.600111	107986/20663/13712	3
mmu05203	Viral carcinogenesis	8/198	229/8894	0.138742	0.645783	0.600111	54131/114713/12447/18035/19645/14964/15183/227753	8
mmu05169	Epstein-Barr virus infection	8/198	231/8894	0.143622	0.646977	0.601221	54131/107986/12447/18035/19645/14964/19181/23996	8
mmu00983	Drug metabolism - other enzymes	4/198	92/8894	0.148724	0.646977	0.601221	17960/110006/22247/66588	4
mmu04152	AMPK signaling pathway	5/198	126/8894	0.14963	0.646977	0.601221	74370/68465/78070/56717/20249	5
mmu01522	Endocrine resistance	4/198	93/8894	0.152885	0.646977	0.601221	20663/19645/216148/56717	4
mmu05222	Small cell lung cancer	4/198	93/8894	0.152885	0.646977	0.601221	107986/12447/18035/19645	4
mmu04961	Endocrine and other factor-regulated calcium reabsorption	3/198	61/8894	0.154163	0.646977	0.601221	320707/11772/71770	3
mmu01212	Fatty acid metabolism	3/198	62/8894	0.159515	0.649794	0.603838	78070/50790/20249	3
mmu04061	Viral protein interaction with cytokine and cytokine receptor	4/198	95/8894	0.161336	0.649794	0.603838	100504346/100504239/12977/621580	4
mmu04623	Cytosolic DNA-sensing pathway	3/198	63/8894	0.164924	0.649794	0.603838	54131/18035/69870	3
mmu04020	Calcium signaling pathway	8/198	240/8894	0.166605	0.649794	0.603838	18679/243764/14813/14184/269717/320707/19229/12313	8
mmu04726	Serotonergic synapse	5/198	131/8894	0.167525	0.649794	0.603838	11688/11686/19224/329502/14700	5
mmu05034	Alcoholism	7/198	205/8894	0.172828	0.65628	0.609865	20663/14813/216148/319162/15183/14700/12313	7
mmu05231	Choline metabolism in cancer	4/198	98/8894	0.174324	0.65628	0.609865	20663/329502/74182/56717	4
mmu00970	Aminoacyl-tRNA biosynthesis	3/198	66/8894	0.181466	0.659851	0.613184	66590/27267/20226	3
mmu00040	Pentose and glucuronate interconversions	2/198	35/8894	0.182657	0.659851	0.613184	110006/67861	2
mmu05012	Parkinson disease	8/198	247/8894	0.185583	0.659851	0.613184	17762/19181/23996/20617/16593/12313/17719/17717	8
mmu05166	Human T-cell leukemia virus 1 infection	8/198	247/8894	0.185583	0.659851	0.613184	21809/12447/18035/19645/13712/14964/59008/12330	8
mmu05211	Renal cell carcinoma	3/198	68/8894	0.192734	0.675888	0.628087	20663/21809/214230	3
mmu04622	RIG-I-like receptor signaling pathway	3/198	70/8894	0.204172	0.693653	0.644595	54131/18035/67526	3
mmu05140	Leishmaniasis	3/198	70/8894	0.204172	0.693653	0.644595	21809/18035/13712	3
mmu04064	NF-kappa B signaling pathway	4/198	105/8894	0.205928	0.693653	0.644595	100504346/100504239/18035/13001	4
mmu00480	Glutathione metabolism	3/198	71/8894	0.209949	0.697865	0.648509	69590/67305/66073	3
mmu05223	Non-small cell lung cancer	3/198	72/8894	0.215763	0.697865	0.648509	107986/20663/19645	3
mmu00513	Various types of N-glycan biosynthesis	2/198	40/8894	0.223458	0.697865	0.648509	66789/330671	2
mmu05033	Nicotine addiction	2/198	40/8894	0.223458	0.697865	0.648509	14813/14395	2
mmu04218	Cellular senescence	6/198	184/8894	0.226873	0.697865	0.648509	21809/12447/19645/56717/14964/12313	6
mmu04917	Prolactin signaling pathway	3/198	74/8894	0.22749	0.697865	0.648509	20663/216148/14430	3
mmu04918	Thyroid hormone synthesis	3/198	74/8894	0.22749	0.697865	0.648509	69590/67305/12330	3
mmu05224	Breast cancer	5/198	147/8894	0.229771	0.697865	0.648509	107986/20663/19645/216148/56717	5
mmu05219	Bladder cancer	2/198	41/8894	0.231713	0.697865	0.648509	19645/14184	2
mmu05167	Kaposi sarcoma-associated herpesvirus infection	7/198	225/8894	0.235549	0.70117	0.65158	54131/18035/19645/56717/14964/14700/12313	7
mmu05100	Bacterial invasion of epithelial cells	3/198	76/8894	0.239335	0.704251	0.654444	216148/242894/56378	3
mmu03420	Nucleotide excision repair	2/198	43/8894	0.248275	0.722254	0.671174	107986/72151	2
mmu04962	Vasopressin-regulated water reabsorption	2/198	44/8894	0.256572	0.738006	0.685811	13427/18195	2
mmu04150	mTOR signaling pathway	5/198	156/8894	0.267386	0.760566	0.706776	20663/74370/20393/56717/66237	5
mmu03050	Proteasome	2/198	47/8894	0.281477	0.773923	0.719189	19181/23996	2
mmu04650	Natural killer cell mediated cytotoxicity	4/198	121/8894	0.283245	0.773923	0.719189	20663/216148/14964/19229	4
mmu03018	RNA degradation	3/198	84/8894	0.287586	0.773923	0.719189	57259/234699/108077	3
mmu00565	Ether lipid metabolism	2/198	48/8894	0.289769	0.773923	0.719189	228061/329502	2
mmu05030	Cocaine addiction	2/198	48/8894	0.289769	0.773923	0.719189	14813/12568	2
mmu04510	Focal adhesion	6/198	201/8894	0.290644	0.773923	0.719189	64099/20663/216148/214230/13712/19417	6
mmu04110	Cell cycle	4/198	123/8894	0.293244	0.773923	0.719189	21809/12447/19645/59008	4
mmu04146	Peroxisome	3/198	86/8894	0.29979	0.783126	0.72774	228061/72129/50790	3
mmu00520	Amino sugar and nucleotide sugar metabolism	2/198	50/8894	0.306316	0.789964	0.734095	14430/107652	2
mmu05235	PD-L1 expression and PD-1 checkpoint pathway in cancer	3/198	88/8894	0.312022	0.789964	0.734095	18035/56717/13001	3
mmu00071	Fatty acid degradation	2/198	52/8894	0.322791	0.789964	0.734095	78070/50790	2
mmu04926	Relaxin signaling pathway	4/198	129/8894	0.323491	0.789964	0.734095	20663/18035/216148/14700	4
mmu04630	JAK-STAT signaling pathway	5/198	169/8894	0.323811	0.789964	0.734095	16157/16158/20663/20844/56717	5
mmu04211	Longevity regulating pathway	3/198	90/8894	0.324269	0.789964	0.734095	74370/68465/56717	3
mmu05032	Morphine addiction	3/198	91/8894	0.330394	0.789964	0.734095	26385/14395/14700	3
mmu05132	Salmonella infection	7/198	253/8894	0.333282	0.789964	0.734095	18035/80743/13427/56044/242894/56378/16593	7
mmu04068	FoxO signaling pathway	4/198	131/8894	0.33363	0.789964	0.734095	20663/21809/67526/20393	4
mmu00330	Arginine and proline metabolism	2/198	54/8894	0.339166	0.789964	0.734095	69215/11702	2
mmu04330	Notch signaling pathway	2/198	54/8894	0.339166	0.789964	0.734095	16848/19164	2
mmu00190	Oxidative phosphorylation	4/198	133/8894	0.343785	0.789964	0.734095	114143/66237/17719/17717	4
mmu04024	cAMP signaling pathway	6/198	215/8894	0.345662	0.789964	0.734095	243764/14813/18035/22353/320707/12313	6
mmu00061	Fatty acid biosynthesis	1/198	19/8894	0.348319	0.789964	0.734095	50790	1
mmu04915	Estrogen signaling pathway	4/198	134/8894	0.348866	0.789964	0.734095	14229/20663/216148/12313	4
mmu04728	Dopaminergic synapse	4/198	135/8894	0.353948	0.789964	0.734095	11865/20265/14700/12313	4
mmu04640	Hematopoietic cell lineage	3/198	95/8894	0.354867	0.789964	0.734095	16157/16158/12977	3
mmu04070	Phosphatidylinositol signaling system	3/198	96/8894	0.360971	0.796626	0.740286	212111/224020/12313	3
mmu00240	Pyrimidine metabolism	2/198	58/8894	0.371532	0.801828	0.74512	22247/66588	2
mmu04370	VEGF signaling pathway	2/198	58/8894	0.371532	0.801828	0.74512	329502/216148	2
mmu04713	Circadian entrainment	3/198	98/8894	0.373154	0.801828	0.74512	14813/14700/12313	3
mmu04360	Axon guidance	5/198	181/8894	0.376983	0.801828	0.74512	244058/319713/214230/16886/12568	5
mmu04145	Phagosome	5/198	182/8894	0.381426	0.801828	0.74512	14964/13427/114143/66237/12330	5
mmu05020	Prion disease	7/198	268/8894	0.388059	0.801828	0.74512	14813/19181/13001/23996/16593/17719/17717	7
mmu03430	Mismatch repair	1/198	22/8894	0.390974	0.801828	0.74512	72151	1
mmu04080	Neuroactive ligand-receptor interaction	9/198	358/8894	0.403021	0.801828	0.74512	17202/12854/225642/243764/14813/268934/22353/14395/14807	9
mmu00561	Glycerolipid metabolism	2/198	62/8894	0.403254	0.801828	0.74512	13350/67861	2
mmu04213	Longevity regulating pathway - multiple species	2/198	62/8894	0.403254	0.801828	0.74512	74370/56717	2
mmu04660	T cell receptor signaling pathway	3/198	103/8894	0.403398	0.801828	0.74512	20663/18035/214230	3
mmu04151	PI3K-Akt signaling pathway	9/198	359/8894	0.406228	0.801828	0.74512	12977/243764/20663/12447/74370/14184/20393/56717/14700	9
mmu04922	Glucagon signaling pathway	3/198	104/8894	0.409401	0.801828	0.74512	18679/78070/12313	3
mmu05162	Measles	4/198	146/8894	0.409695	0.801828	0.74512	54131/12447/18035/13001	4
mmu00534	Glycosaminoglycan biosynthesis - heparan sulfate / heparin	1/198	24/8894	0.417856	0.801828	0.74512	54616	1
mmu04723	Retrograde endocannabinoid signaling	4/198	148/8894	0.419752	0.801828	0.74512	14395/14700/17719/17717	4
mmu00592	alpha-Linolenic acid metabolism	1/198	25/8894	0.430851	0.801828	0.74512	329502	1
mmu04137	Mitophagy - animal	2/198	66/8894	0.434203	0.801828	0.74512	228361/13001	2
mmu04664	Fc epsilon RI signaling pathway	2/198	66/8894	0.434203	0.801828	0.74512	20663/329502	2
mmu04720	Long-term potentiation	2/198	67/8894	0.441807	0.801828	0.74512	14813/12313	2
mmu00790	Folate biosynthesis	1/198	26/8894	0.443557	0.801828	0.74512	67861	1
mmu01240	Biosynthesis of cofactors	4/198	154/8894	0.449665	0.801828	0.74512	110006/22247/66588/226518	4
mmu04392	Hippo signaling pathway - multiple species	1/198	27/8894	0.455981	0.801828	0.74512	29806	1
mmu04744	Phototransduction	1/198	27/8894	0.455981	0.801828	0.74512	12313	1
mmu04966	Collecting duct acid secretion	1/198	27/8894	0.455981	0.801828	0.74512	66237	1
mmu05031	Amphetamine addiction	2/198	69/8894	0.456845	0.801828	0.74512	14813/12313	2
mmu05230	Central carbon metabolism in cancer	2/198	69/8894	0.456845	0.801828	0.74512	14184/56717	2
mmu04940	Type I diabetes mellitus	2/198	70/8894	0.464276	0.801828	0.74512	14964/19275	2
mmu05221	Acute myeloid leukemia	2/198	70/8894	0.464276	0.801828	0.74512	20663/56717	2
mmu04390	Hippo signaling pathway	4/198	157/8894	0.464445	0.801828	0.74512	29806/56217/21809/18759	4
mmu04520	Adherens junction	2/198	71/8894	0.471648	0.801828	0.74512	19271/13001	2
mmu00562	Inositol phosphate metabolism	2/198	72/8894	0.478959	0.801828	0.74512	212111/224020	2
mmu04115	p53 signaling pathway	2/198	72/8894	0.478959	0.801828	0.74512	107986/12447	2
mmu05218	Melanoma	2/198	72/8894	0.478959	0.801828	0.74512	107986/19645	2
mmu04060	Cytokine-cytokine receptor interaction	7/198	293/8894	0.479322	0.801828	0.74512	100504346/100504239/16157/16158/12977/21809/621580	7
mmu04935	Growth hormone synthesis, secretion and action	3/198	116/8894	0.479737	0.801828	0.74512	20663/216148/56717	3
mmu03060	Protein export	1/198	29/8894	0.480007	0.801828	0.74512	66286	1
mmu05205	Proteoglycans in cancer	5/198	205/8894	0.48235	0.801828	0.74512	20663/11733/13712/56717/18569	5
mmu04710	Circadian rhythm	1/198	30/8894	0.491621	0.803839	0.746988	11865	1
mmu04114	Oocyte meiosis	3/198	119/8894	0.496725	0.803839	0.746988	12447/59008/12313	3
mmu04971	Gastric acid secretion	2/198	75/8894	0.500518	0.803839	0.746988	16513/12313	2
mmu04919	Thyroid hormone signaling pathway	3/198	120/8894	0.502326	0.803839	0.746988	56717/23989/15183	3
mmu00053	Ascorbate and aldarate metabolism	1/198	31/8894	0.502977	0.803839	0.746988	110006	1
mmu05160	Hepatitis C	4/198	165/8894	0.503136	0.803839	0.746988	54131/20663/18035/19645	4
mmu04530	Tight junction	4/198	167/8894	0.512622	0.803839	0.746988	56217/18759/242894/56378	4
mmu00630	Glyoxylate and dicarboxylate metabolism	1/198	32/8894	0.514081	0.803839	0.746988	104174	1
mmu05133	Pertussis	2/198	77/8894	0.514571	0.803839	0.746988	54131/12313	2
mmu05206	MicroRNAs in cancer	7/198	303/8894	0.514959	0.803839	0.746988	53614/20663/12447/74370/14184/56717/18569	7
mmu04015	Rap1 signaling pathway	5/198	214/8894	0.520439	0.80747	0.750362	12977/14184/18759/56044/12313	5
mmu04611	Platelet activation	3/198	124/8894	0.52441	0.808728	0.751532	19224/329502/18759	3
mmu01040	Biosynthesis of unsaturated fatty acids	1/198	34/8894	0.535553	0.820967	0.762905	20249	1
mmu04662	B cell receptor signaling pathway	2/198	81/8894	0.541887	0.825733	0.767334	20663/18035	2
mmu03030	DNA replication	1/198	35/8894	0.545932	0.826974	0.768487	72151	1
mmu05200	Pathways in cancer	12/198	543/8894	0.553739	0.832495	0.773618	107986/20663/21809/12447/18035/19645/14184/13712/56717/14700/56044/12313	12
mmu00051	Fructose and mannose metabolism	1/198	36/8894	0.55608	0.832495	0.773618	67861	1
mmu05216	Thyroid cancer	1/198	37/8894	0.566003	0.842423	0.782844	107986	1
mmu04970	Salivary secretion	2/198	86/8894	0.574515	0.847015	0.787111	320707/12313	2
mmu04960	Aldosterone-regulated sodium reabsorption	1/198	38/8894	0.575705	0.847015	0.787111	20393	1
mmu05416	Viral myocarditis	2/198	88/8894	0.587087	0.858824	0.798085	14964/13690	2
mmu04371	Apelin signaling pathway	3/198	137/8894	0.592283	0.859794	0.798986	56717/14700/12313	3
mmu00260	Glycine, serine and threonine metabolism	1/198	40/8894	0.594467	0.859794	0.798986	104174	1
mmu04612	Antigen processing and presentation	2/198	90/8894	0.599383	0.859935	0.799117	14964/12330	2
mmu00760	Nicotinate and nicotinamide metabolism	1/198	41/8894	0.603536	0.859935	0.799117	226518	1
mmu04657	IL-17 signaling pathway	2/198	91/8894	0.605428	0.859935	0.799117	18035/59008	2
mmu04742	Taste transduction	2/198	92/8894	0.611404	0.859935	0.799117	268934/14395	2
mmu00860	Porphyrin and chlorophyll metabolism	1/198	42/8894	0.612403	0.859935	0.799117	110006	1
mmu00514	Other types of O-glycan biosynthesis	1/198	43/8894	0.621072	0.859935	0.799117	16848	1
mmu04975	Fat digestion and absorption	1/198	43/8894	0.621072	0.859935	0.799117	13350	1
mmu04270	Vascular smooth muscle contraction	3/198	143/8894	0.621438	0.859935	0.799117	54409/329502/12313	3
mmu04350	TGF-beta signaling pathway	2/198	95/8894	0.628918	0.861843	0.80089	21809/244058	2
mmu03022	Basal transcription factors	1/198	44/8894	0.629549	0.861843	0.80089	68705	1
mmu04620	Toll-like receptor signaling pathway	2/198	100/8894	0.656742	0.885273	0.822663	54131/18035	2
mmu04930	Type II diabetes mellitus	1/198	48/8894	0.661611	0.885273	0.822663	56717	1
mmu05204	Chemical carcinogenesis	2/198	101/8894	0.662104	0.885273	0.822663	17960/20887	2
mmu04921	Oxytocin signaling pathway	3/198	153/8894	0.666816	0.885273	0.822663	329502/13712/12313	3
mmu04925	Aldosterone synthesis and secretion	2/198	102/8894	0.667398	0.885273	0.822663	320707/12313	2
mmu05142	Chagas disease	2/198	103/8894	0.672626	0.885273	0.822663	21809/18035	2
mmu00510	N-Glycan biosynthesis	1/198	50/8894	0.67659	0.885273	0.822663	66789	1
mmu00591	Linoleic acid metabolism	1/198	50/8894	0.67659	0.885273	0.822663	329502	1
mmu04659	Th17 cell differentiation	2/198	104/8894	0.677787	0.885273	0.822663	18035/56717	2
mmu05168	Herpes simplex virus 1 infection	9/198	458/8894	0.697779	0.89333	0.83015	54131/230162/27081/21681/244713/18035/56717/14964/224045	9
mmu00270	Cysteine and methionine metabolism	1/198	53/8894	0.697831	0.89333	0.83015	11702	1
mmu04978	Mineral absorption	1/198	53/8894	0.697831	0.89333	0.83015	320707	1
mmu04310	Wnt signaling pathway	3/198	162/8894	0.70418	0.89333	0.83015	14735/19164/13001	3
mmu04931	Insulin resistance	2/198	110/8894	0.70738	0.89333	0.83015	18035/56717	2
mmu05145	Toxoplasmosis	2/198	110/8894	0.70738	0.89333	0.83015	21809/18035	2
mmu04625	C-type lectin receptor signaling pathway	2/198	112/8894	0.716731	0.89333	0.83015	18035/12313	2
mmu04725	Cholinergic synapse	2/198	112/8894	0.716731	0.89333	0.83015	243764/14700	2
mmu04923	Regulation of lipolysis in adipocytes	1/198	56/8894	0.717684	0.89333	0.83015	19224	1
mmu04668	TNF signaling pathway	2/198	113/8894	0.721312	0.89333	0.83015	12977/18035	2
mmu05144	Malaria	1/198	57/8894	0.724009	0.89333	0.83015	21809	1
mmu04066	HIF-1 signaling pathway	2/198	114/8894	0.72583	0.89333	0.83015	17346/56717	2
mmu04730	Long-term depression	1/198	60/8894	0.74215	0.895087	0.831783	329502	1
mmu05164	Influenza A	3/198	173/8894	0.745425	0.895087	0.831783	54131/18035/66679	3
mmu05134	Legionellosis	1/198	61/8894	0.747929	0.895087	0.831783	18035	1
mmu04217	Necroptosis	3/198	174/8894	0.748939	0.895087	0.831783	329502/319162/20597	3
mmu05321	Inflammatory bowel disease	1/198	62/8894	0.753579	0.895087	0.831783	21809	1
mmu04913	Ovarian steroidogenesis	1/198	63/8894	0.759104	0.895087	0.831783	329502	1
mmu05217	Basal cell carcinoma	1/198	63/8894	0.759104	0.895087	0.831783	107986	1
mmu05330	Allograft rejection	1/198	63/8894	0.759104	0.895087	0.831783	14964	1
mmu05332	Graft-versus-host disease	1/198	63/8894	0.759104	0.895087	0.831783	14964	1
mmu00310	Lysine degradation	1/198	64/8894	0.764505	0.895087	0.831783	233904	1
mmu03010	Ribosome	3/198	179/8894	0.765931	0.895087	0.831783	66163/24030/68611	3
mmu05152	Tuberculosis	3/198	180/8894	0.769215	0.895087	0.831783	21809/114143/12313	3
mmu04750	Inflammatory mediator regulation of TRP channels	2/198	127/8894	0.779139	0.902532	0.838702	329502/12313	2
mmu04380	Osteoclast differentiation	2/198	128/8894	0.78284	0.902735	0.83889	12977/18035	2
mmu04924	Renin secretion	1/198	76/8894	0.820644	0.942085	0.875457	12313	1
mmu05320	Autoimmune thyroid disease	1/198	79/8894	0.832458	0.95138	0.884095	14964	1
mmu04613	Neutrophil extracellular trap formation	3/198	205/8894	0.839792	0.955497	0.887921	319162/56717/15183	3
mmu04621	NOD-like receptor signaling pathway	3/198	211/8894	0.853686	0.955523	0.887945	54131/18035/67526	3
mmu04261	Adrenergic signaling in cardiomyocytes	2/198	152/8894	0.856704	0.955523	0.887945	320707/12313	2
mmu04540	Gap junction	1/198	86/8894	0.857099	0.955523	0.887945	20663	1
mmu04512	ECM-receptor interaction	1/198	88/8894	0.863451	0.955523	0.887945	13406	1
mmu04658	Th1 and Th2 cell differentiation	1/198	88/8894	0.863451	0.955523	0.887945	18035	1
mmu04914	Progesterone-mediated oocyte maturation	1/198	90/8894	0.869523	0.955523	0.887945	59008	1
mmu05410	Hypertrophic cardiomyopathy	1/198	91/8894	0.872458	0.955523	0.887945	21809	1
mmu00140	Steroid hormone biosynthesis	1/198	92/8894	0.875326	0.955523	0.887945	54200	1
mmu05202	Transcriptional misregulation in cancer	3/198	223/8894	0.878363	0.955523	0.887945	107986/107951/14030	3
mmu04934	Cushing syndrome	2/198	162/8894	0.880108	0.955523	0.887945	12447/19645	2
mmu05414	Dilated cardiomyopathy	1/198	94/8894	0.880873	0.955523	0.887945	21809	1
mmu00830	Retinol metabolism	1/198	97/8894	0.888735	0.957885	0.89014	13350	1
mmu04916	Melanogenesis	1/198	100/8894	0.896081	0.957885	0.89014	12313	1
mmu04933	AGE-RAGE signaling pathway in diabetic complications	1/198	101/8894	0.898421	0.957885	0.89014	21809	1
mmu04141	Protein processing in endoplasmic reticulum	2/198	172/8894	0.899952	0.957885	0.89014	66861/12330	2
mmu04022	cGMP-PKG signaling pathway	2/198	173/8894	0.901759	0.957885	0.89014	320707/12313	2
mmu05146	Amoebiasis	1/198	107/8894	0.911399	0.96226	0.894205	21809	1
mmu04974	Protein digestion and absorption	1/198	108/8894	0.913395	0.96226	0.894205	234967	1
mmu04972	Pancreatic secretion	1/198	114/8894	0.924468	0.969934	0.901336	320707	1
mmu04670	Leukocyte transendothelial migration	1/198	118/8894	0.931055	0.970199	0.901583	19229	1
mmu03008	Ribosome biogenesis in eukaryotes	1/198	121/8894	0.935618	0.970199	0.901583	13001	1
mmu01200	Carbon metabolism	1/198	124/8894	0.93988	0.970199	0.901583	104174	1
mmu04071	Sphingolipid signaling pathway	1/198	124/8894	0.93988	0.970199	0.901583	20597	1
mmu00230	Purine metabolism	1/198	136/8894	0.954298	0.975196	0.906227	74167	1
mmu04210	Apoptosis	1/198	136/8894	0.954298	0.975196	0.906227	18035	1
mmu04550	Signaling pathways regulating pluripotency of stem cells	1/198	140/8894	0.958294	0.975196	0.906227	14184	1
mmu05418	Fluid shear stress and atherosclerosis	1/198	146/8894	0.963644	0.975196	0.906227	12313	1
mmu05322	Systemic lupus erythematosus	1/198	148/8894	0.965272	0.975196	0.906227	319162	1
mmu04932	Non-alcoholic fatty liver disease	1/198	151/8894	0.967578	0.975196	0.906227	68465	1
mmu05171	Coronavirus disease - COVID-19	2/198	247/8894	0.975888	0.979715	0.910426	54131/18035	2
mmu04514	Cell adhesion molecules	1/198	174/8894	0.980869	0.980869	0.911498	14964	1
